# Supplementary material for: Causal relationship between serum metabolites and juvenile idiopathic arthritis: a mendelian randomization study
Source: Pediatr Rheumatol Online J. 2024 May 9;22:51. doi: 10.1186/s12969-024-00986-0 (PMC11080266; doi:10.1186/s12969-024-00986-0)
Supplement: Supplementary file 1 — Supplementary Material 1 [file 12969_2024_986_MOESM1_ESM.xlsx]

## Sheet: Sheet1
Supplementary Table 1：Identification corresponding to all metabolites
	Metabolite ID	File name	Metabolite	Status	Super-pathway	Total N
1	M00053	M00053.metabolites.txt	glutamine	Known	Amino acid	7821
2	M00054	M00054.metabolites.txt	tryptophan	Known	Amino acid	7804
3	M00059	M00059.metabolites.txt	histidine	Known	Amino acid	7804
4	M00060	M00060.metabolites.txt	leucine	Known	Amino acid	7799
6	M00064	M00064.metabolites.txt	phenylalanine	Known	Amino acid	7803
7	M00513	M00513.metabolites.txt	creatinine	Known	Amino acid	7810
23	M01125	M01125.metabolites.txt	isoleucine	Known	Amino acid	7801
24	M01284	M01284.metabolites.txt	threonine	Known	Amino acid	6020
25	M01299	M01299.metabolites.txt	tyrosine	Known	Amino acid	7807
26	M01301	M01301.metabolites.txt	lysine	Known	Amino acid	7812
27	M01302	M01302.metabolites.txt	methionine	Known	Amino acid	7795
35	M01444	M01444.metabolites.txt	pipecolate	Known	Amino acid	7792
36	M01493	M01493.metabolites.txt	ornithine	Known	Amino acid	7746
37	M01494	M01494.metabolites.txt	5-oxoproline	Known	Amino acid	7802
40	M01558	M01558.metabolites.txt	4-acetamidobutanoate	Known	Amino acid	6930
45	M01585	M01585.metabolites.txt	N-acetylalanine	Known	Amino acid	7720
48	M01638	M01638.metabolites.txt	arginine	Known	Amino acid	7528
52	M01649	M01649.metabolites.txt	valine	Known	Amino acid	7808
53	M01670	M01670.metabolites.txt	urea	Known	Amino acid	7796
56	M01898	M01898.metabolites.txt	proline	Known	Amino acid	7816
57	M02132	M02132.metabolites.txt	citrulline	Known	Amino acid	7773
59	M02342	M02342.metabolites.txt	serotonin (5HT)	Known	Amino acid	6139
63	M03141	M03141.metabolites.txt	betaine	Known	Amino acid	7806
67	M12017	M12017.metabolites.txt	3-methoxytyrosine	Known	Amino acid	5997
70	M12129	M12129.metabolites.txt	beta-hydroxyisovalerate	Known	Amino acid	7283
77	M15140	M15140.metabolites.txt	kynurenine	Known	Amino acid	7816
83	M15630	M15630.metabolites.txt	N-acetylornithine	Known	Amino acid	7574
85	M15676	M15676.metabolites.txt	3-methyl-2-oxovalerate	Known	Amino acid	7779
86	M15677	M15677.metabolites.txt	3-methylhistidine	Known	Amino acid	5885
87	M15749	M15749.metabolites.txt	3-phenylpropionate (hydrocinnamate)	Known	Amino acid	6182
90	M15958	M15958.metabolites.txt	phenylacetate	Known	Amino acid	4754
92	M15996	M15996.metabolites.txt	aspartate	Known	Amino acid	7721
97	M16822	M16822.metabolites.txt	X-04499--3,4-dihydroxybutyrate	Identified	Amino acid	6948
107	M18349	M18349.metabolites.txt	indolelactate	Known	Amino acid	7378
131	M21044	M21044.metabolites.txt	2-hydroxybutyrate (AHB)	Known	Amino acid	7815
132	M21047	M21047.metabolites.txt	3-methyl-2-oxobutyrate	Known	Amino acid	7648
139	M22030	M22030.metabolites.txt	2-hydroxyisobutyrate	Known	Amino acid	6539
141	M22116	M22116.metabolites.txt	4-methyl-2-oxopentanoate	Known	Amino acid	7776
142	M22130	M22130.metabolites.txt	phenyllactate (PLA)	Known	Amino acid	6064
143	M22138	M22138.metabolites.txt	homocitrulline	Known	Amino acid	4135
145	M22177	M22177.metabolites.txt	levulinate (4-oxovalerate)	Known	Amino acid	6982
158	M27513	M27513.metabolites.txt	indoleacetate	Known	Amino acid	7618
160	M27672	M27672.metabolites.txt	3-indoxyl sulfate	Known	Amino acid	7787
161	M27710	M27710.metabolites.txt	N-acetylglycine	Known	Amino acid	7135
163	M27718	M27718.metabolites.txt	creatine	Known	Amino acid	7822
168	M31453	M31453.metabolites.txt	cysteine	Known	Amino acid	7692
175	M32197	M32197.metabolites.txt	3-(4-hydroxyphenyl)lactate	Known	Amino acid	7795
177	M32315	M32315.metabolites.txt	serine	Known	Amino acid	7796
178	M32319	M32319.metabolites.txt	trans-4-hydroxyproline	Known	Amino acid	7802
179	M32322	M32322.metabolites.txt	glutamate	Known	Amino acid	7804
181	M32338	M32338.metabolites.txt	glycine	Known	Amino acid	7802
182	M32339	M32339.metabolites.txt	alanine	Known	Amino acid	7788
184	M32348	M32348.metabolites.txt	2-aminobutyrate	Known	Amino acid	7814
188	M32405	M32405.metabolites.txt	indolepropionate	Known	Amino acid	7803
200	M32553	M32553.metabolites.txt	phenol sulfate	Known	Amino acid	7810
215	M32672	M32672.metabolites.txt	pyroglutamine*	Known	Amino acid	7800
216	M32675	M32675.metabolites.txt	C-glycosyltryptophan*	Known	Amino acid	7786
219	M32709	M32709.metabolites.txt	X-03056--N-[3-(2-Oxopyrrolidin-1-yl)propyl]acetamide	Identified	Amino acid	7812
223	M32740	M32740.metabolites.txt	X-11423--O-sulfo-L-tyrosine	Identified	Amino acid	7765
254	M33131	M33131.metabolites.txt	X-11786--methylcysteine	Identified	Amino acid	2811
291	M33441	M33441.metabolites.txt	isobutyrylcarnitine	Known	Amino acid	7812
302	M33515	M33515.metabolites.txt	X-12100--hydroxytryptophan*	Identified	Amino acid	7499
335	M33937	M33937.metabolites.txt	alpha-hydroxyisovalerate	Known	Amino acid	7668
336	M33939	M33939.metabolites.txt	N-acetylthreonine	Known	Amino acid	6909
348	M34040	M34040.metabolites.txt	X-12510--2-aminooctanoic acid	Identified	Amino acid	7566
358	M34283	M34283.metabolites.txt	asparagine	Known	Amino acid	7761
378	M34407	M34407.metabolites.txt	isovalerylcarnitine	Known	Amino acid	7789
403	M35126	M35126.metabolites.txt	phenylacetylglutamine	Known	Amino acid	7812
406	M35159	M35159.metabolites.txt	cysteine-glutathione disulfide	Known	Amino acid	1997
425	M35431	M35431.metabolites.txt	2-methylbutyroylcarnitine	Known	Amino acid	7420
426	M35433	M35433.metabolites.txt	hydroxyisovaleroyl carnitine	Known	Amino acid	5588
427	M35439	M35439.metabolites.txt	glutaroyl carnitine	Known	Amino acid	7701
436	M35635	M35635.metabolites.txt	3-(3-hydroxyphenyl)propionate	Known	Amino acid	1163
450	M36103	M36103.metabolites.txt	p-cresol sulfate	Known	Amino acid	7758
471	M36808	M36808.metabolites.txt	dimethylarginine (SDMA + ADMA)	Known	Amino acid	7347
475	M37097	M37097.metabolites.txt	tryptophan betaine	Known	Amino acid	7439
8	M00527	M00527.metabolites.txt	lactate	Known	Carbohydrate	7814
12	M00575	M00575.metabolites.txt	arabinose	Known	Carbohydrate	5889
13	M00577	M00577.metabolites.txt	fructose	Known	Carbohydrate	7781
14	M00584	M00584.metabolites.txt	mannose	Known	Carbohydrate	7793
15	M00599	M00599.metabolites.txt	pyruvate	Known	Carbohydrate	7682
43	M01572	M01572.metabolites.txt	glycerate	Known	Carbohydrate	7778
78	M15335	M15335.metabolites.txt	mannitol	Known	Carbohydrate	5917
128	M20489	M20489.metabolites.txt	glucose	Known	Carbohydrate	7773
129	M20675	M20675.metabolites.txt	1,5-anhydroglucitol (1,5-AG)	Known	Carbohydrate	7746
133	M21049	M21049.metabolites.txt	1,6-anhydroglucose	Known	Carbohydrate	3663
164	M27722	M27722.metabolites.txt	erythrose	Known	Carbohydrate	7263
296	M33477	M33477.metabolites.txt	erythronate*	Known	Carbohydrate	7752
442	M35854	M35854.metabolites.txt	threitol	Known	Carbohydrate	7381
38	M01508	M01508.metabolites.txt	pantothenate	Known	Cofactors and vitamins	7604
41	M01561	M01561.metabolites.txt	alpha-tocopherol	Known	Cofactors and vitamins	7725
49	M01640	M01640.metabolites.txt	ascorbate (Vitamin C)	Known	Cofactors and vitamins	2085
58	M02137	M02137.metabolites.txt	biliverdin	Known	Cofactors and vitamins	6686
162	M27716	M27716.metabolites.txt	bilirubin (Z,Z)	Known	Cofactors and vitamins	6812
166	M27738	M27738.metabolites.txt	threonate	Known	Cofactors and vitamins	7782
172	M31555	M31555.metabolites.txt	pyridoxate	Known	Cofactors and vitamins	7703
205	M32586	M32586.metabolites.txt	bilirubin (E,E)*	Known	Cofactors and vitamins	7748
207	M32593	M32593.metabolites.txt	heme*	Known	Cofactors and vitamins	6380
250	M32910	M32910.metabolites.txt	X-11593--O-methylascorbate*	Identified	Cofactors and vitamins	7788
257	M33138	M33138.metabolites.txt	X-11793--oxidized bilirubin*	Identified	Cofactors and vitamins	7611
288	M33420	M33420.metabolites.txt	gamma-tocopherol	Known	Cofactors and vitamins	6226
350	M34106	M34106.metabolites.txt	bilirubin (E,Z or Z,E)*	Known	Cofactors and vitamins	5295
28	M01303	M01303.metabolites.txt	malate	Known	Energy	7384
42	M01564	M01564.metabolites.txt	citrate	Known	Energy	7813
66	M11438	M11438.metabolites.txt	phosphate	Known	Energy	7789
80	M15488	M15488.metabolites.txt	acetylphosphate	Known	Energy	7789
295	M33453	M33453.metabolites.txt	alpha-ketoglutarate	Known	Energy	6130
474	M37058	M37058.metabolites.txt	succinylcarnitine	Known	Energy	6948
5	M00063	M00063.metabolites.txt	cholesterol	Known	Lipid	7813
9	M00542	M00542.metabolites.txt	3-hydroxybutyrate (BHBA)	Known	Lipid	7820
17	M01105	M01105.metabolites.txt	linoleate (18:2n6)	Known	Lipid	7780
19	M01110	M01110.metabolites.txt	arachidonate (20:4n6)	Known	Lipid	7816
20	M01114	M01114.metabolites.txt	deoxycholate	Known	Lipid	5194
21	M01121	M01121.metabolites.txt	margarate (17:0)	Known	Lipid	7796
29	M01336	M01336.metabolites.txt	palmitate (16:0)	Known	Lipid	7800
30	M01356	M01356.metabolites.txt	nonadecanoate (19:0)	Known	Lipid	7783
31	M01358	M01358.metabolites.txt	stearate (18:0)	Known	Lipid	7803
32	M01359	M01359.metabolites.txt	oleate (18:1n9)	Known	Lipid	7768
33	M01361	M01361.metabolites.txt	pentadecanoate (15:0)	Known	Lipid	7502
34	M01365	M01365.metabolites.txt	myristate (14:0)	Known	Lipid	7811
47	M01605	M01605.metabolites.txt	ursodeoxycholate	Known	Lipid	5477
50	M01644	M01644.metabolites.txt	heptanoate (7:0)	Known	Lipid	7802
51	M01645	M01645.metabolites.txt	laurate (12:0)	Known	Lipid	7793
54	M01712	M01712.metabolites.txt	cortisol	Known	Lipid	7795
55	M01769	M01769.metabolites.txt	cortisone	Known	Lipid	7575
65	M10642	M10642.metabolites.txt	caprate (10:0)	Known	Lipid	7799
68	M12035	M12035.metabolites.txt	pelargonate (9:0)	Known	Lipid	7803
69	M12067	M12067.metabolites.txt	undecanoate (11:0)	Known	Lipid	7500
71	M12261	M12261.metabolites.txt	taurodeoxycholate	Known	Lipid	1564
76	M15122	M15122.metabolites.txt	glycerol	Known	Lipid	7800
79	M15365	M15365.metabolites.txt	glycerol 3-phosphate (G3P)	Known	Lipid	7781
81	M15500	M15500.metabolites.txt	carnitine	Known	Lipid	7797
82	M15506	M15506.metabolites.txt	choline	Known	Lipid	7750
91	M15990	M15990.metabolites.txt	glycerophosphorylcholine (GPC)	Known	Lipid	7156
100	M17805	M17805.metabolites.txt	dihomo-linoleate (20:2n6)	Known	Lipid	7800
102	M17945	M17945.metabolites.txt	2-hydroxystearate	Known	Lipid	7763
112	M18467	M18467.metabolites.txt	eicosapentaenoate (EPA; 20:5n3)	Known	Lipid	7816
113	M18474	M18474.metabolites.txt	estrone 3-sulfate	Known	Lipid	957
114	M18476	M18476.metabolites.txt	glycocholate	Known	Lipid	5995
115	M18477	M18477.metabolites.txt	glycodeoxycholate	Known	Lipid	1477
116	M18494	M18494.metabolites.txt	taurochenodeoxycholate	Known	Lipid	5716
117	M18497	M18497.metabolites.txt	taurocholate	Known	Lipid	4032
119	M19323	M19323.metabolites.txt	docosahexaenoate (DHA; 22:6n3)	Known	Lipid	7818
120	M19324	M19324.metabolites.txt	1-stearoylglycerophosphoinositol	Known	Lipid	7694
127	M19934	M19934.metabolites.txt	myo-inositol	linoleat	Lipid	7803
134	M21127	M21127.metabolites.txt	1-palmitoylglycerol (1-monopalmitin)	Known	Lipid	7429
136	M21184	M21184.metabolites.txt	1-oleoylglycerol (1-monoolein)	Known	Lipid	5717
137	M21188	M21188.metabolites.txt	1-stearoylglycerol (1-monostearin)	Known	Lipid	6965
146	M22189	M22189.metabolites.txt	palmitoylcarnitine	Known	Lipid	7701
150	M22842	M22842.metabolites.txt	cholate	Known	Lipid	5929
157	M27447	M27447.metabolites.txt	1-linoleoylglycerol (1-monolinolein)	Known	Lipid	2797
159	M27531	M27531.metabolites.txt	hyodeoxycholate	Known	Lipid	6025
173	M31591	M31591.metabolites.txt	androsterone sulfate	Known	Lipid	7785
174	M31787	M31787.metabolites.txt	3-carboxy-4-methyl-5-propyl-2-furanpropanoate (CMPF)	Known	Lipid	7812
176	M32198	M32198.metabolites.txt	acetylcarnitine	Known	Lipid	7805
180	M32328	M32328.metabolites.txt	hexanoylcarnitine	Known	Lipid	7786
183	M32346	M32346.metabolites.txt	glycochenodeoxycholate	Known	Lipid	7087
185	M32379	M32379.metabolites.txt	scyllo-inositol	Known	Lipid	6500
186	M32388	M32388.metabolites.txt	dodecanedioate	Known	Lipid	6478
189	M32412	M32412.metabolites.txt	butyrylcarnitine	Known	Lipid	7796
190	M32418	M32418.metabolites.txt	myristoleate (14:1n5)	Known	Lipid	7804
191	M32425	M32425.metabolites.txt	dehydroisoandrosterone sulfate (DHEA-S)	Known	Lipid	7793
193	M32452	M32452.metabolites.txt	propionylcarnitine	Known	Lipid	7813
194	M32489	M32489.metabolites.txt	caproate (6:0)	Known	Lipid	7811
195	M32492	M32492.metabolites.txt	caprylate (8:0)	Known	Lipid	7802
196	M32497	M32497.metabolites.txt	10-undecenoate (11:1n1)	Known	Lipid	7806
197	M32504	M32504.metabolites.txt	docosapentaenoate (n3 DPA; 22:5n3)	Known	Lipid	7821
211	M32635	M32635.metabolites.txt	1-linoleoylglycerophosphoethanolamine*	Known	Lipid	7817
214	M32654	M32654.metabolites.txt	3-dehydrocarnitine*	Known	Lipid	7809
231	M32762	M32762.metabolites.txt	X-11445--5-alpha-pregnan-3beta,20alpha-disulfate	Identified	Lipid	2570
251	M32980	M32980.metabolites.txt	adrenate (22:4n6)	Known	Lipid	7778
274	M33228	M33228.metabolites.txt	1-arachidonoylglycerophosphocholine*	Known	Lipid	7507
275	M33230	M33230.metabolites.txt	1-palmitoleoylglycerophosphocholine*	Known	Lipid	7812
293	M33443	M33443.metabolites.txt	valerate	Known	Lipid	4102
294	M33447	M33447.metabolites.txt	palmitoleate (16:1n7)	Known	Lipid	7776
297	M33488	M33488.metabolites.txt	lathosterol	Known	Lipid	5457
304	M33587	M33587.metabolites.txt	eicosenoate (20:1n9 or 11)	Known	Lipid	7799
320	M33821	M33821.metabolites.txt	1-eicosatrienoylglycerophosphocholine*	Known	Lipid	7809
321	M33822	M33822.metabolites.txt	1-docosahexaenoylglycerophosphocholine*	Known	Lipid	7798
325	M33871	M33871.metabolites.txt	1-eicosadienoylglycerophosphocholine*	Known	Lipid	6892
327	M33883	M33883.metabolites.txt	X-12441--12-hydroxyeicosatetraenoate (12-HETE)	Identified	Lipid	2761
328	M33884	M33884.metabolites.txt	X-12442--5,8-tetradecadienoate	Identified	Lipid	7780
334	M33936	M33936.metabolites.txt	octanoylcarnitine	Known	Lipid	7790
337	M33941	M33941.metabolites.txt	decanoylcarnitine	Known	Lipid	7766
338	M33955	M33955.metabolites.txt	1-palmitoylglycerophosphocholine	Known	Lipid	7803
339	M33957	M33957.metabolites.txt	1-heptadecanoylglycerophosphocholine	Known	Lipid	7422
340	M33960	M33960.metabolites.txt	1-oleoylglycerophosphocholine	Known	Lipid	7812
341	M33961	M33961.metabolites.txt	1-stearoylglycerophosphocholine	Known	Lipid	7817
342	M33968	M33968.metabolites.txt	5-dodecenoate (12:1n7)	Known	Lipid	7770
343	M33969	M33969.metabolites.txt	stearidonate (18:4n3)	Known	Lipid	7775
344	M33971	M33971.metabolites.txt	10-heptadecenoate (17:1n7)	Known	Lipid	7795
345	M33972	M33972.metabolites.txt	10-nonadecenoate (19:1n9)	Known	Lipid	7789
346	M33973	M33973.metabolites.txt	epiandrosterone sulfate	Known	Lipid	7769
347	M34035	M34035.metabolites.txt	linolenate [alpha or gamma; (18:3n3 or 6)]	Known	Lipid	7786
354	M34214	M34214.metabolites.txt	1-arachidonoylglycerophosphoinositol*	Known	Lipid	7797
379	M34409	M34409.metabolites.txt	stearoylcarnitine	Known	Lipid	7183
380	M34416	M34416.metabolites.txt	1-stearoylglycerophosphoethanolamine	Known	Lipid	7369
381	M34419	M34419.metabolites.txt	1-linoleoylglycerophosphocholine	Known	Lipid	7795
394	M34534	M34534.metabolites.txt	laurylcarnitine	Known	Lipid	5170
397	M34674	M34674.metabolites.txt	X-12990--docosapentaenoic acid (n6-DPA)	Identified	Lipid	2581
398	M34732	M34732.metabolites.txt	isovalerate	Known	Lipid	7080
400	M34878	M34878.metabolites.txt	X-13183--stearamide	Identified	Lipid	2503
407	M35160	M35160.metabolites.txt	oleoylcarnitine	Known	Lipid	7708
408	M35186	M35186.metabolites.txt	1-arachidonoylglycerophosphoethanolamine*	Known	Lipid	7798
410	M35189	M35189.metabolites.txt	X-13431--nonanoylcarnitine*	Identified	Lipid	6591
413	M35253	M35253.metabolites.txt	2-palmitoylglycerophosphocholine*	Known	Lipid	7695
414	M35254	M35254.metabolites.txt	2-oleoylglycerophosphocholine*	Known	Lipid	7524
415	M35255	M35255.metabolites.txt	2-stearoylglycerophosphocholine*	Known	Lipid	7730
416	M35257	M35257.metabolites.txt	2-linoleoylglycerophosphocholine*	Known	Lipid	6894
418	M35305	M35305.metabolites.txt	1-palmitoylglycerophosphoinositol*	Known	Lipid	6282
430	M35472	M35472.metabolites.txt	2-tetradecenoyl carnitine	Known	Lipid	6998
433	M35626	M35626.metabolites.txt	1-myristoylglycerophosphocholine	Known	Lipid	7812
434	M35628	M35628.metabolites.txt	1-oleoylglycerophosphoethanolamine	Known	Lipid	7749
435	M35631	M35631.metabolites.txt	1-palmitoylglycerophosphoethanolamine	Known	Lipid	7763
437	M35669	M35669.metabolites.txt	tetradecanedioate	Known	Lipid	6046
438	M35675	M35675.metabolites.txt	2-hydroxypalmitate	Known	Lipid	7797
439	M35678	M35678.metabolites.txt	hexadecanedioate	Known	Lipid	6887
440	M35718	M35718.metabolites.txt	dihomo-linolenate (20:3n3 or n6)	Known	Lipid	7805
467	M36754	M36754.metabolites.txt	octadecanedioate	Known	Lipid	7300
469	M36776	M36776.metabolites.txt	7-alpha-hydroxy-3-oxo-4-cholestenoate (7-Hoca)	Known	Lipid	7784
470	M36802	M36802.metabolites.txt	n-Butyl Oleate	Known	Lipid	4542
472	M36850	M36850.metabolites.txt	taurolithocholate 3-sulfate	Known	Lipid	6904
477	M37112	M37112.metabolites.txt	chiro-inositol	Known	Lipid	2729
478	M37190	M37190.metabolites.txt	5alpha-androstan-3beta,17beta-diol disulfate	Known	Lipid	7345
479	M37202	M37202.metabolites.txt	4-androsten-3beta,17beta-diol disulfate 1*	Known	Lipid	7804
480	M37203	M37203.metabolites.txt	4-androsten-3beta,17beta-diol disulfate 2*	Known	Lipid	7776
481	M37253	M37253.metabolites.txt	2-hydroxyglutarate	Known	Lipid	6287
483	M37506	M37506.metabolites.txt	palmitoyl sphingomyelin	Known	Lipid	7814
485	M38178	M38178.metabolites.txt	cis-4-decenoyl carnitine	Known	Lipid	7660
486	M38768	M38768.metabolites.txt	15-methylpalmitate (isobar with 2-methylpalmitate)	Known	Lipid	7371
16	M00606	M00606.metabolites.txt	uridine	Known	Nucleotide	7800
18	M01107	M01107.metabolites.txt	allantoin	Known	Nucleotide	5705
22	M01123	M01123.metabolites.txt	inosine	Known	Nucleotide	2675
44	M01573	M01573.metabolites.txt	guanosine	Known	Nucleotide	2343
46	M01604	M01604.metabolites.txt	urate	Known	Nucleotide	7819
62	M03127	M03127.metabolites.txt	hypoxanthine	Known	Nucleotide	7287
64	M03147	M03147.metabolites.txt	xanthine	Known	Nucleotide	6845
84	M15650	M15650.metabolites.txt	N1-methyladenosine	Known	Nucleotide	7813
222	M32739	M32739.metabolites.txt	X-11422--xanthine	Identified	Nucleotide	6346
292	M33442	M33442.metabolites.txt	pseudouridine	Known	Nucleotide	7785
301	M33510	M33510.metabolites.txt	X-12095--N1-methyl-3-pyridone-4-carboxamide	Identified	Nucleotide	7711
402	M35114	M35114.metabolites.txt	7-methylguanine	Known	Nucleotide	6091
405	M35137	M35137.metabolites.txt	N2,N2-dimethylguanosine	Known	Nucleotide	5228
60	M02730	M02730.metabolites.txt	gamma-glutamylglutamine	Known	Peptide	7662
61	M02734	M02734.metabolites.txt	gamma-glutamyltyrosine	Known	Peptide	7468
108	M18357	M18357.metabolites.txt	glycylvaline	Known	Peptide	2108
109	M18369	M18369.metabolites.txt	gamma-glutamylleucine	Known	Peptide	7802
144	M22175	M22175.metabolites.txt	aspartylphenylalanine	Known	Peptide	3948
169	M31522	M31522.metabolites.txt	pyroglutamylglycine	Known	Peptide	1586
171	M31548	M31548.metabolites.txt	DSGEGDFXAEGGGVR*	Known	Peptide	5371
187	M32393	M32393.metabolites.txt	gamma-glutamylvaline	Known	Peptide	7753
240	M32836	M32836.metabolites.txt	HWESASXX*	Known	Peptide	7700
253	M33084	M33084.metabolites.txt	ADSGEGDFXAEGGGVR*	Known	Peptide	5588
279	M33363	M33363.metabolites.txt	gamma-glutamylmethionine*	Known	Peptide	2240
280	M33364	M33364.metabolites.txt	gamma-glutamylthreonine*	Known	Peptide	4016
289	M33422	M33422.metabolites.txt	gamma-glutamylphenylalanine	Known	Peptide	7753
314	M33666	M33666.metabolites.txt	X-12244--N-acetylcarnosine	Identified	Peptide	6608
319	M33801	M33801.metabolites.txt	ADpSGEGDFXAEGGGVR*	Known	Peptide	3939
382	M34420	M34420.metabolites.txt	bradykinin, des-arg(9)	Known	Peptide	4570
385	M34456	M34456.metabolites.txt	gamma-glutamylisoleucine*	Known	Peptide	5522
404	M35127	M35127.metabolites.txt	pro-hydroxy-pro	Known	Peptide	7787
451	M36115	M36115.metabolites.txt	X-14189--leucylalanine	Identified	Peptide	2745
452	M36131	M36131.metabolites.txt	X-14205--alpha-glutamyltyrosine	Identified	Peptide	1789
453	M36134	M36134.metabolites.txt	X-14208--phenylalanylserine	Identified	Peptide	2455
454	M36230	M36230.metabolites.txt	X-14304--leucylalanine	Identified	Peptide	2434
456	M36376	M36376.metabolites.txt	X-14450--phenylalanylleucine	Identified	Peptide	2555
466	M36738	M36738.metabolites.txt	gamma-glutamylglutamate	Known	Peptide	931
468	M36756	M36756.metabolites.txt	leucylleucine	Known	Peptide	3386
476	M37104	M37104.metabolites.txt	cyclo(leu-pro)	Known	Peptide	4833
484	M38150	M38150.metabolites.txt	phenylalanylphenylalanine	Known	Peptide	4961
10	M00553	M00553.xenobiotics.txt	cotinine	Known	Xenobiotics	1270
11	M00569	M00569.xenobiotics.txt	caffeine	Known	Xenobiotics	7719
39	M01515	M01515.xenobiotics.txt	salicylate	Known	Xenobiotics	2374
88	M15753	M15753.xenobiotics.txt	hippurate	Known	Xenobiotics	7806
89	M15778	M15778.xenobiotics.txt	benzoate	Known	Xenobiotics	7756
99	M17799	M17799.xenobiotics.txt	ibuprofen	Known	Xenobiotics	1976
103	M18254	M18254.xenobiotics.txt	paraxanthine	Known	Xenobiotics	7504
104	M18281	M18281.xenobiotics.txt	2-hydroxyhippurate (salicylurate)	Known	Xenobiotics	2592
106	M18335	M18335.xenobiotics.txt	quinate	Known	Xenobiotics	6265
110	M18392	M18392.xenobiotics.txt	theobromine	Known	Xenobiotics	7768
111	M18394	M18394.xenobiotics.txt	theophylline	Known	Xenobiotics	7393
130	M20699	M20699.xenobiotics.txt	erythritol	Known	Xenobiotics	7776
135	M21151	M21151.xenobiotics.txt	saccharin	Known	Xenobiotics	2449
165	M27728	M27728.xenobiotics.txt	glycerol 2-phosphate	Known	Xenobiotics	5912
170	M31536	M31536.xenobiotics.txt	N-(2-furoyl)glycine	Known	Xenobiotics	604
192	M32445	M32445.xenobiotics.txt	3-methylxanthine	Known	Xenobiotics	5396
252	M33009	M33009.metabolites.txt	homostachydrine*	Known	Xenobiotics	3003
263	M33173	M33173.xenobiotics.txt	2-hydroxyacetaminophen sulfate*	Known	Xenobiotics	1688
264	M33178	M33178.xenobiotics.txt	2-methoxyacetaminophen sulfate*	Known	Xenobiotics	1086
282	M33384	M33384.xenobiotics.txt	salicyluric glucuronide*	Known	Xenobiotics	832
290	M33423	M33423.xenobiotics.txt	p-acetamidophenylglucuronide	Known	Xenobiotics	1494
333	M33935	M33935.xenobiotics.txt	piperine	Known	Xenobiotics	7173
351	M34109	M34109.xenobiotics.txt	metoprolol acid metabolite*	Known	Xenobiotics	286
371	M34365	M34365.xenobiotics.txt	3-(cystein-S-yl)acetaminophen*	Known	Xenobiotics	1024
372	M34384	M34384.xenobiotics.txt	stachydrine	Known	Xenobiotics	6745
373	M34389	M34389.xenobiotics.txt	1-methylxanthine	Known	Xenobiotics	5504
374	M34390	M34390.xenobiotics.txt	7-methylxanthine	Known	Xenobiotics	5901
375	M34395	M34395.xenobiotics.txt	1-methylurate	Known	Xenobiotics	5520
376	M34400	M34400.xenobiotics.txt	1,7-dimethylurate	Known	Xenobiotics	6057
377	M34404	M34404.xenobiotics.txt	1,3,7-trimethylurate	Known	Xenobiotics	796
419	M35320	M35320.xenobiotics.txt	catechol sulfate	Known	Xenobiotics	7807
420	M35322	M35322.xenobiotics.txt	hydroquinone sulfate	Known	Xenobiotics	451
431	M35527	M35527.metabolites.txt	4-hydroxyhippurate	Known	Xenobiotics	4368
446	M36095	M36095.xenobiotics.txt	thymol sulfate	Known	Xenobiotics	4172
447	M36097	M36097.xenobiotics.txt	4-acetaminophen sulfate	Known	Xenobiotics	498
448	M36098	M36098.xenobiotics.txt	4-vinylphenol sulfate	Known	Xenobiotics	7483
449	M36099	M36099.xenobiotics.txt	4-ethylphenylsulfate	Known	Xenobiotics	6012
473	M37004	M37004.metabolites.txt	X-14977--vanillin	Identified	Xenobiotics	1789
482	M37459	M37459.metabolites.txt	ergothioneine	Known	Xenobiotics	4453
72	M12593	M12593.metabolites.txt	X-02973	Unknown		7759
73	M12626	M12626.metabolites.txt	X-03003	Unknown		7689
74	M12768	M12768.metabolites.txt	X-03088	Unknown		7474
75	M12774	M12774.metabolites.txt	X-03094	Unknown		7804
93	M16634	M16634.metabolites.txt	X-04357	Unknown		7502
94	M16816	M16816.metabolites.txt	X-04494	Unknown		5007
95	M16818	M16818.metabolites.txt	X-04495	Unknown		7490
96	M16821	M16821.metabolites.txt	X-04498	Unknown		7160
98	M16823	M16823.metabolites.txt	X-04500	Unknown		3647
101	M17807	M17807.metabolites.txt	X-18601	Unknown		7663
105	M18283	M18283.metabolites.txt	X-05426	Unknown		6357
118	M18929	M18929.metabolites.txt	X-05907	Unknown		7734
121	M19362	M19362.metabolites.txt	X-06226	Unknown		7623
122	M19364	M19364.metabolites.txt	X-06246	Unknown		7358
123	M19368	M19368.metabolites.txt	X-06267	Unknown		7075
124	M19396	M19396.metabolites.txt	X-06307	Unknown		6774
125	M19414	M19414.metabolites.txt	X-06350	Unknown		5161
126	M19415	M19415.metabolites.txt	X-06351	Unknown		4791
138	M21630	M21630.metabolites.txt	X-08402	Unknown		7726
140	M22032	M22032.metabolites.txt	X-08766	Unknown		6050
147	M22481	M22481.metabolites.txt	X-08988	Unknown		7776
148	M22548	M22548.metabolites.txt	X-09026	Unknown		7627
149	M22649	M22649.metabolites.txt	X-09108	Unknown		6910
151	M24074	M24074.metabolites.txt	X-09706	Unknown		7697
152	M25459	M25459.metabolites.txt	X-10395	Unknown		7784
153	M25599	M25599.metabolites.txt	X-10429	Unknown		6807
154	M27256	M27256.metabolites.txt	X-10500	Unknown		7751
155	M27273	M27273.metabolites.txt	X-10506	Unknown		7710
156	M27278	M27278.metabolites.txt	X-10510	Unknown		7792
167	M30805	M30805.metabolites.txt	X-10810	Unknown		7232
198	M32518	M32518.metabolites.txt	X-11204	Unknown		7799
199	M32549	M32549.metabolites.txt	X-02269	Unknown		7701
201	M32557	M32557.metabolites.txt	X-06126	Unknown		7785
202	M32560	M32560.metabolites.txt	X-07765	Unknown		2170
203	M32564	M32564.metabolites.txt	X-11247	Unknown		7403
204	M32578	M32578.metabolites.txt	X-11261	Unknown		7771
206	M32587	M32587.metabolites.txt	X-02249	Unknown		7818
208	M32616	M32616.metabolites.txt	X-11299	Unknown		7347
209	M32632	M32632.metabolites.txt	X-11315	Unknown		7785
210	M32634	M32634.metabolites.txt	X-11317	Unknown		7811
212	M32644	M32644.metabolites.txt	X-11327	Unknown		7671
213	M32651	M32651.metabolites.txt	X-11334	Unknown		5462
217	M32691	M32691.metabolites.txt	X-11374	Unknown		2609
218	M32698	M32698.metabolites.txt	X-11381	Unknown		7753
220	M32729	M32729.metabolites.txt	X-11412	Unknown		6935
221	M32735	M32735.metabolites.txt	X-01911	Unknown		6360
224	M32753	M32753.metabolites.txt	X-09789	Unknown		7805
225	M32754	M32754.metabolites.txt	X-11437	Unknown		6782
226	M32755	M32755.metabolites.txt	X-11438	Unknown		7084
227	M32757	M32757.metabolites.txt	X-11440	Unknown		7686
228	M32758	M32758.metabolites.txt	X-11441	Unknown		7072
229	M32759	M32759.metabolites.txt	X-11442	Unknown		7142
230	M32761	M32761.metabolites.txt	X-11444	Unknown		7758
232	M32769	M32769.metabolites.txt	X-11452	Unknown		6519
233	M32786	M32786.metabolites.txt	X-11469	Unknown		7779
234	M32787	M32787.metabolites.txt	X-11470	Unknown		7271
235	M32795	M32795.metabolites.txt	X-11478	Unknown		6593
236	M32800	M32800.metabolites.txt	X-11483	Unknown		4608
237	M32802	M32802.metabolites.txt	X-11485	Unknown		4544
238	M32808	M32808.metabolites.txt	X-11491	Unknown		6584
239	M32814	M32814.metabolites.txt	X-11497	Unknown		7481
241	M32838	M32838.metabolites.txt	X-11521	Unknown		7193
242	M32846	M32846.metabolites.txt	X-11529	Unknown		6664
243	M32847	M32847.metabolites.txt	X-11530	Unknown		7409
244	M32854	M32854.metabolites.txt	X-11537	Unknown		2719
245	M32855	M32855.metabolites.txt	X-11538	Unknown		7804
246	M32857	M32857.metabolites.txt	X-11540	Unknown		2688
247	M32863	M32863.metabolites.txt	X-11546	Unknown		2015
248	M32867	M32867.metabolites.txt	X-11550	Unknown		7776
249	M32869	M32869.metabolites.txt	X-11552	Unknown		2170
255	M33132	M33132.metabolites.txt	X-11787	Unknown		7811
256	M33137	M33137.metabolites.txt	X-11792	Unknown		2442
258	M33140	M33140.metabolites.txt	X-11795	Unknown		7763
259	M33144	M33144.metabolites.txt	X-11799	Unknown		5038
260	M33150	M33150.metabolites.txt	X-11805	Unknown		2814
261	M33163	M33163.metabolites.txt	X-11818	Unknown		6790
262	M33165	M33165.metabolites.txt	X-11820	Unknown		7710
265	M33188	M33188.metabolites.txt	X-11843	Unknown		3938
266	M33190	M33190.metabolites.txt	X-11845	Unknown		2741
267	M33192	M33192.metabolites.txt	X-11847	Unknown		6059
268	M33194	M33194.metabolites.txt	X-11849	Unknown		5350
269	M33195	M33195.metabolites.txt	X-11850	Unknown		4868
270	M33197	M33197.metabolites.txt	X-11852	Unknown		2974
271	M33203	M33203.metabolites.txt	X-11858	Unknown		3427
272	M33204	M33204.metabolites.txt	X-11859	Unknown		2721
273	M33221	M33221.metabolites.txt	X-11876	Unknown		4965
276	M33250	M33250.metabolites.txt	X-11905	Unknown		4761
277	M33353	M33353.metabolites.txt	X-12007	Unknown		1362
278	M33359	M33359.metabolites.txt	X-12013	Unknown		1948
281	M33380	M33380.metabolites.txt	X-12029	Unknown		7564
283	M33389	M33389.metabolites.txt	X-12038	Unknown		7758
284	M33390	M33390.metabolites.txt	X-12039	Unknown		5461
285	M33391	M33391.metabolites.txt	X-12040	Unknown		559
286	M33408	M33408.metabolites.txt	X-12056	Unknown		4130
287	M33415	M33415.metabolites.txt	X-12063	Unknown		7197
298	M33507	M33507.metabolites.txt	X-12092	Unknown		7500
299	M33508	M33508.metabolites.txt	X-12093	Unknown		2854
300	M33509	M33509.metabolites.txt	X-12094	Unknown		7467
303	M33531	M33531.metabolites.txt	X-12116	Unknown		3039
305	M33609	M33609.metabolites.txt	X-12188	Unknown		832
306	M33610	M33610.metabolites.txt	X-12189	Unknown		481
307	M33627	M33627.metabolites.txt	X-12206	Unknown		2795
308	M33633	M33633.metabolites.txt	X-12212	Unknown		4566
309	M33637	M33637.metabolites.txt	X-12216	Unknown		5369
310	M33638	M33638.metabolites.txt	X-12217	Unknown		6469
311	M33652	M33652.metabolites.txt	X-12230	Unknown		5649
312	M33653	M33653.metabolites.txt	X-12231	Unknown		5111
313	M33658	M33658.metabolites.txt	X-12236	Unknown		1924
315	M33675	M33675.metabolites.txt	X-12253	Unknown		6004
316	M33683	M33683.metabolites.txt	X-12261	Unknown		1050
317	M33751	M33751.metabolites.txt	X-12329	Unknown		867
318	M33782	M33782.metabolites.txt	X-10346	Unknown		4207
322	M33833	M33833.metabolites.txt	X-12405	Unknown		6676
323	M33835	M33835.metabolites.txt	X-12407	Unknown		2814
324	M33864	M33864.metabolites.txt	X-12428	Unknown		1439
326	M33877	M33877.metabolites.txt	X-12435	Unknown		231
329	M33885	M33885.metabolites.txt	X-12443	Unknown		5357
330	M33892	M33892.metabolites.txt	X-12450	Unknown		6432
331	M33901	M33901.metabolites.txt	X-12456	Unknown		4774
332	M33910	M33910.metabolites.txt	X-12465	Unknown		5883
349	M34062	M34062.metabolites.txt	X-12524	Unknown		7809
352	M34112	M34112.metabolites.txt	X-12544	Unknown		5893
353	M34123	M34123.metabolites.txt	X-12556	Unknown		7483
355	M34221	M34221.metabolites.txt	X-12627	Unknown		7419
356	M34244	M34244.metabolites.txt	X-12644	Unknown		7795
357	M34245	M34245.metabolites.txt	X-12645	Unknown		5254
359	M34289	M34289.metabolites.txt	X-12680	Unknown		2311
360	M34306	M34306.metabolites.txt	X-12696	Unknown		7409
361	M34314	M34314.metabolites.txt	X-12704	Unknown		1813
362	M34322	M34322.metabolites.txt	X-12712	Unknown		260
363	M34327	M34327.metabolites.txt	X-12717	Unknown		1632
364	M34329	M34329.metabolites.txt	X-12719	Unknown		1539
365	M34336	M34336.metabolites.txt	X-12726	Unknown		5495
366	M34338	M34338.metabolites.txt	X-12728	Unknown		537
367	M34339	M34339.metabolites.txt	X-12729	Unknown		1753
368	M34344	M34344.metabolites.txt	X-12734	Unknown		5616
369	M34350	M34350.metabolites.txt	X-12740	Unknown		3731
370	M34359	M34359.metabolites.txt	X-12749	Unknown		7178
383	M34441	M34441.metabolites.txt	X-12771	Unknown		4734
384	M34453	M34453.metabolites.txt	X-12776	Unknown		7764
386	M34469	M34469.metabolites.txt	X-12786	Unknown		6566
387	M34481	M34481.metabolites.txt	X-12798	Unknown		7552
388	M34499	M34499.metabolites.txt	X-12816	Unknown		4524
389	M34513	M34513.metabolites.txt	X-12830	Unknown		3415
390	M34516	M34516.metabolites.txt	X-12833	Unknown		243
391	M34527	M34527.metabolites.txt	X-12844	Unknown		7768
392	M34530	M34530.metabolites.txt	X-12847	Unknown		4036
393	M34533	M34533.metabolites.txt	X-12850	Unknown		6251
395	M34535	M34535.metabolites.txt	X-12851	Unknown		4808
396	M34539	M34539.metabolites.txt	X-12855	Unknown		5120
399	M34761	M34761.metabolites.txt	X-13069	Unknown		6770
401	M34912	M34912.metabolites.txt	X-13215	Unknown		6305
409	M35187	M35187.metabolites.txt	X-13429	Unknown		6344
411	M35193	M35193.metabolites.txt	X-13435	Unknown		6970
412	M35240	M35240.metabolites.txt	X-13477	Unknown		5952
417	M35270	M35270.metabolites.txt	X-13496	Unknown		7656
421	M35326	M35326.metabolites.txt	X-13548	Unknown		6022
422	M35327	M35327.metabolites.txt	X-13549	Unknown		7330
423	M35331	M35331.metabolites.txt	X-13553	Unknown		3085
424	M35397	M35397.metabolites.txt	X-13619	Unknown		7791
428	M35451	M35451.metabolites.txt	X-13658	Unknown		1412
429	M35464	M35464.metabolites.txt	X-13671	Unknown		7311
432	M35551	M35551.metabolites.txt	X-13741	Unknown		5325
441	M35754	M35754.metabolites.txt	X-13859	Unknown		7002
443	M35977	M35977.metabolites.txt	X-14056	Unknown		7259
444	M35978	M35978.metabolites.txt	X-14057	Unknown		4716
445	M36009	M36009.metabolites.txt	X-14086	Unknown		2686
455	M36300	M36300.metabolites.txt	X-14374	Unknown		7627
457	M36399	M36399.metabolites.txt	X-14473	Unknown		6884
458	M36468	M36468.metabolites.txt	X-14541	Unknown		1941
459	M36515	M36515.metabolites.txt	X-14588	Unknown		7777
460	M36552	M36552.metabolites.txt	X-14625	Unknown		7511
461	M36553	M36553.metabolites.txt	X-14626	Unknown		6904
462	M36559	M36559.metabolites.txt	X-14632	Unknown		1703
463	M36585	M36585.metabolites.txt	X-14658	Unknown		3533
464	M36589	M36589.metabolites.txt	X-14662	Unknown		4212
465	M36673	M36673.metabolites.txt	X-14745	Unknown		5602
