# Supplementary material for: Causal relationship between serum metabolites and juvenile idiopathic arthritis: a mendelian randomization study
Source: Pediatr Rheumatol Online J. 2024 May 9;22:51. doi: 10.1186/s12969-024-00986-0 (PMC11080266; doi:10.1186/s12969-024-00986-0)
Supplement: Supplementary file 2 — Supplementary Material 2 [file 12969_2024_986_MOESM2_ESM.xlsx]

## Sheet: 总表
Supplementary Table 2：All SNPs information in preliminary Mendelian randomization analysis
SNP	effect_allele.exposure	other_allele.exposure	effect_allele.outcome	other_allele.outcome	beta.exposure	beta.outcome	eaf.exposure	eaf.outcome	remove	palindromic	ambiguous	id.outcome	pos.outcome	pval.outcome	se.outcome	samplesize.outcome	outcome	mr_keep.outcome	pval_origin.outcome	data_source.outcome	se.exposure	pval.exposure	samplesize.exposure	exposure	mr_keep.exposure	pval_origin.exposure	id.exposure	action	mr_keep	R2	F
rs2199619	T	C	T	C	0.0054	0.0548888	0.2787		FALSE	FALSE	FALSE	utejXP	28632091	0.173887	0.0403648	286529	JUVEN_ARTHR.gz	TRUE	reported	textfile	0.0012	5.227e-06	7372	M00053.metal.pos.txt.gz	TRUE	reported	U1C67i	2	TRUE	0.00273936	20.2445
rs7394051	T	C	T	C	0.0055	0.0447903	0.7014		FALSE	FALSE	FALSE	utejXP	120248514	0.337615	0.0467107	286529	JUVEN_ARTHR.gz	TRUE	reported	textfile	0.0012	2.175e-06	7372	M00053.metal.pos.txt.gz	TRUE	reported	U1C67i	2	TRUE	0.00284146	21.0012
rs2748991	T	C	T	C	-0.007	-0.0138893	0.446		FALSE	FALSE	FALSE	utejXP	52731718	0.70688	0.0369349	286529	JUVEN_ARTHR.gz	TRUE	reported	textfile	0.0015	2.342e-06	5604	M00053.metal.pos.txt.gz	TRUE	reported	U1C67i	2	TRUE	0.00387107	21.77
rs11596604	A	G	A	G	0.0323	0.0788045	0.0236		FALSE	FALSE	FALSE	utejXP	85382188	0.226448	0.0651514	286529	JUVEN_ARTHR.gz	TRUE	reported	textfile	0.0069	2.515e-06	1768	M00053.metal.pos.txt.gz	TRUE	reported	U1C67i	2	TRUE	0.0122426	21.8885
rs7078003	T	C	T	C	0.0087	-0.0410814	0.1654		FALSE	FALSE	FALSE	utejXP	97599655	0.379571	0.0467531	286529	JUVEN_ARTHR.gz	TRUE	reported	textfile	0.0018	1.838e-06	7372	M00053.metal.pos.txt.gz	TRUE	reported	U1C67i	2	TRUE	0.00315889	23.3548
rs16977047	T	C	T	C	-0.0056	0.0859665	0.7034		FALSE	FALSE	FALSE	utejXP	27913291	0.043427	0.0425666	286529	JUVEN_ARTHR.gz	TRUE	reported	textfile	0.0011	1.078e-06	7372	M00053.metal.pos.txt.gz	TRUE	reported	U1C67i	2	TRUE	0.00350333	25.9103
rs780093	T	C	T	C	-0.0058	0.0435279	0.3995		FALSE	FALSE	FALSE	utejXP	27519736	0.2603	0.038668	286529	JUVEN_ARTHR.gz	TRUE	reported	textfile	0.0011	1.931e-07	7372	M00053.metal.pos.txt.gz	TRUE	reported	U1C67i	2	TRUE	0.00375708	27.7941
rs2657879	A	G	A	G	0.015	-0.0864119	0.8179		FALSE	FALSE	FALSE	utejXP	56471554	0.0706155	0.0477957	286529	JUVEN_ARTHR.gz	TRUE	reported	textfile	0.0017	6.147e-18	7372	M00053.metal.pos.txt.gz	TRUE	reported	U1C67i	2	TRUE	0.0104505	77.8335
rs938040	T	C	T	C	0.0074	0.0287334	0.107		FALSE	FALSE	FALSE	nI6Eid	63978423	0.638928	0.0612394	286529	JUVEN_ARTHR.gz	TRUE	reported	textfile	0.0017	9.124e-06	7355	M00054.metal.pos.txt.gz	TRUE	reported	SmYpNs	2	TRUE	0.0025696	18.9429
rs9330454	A	G	A	G	-0.0066	-0.0459149	0.4006		FALSE	FALSE	FALSE	nI6Eid	89814067	0.235296	0.0386871	286529	JUVEN_ARTHR.gz	TRUE	reported	textfile	0.0015	6.044e-06	7355	M00054.metal.pos.txt.gz	TRUE	reported	SmYpNs	2	TRUE	0.00262531	19.3547
rs10171387	A	G	A	G	0.008	-0.0217766	0.9051		FALSE	FALSE	FALSE	nI6Eid	80034280	0.763099	0.0722484	286529	JUVEN_ARTHR.gz	TRUE	reported	textfile	0.0018	5.141e-06	7355	M00054.metal.pos.txt.gz	TRUE	reported	SmYpNs	2	TRUE	0.00267847	19.7477
rs10225863	T	C	T	C	-0.004	-0.0106735	0.3949		FALSE	FALSE	FALSE	nI6Eid	132225544	0.773184	0.0370335	286529	JUVEN_ARTHR.gz	TRUE	reported	textfile	0.0009	9.754e-06	7355	M00054.metal.pos.txt.gz	TRUE	reported	SmYpNs	2	TRUE	0.00267847	19.7477
rs10495209	T	C	T	C	0.004	-0.0382638	0.4862		FALSE	FALSE	FALSE	nI6Eid	223483195	0.301199	0.0370104	286529	JUVEN_ARTHR.gz	TRUE	reported	textfile	0.0009	8.02e-06	7355	M00054.metal.pos.txt.gz	TRUE	reported	SmYpNs	2	TRUE	0.00267847	19.7477
rs11729831	T	G	T	G	0.004	-0.0411513	0.6133		FALSE	FALSE	FALSE	nI6Eid	11733491	0.267322	0.0370982	286529	JUVEN_ARTHR.gz	TRUE	reported	textfile	0.0009	8.61e-06	7355	M00054.metal.pos.txt.gz	TRUE	reported	SmYpNs	2	TRUE	0.00267847	19.7477
rs13001325	T	C	T	C	-0.004	-0.0339589	0.3823		FALSE	FALSE	FALSE	nI6Eid	102322576	0.38567	0.0391459	286529	JUVEN_ARTHR.gz	TRUE	reported	textfile	0.0009	7.447e-06	7355	M00054.metal.pos.txt.gz	TRUE	reported	SmYpNs	2	TRUE	0.00267847	19.7477
rs1418942	A	C	A	C	-0.004	0.000732467	0.5751		FALSE	FALSE	FALSE	nI6Eid	59589251	0.985014	0.0389962	286529	JUVEN_ARTHR.gz	TRUE	reported	textfile	0.0009	7.128e-06	7355	M00054.metal.pos.txt.gz	TRUE	reported	SmYpNs	2	TRUE	0.00267847	19.7477
rs2769419	A	G	A	G	0.004	-0.0332201	0.4777		FALSE	FALSE	FALSE	nI6Eid	115635496	0.375082	0.0374525	286529	JUVEN_ARTHR.gz	TRUE	reported	textfile	0.0009	6.163e-06	7355	M00054.metal.pos.txt.gz	TRUE	reported	SmYpNs	2	TRUE	0.00267847	19.7477
rs2868072	A	G	A	G	0.004	0.0105348	0.4829		FALSE	FALSE	FALSE	nI6Eid	39313525	0.775506	0.0369408	286529	JUVEN_ARTHR.gz	TRUE	reported	textfile	0.0009	9.036e-06	7355	M00054.metal.pos.txt.gz	TRUE	reported	SmYpNs	2	TRUE	0.00267847	19.7477
rs3773729	T	C	T	C	0.004	0.00953007	0.6291		FALSE	FALSE	FALSE	nI6Eid	53170829	0.81862	0.0415578	286529	JUVEN_ARTHR.gz	TRUE	reported	textfile	0.0009	8.571e-06	7355	M00054.metal.pos.txt.gz	TRUE	reported	SmYpNs	2	TRUE	0.00267847	19.7477
rs4144737	A	G	A	G	0.004	0.00781375	0.5818		FALSE	FALSE	FALSE	nI6Eid	129748936	0.840557	0.0388393	286529	JUVEN_ARTHR.gz	TRUE	reported	textfile	0.0009	9.859e-06	7355	M00054.metal.pos.txt.gz	TRUE	reported	SmYpNs	2	TRUE	0.00267847	19.7477
rs42162	T	C	T	C	0.004	-0.0311895	0.5492		FALSE	FALSE	FALSE	nI6Eid	106835482	0.399646	0.037031	286529	JUVEN_ARTHR.gz	TRUE	reported	textfile	0.0009	8.217e-06	7355	M00054.metal.pos.txt.gz	TRUE	reported	SmYpNs	2	TRUE	0.00267847	19.7477
rs6110544	T	C	T	C	0.004	-0.0192268	0.4394		FALSE	FALSE	FALSE	nI6Eid	15186129	0.605667	0.0372419	286529	JUVEN_ARTHR.gz	TRUE	reported	textfile	0.0009	7.011e-06	7355	M00054.metal.pos.txt.gz	TRUE	reported	SmYpNs	2	TRUE	0.00267847	19.7477
rs6130271	T	C	T	C	-0.004	-0.0200084	0.5352		FALSE	FALSE	FALSE	nI6Eid	42983785	0.588619	0.0369951	286529	JUVEN_ARTHR.gz	TRUE	reported	textfile	0.0009	7.398e-06	7355	M00054.metal.pos.txt.gz	TRUE	reported	SmYpNs	2	TRUE	0.00267847	19.7477
rs6435723	T	C	T	C	-0.008	0.077343	0.8977		FALSE	FALSE	FALSE	nI6Eid	212715999	0.2043	0.060929	286529	JUVEN_ARTHR.gz	TRUE	reported	textfile	0.0018	6.907e-06	7355	M00054.metal.pos.txt.gz	TRUE	reported	SmYpNs	2	TRUE	0.00267847	19.7477
rs6454864	T	C	T	C	0.004	-0.0343285	0.3705		FALSE	FALSE	FALSE	nI6Eid	91525176	0.354029	0.0370397	286529	JUVEN_ARTHR.gz	TRUE	reported	textfile	0.0009	8.872e-06	7355	M00054.metal.pos.txt.gz	TRUE	reported	SmYpNs	2	TRUE	0.00267847	19.7477
rs6537156	T	C	T	C	0.004	0.0189827	0.4485		FALSE	FALSE	FALSE	nI6Eid	138146048	0.608139	0.0370227	286529	JUVEN_ARTHR.gz	TRUE	reported	textfile	0.0009	8.091e-06	7355	M00054.metal.pos.txt.gz	TRUE	reported	SmYpNs	2	TRUE	0.00267847	19.7477
rs6730726	A	G	A	G	-0.004	0.00270136	0.5312		FALSE	FALSE	FALSE	nI6Eid	204289630	0.94227	0.0373027	286529	JUVEN_ARTHR.gz	TRUE	reported	textfile	0.0009	7.167e-06	7355	M00054.metal.pos.txt.gz	TRUE	reported	SmYpNs	2	TRUE	0.00267847	19.7477
rs699856	T	C	T	C	0.004	-0.0124509	0.3661		FALSE	FALSE	FALSE	nI6Eid	74623452	0.738263	0.037261	286529	JUVEN_ARTHR.gz	TRUE	reported	textfile	0.0009	8.012e-06	7355	M00054.metal.pos.txt.gz	TRUE	reported	SmYpNs	2	TRUE	0.00267847	19.7477
rs7594598	A	C	A	C	0.004	0.0171541	0.4257		FALSE	FALSE	FALSE	nI6Eid	30803737	0.654565	0.0383393	286529	JUVEN_ARTHR.gz	TRUE	reported	textfile	0.0009	9.497e-06	7355	M00054.metal.pos.txt.gz	TRUE	reported	SmYpNs	2	TRUE	0.00267847	19.7477
rs9948912	A	G	A	G	0.004	0.0756206	0.3616		FALSE	FALSE	FALSE	nI6Eid	37273678	0.0557276	0.0395266	286529	JUVEN_ARTHR.gz	TRUE	reported	textfile	0.0009	9.579e-06	7355	M00054.metal.pos.txt.gz	TRUE	reported	SmYpNs	2	TRUE	0.00267847	19.7477
rs9950125	A	G	A	G	-0.004	-0.0402927	0.4521		FALSE	FALSE	FALSE	nI6Eid	53022174	0.278476	0.037179	286529	JUVEN_ARTHR.gz	TRUE	reported	textfile	0.0009	7.715e-06	7355	M00054.metal.pos.txt.gz	TRUE	reported	SmYpNs	2	TRUE	0.00267847	19.7477
rs6001129	T	C	T	C	-0.009	0.00290713	0.134		FALSE	FALSE	FALSE	nI6Eid	22151947	0.964376	0.0650915	286529	JUVEN_ARTHR.gz	TRUE	reported	textfile	0.002	6.795e-06	5592	M00054.metal.pos.txt.gz	TRUE	reported	SmYpNs	2	TRUE	0.00360818	20.2428
rs1179636	A	C	A	C	-0.0045	0.0493154	0.5356		FALSE	FALSE	FALSE	nI6Eid	75601074	0.183028	0.0370378	286529	JUVEN_ARTHR.gz	TRUE	reported	textfile	0.001	1.825e-06	7355	M00054.metal.pos.txt.gz	TRUE	reported	SmYpNs	2	TRUE	0.00274567	20.2445
rs3780494	T	C	T	C	-0.023	0.0187547	0.9855		FALSE	FALSE	FALSE	nI6Eid	33126226	0.896629	0.144355	286529	JUVEN_ARTHR.gz	TRUE	reported	textfile	0.0051	7.022e-06	7355	M00054.metal.pos.txt.gz	TRUE	reported	SmYpNs	2	TRUE	0.00275761	20.3328
rs16836288	A	C	A	C	0.0131	-0.113581	0.044		FALSE	FALSE	FALSE	nI6Eid	4805476	0.133259	0.0756514	286529	JUVEN_ARTHR.gz	TRUE	reported	textfile	0.0029	5.601e-06	7355	M00054.metal.pos.txt.gz	TRUE	reported	SmYpNs	2	TRUE	0.00276669	20.3999
rs1013667	A	G	A	G	-0.0041	-0.0319519	0.6087		FALSE	FALSE	FALSE	nI6Eid	191371891	0.400277	0.037987	286529	JUVEN_ARTHR.gz	TRUE	reported	textfile	0.0009	5.673e-06	7355	M00054.metal.pos.txt.gz	TRUE	reported	SmYpNs	2	TRUE	0.00281369	20.7474
rs1015993	T	C	T	C	0.0041	-0.0191421	0.4684		FALSE	FALSE	FALSE	nI6Eid	40633362	0.603181	0.0368237	286529	JUVEN_ARTHR.gz	TRUE	reported	textfile	0.0009	7.309e-06	7355	M00054.metal.pos.txt.gz	TRUE	reported	SmYpNs	2	TRUE	0.00281369	20.7474
rs10881004	T	C	T	C	0.0041	-0.0132546	0.4824		FALSE	FALSE	FALSE	nI6Eid	46842788	0.728132	0.0381304	286529	JUVEN_ARTHR.gz	TRUE	reported	textfile	0.0009	3.392e-06	7355	M00054.metal.pos.txt.gz	TRUE	reported	SmYpNs	2	TRUE	0.00281369	20.7474
rs11678851	T	C	T	C	0.0041	-0.0220738	0.4138		FALSE	FALSE	FALSE	nI6Eid	232961237	0.559852	0.0378584	286529	JUVEN_ARTHR.gz	TRUE	reported	textfile	0.0009	5.943e-06	7355	M00054.metal.pos.txt.gz	TRUE	reported	SmYpNs	2	TRUE	0.00281369	20.7474
rs11802417	T	C	T	C	-0.0041	-0.00180687	0.5816		FALSE	FALSE	FALSE	nI6Eid	83810363	0.96103	0.0369794	286529	JUVEN_ARTHR.gz	TRUE	reported	textfile	0.0009	4.469e-06	7355	M00054.metal.pos.txt.gz	TRUE	reported	SmYpNs	2	TRUE	0.00281369	20.7474
rs11804149	T	C	T	C	0.0041	0.0304427	0.4678		FALSE	FALSE	FALSE	nI6Eid	76992063	0.416283	0.0374502	286529	JUVEN_ARTHR.gz	TRUE	reported	textfile	0.0009	4.612e-06	7355	M00054.metal.pos.txt.gz	TRUE	reported	SmYpNs	2	TRUE	0.00281369	20.7474
rs17698249	A	C	A	C	-0.0041	-0.0148927	0.5682		FALSE	FALSE	FALSE	nI6Eid	87286332	0.703887	0.0391832	286529	JUVEN_ARTHR.gz	TRUE	reported	textfile	0.0009	5.503e-06	7355	M00054.metal.pos.txt.gz	TRUE	reported	SmYpNs	2	TRUE	0.00281369	20.7474
rs17744500	T	C	T	C	-0.0041	0.105083	0.4582		FALSE	FALSE	FALSE	nI6Eid	101059041	0.00408846	0.0365985	286529	JUVEN_ARTHR.gz	TRUE	reported	textfile	0.0009	4.157e-06	7355	M00054.metal.pos.txt.gz	TRUE	reported	SmYpNs	2	TRUE	0.00281369	20.7474
rs2349729	A	G	A	G	-0.0041	0.0135322	0.5141		FALSE	FALSE	FALSE	nI6Eid	201656901	0.721541	0.0379691	286529	JUVEN_ARTHR.gz	TRUE	reported	textfile	0.0009	6.448e-06	7355	M00054.metal.pos.txt.gz	TRUE	reported	SmYpNs	2	TRUE	0.00281369	20.7474
rs2722407	A	G	A	G	0.0041	0.0570749	0.587		FALSE	FALSE	FALSE	nI6Eid	24331967	0.126767	0.0373778	286529	JUVEN_ARTHR.gz	TRUE	reported	textfile	0.0009	6.472e-06	7355	M00054.metal.pos.txt.gz	TRUE	reported	SmYpNs	2	TRUE	0.00281369	20.7474
rs3751181	A	G	A	G	0.0041	-0.0258889	0.6085		FALSE	FALSE	FALSE	nI6Eid	125141989	0.482261	0.0368436	286529	JUVEN_ARTHR.gz	TRUE	reported	textfile	0.0009	5.185e-06	7355	M00054.metal.pos.txt.gz	TRUE	reported	SmYpNs	2	TRUE	0.00281369	20.7474
rs430727	T	C	T	C	0.0041	0.0138472	0.4628		FALSE	FALSE	FALSE	nI6Eid	41087073	0.711697	0.0374676	286529	JUVEN_ARTHR.gz	TRUE	reported	textfile	0.0009	5.128e-06	7355	M00054.metal.pos.txt.gz	TRUE	reported	SmYpNs	2	TRUE	0.00281369	20.7474
rs4702007	A	G	A	G	-0.0041	-0.024086	0.3929		FALSE	FALSE	FALSE	nI6Eid	14006197	0.513553	0.0368674	286529	JUVEN_ARTHR.gz	TRUE	reported	textfile	0.0009	6.109e-06	7355	M00054.metal.pos.txt.gz	TRUE	reported	SmYpNs	2	TRUE	0.00281369	20.7474
rs4755291	A	G	A	G	-0.0041	0.0577132	0.4644		FALSE	FALSE	FALSE	nI6Eid	44800371	0.117564	0.0368755	286529	JUVEN_ARTHR.gz	TRUE	reported	textfile	0.0009	5.253e-06	7355	M00054.metal.pos.txt.gz	TRUE	reported	SmYpNs	2	TRUE	0.00281369	20.7474
rs4870304	A	G	A	G	0.0041	-0.0299444	0.5823		FALSE	FALSE	FALSE	nI6Eid	154670709	0.44852	0.0395105	286529	JUVEN_ARTHR.gz	TRUE	reported	textfile	0.0009	8.313e-06	7355	M00054.metal.pos.txt.gz	TRUE	reported	SmYpNs	2	TRUE	0.00281369	20.7474
rs6077611	T	G	T	G	-0.0041	-0.00631429	0.4794		FALSE	FALSE	FALSE	nI6Eid	9913043	0.864288	0.0369433	286529	JUVEN_ARTHR.gz	TRUE	reported	textfile	0.0009	5.321e-06	7355	M00054.metal.pos.txt.gz	TRUE	reported	SmYpNs	2	TRUE	0.00281369	20.7474
rs6747650	A	G	A	G	-0.0041	0.00337021	0.5825		FALSE	FALSE	FALSE	nI6Eid	3447736	0.929647	0.0381726	286529	JUVEN_ARTHR.gz	TRUE	reported	textfile	0.0009	4.362e-06	7355	M00054.metal.pos.txt.gz	TRUE	reported	SmYpNs	2	TRUE	0.00281369	20.7474
rs6910731	A	G	A	G	0.0041	-0.0878413	0.4497		FALSE	FALSE	FALSE	nI6Eid	23415234	0.0204725	0.0379023	286529	JUVEN_ARTHR.gz	TRUE	reported	textfile	0.0009	6.679e-06	7355	M00054.metal.pos.txt.gz	TRUE	reported	SmYpNs	2	TRUE	0.00281369	20.7474
rs7009696	T	C	T	C	0.0041	0.0100151	0.6243		FALSE	FALSE	FALSE	nI6Eid	71819482	0.791708	0.0379224	286529	JUVEN_ARTHR.gz	TRUE	reported	textfile	0.0009	6.166e-06	7355	M00054.metal.pos.txt.gz	TRUE	reported	SmYpNs	2	TRUE	0.00281369	20.7474
rs7843149	T	C	T	C	-0.0041	0.0446632	0.3896		FALSE	FALSE	FALSE	nI6Eid	90462733	0.243766	0.0383169	286529	JUVEN_ARTHR.gz	TRUE	reported	textfile	0.0009	6.554e-06	7355	M00054.metal.pos.txt.gz	TRUE	reported	SmYpNs	2	TRUE	0.00281369	20.7474
rs875184	T	C	T	C	-0.0041	0.0635701	0.403		FALSE	FALSE	FALSE	nI6Eid	170697358	0.0929673	0.0378405	286529	JUVEN_ARTHR.gz	TRUE	reported	textfile	0.0009	5.689e-06	7355	M00054.metal.pos.txt.gz	TRUE	reported	SmYpNs	2	TRUE	0.00281369	20.7474
rs915281	T	C	T	C	-0.0041	-0.0638803	0.5076		FALSE	FALSE	FALSE	nI6Eid	117205684	0.0852688	0.0371202	286529	JUVEN_ARTHR.gz	TRUE	reported	textfile	0.0009	4.423e-06	7355	M00054.metal.pos.txt.gz	TRUE	reported	SmYpNs	2	TRUE	0.00281369	20.7474
rs9464137	A	C	A	C	0.0041	-0.0102538	0.5592		FALSE	FALSE	FALSE	nI6Eid	54805028	0.781639	0.0369926	286529	JUVEN_ARTHR.gz	TRUE	reported	textfile	0.0009	4.445e-06	7355	M00054.metal.pos.txt.gz	TRUE	reported	SmYpNs	2	TRUE	0.00281369	20.7474
rs9543391	T	G	T	G	0.0041	-0.0742394	0.3993		FALSE	FALSE	FALSE	nI6Eid	73541003	0.0632426	0.0399677	286529	JUVEN_ARTHR.gz	TRUE	reported	textfile	0.0009	6.39e-06	7355	M00054.metal.pos.txt.gz	TRUE	reported	SmYpNs	2	TRUE	0.00281369	20.7474
rs9649963	T	C	T	C	0.0041	-0.0396984	0.634		FALSE	FALSE	FALSE	nI6Eid	130685570	0.296353	0.0380149	286529	JUVEN_ARTHR.gz	TRUE	reported	textfile	0.0009	5.841e-06	7355	M00054.metal.pos.txt.gz	TRUE	reported	SmYpNs	2	TRUE	0.00281369	20.7474
rs16823952	T	G	T	G	-0.0083	0.0398475	0.9069		FALSE	FALSE	FALSE	nI6Eid	185373430	0.666862	0.0925699	286529	JUVEN_ARTHR.gz	TRUE	reported	textfile	0.0018	5.079e-06	7355	M00054.metal.pos.txt.gz	TRUE	reported	SmYpNs	2	TRUE	0.00288254	21.2566
rs3772343	A	C	A	C	0.028	0.17861	0.987		FALSE	FALSE	FALSE	nI6Eid	1232032	0.0677407	0.0977759	286529	JUVEN_ARTHR.gz	TRUE	reported	textfile	0.006	3.061e-06	5592	M00054.metal.pos.txt.gz	TRUE	reported	SmYpNs	2	TRUE	0.00387934	21.77
rs10750415	T	G	T	G	0.0042	-0.0296344	0.3959		FALSE	FALSE	FALSE	nI6Eid	99879861	0.424582	0.0371127	286529	JUVEN_ARTHR.gz	TRUE	reported	textfile	0.0009	2.767e-06	7355	M00054.metal.pos.txt.gz	TRUE	reported	SmYpNs	2	TRUE	0.00295221	21.7719
rs10822056	T	C	T	C	0.0042	-0.0950357	0.5141		FALSE	FALSE	FALSE	nI6Eid	62754351	0.0102452	0.0370157	286529	JUVEN_ARTHR.gz	TRUE	reported	textfile	0.0009	2.651e-06	7355	M00054.metal.pos.txt.gz	TRUE	reported	SmYpNs	2	TRUE	0.00295221	21.7719
rs10931041	T	C	T	C	-0.0042	-0.1152	0.5756		FALSE	FALSE	FALSE	nI6Eid	182820835	0.00178341	0.0368745	286529	JUVEN_ARTHR.gz	TRUE	reported	textfile	0.0009	3.362e-06	7355	M00054.metal.pos.txt.gz	TRUE	reported	SmYpNs	2	TRUE	0.00295221	21.7719
rs1249489	A	G	A	G	0.0042	-0.00671171	0.3741		FALSE	FALSE	FALSE	nI6Eid	8711944	0.857409	0.0373551	286529	JUVEN_ARTHR.gz	TRUE	reported	textfile	0.0009	3.683e-06	7355	M00054.metal.pos.txt.gz	TRUE	reported	SmYpNs	2	TRUE	0.00295221	21.7719
rs1260326	T	C	T	C	0.0042	0.0404075	0.404		FALSE	FALSE	FALSE	nI6Eid	27508073	0.296745	0.0387254	286529	JUVEN_ARTHR.gz	TRUE	reported	textfile	0.0009	2.742e-06	7355	M00054.metal.pos.txt.gz	TRUE	reported	SmYpNs	2	TRUE	0.00295221	21.7719
rs13008096	A	C	A	C	-0.0042	-0.0349054	0.4038		FALSE	FALSE	FALSE	nI6Eid	62565554	0.380141	0.0397721	286529	JUVEN_ARTHR.gz	TRUE	reported	textfile	0.0009	3.316e-06	7355	M00054.metal.pos.txt.gz	TRUE	reported	SmYpNs	2	TRUE	0.00295221	21.7719
rs1330918	A	C	A	C	0.0042	-0.000495674	0.6132		FALSE	FALSE	FALSE	nI6Eid	22798990	0.989321	0.0370348	286529	JUVEN_ARTHR.gz	TRUE	reported	textfile	0.0009	2.212e-06	7355	M00054.metal.pos.txt.gz	TRUE	reported	SmYpNs	2	TRUE	0.00295221	21.7719
rs1501803	T	C	T	C	0.0042	-0.00993925	0.4152		FALSE	FALSE	FALSE	nI6Eid	167003503	0.792107	0.0377093	286529	JUVEN_ARTHR.gz	TRUE	reported	textfile	0.0009	4.567e-06	7355	M00054.metal.pos.txt.gz	TRUE	reported	SmYpNs	2	TRUE	0.00295221	21.7719
rs2126498	T	G	T	G	-0.0042	-0.0606988	0.6176		FALSE	FALSE	FALSE	nI6Eid	110015022	0.110135	0.037994	286529	JUVEN_ARTHR.gz	TRUE	reported	textfile	0.0009	2.837e-06	7355	M00054.metal.pos.txt.gz	TRUE	reported	SmYpNs	2	TRUE	0.00295221	21.7719
rs2178260	T	C	T	C	0.0042	0.0539993	0.4251		FALSE	FALSE	FALSE	nI6Eid	62301893	0.14793	0.0373211	286529	JUVEN_ARTHR.gz	TRUE	reported	textfile	0.0009	3.588e-06	7355	M00054.metal.pos.txt.gz	TRUE	reported	SmYpNs	2	TRUE	0.00295221	21.7719
rs2966079	T	C	T	C	-0.0042	-0.0541793	0.5425		FALSE	FALSE	FALSE	nI6Eid	81478201	0.146831	0.037344	286529	JUVEN_ARTHR.gz	TRUE	reported	textfile	0.0009	2.525e-06	7355	M00054.metal.pos.txt.gz	TRUE	reported	SmYpNs	2	TRUE	0.00295221	21.7719
rs3927971	T	C	T	C	0.0042	-0.00618681	0.5178		FALSE	FALSE	FALSE	nI6Eid	8635972	0.868823	0.0374608	286529	JUVEN_ARTHR.gz	TRUE	reported	textfile	0.0009	8.977e-06	7355	M00054.metal.pos.txt.gz	TRUE	reported	SmYpNs	2	TRUE	0.00295221	21.7719
rs4684599	T	C	T	C	-0.0042	-0.0681653	0.6319		FALSE	FALSE	FALSE	nI6Eid	8584886	0.0682339	0.0373825	286529	JUVEN_ARTHR.gz	TRUE	reported	textfile	0.0009	2.889e-06	7355	M00054.metal.pos.txt.gz	TRUE	reported	SmYpNs	2	TRUE	0.00295221	21.7719
rs575257	A	G	A	G	-0.0042	0.0341979	0.6005		FALSE	FALSE	FALSE	nI6Eid	79158025	0.355198	0.0369886	286529	JUVEN_ARTHR.gz	TRUE	reported	textfile	0.0009	3.511e-06	7355	M00054.metal.pos.txt.gz	TRUE	reported	SmYpNs	2	TRUE	0.00295221	21.7719
rs6517254	T	C	T	C	-0.0042	-0.0537162	0.3971		FALSE	FALSE	FALSE	nI6Eid	34707992	0.180838	0.0401413	286529	JUVEN_ARTHR.gz	TRUE	reported	textfile	0.0009	3.119e-06	7355	M00054.metal.pos.txt.gz	TRUE	reported	SmYpNs	2	TRUE	0.00295221	21.7719
rs6685230	T	C	T	C	-0.0042	-0.0145934	0.3976		FALSE	FALSE	FALSE	nI6Eid	168398916	0.7272	0.0418325	286529	JUVEN_ARTHR.gz	TRUE	reported	textfile	0.0009	7.78e-06	7355	M00054.metal.pos.txt.gz	TRUE	reported	SmYpNs	2	TRUE	0.00295221	21.7719
rs688627	T	C	T	C	0.0042	0.00236847	0.5878		FALSE	FALSE	FALSE	nI6Eid	43582612	0.949358	0.0372912	286529	JUVEN_ARTHR.gz	TRUE	reported	textfile	0.0009	3.615e-06	7355	M00054.metal.pos.txt.gz	TRUE	reported	SmYpNs	2	TRUE	0.00295221	21.7719
rs893922	A	G	A	G	0.0042	0.06134	0.366		FALSE	FALSE	FALSE	nI6Eid	109297864	0.100479	0.0373447	286529	JUVEN_ARTHR.gz	TRUE	reported	textfile	0.0009	3.945e-06	7355	M00054.metal.pos.txt.gz	TRUE	reported	SmYpNs	2	TRUE	0.00295221	21.7719
rs928963	A	C	A	C	0.0042	0.012116	0.3985		FALSE	FALSE	FALSE	nI6Eid	13522374	0.746971	0.0375533	286529	JUVEN_ARTHR.gz	TRUE	reported	textfile	0.0009	3.622e-06	7355	M00054.metal.pos.txt.gz	TRUE	reported	SmYpNs	2	TRUE	0.00295221	21.7719
rs9541214	T	C	T	C	-0.0042	-0.0214666	0.653		FALSE	FALSE	FALSE	nI6Eid	34538687	0.576235	0.0384093	286529	JUVEN_ARTHR.gz	TRUE	reported	textfile	0.0009	3.797e-06	7355	M00054.metal.pos.txt.gz	TRUE	reported	SmYpNs	2	TRUE	0.00295221	21.7719
rs993927	T	G	T	G	0.0042	0.00189855	0.3773		FALSE	FALSE	FALSE	nI6Eid	52574924	0.960969	0.038795	286529	JUVEN_ARTHR.gz	TRUE	reported	textfile	0.0009	2.636e-06	7355	M00054.metal.pos.txt.gz	TRUE	reported	SmYpNs	2	TRUE	0.00295221	21.7719
rs9989564	A	G	A	G	-0.0042	-0.00536128	0.5142		FALSE	FALSE	FALSE	nI6Eid	43725394	0.88435	0.0368582	286529	JUVEN_ARTHR.gz	TRUE	reported	textfile	0.0009	3.095e-06	7355	M00054.metal.pos.txt.gz	TRUE	reported	SmYpNs	2	TRUE	0.00295221	21.7719
rs17114354	A	G	A	G	0.0248	-0.0850602	0.9874		FALSE	FALSE	FALSE	nI6Eid	74898166	0.507445	0.128331	286529	JUVEN_ARTHR.gz	TRUE	reported	textfile	0.0053	3.515e-06	7355	M00054.metal.pos.txt.gz	TRUE	reported	SmYpNs	2	TRUE	0.0029681	21.8894
rs6759991	T	G	T	G	0.0076	0.0438993	0.8623		FALSE	FALSE	FALSE	nI6Eid	75469690	0.35264	0.04723	286529	JUVEN_ARTHR.gz	TRUE	reported	textfile	0.0016	2.521e-06	7355	M00054.metal.pos.txt.gz	TRUE	reported	SmYpNs	2	TRUE	0.00305826	22.5564
rs1015795	A	G	A	G	0.0043	-0.00519103	0.5122		FALSE	FALSE	FALSE	nI6Eid	102573350	0.888528	0.0370347	286529	JUVEN_ARTHR.gz	TRUE	reported	textfile	0.0009	2.26e-06	7355	M00054.metal.pos.txt.gz	TRUE	reported	SmYpNs	2	TRUE	0.00309402	22.821
rs10498266	T	G	T	G	0.0043	-0.0379986	0.4674		FALSE	FALSE	FALSE	nI6Eid	20223451	0.303856	0.0369564	286529	JUVEN_ARTHR.gz	TRUE	reported	textfile	0.0009	2.348e-06	7355	M00054.metal.pos.txt.gz	TRUE	reported	SmYpNs	2	TRUE	0.00309402	22.821
rs10805503	T	C	T	C	0.0043	0.0478986	0.6272		FALSE	FALSE	FALSE	nI6Eid	58094331	0.217474	0.0388386	286529	JUVEN_ARTHR.gz	TRUE	reported	textfile	0.0009	1.996e-06	7355	M00054.metal.pos.txt.gz	TRUE	reported	SmYpNs	2	TRUE	0.00309402	22.821
rs12278762	T	C	T	C	0.0043	0.028078	0.5229		FALSE	FALSE	FALSE	nI6Eid	98911263	0.449663	0.0371413	286529	JUVEN_ARTHR.gz	TRUE	reported	textfile	0.0009	1.557e-06	7355	M00054.metal.pos.txt.gz	TRUE	reported	SmYpNs	2	TRUE	0.00309402	22.821
rs13056963	T	C	T	C	0.0043	-0.069076	0.4376		FALSE	FALSE	FALSE	nI6Eid	33226681	0.0660192	0.0375761	286529	JUVEN_ARTHR.gz	TRUE	reported	textfile	0.0009	5.583e-06	7355	M00054.metal.pos.txt.gz	TRUE	reported	SmYpNs	2	TRUE	0.00309402	22.821
rs207938	A	G	A	G	-0.0043	0.0532991	0.3963		FALSE	FALSE	FALSE	nI6Eid	216177158	0.152113	0.0372172	286529	JUVEN_ARTHR.gz	TRUE	reported	textfile	0.0009	1.316e-06	7355	M00054.metal.pos.txt.gz	TRUE	reported	SmYpNs	2	TRUE	0.00309402	22.821
rs2091289	A	G	A	G	0.0043	0.0589556	0.5943		FALSE	FALSE	FALSE	nI6Eid	112316669	0.122369	0.0381612	286529	JUVEN_ARTHR.gz	TRUE	reported	textfile	0.0009	1.499e-06	7355	M00054.metal.pos.txt.gz	TRUE	reported	SmYpNs	2	TRUE	0.00309402	22.821
rs2216061	A	C	A	C	0.0043	0.0163723	0.512		FALSE	FALSE	FALSE	nI6Eid	52880635	0.658182	0.037006	286529	JUVEN_ARTHR.gz	TRUE	reported	textfile	0.0009	2.211e-06	7355	M00054.metal.pos.txt.gz	TRUE	reported	SmYpNs	2	TRUE	0.00309402	22.821
rs2383131	T	C	T	C	-0.0043	0.0130997	0.4403		FALSE	FALSE	FALSE	nI6Eid	19902824	0.728155	0.0376882	286529	JUVEN_ARTHR.gz	TRUE	reported	textfile	0.0009	3.054e-06	7355	M00054.metal.pos.txt.gz	TRUE	reported	SmYpNs	2	TRUE	0.00309402	22.821
rs2484178	T	C	T	C	0.0043	-0.0879163	0.6063		FALSE	FALSE	FALSE	nI6Eid	27402870	0.0236227	0.0388458	286529	JUVEN_ARTHR.gz	TRUE	reported	textfile	0.0009	1.745e-06	7355	M00054.metal.pos.txt.gz	TRUE	reported	SmYpNs	2	TRUE	0.00309402	22.821
rs2688858	T	C	T	C	0.0043	0.0104274	0.5742		FALSE	FALSE	FALSE	nI6Eid	14722994	0.778818	0.037127	286529	JUVEN_ARTHR.gz	TRUE	reported	textfile	0.0009	2.837e-06	7355	M00054.metal.pos.txt.gz	TRUE	reported	SmYpNs	2	TRUE	0.00309402	22.821
rs2717586	A	G	A	G	0.0043	0.0165151	0.3962		FALSE	FALSE	FALSE	nI6Eid	142816466	0.667541	0.0384496	286529	JUVEN_ARTHR.gz	TRUE	reported	textfile	0.0009	2.314e-06	7355	M00054.metal.pos.txt.gz	TRUE	reported	SmYpNs	2	TRUE	0.00309402	22.821
rs4063769	T	C	T	C	-0.0043	0.021105	0.5301		FALSE	FALSE	FALSE	nI6Eid	131973814	0.568844	0.0370422	286529	JUVEN_ARTHR.gz	TRUE	reported	textfile	0.0009	1.297e-06	7355	M00054.metal.pos.txt.gz	TRUE	reported	SmYpNs	2	TRUE	0.00309402	22.821
rs6586235	A	C	A	C	0.0043	-0.0252658	0.4598		FALSE	FALSE	FALSE	nI6Eid	41754276	0.495604	0.0370779	286529	JUVEN_ARTHR.gz	TRUE	reported	textfile	0.0009	1.622e-06	7355	M00054.metal.pos.txt.gz	TRUE	reported	SmYpNs	2	TRUE	0.00309402	22.821
rs6819555	A	G	A	G	-0.0043	-0.040186	0.5862		FALSE	FALSE	FALSE	nI6Eid	27340548	0.280966	0.037273	286529	JUVEN_ARTHR.gz	TRUE	reported	textfile	0.0009	3.693e-06	7355	M00054.metal.pos.txt.gz	TRUE	reported	SmYpNs	2	TRUE	0.00309402	22.821
rs7246393	A	G	A	G	0.0043	-0.0476643	0.5222		FALSE	FALSE	FALSE	nI6Eid	23206003	0.195668	0.036835	286529	JUVEN_ARTHR.gz	TRUE	reported	textfile	0.0009	1.554e-06	7355	M00054.metal.pos.txt.gz	TRUE	reported	SmYpNs	2	TRUE	0.00309402	22.821
rs7505177	T	G	T	G	-0.0043	0.0424318	0.4132		FALSE	FALSE	FALSE	nI6Eid	77508936	0.257968	0.0375102	286529	JUVEN_ARTHR.gz	TRUE	reported	textfile	0.0009	5.859e-06	7355	M00054.metal.pos.txt.gz	TRUE	reported	SmYpNs	2	TRUE	0.00309402	22.821
rs875283	A	G	A	G	-0.0043	0.0175232	0.4896		FALSE	FALSE	FALSE	nI6Eid	51264231	0.638613	0.0373122	286529	JUVEN_ARTHR.gz	TRUE	reported	textfile	0.0009	2.341e-06	7355	M00054.metal.pos.txt.gz	TRUE	reported	SmYpNs	2	TRUE	0.00309402	22.821
rs9523030	T	G	T	G	0.0043	0.0506862	0.6269		FALSE	FALSE	FALSE	nI6Eid	90610046	0.19772	0.0393504	286529	JUVEN_ARTHR.gz	TRUE	reported	textfile	0.0009	5.647e-06	7355	M00054.metal.pos.txt.gz	TRUE	reported	SmYpNs	2	TRUE	0.00309402	22.821
rs9610322	A	G	A	G	-0.0043	-0.0441352	0.5195		FALSE	FALSE	FALSE	nI6Eid	35584126	0.23514	0.0371752	286529	JUVEN_ARTHR.gz	TRUE	reported	textfile	0.0009	1.119e-06	7355	M00054.metal.pos.txt.gz	TRUE	reported	SmYpNs	2	TRUE	0.00309402	22.821
rs1412972	T	G	T	G	0.0097	0.0550391	0.5006		FALSE	FALSE	FALSE	nI6Eid	190276847	0.140397	0.037332	286529	JUVEN_ARTHR.gz	TRUE	reported	textfile	0.002	1.628e-06	1763	M00054.metal.pos.txt.gz	TRUE	reported	SmYpNs	2	TRUE	0.0131666	23.4958
rs10007704	T	C	T	C	-0.0044	0.051223	0.6418		FALSE	FALSE	FALSE	nI6Eid	44274734	0.185456	0.038684	286529	JUVEN_ARTHR.gz	TRUE	reported	textfile	0.0009	1.238e-06	7355	M00054.metal.pos.txt.gz	TRUE	reported	SmYpNs	2	TRUE	0.00323913	23.8947
rs10900784	A	C	A	C	-0.0044	-0.0504963	0.4158		FALSE	FALSE	FALSE	nI6Eid	126179225	0.191927	0.0386974	286529	JUVEN_ARTHR.gz	TRUE	reported	textfile	0.0009	9.744e-07	7355	M00054.metal.pos.txt.gz	TRUE	reported	SmYpNs	2	TRUE	0.00323913	23.8947
rs12468084	T	C	T	C	-0.0044	0.101152	0.5436		FALSE	FALSE	FALSE	nI6Eid	229731636	0.00654244	0.037198	286529	JUVEN_ARTHR.gz	TRUE	reported	textfile	0.0009	1.246e-06	7355	M00054.metal.pos.txt.gz	TRUE	reported	SmYpNs	2	TRUE	0.00323913	23.8947
rs1349704	A	G	A	G	0.0044	0.00254256	0.4611		FALSE	FALSE	FALSE	nI6Eid	96906666	0.945811	0.0374083	286529	JUVEN_ARTHR.gz	TRUE	reported	textfile	0.0009	8.312e-07	7355	M00054.metal.pos.txt.gz	TRUE	reported	SmYpNs	2	TRUE	0.00323913	23.8947
rs1519309	T	C	T	C	-0.0044	0.0501391	0.6544		FALSE	FALSE	FALSE	nI6Eid	186093935	0.247228	0.0433314	286529	JUVEN_ARTHR.gz	TRUE	reported	textfile	0.0009	1.206e-06	7355	M00054.metal.pos.txt.gz	TRUE	reported	SmYpNs	2	TRUE	0.00323913	23.8947
rs1871053	A	G	A	G	-0.0044	-0.00928346	0.4514		FALSE	FALSE	FALSE	nI6Eid	88743023	0.804794	0.0375625	286529	JUVEN_ARTHR.gz	TRUE	reported	textfile	0.0009	7.679e-07	7355	M00054.metal.pos.txt.gz	TRUE	reported	SmYpNs	2	TRUE	0.00323913	23.8947
rs2580344	T	C	T	C	0.0044	0.0393358	0.6238		FALSE	FALSE	FALSE	nI6Eid	121289776	0.310475	0.038784	286529	JUVEN_ARTHR.gz	TRUE	reported	textfile	0.0009	7.984e-07	7355	M00054.metal.pos.txt.gz	TRUE	reported	SmYpNs	2	TRUE	0.00323913	23.8947
rs2604365	T	G	T	G	0.0044	-0.0264293	0.6371		FALSE	FALSE	FALSE	nI6Eid	15756806	0.485432	0.0378864	286529	JUVEN_ARTHR.gz	TRUE	reported	textfile	0.0009	1.452e-06	7355	M00054.metal.pos.txt.gz	TRUE	reported	SmYpNs	2	TRUE	0.00323913	23.8947
rs2813760	A	G	A	G	0.0044	0.025568	0.5775		FALSE	FALSE	FALSE	nI6Eid	90103803	0.492324	0.0372375	286529	JUVEN_ARTHR.gz	TRUE	reported	textfile	0.0009	1.187e-06	7355	M00054.metal.pos.txt.gz	TRUE	reported	SmYpNs	2	TRUE	0.00323913	23.8947
rs2970335	A	C	A	C	0.0044	0.0249385	0.4039		FALSE	FALSE	FALSE	nI6Eid	14303855	0.531929	0.0398975	286529	JUVEN_ARTHR.gz	TRUE	reported	textfile	0.0009	1.023e-06	7355	M00054.metal.pos.txt.gz	TRUE	reported	SmYpNs	2	TRUE	0.00323913	23.8947
rs3742929	T	C	T	C	-0.0044	-0.00483133	0.512		FALSE	FALSE	FALSE	nI6Eid	32695976	0.896374	0.0370947	286529	JUVEN_ARTHR.gz	TRUE	reported	textfile	0.0009	1.01e-06	7355	M00054.metal.pos.txt.gz	TRUE	reported	SmYpNs	2	TRUE	0.00323913	23.8947
rs4611118	A	G	A	G	-0.0044	-0.0272797	0.609		FALSE	FALSE	FALSE	nI6Eid	120635608	0.460563	0.0369684	286529	JUVEN_ARTHR.gz	TRUE	reported	textfile	0.0009	9.406e-07	7355	M00054.metal.pos.txt.gz	TRUE	reported	SmYpNs	2	TRUE	0.00323913	23.8947
rs682359	T	G	T	G	0.0044	0.0011687	0.5812		FALSE	FALSE	FALSE	nI6Eid	42134635	0.975699	0.0383663	286529	JUVEN_ARTHR.gz	TRUE	reported	textfile	0.0009	6.54e-07	7355	M00054.metal.pos.txt.gz	TRUE	reported	SmYpNs	2	TRUE	0.00323913	23.8947
rs719564	A	G	A	G	0.0044	-0.0262225	0.6101		FALSE	FALSE	FALSE	nI6Eid	241161953	0.495714	0.0384918	286529	JUVEN_ARTHR.gz	TRUE	reported	textfile	0.0009	1.276e-06	7355	M00054.metal.pos.txt.gz	TRUE	reported	SmYpNs	2	TRUE	0.00323913	23.8947
rs7230740	A	C	A	C	0.0044	0.00171492	0.6655		FALSE	FALSE	FALSE	nI6Eid	3636289	0.964142	0.0381457	286529	JUVEN_ARTHR.gz	TRUE	reported	textfile	0.0009	1.559e-06	7355	M00054.metal.pos.txt.gz	TRUE	reported	SmYpNs	2	TRUE	0.00323913	23.8947
rs8088963	A	G	A	G	0.0044	-0.0248157	0.6387		FALSE	FALSE	FALSE	nI6Eid	61380081	0.51006	0.0376712	286529	JUVEN_ARTHR.gz	TRUE	reported	textfile	0.0009	8.287e-07	7355	M00054.metal.pos.txt.gz	TRUE	reported	SmYpNs	2	TRUE	0.00323913	23.8947
rs881562	T	G	T	G	0.0044	-0.0587749	0.4978		FALSE	FALSE	FALSE	nI6Eid	7710882	0.115241	0.0373158	286529	JUVEN_ARTHR.gz	TRUE	reported	textfile	0.0009	1.451e-06	7355	M00054.metal.pos.txt.gz	TRUE	reported	SmYpNs	2	TRUE	0.00323913	23.8947
rs1000137	T	C	T	C	-0.005	0.0167922	0.475		FALSE	FALSE	FALSE	nI6Eid	157851460	0.649002	0.0368939	286529	JUVEN_ARTHR.gz	TRUE	reported	textfile	0.001	5.733e-07	5592	M00054.metal.pos.txt.gz	TRUE	reported	SmYpNs	2	TRUE	0.00445077	24.9911
rs10836364	T	C	T	C	0.005	0.00926204	0.607		FALSE	FALSE	FALSE	nI6Eid	35284798	0.809183	0.0383552	286529	JUVEN_ARTHR.gz	TRUE	reported	textfile	0.001	5.733e-07	5592	M00054.metal.pos.txt.gz	TRUE	reported	SmYpNs	2	TRUE	0.00445077	24.9911
rs2230532	T	C	T	C	0.005	0.0597276	0.349		FALSE	FALSE	FALSE	nI6Eid	96855352	0.114161	0.0378079	286529	JUVEN_ARTHR.gz	TRUE	reported	textfile	0.001	5.733e-07	5592	M00054.metal.pos.txt.gz	TRUE	reported	SmYpNs	2	TRUE	0.00445077	24.9911
rs2505644	T	C	T	C	0.005	-0.0356685	0.558		FALSE	FALSE	FALSE	nI6Eid	43679650	0.341326	0.0374847	286529	JUVEN_ARTHR.gz	TRUE	reported	textfile	0.001	5.733e-07	5592	M00054.metal.pos.txt.gz	TRUE	reported	SmYpNs	2	TRUE	0.00445077	24.9911
rs2977272	T	C	T	C	0.005	0.0111539	0.341		FALSE	FALSE	FALSE	nI6Eid	17210457	0.79575	0.0430901	286529	JUVEN_ARTHR.gz	TRUE	reported	textfile	0.001	5.733e-07	5592	M00054.metal.pos.txt.gz	TRUE	reported	SmYpNs	2	TRUE	0.00445077	24.9911
rs341973	T	C	T	C	0.005	0.00532929	0.493		FALSE	FALSE	FALSE	nI6Eid	5226477	0.885967	0.0371613	286529	JUVEN_ARTHR.gz	TRUE	reported	textfile	0.001	5.733e-07	5592	M00054.metal.pos.txt.gz	TRUE	reported	SmYpNs	2	TRUE	0.00445077	24.9911
rs4686980	T	C	T	C	0.005	0.0628046	0.361		FALSE	FALSE	FALSE	nI6Eid	188585063	0.100557	0.0382451	286529	JUVEN_ARTHR.gz	TRUE	reported	textfile	0.001	5.733e-07	5592	M00054.metal.pos.txt.gz	TRUE	reported	SmYpNs	2	TRUE	0.00445077	24.9911
rs5997110	T	C	T	C	-0.005	0.0364245	0.523		FALSE	FALSE	FALSE	nI6Eid	26640541	0.330078	0.0373984	286529	JUVEN_ARTHR.gz	TRUE	reported	textfile	0.001	5.733e-07	5592	M00054.metal.pos.txt.gz	TRUE	reported	SmYpNs	2	TRUE	0.00445077	24.9911
rs10784496	A	G	A	G	0.0045	-0.0228905	0.5375		FALSE	FALSE	FALSE	nI6Eid	65767191	0.539644	0.0373204	286529	JUVEN_ARTHR.gz	TRUE	reported	textfile	0.0009	5.085e-07	7355	M00054.metal.pos.txt.gz	TRUE	reported	SmYpNs	2	TRUE	0.00338753	24.9932
rs10846667	T	C	T	C	0.0045	-0.0253532	0.4861		FALSE	FALSE	FALSE	nI6Eid	124399878	0.493179	0.0369979	286529	JUVEN_ARTHR.gz	TRUE	reported	textfile	0.0009	1.651e-06	7355	M00054.metal.pos.txt.gz	TRUE	reported	SmYpNs	2	TRUE	0.00338753	24.9932
rs1549225	T	C	T	C	0.0045	0.0026528	0.607		FALSE	FALSE	FALSE	nI6Eid	175184946	0.945427	0.0387551	286529	JUVEN_ARTHR.gz	TRUE	reported	textfile	0.0009	6.057e-07	7355	M00054.metal.pos.txt.gz	TRUE	reported	SmYpNs	2	TRUE	0.00338753	24.9932
rs1997238	A	G	A	G	0.0045	0.026206	0.5117		FALSE	FALSE	FALSE	nI6Eid	48499174	0.478955	0.037015	286529	JUVEN_ARTHR.gz	TRUE	reported	textfile	0.0009	6.07e-07	7355	M00054.metal.pos.txt.gz	TRUE	reported	SmYpNs	2	TRUE	0.00338753	24.9932
rs2510595	A	G	A	G	-0.0045	-0.0534765	0.6113		FALSE	FALSE	FALSE	nI6Eid	106992765	0.149871	0.0371369	286529	JUVEN_ARTHR.gz	TRUE	reported	textfile	0.0009	4.989e-07	7355	M00054.metal.pos.txt.gz	TRUE	reported	SmYpNs	2	TRUE	0.00338753	24.9932
rs2520117	A	G	A	G	0.0045	0.0587269	0.4545		FALSE	FALSE	FALSE	nI6Eid	26564978	0.11099	0.036848	286529	JUVEN_ARTHR.gz	TRUE	reported	textfile	0.0009	5.056e-07	7355	M00054.metal.pos.txt.gz	TRUE	reported	SmYpNs	2	TRUE	0.00338753	24.9932
rs2662269	A	C	A	C	0.0045	-0.0397939	0.417		FALSE	FALSE	FALSE	nI6Eid	98740813	0.344979	0.0421379	286529	JUVEN_ARTHR.gz	TRUE	reported	textfile	0.0009	7.116e-07	7355	M00054.metal.pos.txt.gz	TRUE	reported	SmYpNs	2	TRUE	0.00338753	24.9932
rs2834164	A	C	A	C	-0.0045	0.038394	0.5041		FALSE	FALSE	FALSE	nI6Eid	33249643	0.298192	0.036906	286529	JUVEN_ARTHR.gz	TRUE	reported	textfile	0.0009	4.761e-07	7355	M00054.metal.pos.txt.gz	TRUE	reported	SmYpNs	2	TRUE	0.00338753	24.9932
rs428185	T	C	T	C	-0.0045	0.0157862	0.5851		FALSE	FALSE	FALSE	nI6Eid	47852733	0.66891	0.0369144	286529	JUVEN_ARTHR.gz	TRUE	reported	textfile	0.0009	6.254e-07	7355	M00054.metal.pos.txt.gz	TRUE	reported	SmYpNs	2	TRUE	0.00338753	24.9932
rs4695289	A	G	A	G	-0.0045	-0.0517825	0.3489		FALSE	FALSE	FALSE	nI6Eid	43963693	0.19507	0.0399641	286529	JUVEN_ARTHR.gz	TRUE	reported	textfile	0.0009	7.948e-07	7355	M00054.metal.pos.txt.gz	TRUE	reported	SmYpNs	2	TRUE	0.00338753	24.9932
rs4751282	T	C	T	C	0.0045	0.0183468	0.5421		FALSE	FALSE	FALSE	nI6Eid	127366417	0.622593	0.0372765	286529	JUVEN_ARTHR.gz	TRUE	reported	textfile	0.0009	7.405e-07	7355	M00054.metal.pos.txt.gz	TRUE	reported	SmYpNs	2	TRUE	0.00338753	24.9932
rs4989308	A	G	A	G	-0.0045	0.0714726	0.3746		FALSE	FALSE	FALSE	nI6Eid	114368048	0.0761272	0.0402977	286529	JUVEN_ARTHR.gz	TRUE	reported	textfile	0.0009	8.432e-07	7355	M00054.metal.pos.txt.gz	TRUE	reported	SmYpNs	2	TRUE	0.00338753	24.9932
rs7006068	T	C	T	C	0.0045	-0.0350847	0.6264		FALSE	FALSE	FALSE	nI6Eid	141646536	0.34353	0.0370399	286529	JUVEN_ARTHR.gz	TRUE	reported	textfile	0.0009	4.801e-07	7355	M00054.metal.pos.txt.gz	TRUE	reported	SmYpNs	2	TRUE	0.00338753	24.9932
rs7810390	A	G	A	G	-0.0045	0.0113756	0.5928		FALSE	FALSE	FALSE	nI6Eid	83032781	0.763869	0.0378676	286529	JUVEN_ARTHR.gz	TRUE	reported	textfile	0.0009	5.611e-07	7355	M00054.metal.pos.txt.gz	TRUE	reported	SmYpNs	2	TRUE	0.00338753	24.9932
rs8110890	T	G	T	G	0.0045	0.0144618	0.4741		FALSE	FALSE	FALSE	nI6Eid	19737676	0.695833	0.0369912	286529	JUVEN_ARTHR.gz	TRUE	reported	textfile	0.0009	7.505e-07	7355	M00054.metal.pos.txt.gz	TRUE	reported	SmYpNs	2	TRUE	0.00338753	24.9932
rs10927101	A	C	A	C	-0.0046	0.0275062	0.3738		FALSE	FALSE	FALSE	nI6Eid	244010570	0.466549	0.0377778	286529	JUVEN_ARTHR.gz	TRUE	reported	textfile	0.0009	2.721e-07	7355	M00054.metal.pos.txt.gz	TRUE	reported	SmYpNs	2	TRUE	0.00353923	26.1164
rs11720862	T	G	T	G	-0.0046	0.0131923	0.6034		FALSE	FALSE	FALSE	nI6Eid	1797290	0.723809	0.0373325	286529	JUVEN_ARTHR.gz	TRUE	reported	textfile	0.0009	3.583e-07	7355	M00054.metal.pos.txt.gz	TRUE	reported	SmYpNs	2	TRUE	0.00353923	26.1164
rs1220605	A	G	A	G	-0.0046	-0.0461025	0.6312		FALSE	FALSE	FALSE	nI6Eid	24215671	0.24682	0.0398084	286529	JUVEN_ARTHR.gz	TRUE	reported	textfile	0.0009	9.291e-07	7355	M00054.metal.pos.txt.gz	TRUE	reported	SmYpNs	2	TRUE	0.00353923	26.1164
rs2432	T	C	T	C	0.0046	0.0330179	0.4713		FALSE	FALSE	FALSE	nI6Eid	114089358	0.374002	0.0371405	286529	JUVEN_ARTHR.gz	TRUE	reported	textfile	0.0009	4.278e-07	7355	M00054.metal.pos.txt.gz	TRUE	reported	SmYpNs	2	TRUE	0.00353923	26.1164
rs4880888	A	G	A	G	-0.0046	0.0599042	0.4785		FALSE	FALSE	FALSE	nI6Eid	1619432	0.104172	0.0368651	286529	JUVEN_ARTHR.gz	TRUE	reported	textfile	0.0009	3.243e-07	7355	M00054.metal.pos.txt.gz	TRUE	reported	SmYpNs	2	TRUE	0.00353923	26.1164
rs4972588	A	G	A	G	-0.0046	0.0327044	0.5138		FALSE	FALSE	FALSE	nI6Eid	173579862	0.375397	0.0368954	286529	JUVEN_ARTHR.gz	TRUE	reported	textfile	0.0009	3.744e-07	7355	M00054.metal.pos.txt.gz	TRUE	reported	SmYpNs	2	TRUE	0.00353923	26.1164
rs502654	T	C	T	C	-0.0046	-0.0036666	0.559		FALSE	FALSE	FALSE	nI6Eid	30588654	0.921494	0.0372047	286529	JUVEN_ARTHR.gz	TRUE	reported	textfile	0.0009	2.597e-07	7355	M00054.metal.pos.txt.gz	TRUE	reported	SmYpNs	2	TRUE	0.00353923	26.1164
rs8006663	A	G	A	G	-0.0046	0.041462	0.4556		FALSE	FALSE	FALSE	nI6Eid	68704286	0.262134	0.0369747	286529	JUVEN_ARTHR.gz	TRUE	reported	textfile	0.0009	3.016e-07	7355	M00054.metal.pos.txt.gz	TRUE	reported	SmYpNs	2	TRUE	0.00353923	26.1164
rs937382	T	C	T	C	-0.0046	-0.0804282	0.4466		FALSE	FALSE	FALSE	nI6Eid	189050378	0.0327778	0.0376748	286529	JUVEN_ARTHR.gz	TRUE	reported	textfile	0.0009	2.312e-07	7355	M00054.metal.pos.txt.gz	TRUE	reported	SmYpNs	2	TRUE	0.00353923	26.1164
rs9517869	T	C	T	C	-0.0046	-0.0811432	0.3661		FALSE	FALSE	FALSE	nI6Eid	99745988	0.0393568	0.0393816	286529	JUVEN_ARTHR.gz	TRUE	reported	textfile	0.0009	3.457e-07	7355	M00054.metal.pos.txt.gz	TRUE	reported	SmYpNs	2	TRUE	0.00353923	26.1164
rs1663501	A	G	A	G	-0.0047	0.00661371	0.4634		FALSE	FALSE	FALSE	nI6Eid	26846988	0.857728	0.036893	286529	JUVEN_ARTHR.gz	TRUE	reported	textfile	0.0009	2.435e-07	7355	M00054.metal.pos.txt.gz	TRUE	reported	SmYpNs	2	TRUE	0.0036942	27.2642
rs1995960	A	G	A	G	-0.0047	0.0350726	0.5949		FALSE	FALSE	FALSE	nI6Eid	141995805	0.349933	0.0375221	286529	JUVEN_ARTHR.gz	TRUE	reported	textfile	0.0009	1.629e-07	7355	M00054.metal.pos.txt.gz	TRUE	reported	SmYpNs	2	TRUE	0.0036942	27.2642
rs201262	T	G	T	G	0.0047	0.0233155	0.5563		FALSE	FALSE	FALSE	nI6Eid	9987382	0.537399	0.0378038	286529	JUVEN_ARTHR.gz	TRUE	reported	textfile	0.0009	1.359e-07	7355	M00054.metal.pos.txt.gz	TRUE	reported	SmYpNs	2	TRUE	0.0036942	27.2642
rs7109477	A	G	A	G	-0.0047	0.00264807	0.4588		FALSE	FALSE	FALSE	nI6Eid	21392234	0.942766	0.0368842	286529	JUVEN_ARTHR.gz	TRUE	reported	textfile	0.0009	1.887e-07	7355	M00054.metal.pos.txt.gz	TRUE	reported	SmYpNs	2	TRUE	0.0036942	27.2642
rs7638383	A	G	A	G	0.0047	0.027448	0.3984		FALSE	FALSE	FALSE	nI6Eid	4952656	0.493512	0.0400856	286529	JUVEN_ARTHR.gz	TRUE	reported	textfile	0.0009	1.641e-07	7355	M00054.metal.pos.txt.gz	TRUE	reported	SmYpNs	2	TRUE	0.0036942	27.2642
rs860916	A	G	A	G	-0.0047	-0.0410594	0.4232		FALSE	FALSE	FALSE	nI6Eid	62998306	0.268075	0.0370737	286529	JUVEN_ARTHR.gz	TRUE	reported	textfile	0.0009	1.512e-07	7355	M00054.metal.pos.txt.gz	TRUE	reported	SmYpNs	2	TRUE	0.0036942	27.2642
rs1790398	T	C	T	C	0.0048	-0.0565832	0.5227		FALSE	FALSE	FALSE	nI6Eid	74090220	0.132307	0.0375952	286529	JUVEN_ARTHR.gz	TRUE	reported	textfile	0.0009	5.788e-08	7355	M00054.metal.pos.txt.gz	TRUE	reported	SmYpNs	2	TRUE	0.00385246	28.4367
rs2658761	T	C	T	C	-0.0048	0.0146359	0.4343		FALSE	FALSE	FALSE	nI6Eid	56391808	0.69345	0.0371304	286529	JUVEN_ARTHR.gz	TRUE	reported	textfile	0.0009	6.749e-08	7355	M00054.metal.pos.txt.gz	TRUE	reported	SmYpNs	2	TRUE	0.00385246	28.4367
rs295142	A	G	A	G	-0.0048	0.041983	0.5909		FALSE	FALSE	FALSE	nI6Eid	200346993	0.273723	0.0383571	286529	JUVEN_ARTHR.gz	TRUE	reported	textfile	0.0009	1.538e-07	7355	M00054.metal.pos.txt.gz	TRUE	reported	SmYpNs	2	TRUE	0.00385246	28.4367
rs4926571	T	C	T	C	-0.0048	-0.0899716	0.5231		FALSE	FALSE	FALSE	nI6Eid	52630942	0.0169856	0.0376921	286529	JUVEN_ARTHR.gz	TRUE	reported	textfile	0.0009	9.025e-08	7355	M00054.metal.pos.txt.gz	TRUE	reported	SmYpNs	2	TRUE	0.00385246	28.4367
rs6826247	T	C	T	C	0.0048	-0.0147957	0.5071		FALSE	FALSE	FALSE	nI6Eid	160714416	0.688881	0.0369548	286529	JUVEN_ARTHR.gz	TRUE	reported	textfile	0.0009	8.797e-08	7355	M00054.metal.pos.txt.gz	TRUE	reported	SmYpNs	2	TRUE	0.00385246	28.4367
rs9315440	A	G	A	G	0.0048	-0.0240643	0.5843		FALSE	FALSE	FALSE	nI6Eid	36719852	0.531217	0.0384322	286529	JUVEN_ARTHR.gz	TRUE	reported	textfile	0.0009	6.712e-08	7355	M00054.metal.pos.txt.gz	TRUE	reported	SmYpNs	2	TRUE	0.00385246	28.4367
rs154246	T	C	T	C	-0.0049	-0.00382854	0.6103		FALSE	FALSE	FALSE	nI6Eid	16602342	0.920465	0.0383436	286529	JUVEN_ARTHR.gz	TRUE	reported	textfile	0.0009	6.698e-08	7355	M00054.metal.pos.txt.gz	TRUE	reported	SmYpNs	2	TRUE	0.004014	29.6339
rs1697901	A	G	A	G	0.0049	0.0911568	0.3501		FALSE	FALSE	FALSE	nI6Eid	11019293	0.0229303	0.0400761	286529	JUVEN_ARTHR.gz	TRUE	reported	textfile	0.0009	6.309e-08	7355	M00054.metal.pos.txt.gz	TRUE	reported	SmYpNs	2	TRUE	0.004014	29.6339
rs2798184	T	C	T	C	-0.0049	0.0338145	0.4314		FALSE	FALSE	FALSE	nI6Eid	108553710	0.361866	0.0370849	286529	JUVEN_ARTHR.gz	TRUE	reported	textfile	0.0009	6.371e-08	7355	M00054.metal.pos.txt.gz	TRUE	reported	SmYpNs	2	TRUE	0.004014	29.6339
rs4615256	A	G	A	G	0.0049	0.0467395	0.5327		FALSE	FALSE	FALSE	nI6Eid	63405040	0.209745	0.0372644	286529	JUVEN_ARTHR.gz	TRUE	reported	textfile	0.0009	4.988e-08	7355	M00054.metal.pos.txt.gz	TRUE	reported	SmYpNs	2	TRUE	0.004014	29.6339
rs6480970	A	G	A	G	-0.0049	0.0422659	0.6159		FALSE	FALSE	FALSE	nI6Eid	52808904	0.277299	0.0389043	286529	JUVEN_ARTHR.gz	TRUE	reported	textfile	0.0009	4.287e-08	7355	M00054.metal.pos.txt.gz	TRUE	reported	SmYpNs	2	TRUE	0.004014	29.6339
rs8021242	T	C	T	C	0.0049	0.0072589	0.5899		FALSE	FALSE	FALSE	nI6Eid	21930794	0.847262	0.0376863	286529	JUVEN_ARTHR.gz	TRUE	reported	textfile	0.0009	5.183e-08	7355	M00054.metal.pos.txt.gz	TRUE	reported	SmYpNs	2	TRUE	0.004014	29.6339
rs1373962	T	C	T	C	0.005	-0.0144206	0.5973		FALSE	FALSE	FALSE	nI6Eid	84232044	0.701934	0.0376801	286529	JUVEN_ARTHR.gz	TRUE	reported	textfile	0.0009	2.707e-08	7355	M00054.metal.pos.txt.gz	TRUE	reported	SmYpNs	2	TRUE	0.00417882	30.8558
rs4958379	A	G	A	G	-0.005	0.0434362	0.433		FALSE	FALSE	FALSE	nI6Eid	154630481	0.253219	0.0380164	286529	JUVEN_ARTHR.gz	TRUE	reported	textfile	0.0009	2.176e-08	7355	M00054.metal.pos.txt.gz	TRUE	reported	SmYpNs	2	TRUE	0.00417882	30.8558
rs710580	A	C	A	C	-0.005	-0.0485312	0.3566		FALSE	FALSE	FALSE	nI6Eid	190091374	0.208777	0.0386107	286529	JUVEN_ARTHR.gz	TRUE	reported	textfile	0.0009	3.574e-08	7355	M00054.metal.pos.txt.gz	TRUE	reported	SmYpNs	2	TRUE	0.00417882	30.8558
rs7584842	T	C	T	C	-0.005	0.0323083	0.5377		FALSE	FALSE	FALSE	nI6Eid	11616134	0.391926	0.0377376	286529	JUVEN_ARTHR.gz	TRUE	reported	textfile	0.0009	4.15e-08	7355	M00054.metal.pos.txt.gz	TRUE	reported	SmYpNs	2	TRUE	0.00417882	30.8558
rs9511152	A	G	A	G	-0.005	-0.0328025	0.559		FALSE	FALSE	FALSE	nI6Eid	19022627	0.375604	0.0370221	286529	JUVEN_ARTHR.gz	TRUE	reported	textfile	0.0009	2.985e-08	7355	M00054.metal.pos.txt.gz	TRUE	reported	SmYpNs	2	TRUE	0.00417882	30.8558
rs972459	T	C	T	C	0.005	-0.0113315	0.5787		FALSE	FALSE	FALSE	nI6Eid	192137708	0.761055	0.0372629	286529	JUVEN_ARTHR.gz	TRUE	reported	textfile	0.0009	1.969e-08	7355	M00054.metal.pos.txt.gz	TRUE	reported	SmYpNs	2	TRUE	0.00417882	30.8558
rs2111118	T	C	T	C	0.0051	-0.0636625	0.6207		FALSE	FALSE	FALSE	nI6Eid	54015241	0.0857788	0.037054	286529	JUVEN_ARTHR.gz	TRUE	reported	textfile	0.0009	1.212e-08	7355	M00054.metal.pos.txt.gz	TRUE	reported	SmYpNs	2	TRUE	0.00434691	32.1024
rs38271	A	G	A	G	-0.0051	0.00170156	0.5925		FALSE	FALSE	FALSE	nI6Eid	14267406	0.964178	0.0378868	286529	JUVEN_ARTHR.gz	TRUE	reported	textfile	0.0009	1.185e-08	7355	M00054.metal.pos.txt.gz	TRUE	reported	SmYpNs	2	TRUE	0.00434691	32.1024
rs603446	T	C	T	C	0.0051	-0.0198988	0.4448		FALSE	FALSE	FALSE	nI6Eid	116783719	0.606419	0.0386241	286529	JUVEN_ARTHR.gz	TRUE	reported	textfile	0.0009	1.383e-08	7355	M00054.metal.pos.txt.gz	TRUE	reported	SmYpNs	2	TRUE	0.00434691	32.1024
rs7463805	T	C	T	C	-0.0053	0.0288919	0.5213		FALSE	FALSE	FALSE	nI6Eid	109741443	0.43269	0.0368239	286529	JUVEN_ARTHR.gz	TRUE	reported	textfile	0.0009	4.596e-09	7355	M00054.metal.pos.txt.gz	TRUE	reported	SmYpNs	2	TRUE	0.0046929	34.6696
rs284191	A	G	A	G	-0.006	0.0292412	0.615		FALSE	FALSE	FALSE	nI6Eid	91770491	0.445171	0.0382993	286529	JUVEN_ARTHR.gz	TRUE	reported	textfile	0.001	1.973e-09	5592	M00054.metal.pos.txt.gz	TRUE	reported	SmYpNs	2	TRUE	0.00639659	35.9871
rs6935961	A	G	A	G	-0.0056	-0.0272737	0.5578		FALSE	FALSE	FALSE	nI6Eid	125315204	0.482899	0.0388709	286529	JUVEN_ARTHR.gz	TRUE	reported	textfile	0.0009	3.753e-10	7355	M00054.metal.pos.txt.gz	TRUE	reported	SmYpNs	2	TRUE	0.00523635	38.7055
rs4306882	T	G	T	G	-0.0057	0.0168754	0.6153		FALSE	FALSE	FALSE	nI6Eid	21021092	0.648729	0.0370456	286529	JUVEN_ARTHR.gz	TRUE	reported	textfile	0.0009	2.52e-10	7355	M00054.metal.pos.txt.gz	TRUE	reported	SmYpNs	2	TRUE	0.005424	40.1002
rs1016522	A	G	A	G	0.0058	0.00767785	0.5803		FALSE	FALSE	FALSE	nI6Eid	143813761	0.837539	0.0374453	286529	JUVEN_ARTHR.gz	TRUE	reported	textfile	0.0009	1.589e-10	7355	M00054.metal.pos.txt.gz	TRUE	reported	SmYpNs	2	TRUE	0.00561491	41.5196
rs13122250	T	C	T	C	0.0062	-0.0321543	0.5542		FALSE	FALSE	FALSE	nI6Eid	155887136	0.400198	0.0382213	286529	JUVEN_ARTHR.gz	TRUE	reported	textfile	0.0009	8.949e-12	7355	M00054.metal.pos.txt.gz	TRUE	reported	SmYpNs	2	TRUE	0.00641095	47.4439
rs1527683	T	C	T	C	0.0061	0.0479883	0.8		FALSE	FALSE	FALSE	Uq4yaR	74357253	0.307135	0.0469897	286529	JUVEN_ARTHR.gz	TRUE	reported	textfile	0.0013	2.168e-06	7355	M00059.metal.pos.txt.gz	TRUE	reported	8tCQzl	2	TRUE	0.00298464	22.0118
rs2176664	T	C	T	C	-0.0059	-0.0312271	0.2846		FALSE	FALSE	FALSE	Uq4yaR	12616554	0.410139	0.0379131	286529	JUVEN_ARTHR.gz	TRUE	reported	textfile	0.0012	2.027e-06	7355	M00059.metal.pos.txt.gz	TRUE	reported	8tCQzl	2	TRUE	0.00327592	24.167
rs715	T	C	T	C	0.0059	0.0228986	0.7135		FALSE	FALSE	FALSE	Uq4yaR	210678331	0.564924	0.0397861	286529	JUVEN_ARTHR.gz	TRUE	reported	textfile	0.0012	1.651e-06	7355	M00059.metal.pos.txt.gz	TRUE	reported	8tCQzl	2	TRUE	0.00327592	24.167
rs7014133	A	G	A	G	-0.0561	0.666635	0.0119		FALSE	FALSE	FALSE	Uq4yaR	130820256	0.0298559	0.306923	286529	JUVEN_ARTHR.gz	TRUE	reported	textfile	0.0109	2.739e-07	1762	M00059.metal.pos.txt.gz	TRUE	reported	8tCQzl	2	TRUE	0.0148111	26.4594
rs2513896	A	G	A	G	0.0042	0.0359469	0.3526		FALSE	FALSE	FALSE	kH1VDR	102757450	0.354168	0.0387971	286529	JUVEN_ARTHR.gz	TRUE	reported	textfile	0.001	9.648e-06	7351	M00060.metal.pos.txt.gz	TRUE	reported	9w2lrX	2	TRUE	0.00239393	17.6352
rs7121554	T	C	T	C	-0.007	-0.0772654	0.2573		FALSE	FALSE	FALSE	kH1VDR	112177328	0.0674435	0.0422514	286529	JUVEN_ARTHR.gz	TRUE	reported	textfile	0.0016	6.309e-06	7351	M00060.metal.pos.txt.gz	TRUE	reported	9w2lrX	2	TRUE	0.00259705	19.1354
rs4074961	T	C	T	C	-0.0044	-0.0228507	0.4317		FALSE	FALSE	FALSE	kH1VDR	37627051	0.537134	0.0370261	286529	JUVEN_ARTHR.gz	TRUE	reported	textfile	0.001	4.228e-06	7351	M00060.metal.pos.txt.gz	TRUE	reported	9w2lrX	2	TRUE	0.00262674	19.3547
rs7366464	T	C	T	C	-0.0075	0.0419272	0.1258		FALSE	FALSE	FALSE	kH1VDR	232224012	0.430122	0.0531408	286529	JUVEN_ARTHR.gz	TRUE	reported	textfile	0.0017	7.783e-06	7351	M00060.metal.pos.txt.gz	TRUE	reported	9w2lrX	2	TRUE	0.00264077	19.4584
rs1038555	T	C	T	C	-0.004	-0.0175667	0.4023		FALSE	FALSE	FALSE	kH1VDR	153350240	0.639196	0.0374698	286529	JUVEN_ARTHR.gz	TRUE	reported	textfile	0.0009	7.988e-06	7351	M00060.metal.pos.txt.gz	TRUE	reported	9w2lrX	2	TRUE	0.00267993	19.7477
rs10736117	A	G	A	G	-0.004	-0.017286	0.6265		FALSE	FALSE	FALSE	kH1VDR	81291771	0.664234	0.0398226	286529	JUVEN_ARTHR.gz	TRUE	reported	textfile	0.0009	8.497e-06	7351	M00060.metal.pos.txt.gz	TRUE	reported	9w2lrX	2	TRUE	0.00267993	19.7477
rs10828678	A	G	A	G	0.004	-0.00749106	0.5105		FALSE	FALSE	FALSE	kH1VDR	24591783	0.839936	0.0370891	286529	JUVEN_ARTHR.gz	TRUE	reported	textfile	0.0009	7.202e-06	7351	M00060.metal.pos.txt.gz	TRUE	reported	9w2lrX	2	TRUE	0.00267993	19.7477
rs10887020	T	C	T	C	0.004	0.0318144	0.5133		FALSE	FALSE	FALSE	kH1VDR	121903773	0.389973	0.0370078	286529	JUVEN_ARTHR.gz	TRUE	reported	textfile	0.0009	7.289e-06	7351	M00060.metal.pos.txt.gz	TRUE	reported	9w2lrX	2	TRUE	0.00267993	19.7477
rs11117808	A	C	A	C	0.004	-0.0152754	0.4457		FALSE	FALSE	FALSE	kH1VDR	217223450	0.685352	0.0377012	286529	JUVEN_ARTHR.gz	TRUE	reported	textfile	0.0009	8.398e-06	7351	M00060.metal.pos.txt.gz	TRUE	reported	9w2lrX	2	TRUE	0.00267993	19.7477
rs12344504	T	C	T	C	-0.004	0.0356884	0.5957		FALSE	FALSE	FALSE	kH1VDR	19848469	0.346659	0.0379224	286529	JUVEN_ARTHR.gz	TRUE	reported	textfile	0.0009	6.704e-06	7351	M00060.metal.pos.txt.gz	TRUE	reported	9w2lrX	2	TRUE	0.00267993	19.7477
rs13130810	T	C	T	C	0.004	0.0167406	0.4401		FALSE	FALSE	FALSE	kH1VDR	176226545	0.660846	0.0381556	286529	JUVEN_ARTHR.gz	TRUE	reported	textfile	0.0009	7.791e-06	7351	M00060.metal.pos.txt.gz	TRUE	reported	9w2lrX	2	TRUE	0.00267993	19.7477
rs1368532	T	C	T	C	-0.004	0.0657558	0.3842		FALSE	FALSE	FALSE	kH1VDR	125591806	0.0782186	0.0373375	286529	JUVEN_ARTHR.gz	TRUE	reported	textfile	0.0009	8.855e-06	7351	M00060.metal.pos.txt.gz	TRUE	reported	9w2lrX	2	TRUE	0.00267993	19.7477
rs1995150	T	C	T	C	0.004	0.0320836	0.6102		FALSE	FALSE	FALSE	kH1VDR	30023795	0.393524	0.0376019	286529	JUVEN_ARTHR.gz	TRUE	reported	textfile	0.0009	7.838e-06	7351	M00060.metal.pos.txt.gz	TRUE	reported	9w2lrX	2	TRUE	0.00267993	19.7477
rs2146498	A	G	A	G	0.004	0.0255845	0.5787		FALSE	FALSE	FALSE	kH1VDR	92605924	0.487628	0.0368607	286529	JUVEN_ARTHR.gz	TRUE	reported	textfile	0.0009	8.041e-06	7351	M00060.metal.pos.txt.gz	TRUE	reported	9w2lrX	2	TRUE	0.00267993	19.7477
rs2624695	T	C	T	C	-0.004	0.0792572	0.5102		FALSE	FALSE	FALSE	kH1VDR	44054319	0.0330758	0.0371896	286529	JUVEN_ARTHR.gz	TRUE	reported	textfile	0.0009	8.941e-06	7351	M00060.metal.pos.txt.gz	TRUE	reported	9w2lrX	2	TRUE	0.00267993	19.7477
rs2834803	A	G	A	G	0.004	0.00985769	0.5707		FALSE	FALSE	FALSE	kH1VDR	35145721	0.789398	0.0369073	286529	JUVEN_ARTHR.gz	TRUE	reported	textfile	0.0009	8.134e-06	7351	M00060.metal.pos.txt.gz	TRUE	reported	9w2lrX	2	TRUE	0.00267993	19.7477
rs4499783	T	C	T	C	-0.004	0.0161218	0.5958		FALSE	FALSE	FALSE	kH1VDR	66671295	0.666739	0.0374379	286529	JUVEN_ARTHR.gz	TRUE	reported	textfile	0.0009	7.582e-06	7351	M00060.metal.pos.txt.gz	TRUE	reported	9w2lrX	2	TRUE	0.00267993	19.7477
rs4920094	A	G	A	G	0.004	-0.0155111	0.3912		FALSE	FALSE	FALSE	kH1VDR	42366224	0.691984	0.0391533	286529	JUVEN_ARTHR.gz	TRUE	reported	textfile	0.0009	7.179e-06	7351	M00060.metal.pos.txt.gz	TRUE	reported	9w2lrX	2	TRUE	0.00267993	19.7477
rs606798	T	G	T	G	0.004	-0.0127133	0.3722		FALSE	FALSE	FALSE	kH1VDR	37325477	0.749723	0.0398529	286529	JUVEN_ARTHR.gz	TRUE	reported	textfile	0.0009	9.901e-06	7351	M00060.metal.pos.txt.gz	TRUE	reported	9w2lrX	2	TRUE	0.00267993	19.7477
rs6543342	T	C	T	C	0.004	0.014875	0.3778		FALSE	FALSE	FALSE	kH1VDR	105845800	0.706309	0.0394754	286529	JUVEN_ARTHR.gz	TRUE	reported	textfile	0.0009	8.561e-06	7351	M00060.metal.pos.txt.gz	TRUE	reported	9w2lrX	2	TRUE	0.00267993	19.7477
rs6588636	T	C	T	C	-0.004	0.0505236	0.611		FALSE	FALSE	FALSE	kH1VDR	56481127	0.172812	0.0370618	286529	JUVEN_ARTHR.gz	TRUE	reported	textfile	0.0009	9.935e-06	7351	M00060.metal.pos.txt.gz	TRUE	reported	9w2lrX	2	TRUE	0.00267993	19.7477
rs682359	T	G	T	G	0.004	0.0011687	0.5813		FALSE	FALSE	FALSE	kH1VDR	42134635	0.975699	0.0383663	286529	JUVEN_ARTHR.gz	TRUE	reported	textfile	0.0009	6.342e-06	7351	M00060.metal.pos.txt.gz	TRUE	reported	9w2lrX	2	TRUE	0.00267993	19.7477
rs699856	T	C	T	C	0.004	-0.0124509	0.3661		FALSE	FALSE	FALSE	kH1VDR	74623452	0.738263	0.037261	286529	JUVEN_ARTHR.gz	TRUE	reported	textfile	0.0009	7.449e-06	7351	M00060.metal.pos.txt.gz	TRUE	reported	9w2lrX	2	TRUE	0.00267993	19.7477
rs7073430	A	C	A	C	0.004	-0.0995451	0.4008		FALSE	FALSE	FALSE	kH1VDR	62695121	0.0101326	0.0387144	286529	JUVEN_ARTHR.gz	TRUE	reported	textfile	0.0009	9.946e-06	7351	M00060.metal.pos.txt.gz	TRUE	reported	9w2lrX	2	TRUE	0.00267993	19.7477
rs720816	A	G	A	G	0.004	-0.0351623	0.5425		FALSE	FALSE	FALSE	kH1VDR	41736150	0.348311	0.0374916	286529	JUVEN_ARTHR.gz	TRUE	reported	textfile	0.0009	7.764e-06	7351	M00060.metal.pos.txt.gz	TRUE	reported	9w2lrX	2	TRUE	0.00267993	19.7477
rs7513382	T	G	T	G	-0.004	-0.0256629	0.5171		FALSE	FALSE	FALSE	kH1VDR	160402319	0.488255	0.037027	286529	JUVEN_ARTHR.gz	TRUE	reported	textfile	0.0009	7.052e-06	7351	M00060.metal.pos.txt.gz	TRUE	reported	9w2lrX	2	TRUE	0.00267993	19.7477
rs7968823	T	C	T	C	-0.004	-0.0105694	0.4688		FALSE	FALSE	FALSE	kH1VDR	59306841	0.774132	0.0368304	286529	JUVEN_ARTHR.gz	TRUE	reported	textfile	0.0009	8.712e-06	7351	M00060.metal.pos.txt.gz	TRUE	reported	9w2lrX	2	TRUE	0.00267993	19.7477
rs797348	A	G	A	G	0.004	0.0260409	0.6447		FALSE	FALSE	FALSE	kH1VDR	34167944	0.523147	0.0407844	286529	JUVEN_ARTHR.gz	TRUE	reported	textfile	0.0009	9.666e-06	7351	M00060.metal.pos.txt.gz	TRUE	reported	9w2lrX	2	TRUE	0.00267993	19.7477
rs9322464	T	C	T	C	0.004	0.0118391	0.47		FALSE	FALSE	FALSE	kH1VDR	154427496	0.760629	0.0388607	286529	JUVEN_ARTHR.gz	TRUE	reported	textfile	0.0009	8.271e-06	7351	M00060.metal.pos.txt.gz	TRUE	reported	9w2lrX	2	TRUE	0.00267993	19.7477
rs9394683	T	C	T	C	-0.004	0.0517959	0.5195		FALSE	FALSE	FALSE	kH1VDR	40340621	0.162906	0.03712	286529	JUVEN_ARTHR.gz	TRUE	reported	textfile	0.0009	9.054e-06	7351	M00060.metal.pos.txt.gz	TRUE	reported	9w2lrX	2	TRUE	0.00267993	19.7477
rs8023420	A	C	A	C	-0.0076	-0.0611657	0.0972		FALSE	FALSE	FALSE	kH1VDR	67039045	0.322198	0.0617867	286529	JUVEN_ARTHR.gz	TRUE	reported	textfile	0.0017	8.852e-06	7351	M00060.metal.pos.txt.gz	TRUE	reported	9w2lrX	2	TRUE	0.00271146	19.9807
rs2285137	T	C	T	C	-0.0108	0.0634274	0.9436		FALSE	FALSE	FALSE	kH1VDR	42584672	0.316731	0.0633514	286529	JUVEN_ARTHR.gz	TRUE	reported	textfile	0.0024	5.351e-06	7351	M00060.metal.pos.txt.gz	TRUE	reported	9w2lrX	2	TRUE	0.00274716	20.2445
rs1025466	T	C	T	C	-0.0041	-0.00352073	0.4062		FALSE	FALSE	FALSE	kH1VDR	159906529	0.924614	0.0372077	286529	JUVEN_ARTHR.gz	TRUE	reported	textfile	0.0009	6.253e-06	7351	M00060.metal.pos.txt.gz	TRUE	reported	9w2lrX	2	TRUE	0.00281522	20.7474
rs10973683	A	C	A	C	-0.0041	-0.0498631	0.4002		FALSE	FALSE	FALSE	kH1VDR	38151271	0.182666	0.0374181	286529	JUVEN_ARTHR.gz	TRUE	reported	textfile	0.0009	6.541e-06	7351	M00060.metal.pos.txt.gz	TRUE	reported	9w2lrX	2	TRUE	0.00281522	20.7474
rs1104999	T	C	T	C	0.0041	0.061609	0.4822		FALSE	FALSE	FALSE	kH1VDR	117218816	0.0971717	0.0371426	286529	JUVEN_ARTHR.gz	TRUE	reported	textfile	0.0009	3.51e-06	7351	M00060.metal.pos.txt.gz	TRUE	reported	9w2lrX	2	TRUE	0.00281522	20.7474
rs11183620	A	G	A	G	0.0041	-0.00788252	0.4676		FALSE	FALSE	FALSE	kH1VDR	46818587	0.839953	0.0390313	286529	JUVEN_ARTHR.gz	TRUE	reported	textfile	0.0009	4.681e-06	7351	M00060.metal.pos.txt.gz	TRUE	reported	9w2lrX	2	TRUE	0.00281522	20.7474
rs11578928	A	C	A	C	0.0041	-0.0854442	0.4246		FALSE	FALSE	FALSE	kH1VDR	84461067	0.0209165	0.0369971	286529	JUVEN_ARTHR.gz	TRUE	reported	textfile	0.0009	4.748e-06	7351	M00060.metal.pos.txt.gz	TRUE	reported	9w2lrX	2	TRUE	0.00281522	20.7474
rs11657125	T	C	T	C	0.0041	0.0242481	0.5604		FALSE	FALSE	FALSE	kH1VDR	68771410	0.512715	0.0370417	286529	JUVEN_ARTHR.gz	TRUE	reported	textfile	0.0009	5.71e-06	7351	M00060.metal.pos.txt.gz	TRUE	reported	9w2lrX	2	TRUE	0.00281522	20.7474
rs12468540	A	G	A	G	0.0041	-0.0575523	0.5563		FALSE	FALSE	FALSE	kH1VDR	35223251	0.120192	0.0370357	286529	JUVEN_ARTHR.gz	TRUE	reported	textfile	0.0009	5.758e-06	7351	M00060.metal.pos.txt.gz	TRUE	reported	9w2lrX	2	TRUE	0.00281522	20.7474
rs12517096	A	G	A	G	0.0041	0.000775891	0.422		FALSE	FALSE	FALSE	kH1VDR	120289249	0.983293	0.0370529	286529	JUVEN_ARTHR.gz	TRUE	reported	textfile	0.0009	8.406e-06	7351	M00060.metal.pos.txt.gz	TRUE	reported	9w2lrX	2	TRUE	0.00281522	20.7474
rs13165077	A	G	A	G	0.0041	-0.0487972	0.3821		FALSE	FALSE	FALSE	kH1VDR	121470659	0.198099	0.0379159	286529	JUVEN_ARTHR.gz	TRUE	reported	textfile	0.0009	8.983e-06	7351	M00060.metal.pos.txt.gz	TRUE	reported	9w2lrX	2	TRUE	0.00281522	20.7474
rs167648	A	C	A	C	-0.0041	0.0116109	0.4439		FALSE	FALSE	FALSE	kH1VDR	211013531	0.753251	0.0369355	286529	JUVEN_ARTHR.gz	TRUE	reported	textfile	0.0009	4.515e-06	7351	M00060.metal.pos.txt.gz	TRUE	reported	9w2lrX	2	TRUE	0.00281522	20.7474
rs1971105	T	G	T	G	-0.0041	0.0037002	0.4305		FALSE	FALSE	FALSE	kH1VDR	54828170	0.920679	0.0371588	286529	JUVEN_ARTHR.gz	TRUE	reported	textfile	0.0009	6.273e-06	7351	M00060.metal.pos.txt.gz	TRUE	reported	9w2lrX	2	TRUE	0.00281522	20.7474
rs1999120	A	G	A	G	-0.0041	-0.0269349	0.5692		FALSE	FALSE	FALSE	kH1VDR	158479153	0.466866	0.0370195	286529	JUVEN_ARTHR.gz	TRUE	reported	textfile	0.0009	4.039e-06	7351	M00060.metal.pos.txt.gz	TRUE	reported	9w2lrX	2	TRUE	0.00281522	20.7474
rs2057435	A	G	A	G	0.0041	-0.0241664	0.535		FALSE	FALSE	FALSE	kH1VDR	75914877	0.514391	0.0370641	286529	JUVEN_ARTHR.gz	TRUE	reported	textfile	0.0009	7.945e-06	7351	M00060.metal.pos.txt.gz	TRUE	reported	9w2lrX	2	TRUE	0.00281522	20.7474
rs2478832	T	C	T	C	-0.0041	0.00153914	0.3996		FALSE	FALSE	FALSE	kH1VDR	30057904	0.966815	0.0369964	286529	JUVEN_ARTHR.gz	TRUE	reported	textfile	0.0009	8.046e-06	7351	M00060.metal.pos.txt.gz	TRUE	reported	9w2lrX	2	TRUE	0.00281522	20.7474
rs2667698	A	C	A	C	0.0041	-0.00917708	0.3681		FALSE	FALSE	FALSE	kH1VDR	190139655	0.804085	0.0369948	286529	JUVEN_ARTHR.gz	TRUE	reported	textfile	0.0009	7.071e-06	7351	M00060.metal.pos.txt.gz	TRUE	reported	9w2lrX	2	TRUE	0.00281522	20.7474
rs3924223	A	G	A	G	-0.0041	0.0144111	0.549		FALSE	FALSE	FALSE	kH1VDR	221905852	0.70059	0.0374777	286529	JUVEN_ARTHR.gz	TRUE	reported	textfile	0.0009	6.182e-06	7351	M00060.metal.pos.txt.gz	TRUE	reported	9w2lrX	2	TRUE	0.00281522	20.7474
rs4276770	A	G	A	G	-0.0041	-0.00367921	0.3999		FALSE	FALSE	FALSE	kH1VDR	25256656	0.923545	0.0383374	286529	JUVEN_ARTHR.gz	TRUE	reported	textfile	0.0009	5.113e-06	7351	M00060.metal.pos.txt.gz	TRUE	reported	9w2lrX	2	TRUE	0.00281522	20.7474
rs4531478	A	G	A	G	0.0041	-0.0554632	0.4713		FALSE	FALSE	FALSE	kH1VDR	68715021	0.188353	0.0421624	286529	JUVEN_ARTHR.gz	TRUE	reported	textfile	0.0009	4.451e-06	7351	M00060.metal.pos.txt.gz	TRUE	reported	9w2lrX	2	TRUE	0.00281522	20.7474
rs4889294	T	C	T	C	-0.0041	0.0551495	0.5449		FALSE	FALSE	FALSE	kH1VDR	81270154	0.139787	0.0373494	286529	JUVEN_ARTHR.gz	TRUE	reported	textfile	0.0009	3.646e-06	7351	M00060.metal.pos.txt.gz	TRUE	reported	9w2lrX	2	TRUE	0.00281522	20.7474
rs618001	T	C	T	C	0.0041	-0.00150115	0.5857		FALSE	FALSE	FALSE	kH1VDR	86045320	0.967549	0.0368993	286529	JUVEN_ARTHR.gz	TRUE	reported	textfile	0.0009	4.176e-06	7351	M00060.metal.pos.txt.gz	TRUE	reported	9w2lrX	2	TRUE	0.00281522	20.7474
rs623111	A	C	A	C	0.0041	-0.0132145	0.3678		FALSE	FALSE	FALSE	kH1VDR	191424549	0.736166	0.03922	286529	JUVEN_ARTHR.gz	TRUE	reported	textfile	0.0009	6.376e-06	7351	M00060.metal.pos.txt.gz	TRUE	reported	9w2lrX	2	TRUE	0.00281522	20.7474
rs631750	T	C	T	C	0.0041	0.0354793	0.3544		FALSE	FALSE	FALSE	kH1VDR	3966689	0.366295	0.0392715	286529	JUVEN_ARTHR.gz	TRUE	reported	textfile	0.0009	7.506e-06	7351	M00060.metal.pos.txt.gz	TRUE	reported	9w2lrX	2	TRUE	0.00281522	20.7474
rs637828	A	C	A	C	0.0041	-0.0393625	0.5424		FALSE	FALSE	FALSE	kH1VDR	62486056	0.296465	0.037702	286529	JUVEN_ARTHR.gz	TRUE	reported	textfile	0.0009	5.812e-06	7351	M00060.metal.pos.txt.gz	TRUE	reported	9w2lrX	2	TRUE	0.00281522	20.7474
rs6822279	A	C	A	C	-0.0041	-0.0180454	0.3969		FALSE	FALSE	FALSE	kH1VDR	98824554	0.628944	0.0373446	286529	JUVEN_ARTHR.gz	TRUE	reported	textfile	0.0009	4.788e-06	7351	M00060.metal.pos.txt.gz	TRUE	reported	9w2lrX	2	TRUE	0.00281522	20.7474
rs697311	A	G	A	G	0.0041	-0.0546929	0.3792		FALSE	FALSE	FALSE	kH1VDR	29653796	0.144914	0.0375192	286529	JUVEN_ARTHR.gz	TRUE	reported	textfile	0.0009	4.581e-06	7351	M00060.metal.pos.txt.gz	TRUE	reported	9w2lrX	2	TRUE	0.00281522	20.7474
rs7574695	T	C	T	C	-0.0041	0.00220976	0.4769		FALSE	FALSE	FALSE	kH1VDR	33728119	0.952342	0.0369733	286529	JUVEN_ARTHR.gz	TRUE	reported	textfile	0.0009	5.967e-06	7351	M00060.metal.pos.txt.gz	TRUE	reported	9w2lrX	2	TRUE	0.00281522	20.7474
rs7622687	A	G	A	G	-0.0041	-0.0161934	0.4032		FALSE	FALSE	FALSE	kH1VDR	58182679	0.662891	0.0371473	286529	JUVEN_ARTHR.gz	TRUE	reported	textfile	0.0009	5.212e-06	7351	M00060.metal.pos.txt.gz	TRUE	reported	9w2lrX	2	TRUE	0.00281522	20.7474
rs769630	T	C	T	C	0.0041	-0.023834	0.6016		FALSE	FALSE	FALSE	kH1VDR	3780875	0.520391	0.0370819	286529	JUVEN_ARTHR.gz	TRUE	reported	textfile	0.0009	5.064e-06	7351	M00060.metal.pos.txt.gz	TRUE	reported	9w2lrX	2	TRUE	0.00281522	20.7474
rs8131355	A	G	A	G	-0.0041	0.037937	0.5488		FALSE	FALSE	FALSE	kH1VDR	39495090	0.303349	0.0368579	286529	JUVEN_ARTHR.gz	TRUE	reported	textfile	0.0009	5.681e-06	7351	M00060.metal.pos.txt.gz	TRUE	reported	9w2lrX	2	TRUE	0.00281522	20.7474
rs891878	T	G	T	G	-0.0041	-0.0164333	0.4844		FALSE	FALSE	FALSE	kH1VDR	1988852	0.659172	0.0372591	286529	JUVEN_ARTHR.gz	TRUE	reported	textfile	0.0009	6.034e-06	7351	M00060.metal.pos.txt.gz	TRUE	reported	9w2lrX	2	TRUE	0.00281522	20.7474
rs923818	A	G	A	G	0.0041	-0.0574164	0.5072		FALSE	FALSE	FALSE	kH1VDR	192348114	0.123683	0.0372955	286529	JUVEN_ARTHR.gz	TRUE	reported	textfile	0.0009	6.232e-06	7351	M00060.metal.pos.txt.gz	TRUE	reported	9w2lrX	2	TRUE	0.00281522	20.7474
rs9292230	T	C	T	C	0.0041	0.0571047	0.6218		FALSE	FALSE	FALSE	kH1VDR	27906184	0.124454	0.0371692	286529	JUVEN_ARTHR.gz	TRUE	reported	textfile	0.0009	4.63e-06	7351	M00060.metal.pos.txt.gz	TRUE	reported	9w2lrX	2	TRUE	0.00281522	20.7474
rs989960	T	C	T	C	0.0041	-0.0101329	0.4175		FALSE	FALSE	FALSE	kH1VDR	107805282	0.783928	0.0369539	286529	JUVEN_ARTHR.gz	TRUE	reported	textfile	0.0009	4.662e-06	7351	M00060.metal.pos.txt.gz	TRUE	reported	9w2lrX	2	TRUE	0.00281522	20.7474
rs9903421	T	C	T	C	-0.0041	-0.00966116	0.5633		FALSE	FALSE	FALSE	kH1VDR	40911660	0.795357	0.03725	286529	JUVEN_ARTHR.gz	TRUE	reported	textfile	0.0009	7.394e-06	7351	M00060.metal.pos.txt.gz	TRUE	reported	9w2lrX	2	TRUE	0.00281522	20.7474
rs2373642	A	G	A	G	-0.0536	0.128492	0.0138		FALSE	FALSE	FALSE	kH1VDR	149983100	0.219846	0.104726	286529	JUVEN_ARTHR.gz	TRUE	reported	textfile	0.0117	4.722e-06	1762	M00060.metal.pos.txt.gz	TRUE	reported	9w2lrX	2	TRUE	0.0117709	20.9635
rs9889080	A	G	A	G	0.0074	-0.0244582	0.1641		FALSE	FALSE	FALSE	kH1VDR	55892961	0.630443	0.0508379	286529	JUVEN_ARTHR.gz	TRUE	reported	textfile	0.0016	4.211e-06	7351	M00060.metal.pos.txt.gz	TRUE	reported	9w2lrX	2	TRUE	0.00290145	21.3848
rs10500907	A	G	A	G	0.0042	0.0219737	0.3597		FALSE	FALSE	FALSE	kH1VDR	21393581	0.567877	0.0384706	286529	JUVEN_ARTHR.gz	TRUE	reported	textfile	0.0009	3.547e-06	7351	M00060.metal.pos.txt.gz	TRUE	reported	9w2lrX	2	TRUE	0.00295381	21.7719
rs10763843	A	G	A	G	-0.0042	0.0467511	0.4283		FALSE	FALSE	FALSE	kH1VDR	30869662	0.225668	0.0385865	286529	JUVEN_ARTHR.gz	TRUE	reported	textfile	0.0009	3.451e-06	7351	M00060.metal.pos.txt.gz	TRUE	reported	9w2lrX	2	TRUE	0.00295381	21.7719
rs10798580	A	G	A	G	-0.0042	-0.00901826	0.4216		FALSE	FALSE	FALSE	kH1VDR	177895419	0.813884	0.0383074	286529	JUVEN_ARTHR.gz	TRUE	reported	textfile	0.0009	3.64e-06	7351	M00060.metal.pos.txt.gz	TRUE	reported	9w2lrX	2	TRUE	0.00295381	21.7719
rs11144511	T	C	T	C	-0.0042	0.0156958	0.4497		FALSE	FALSE	FALSE	kH1VDR	75603315	0.677414	0.0377308	286529	JUVEN_ARTHR.gz	TRUE	reported	textfile	0.0009	8.417e-06	7351	M00060.metal.pos.txt.gz	TRUE	reported	9w2lrX	2	TRUE	0.00295381	21.7719
rs11868948	A	G	A	G	-0.0042	-0.0365072	0.6435		FALSE	FALSE	FALSE	kH1VDR	10310725	0.329537	0.0374415	286529	JUVEN_ARTHR.gz	TRUE	reported	textfile	0.0009	4.628e-06	7351	M00060.metal.pos.txt.gz	TRUE	reported	9w2lrX	2	TRUE	0.00295381	21.7719
rs12498703	A	G	A	G	-0.0042	0.0172971	0.5998		FALSE	FALSE	FALSE	kH1VDR	154933824	0.641391	0.0371379	286529	JUVEN_ARTHR.gz	TRUE	reported	textfile	0.0009	2.86e-06	7351	M00060.metal.pos.txt.gz	TRUE	reported	9w2lrX	2	TRUE	0.00295381	21.7719
rs1278312	T	C	T	C	-0.0042	0.00671726	0.4008		FALSE	FALSE	FALSE	kH1VDR	126125634	0.857971	0.0375355	286529	JUVEN_ARTHR.gz	TRUE	reported	textfile	0.0009	2.867e-06	7351	M00060.metal.pos.txt.gz	TRUE	reported	9w2lrX	2	TRUE	0.00295381	21.7719
rs1360820	A	G	A	G	-0.0042	0.0236688	0.4963		FALSE	FALSE	FALSE	kH1VDR	92901954	0.521598	0.0369316	286529	JUVEN_ARTHR.gz	TRUE	reported	textfile	0.0009	2.154e-06	7351	M00060.metal.pos.txt.gz	TRUE	reported	9w2lrX	2	TRUE	0.00295381	21.7719
rs174476	T	C	T	C	-0.0042	-0.0438843	0.4174		FALSE	FALSE	FALSE	kH1VDR	61906646	0.26365	0.0392593	286529	JUVEN_ARTHR.gz	TRUE	reported	textfile	0.0009	5.703e-06	7351	M00060.metal.pos.txt.gz	TRUE	reported	9w2lrX	2	TRUE	0.00295381	21.7719
rs2302423	A	G	A	G	0.0042	-0.0328983	0.55		FALSE	FALSE	FALSE	kH1VDR	22847391	0.377503	0.0372781	286529	JUVEN_ARTHR.gz	TRUE	reported	textfile	0.0009	2.818e-06	7351	M00060.metal.pos.txt.gz	TRUE	reported	9w2lrX	2	TRUE	0.00295381	21.7719
rs2357713	T	G	T	G	-0.0042	0.0319791	0.447		FALSE	FALSE	FALSE	kH1VDR	13617847	0.389065	0.0371282	286529	JUVEN_ARTHR.gz	TRUE	reported	textfile	0.0009	2.999e-06	7351	M00060.metal.pos.txt.gz	TRUE	reported	9w2lrX	2	TRUE	0.00295381	21.7719
rs2933284	T	C	T	C	0.0042	0.00189847	0.3898		FALSE	FALSE	FALSE	kH1VDR	10980259	0.959933	0.0377896	286529	JUVEN_ARTHR.gz	TRUE	reported	textfile	0.0009	2.86e-06	7351	M00060.metal.pos.txt.gz	TRUE	reported	9w2lrX	2	TRUE	0.00295381	21.7719
rs4681618	A	G	A	G	-0.0042	-0.00629953	0.5793		FALSE	FALSE	FALSE	kH1VDR	150428239	0.865924	0.0373111	286529	JUVEN_ARTHR.gz	TRUE	reported	textfile	0.0009	3.149e-06	7351	M00060.metal.pos.txt.gz	TRUE	reported	9w2lrX	2	TRUE	0.00295381	21.7719
rs4726308	T	G	T	G	-0.0042	0.0281038	0.3944		FALSE	FALSE	FALSE	kH1VDR	153593435	0.491754	0.040877	286529	JUVEN_ARTHR.gz	TRUE	reported	textfile	0.0009	3.346e-06	7351	M00060.metal.pos.txt.gz	TRUE	reported	9w2lrX	2	TRUE	0.00295381	21.7719
rs4851946	A	G	A	G	0.0042	-0.0660039	0.5706		FALSE	FALSE	FALSE	kH1VDR	106223468	0.0793213	0.0376167	286529	JUVEN_ARTHR.gz	TRUE	reported	textfile	0.0009	2.195e-06	7351	M00060.metal.pos.txt.gz	TRUE	reported	9w2lrX	2	TRUE	0.00295381	21.7719
rs4875397	A	G	A	G	-0.0042	0.0388667	0.5599		FALSE	FALSE	FALSE	kH1VDR	4842489	0.30353	0.0377753	286529	JUVEN_ARTHR.gz	TRUE	reported	textfile	0.0009	3.037e-06	7351	M00060.metal.pos.txt.gz	TRUE	reported	9w2lrX	2	TRUE	0.00295381	21.7719
rs6982408	T	G	T	G	-0.0042	0.00525016	0.4435		FALSE	FALSE	FALSE	kH1VDR	59760927	0.887008	0.0369491	286529	JUVEN_ARTHR.gz	TRUE	reported	textfile	0.0009	2.322e-06	7351	M00060.metal.pos.txt.gz	TRUE	reported	9w2lrX	2	TRUE	0.00295381	21.7719
rs7329192	T	C	T	C	-0.0042	-0.0289166	0.5277		FALSE	FALSE	FALSE	kH1VDR	84494639	0.442064	0.037617	286529	JUVEN_ARTHR.gz	TRUE	reported	textfile	0.0009	3.165e-06	7351	M00060.metal.pos.txt.gz	TRUE	reported	9w2lrX	2	TRUE	0.00295381	21.7719
rs759456	T	G	T	G	0.0042	0.0376547	0.6263		FALSE	FALSE	FALSE	kH1VDR	64967168	0.323347	0.0381273	286529	JUVEN_ARTHR.gz	TRUE	reported	textfile	0.0009	3.733e-06	7351	M00060.metal.pos.txt.gz	TRUE	reported	9w2lrX	2	TRUE	0.00295381	21.7719
rs7625991	A	C	A	C	-0.0042	-0.00462035	0.345		FALSE	FALSE	FALSE	kH1VDR	44094932	0.905934	0.0390997	286529	JUVEN_ARTHR.gz	TRUE	reported	textfile	0.0009	5.897e-06	7351	M00060.metal.pos.txt.gz	TRUE	reported	9w2lrX	2	TRUE	0.00295381	21.7719
rs8003702	T	G	T	G	0.0042	0.0523087	0.536		FALSE	FALSE	FALSE	kH1VDR	25318396	0.155948	0.0368675	286529	JUVEN_ARTHR.gz	TRUE	reported	textfile	0.0009	2.446e-06	7351	M00060.metal.pos.txt.gz	TRUE	reported	9w2lrX	2	TRUE	0.00295381	21.7719
rs8012205	A	G	A	G	-0.0042	0.0120695	0.4966		FALSE	FALSE	FALSE	kH1VDR	24957693	0.743209	0.0368413	286529	JUVEN_ARTHR.gz	TRUE	reported	textfile	0.0009	2.564e-06	7351	M00060.metal.pos.txt.gz	TRUE	reported	9w2lrX	2	TRUE	0.00295381	21.7719
rs849327	A	G	A	G	0.0042	0.0215416	0.3492		FALSE	FALSE	FALSE	kH1VDR	28192838	0.578747	0.0387986	286529	JUVEN_ARTHR.gz	TRUE	reported	textfile	0.0009	3.45e-06	7351	M00060.metal.pos.txt.gz	TRUE	reported	9w2lrX	2	TRUE	0.00295381	21.7719
rs899273	T	C	T	C	0.0042	0.0405986	0.5202		FALSE	FALSE	FALSE	kH1VDR	188663750	0.271879	0.0369499	286529	JUVEN_ARTHR.gz	TRUE	reported	textfile	0.0009	3.334e-06	7351	M00060.metal.pos.txt.gz	TRUE	reported	9w2lrX	2	TRUE	0.00295381	21.7719
rs11007082	T	G	T	G	0.0043	-0.0195239	0.3779		FALSE	FALSE	FALSE	kH1VDR	18801636	0.62088	0.0394739	286529	JUVEN_ARTHR.gz	TRUE	reported	textfile	0.0009	1.842e-06	7351	M00060.metal.pos.txt.gz	TRUE	reported	9w2lrX	2	TRUE	0.0030957	22.8209
rs11124743	A	G	A	G	0.0043	0.0574684	0.6354		FALSE	FALSE	FALSE	kH1VDR	40498499	0.131039	0.0380581	286529	JUVEN_ARTHR.gz	TRUE	reported	textfile	0.0009	1.91e-06	7351	M00060.metal.pos.txt.gz	TRUE	reported	9w2lrX	2	TRUE	0.0030957	22.8209
rs11203041	A	G	A	G	-0.0043	0.0193011	0.4458		FALSE	FALSE	FALSE	kH1VDR	89229129	0.603434	0.0371554	286529	JUVEN_ARTHR.gz	TRUE	reported	textfile	0.0009	1.953e-06	7351	M00060.metal.pos.txt.gz	TRUE	reported	9w2lrX	2	TRUE	0.0030957	22.8209
rs11952637	A	G	A	G	0.0043	-0.000611027	0.4212		FALSE	FALSE	FALSE	kH1VDR	109154467	0.986841	0.0370477	286529	JUVEN_ARTHR.gz	TRUE	reported	textfile	0.0009	4.313e-06	7351	M00060.metal.pos.txt.gz	TRUE	reported	9w2lrX	2	TRUE	0.0030957	22.8209
rs1519309	T	C	T	C	-0.0043	0.0501391	0.6543		FALSE	FALSE	FALSE	kH1VDR	186093935	0.247228	0.0433314	286529	JUVEN_ARTHR.gz	TRUE	reported	textfile	0.0009	1.873e-06	7351	M00060.metal.pos.txt.gz	TRUE	reported	9w2lrX	2	TRUE	0.0030957	22.8209
rs1705832	T	C	T	C	0.0043	-0.0177989	0.395		FALSE	FALSE	FALSE	kH1VDR	3159748	0.630973	0.0370534	286529	JUVEN_ARTHR.gz	TRUE	reported	textfile	0.0009	1.898e-06	7351	M00060.metal.pos.txt.gz	TRUE	reported	9w2lrX	2	TRUE	0.0030957	22.8209
rs1931001	T	G	T	G	-0.0043	-0.0213569	0.3503		FALSE	FALSE	FALSE	kH1VDR	131966796	0.580805	0.0386752	286529	JUVEN_ARTHR.gz	TRUE	reported	textfile	0.0009	1.622e-06	7351	M00060.metal.pos.txt.gz	TRUE	reported	9w2lrX	2	TRUE	0.0030957	22.8209
rs2819322	T	C	T	C	-0.0043	-0.0205331	0.4589		FALSE	FALSE	FALSE	kH1VDR	162311238	0.580905	0.0371933	286529	JUVEN_ARTHR.gz	TRUE	reported	textfile	0.0009	1.789e-06	7351	M00060.metal.pos.txt.gz	TRUE	reported	9w2lrX	2	TRUE	0.0030957	22.8209
rs4968791	A	G	A	G	-0.0043	0.0490007	0.5344		FALSE	FALSE	FALSE	kH1VDR	69406654	0.186595	0.0371015	286529	JUVEN_ARTHR.gz	TRUE	reported	textfile	0.0009	1.476e-06	7351	M00060.metal.pos.txt.gz	TRUE	reported	9w2lrX	2	TRUE	0.0030957	22.8209
rs6103894	T	G	T	G	-0.0043	-0.00950416	0.5939		FALSE	FALSE	FALSE	kH1VDR	44852038	0.80338	0.0381731	286529	JUVEN_ARTHR.gz	TRUE	reported	textfile	0.0009	2.705e-06	7351	M00060.metal.pos.txt.gz	TRUE	reported	9w2lrX	2	TRUE	0.0030957	22.8209
rs6518309	A	C	A	C	0.0043	-0.0209117	0.6195		FALSE	FALSE	FALSE	kH1VDR	43628111	0.600717	0.0399559	286529	JUVEN_ARTHR.gz	TRUE	reported	textfile	0.0009	1.78e-06	7351	M00060.metal.pos.txt.gz	TRUE	reported	9w2lrX	2	TRUE	0.0030957	22.8209
rs6562776	A	G	A	G	-0.0043	0.0482121	0.6116		FALSE	FALSE	FALSE	kH1VDR	73622750	0.215943	0.0389628	286529	JUVEN_ARTHR.gz	TRUE	reported	textfile	0.0009	1.645e-06	7351	M00060.metal.pos.txt.gz	TRUE	reported	9w2lrX	2	TRUE	0.0030957	22.8209
rs720293	A	G	A	G	0.0043	-0.0229894	0.4312		FALSE	FALSE	FALSE	kH1VDR	43014763	0.543735	0.0378629	286529	JUVEN_ARTHR.gz	TRUE	reported	textfile	0.0009	2.528e-06	7351	M00060.metal.pos.txt.gz	TRUE	reported	9w2lrX	2	TRUE	0.0030957	22.8209
rs7301176	T	C	T	C	0.0043	0.0162973	0.4603		FALSE	FALSE	FALSE	kH1VDR	48397208	0.660871	0.0371483	286529	JUVEN_ARTHR.gz	TRUE	reported	textfile	0.0009	1.861e-06	7351	M00060.metal.pos.txt.gz	TRUE	reported	9w2lrX	2	TRUE	0.0030957	22.8209
rs7911876	T	C	T	C	0.0043	0.0380904	0.4276		FALSE	FALSE	FALSE	kH1VDR	14452127	0.309706	0.0374964	286529	JUVEN_ARTHR.gz	TRUE	reported	textfile	0.0009	2.757e-06	7351	M00060.metal.pos.txt.gz	TRUE	reported	9w2lrX	2	TRUE	0.0030957	22.8209
rs9369741	T	G	T	G	0.0043	-0.027948	0.5822		FALSE	FALSE	FALSE	kH1VDR	47735198	0.458955	0.0377386	286529	JUVEN_ARTHR.gz	TRUE	reported	textfile	0.0009	2.415e-06	7351	M00060.metal.pos.txt.gz	TRUE	reported	9w2lrX	2	TRUE	0.0030957	22.8209
rs979242	T	C	T	C	-0.0043	-0.0781007	0.3692		FALSE	FALSE	FALSE	kH1VDR	18221193	0.0375612	0.0375555	286529	JUVEN_ARTHR.gz	TRUE	reported	textfile	0.0009	2.45e-06	7351	M00060.metal.pos.txt.gz	TRUE	reported	9w2lrX	2	TRUE	0.0030957	22.8209
rs9837954	T	C	T	C	-0.0043	-0.00542121	0.6418		FALSE	FALSE	FALSE	kH1VDR	157598672	0.888936	0.0388196	286529	JUVEN_ARTHR.gz	TRUE	reported	textfile	0.0009	2.636e-06	7351	M00060.metal.pos.txt.gz	TRUE	reported	9w2lrX	2	TRUE	0.0030957	22.8209
rs17107974	T	C	T	C	-0.0082	-0.0906382	0.1068		FALSE	FALSE	FALSE	kH1VDR	21587012	0.215716	0.0732134	286529	JUVEN_ARTHR.gz	TRUE	reported	textfile	0.0017	1.496e-06	7351	M00060.metal.pos.txt.gz	TRUE	reported	9w2lrX	2	TRUE	0.00315508	23.2601
rs6003916	T	C	T	C	0.0087	-0.00691839	0.8966		FALSE	FALSE	FALSE	kH1VDR	23844636	0.881677	0.0464811	286529	JUVEN_ARTHR.gz	TRUE	reported	textfile	0.0018	1.057e-06	7351	M00060.metal.pos.txt.gz	TRUE	reported	9w2lrX	2	TRUE	0.00316788	23.3548
rs825885	A	G	A	G	-0.0097	-0.144376	0.1469		FALSE	FALSE	FALSE	kH1VDR	129926293	0.00216023	0.0470699	286529	JUVEN_ARTHR.gz	TRUE	reported	textfile	0.002	1.558e-06	7351	M00060.metal.pos.txt.gz	TRUE	reported	9w2lrX	2	TRUE	0.0031897	23.5161
rs10258601	A	G	A	G	0.0044	0.026144	0.4382		FALSE	FALSE	FALSE	kH1VDR	51303412	0.479418	0.0369662	286529	JUVEN_ARTHR.gz	TRUE	reported	textfile	0.0009	6.734e-07	7351	M00060.metal.pos.txt.gz	TRUE	reported	9w2lrX	2	TRUE	0.00324089	23.8947
rs10937762	A	G	A	G	0.0044	0.0356294	0.5674		FALSE	FALSE	FALSE	kH1VDR	6916952	0.340672	0.0373929	286529	JUVEN_ARTHR.gz	TRUE	reported	textfile	0.0009	1.528e-06	7351	M00060.metal.pos.txt.gz	TRUE	reported	9w2lrX	2	TRUE	0.00324089	23.8947
rs12612007	A	G	A	G	0.0044	-0.0425968	0.3461		FALSE	FALSE	FALSE	kH1VDR	107254478	0.291945	0.0404196	286529	JUVEN_ARTHR.gz	TRUE	reported	textfile	0.0009	1.202e-06	7351	M00060.metal.pos.txt.gz	TRUE	reported	9w2lrX	2	TRUE	0.00324089	23.8947
rs1334318	A	G	A	G	0.0044	0.0541297	0.3572		FALSE	FALSE	FALSE	kH1VDR	96631734	0.146697	0.0372974	286529	JUVEN_ARTHR.gz	TRUE	reported	textfile	0.0009	1.008e-06	7351	M00060.metal.pos.txt.gz	TRUE	reported	9w2lrX	2	TRUE	0.00324089	23.8947
rs1677193	A	C	A	C	-0.0044	-0.0523595	0.6122		FALSE	FALSE	FALSE	kH1VDR	31603221	0.161898	0.037434	286529	JUVEN_ARTHR.gz	TRUE	reported	textfile	0.0009	1.246e-06	7351	M00060.metal.pos.txt.gz	TRUE	reported	9w2lrX	2	TRUE	0.00324089	23.8947
rs17173197	T	C	T	C	-0.0044	-0.0804881	0.3872		FALSE	FALSE	FALSE	kH1VDR	151571834	0.0326874	0.0376835	286529	JUVEN_ARTHR.gz	TRUE	reported	textfile	0.0009	2.464e-06	7351	M00060.metal.pos.txt.gz	TRUE	reported	9w2lrX	2	TRUE	0.00324089	23.8947
rs1795964	A	G	A	G	-0.0044	0.0471044	0.4091		FALSE	FALSE	FALSE	kH1VDR	121829211	0.21049	0.0376167	286529	JUVEN_ARTHR.gz	TRUE	reported	textfile	0.0009	1.978e-06	7351	M00060.metal.pos.txt.gz	TRUE	reported	9w2lrX	2	TRUE	0.00324089	23.8947
rs3775574	A	G	A	G	-0.0044	-0.0709513	0.6047		FALSE	FALSE	FALSE	kH1VDR	184448912	0.0592011	0.037606	286529	JUVEN_ARTHR.gz	TRUE	reported	textfile	0.0009	3.133e-06	7351	M00060.metal.pos.txt.gz	TRUE	reported	9w2lrX	2	TRUE	0.00324089	23.8947
rs37959	T	C	T	C	0.0044	-0.0914447	0.3912		FALSE	FALSE	FALSE	kH1VDR	7962758	0.021231	0.0396921	286529	JUVEN_ARTHR.gz	TRUE	reported	textfile	0.0009	1.708e-06	7351	M00060.metal.pos.txt.gz	TRUE	reported	9w2lrX	2	TRUE	0.00324089	23.8947
rs481781	T	C	T	C	0.0044	0.0907746	0.5409		FALSE	FALSE	FALSE	kH1VDR	170222257	0.0140838	0.0369736	286529	JUVEN_ARTHR.gz	TRUE	reported	textfile	0.0009	9.144e-07	7351	M00060.metal.pos.txt.gz	TRUE	reported	9w2lrX	2	TRUE	0.00324089	23.8947
rs7738860	T	C	T	C	-0.0044	0.0104852	0.4518		FALSE	FALSE	FALSE	kH1VDR	155484147	0.776513	0.0369372	286529	JUVEN_ARTHR.gz	TRUE	reported	textfile	0.0009	1.312e-06	7351	M00060.metal.pos.txt.gz	TRUE	reported	9w2lrX	2	TRUE	0.00324089	23.8947
rs7795093	A	G	A	G	-0.0044	-0.0311973	0.3813		FALSE	FALSE	FALSE	kH1VDR	131680684	0.408421	0.0377382	286529	JUVEN_ARTHR.gz	TRUE	reported	textfile	0.0009	1.474e-06	7351	M00060.metal.pos.txt.gz	TRUE	reported	9w2lrX	2	TRUE	0.00324089	23.8947
rs7923885	A	G	A	G	-0.0044	0.0462015	0.5257		FALSE	FALSE	FALSE	kH1VDR	18365942	0.219665	0.0376411	286529	JUVEN_ARTHR.gz	TRUE	reported	textfile	0.0009	8.078e-07	7351	M00060.metal.pos.txt.gz	TRUE	reported	9w2lrX	2	TRUE	0.00324089	23.8947
rs900532	T	C	T	C	-0.0044	-0.00195176	0.4524		FALSE	FALSE	FALSE	kH1VDR	10635965	0.958151	0.0371947	286529	JUVEN_ARTHR.gz	TRUE	reported	textfile	0.0009	8.99e-07	7351	M00060.metal.pos.txt.gz	TRUE	reported	9w2lrX	2	TRUE	0.00324089	23.8947
rs982790	T	C	T	C	-0.0044	-0.0485072	0.4106		FALSE	FALSE	FALSE	kH1VDR	90579519	0.198679	0.0377393	286529	JUVEN_ARTHR.gz	TRUE	reported	textfile	0.0009	3.74e-06	7351	M00060.metal.pos.txt.gz	TRUE	reported	9w2lrX	2	TRUE	0.00324089	23.8947
rs1818106	A	C	A	C	0.005	0.0115367	0.501		FALSE	FALSE	FALSE	kH1VDR	104042648	0.75567	0.0370749	286529	JUVEN_ARTHR.gz	TRUE	reported	textfile	0.001	5.733e-07	5589	M00060.metal.pos.txt.gz	TRUE	reported	9w2lrX	2	TRUE	0.00445315	24.9911
rs6470194	A	G	A	G	0.005	0.0294694	0.406		FALSE	FALSE	FALSE	kH1VDR	123851252	0.439914	0.038156	286529	JUVEN_ARTHR.gz	TRUE	reported	textfile	0.001	5.733e-07	5589	M00060.metal.pos.txt.gz	TRUE	reported	9w2lrX	2	TRUE	0.00445315	24.9911
rs10004285	A	G	A	G	0.005	-0.0345777	0.374		FALSE	FALSE	FALSE	kH1VDR	58693550	0.350798	0.037059	286529	JUVEN_ARTHR.gz	TRUE	reported	textfile	0.001	5.733e-07	5589	M00060.metal.pos.txt.gz	TRUE	reported	9w2lrX	2	TRUE	0.00445315	24.9911
rs1003887	T	C	T	C	-0.005	0.0310434	0.651		FALSE	FALSE	FALSE	kH1VDR	17816591	0.458187	0.0418467	286529	JUVEN_ARTHR.gz	TRUE	reported	textfile	0.001	5.733e-07	5589	M00060.metal.pos.txt.gz	TRUE	reported	9w2lrX	2	TRUE	0.00445315	24.9911
rs10190188	T	C	T	C	0.005	0.0344723	0.662		FALSE	FALSE	FALSE	kH1VDR	49667016	0.367799	0.0382769	286529	JUVEN_ARTHR.gz	TRUE	reported	textfile	0.001	5.733e-07	5589	M00060.metal.pos.txt.gz	TRUE	reported	9w2lrX	2	TRUE	0.00445315	24.9911
rs2898645	T	C	T	C	-0.005	-0.055967	0.545		FALSE	FALSE	FALSE	kH1VDR	77336617	0.128909	0.0368587	286529	JUVEN_ARTHR.gz	TRUE	reported	textfile	0.001	5.733e-07	5589	M00060.metal.pos.txt.gz	TRUE	reported	9w2lrX	2	TRUE	0.00445315	24.9911
rs4148593	A	G	A	G	0.005	0.0387652	0.624		FALSE	FALSE	FALSE	kH1VDR	183932082	0.333934	0.0401204	286529	JUVEN_ARTHR.gz	TRUE	reported	textfile	0.001	5.733e-07	5589	M00060.metal.pos.txt.gz	TRUE	reported	9w2lrX	2	TRUE	0.00445315	24.9911
rs1292666	T	C	T	C	0.0045	0.00945218	0.4667		FALSE	FALSE	FALSE	kH1VDR	10848355	0.797726	0.0368807	286529	JUVEN_ARTHR.gz	TRUE	reported	textfile	0.0009	6.441e-07	7351	M00060.metal.pos.txt.gz	TRUE	reported	9w2lrX	2	TRUE	0.00338937	24.9932
rs1428203	T	G	T	G	0.0045	0.0322216	0.4117		FALSE	FALSE	FALSE	kH1VDR	24164504	0.38413	0.0370231	286529	JUVEN_ARTHR.gz	TRUE	reported	textfile	0.0009	5.513e-07	7351	M00060.metal.pos.txt.gz	TRUE	reported	9w2lrX	2	TRUE	0.00338937	24.9932
rs1558789	A	C	A	C	0.0045	-0.0108065	0.51		FALSE	FALSE	FALSE	kH1VDR	15015857	0.769196	0.0368286	286529	JUVEN_ARTHR.gz	TRUE	reported	textfile	0.0009	3.523e-07	7351	M00060.metal.pos.txt.gz	TRUE	reported	9w2lrX	2	TRUE	0.00338937	24.9932
rs1564480	A	G	A	G	0.0045	-0.0170471	0.4765		FALSE	FALSE	FALSE	kH1VDR	21545147	0.644545	0.0369503	286529	JUVEN_ARTHR.gz	TRUE	reported	textfile	0.0009	6.681e-07	7351	M00060.metal.pos.txt.gz	TRUE	reported	9w2lrX	2	TRUE	0.00338937	24.9932
rs2834578	T	C	T	C	0.0045	-0.0159816	0.3986		FALSE	FALSE	FALSE	kH1VDR	34687310	0.668156	0.0372809	286529	JUVEN_ARTHR.gz	TRUE	reported	textfile	0.0009	7.24e-07	7351	M00060.metal.pos.txt.gz	TRUE	reported	9w2lrX	2	TRUE	0.00338937	24.9932
rs3802681	T	C	T	C	0.0045	-0.00545584	0.6144		FALSE	FALSE	FALSE	kH1VDR	102354571	0.885289	0.0378174	286529	JUVEN_ARTHR.gz	TRUE	reported	textfile	0.0009	5.437e-07	7351	M00060.metal.pos.txt.gz	TRUE	reported	9w2lrX	2	TRUE	0.00338937	24.9932
rs4077470	T	C	T	C	-0.0045	-0.0453416	0.5403		FALSE	FALSE	FALSE	kH1VDR	5487646	0.226476	0.0374883	286529	JUVEN_ARTHR.gz	TRUE	reported	textfile	0.0009	4.646e-07	7351	M00060.metal.pos.txt.gz	TRUE	reported	9w2lrX	2	TRUE	0.00338937	24.9932
rs4935115	A	G	A	G	0.0045	0.0238323	0.529		FALSE	FALSE	FALSE	kH1VDR	54637021	0.519633	0.0370117	286529	JUVEN_ARTHR.gz	TRUE	reported	textfile	0.0009	5.754e-07	7351	M00060.metal.pos.txt.gz	TRUE	reported	9w2lrX	2	TRUE	0.00338937	24.9932
rs679563	A	G	A	G	-0.0045	0.0248524	0.4837		FALSE	FALSE	FALSE	kH1VDR	7911018	0.503037	0.0371088	286529	JUVEN_ARTHR.gz	TRUE	reported	textfile	0.0009	7.128e-07	7351	M00060.metal.pos.txt.gz	TRUE	reported	9w2lrX	2	TRUE	0.00338937	24.9932
rs7685009	A	G	A	G	-0.0045	0.0859301	0.6582		FALSE	FALSE	FALSE	kH1VDR	89559680	0.0319948	0.0400705	286529	JUVEN_ARTHR.gz	TRUE	reported	textfile	0.0009	6.437e-07	7351	M00060.metal.pos.txt.gz	TRUE	reported	9w2lrX	2	TRUE	0.00338937	24.9932
rs9403527	T	C	T	C	0.0045	0.0428819	0.3456		FALSE	FALSE	FALSE	kH1VDR	143726696	0.277798	0.0395123	286529	JUVEN_ARTHR.gz	TRUE	reported	textfile	0.0009	9.914e-07	7351	M00060.metal.pos.txt.gz	TRUE	reported	9w2lrX	2	TRUE	0.00338937	24.9932
rs10487377	A	G	A	G	0.0046	0.00142746	0.5764		FALSE	FALSE	FALSE	kH1VDR	117820200	0.969256	0.0370376	286529	JUVEN_ARTHR.gz	TRUE	reported	textfile	0.0009	4.091e-07	7351	M00060.metal.pos.txt.gz	TRUE	reported	9w2lrX	2	TRUE	0.00354114	26.1163
rs10810580	T	C	T	C	0.0046	0.0419331	0.5583		FALSE	FALSE	FALSE	kH1VDR	16629925	0.259158	0.037162	286529	JUVEN_ARTHR.gz	TRUE	reported	textfile	0.0009	3.282e-07	7351	M00060.metal.pos.txt.gz	TRUE	reported	9w2lrX	2	TRUE	0.00354114	26.1163
rs11988092	T	C	T	C	-0.0046	0.0663267	0.6185		FALSE	FALSE	FALSE	kH1VDR	84742643	0.0731274	0.037012	286529	JUVEN_ARTHR.gz	TRUE	reported	textfile	0.0009	3.287e-07	7351	M00060.metal.pos.txt.gz	TRUE	reported	9w2lrX	2	TRUE	0.00354114	26.1163
rs12047618	T	G	T	G	0.0046	-0.0607439	0.3271		FALSE	FALSE	FALSE	kH1VDR	203114880	0.125655	0.039664	286529	JUVEN_ARTHR.gz	TRUE	reported	textfile	0.0009	4.25e-07	7351	M00060.metal.pos.txt.gz	TRUE	reported	9w2lrX	2	TRUE	0.00354114	26.1163
rs417144	T	C	T	C	0.0046	-0.0409934	0.3507		FALSE	FALSE	FALSE	kH1VDR	79024721	0.277156	0.0377218	286529	JUVEN_ARTHR.gz	TRUE	reported	textfile	0.0009	2.565e-07	7351	M00060.metal.pos.txt.gz	TRUE	reported	9w2lrX	2	TRUE	0.00354114	26.1163
rs6475359	A	G	A	G	-0.0046	0.0442058	0.4127		FALSE	FALSE	FALSE	kH1VDR	1975279	0.234528	0.037186	286529	JUVEN_ARTHR.gz	TRUE	reported	textfile	0.0009	3.573e-07	7351	M00060.metal.pos.txt.gz	TRUE	reported	9w2lrX	2	TRUE	0.00354114	26.1163
rs6833720	A	G	A	G	-0.0046	-0.0130007	0.4766		FALSE	FALSE	FALSE	kH1VDR	19922968	0.725952	0.0370904	286529	JUVEN_ARTHR.gz	TRUE	reported	textfile	0.0009	2.219e-07	7351	M00060.metal.pos.txt.gz	TRUE	reported	9w2lrX	2	TRUE	0.00354114	26.1163
rs7137008	A	G	A	G	0.0046	0.0508628	0.4468		FALSE	FALSE	FALSE	kH1VDR	95766127	0.173017	0.0373285	286529	JUVEN_ARTHR.gz	TRUE	reported	textfile	0.0009	2.601e-07	7351	M00060.metal.pos.txt.gz	TRUE	reported	9w2lrX	2	TRUE	0.00354114	26.1163
rs720625	A	G	A	G	-0.0046	-0.0682258	0.6267		FALSE	FALSE	FALSE	kH1VDR	45768602	0.0692277	0.0375501	286529	JUVEN_ARTHR.gz	TRUE	reported	textfile	0.0009	4.655e-07	7351	M00060.metal.pos.txt.gz	TRUE	reported	9w2lrX	2	TRUE	0.00354114	26.1163
rs7689825	T	C	T	C	0.0046	-0.0457658	0.643		FALSE	FALSE	FALSE	kH1VDR	100403543	0.230389	0.0381586	286529	JUVEN_ARTHR.gz	TRUE	reported	textfile	0.0009	3.97e-07	7351	M00060.metal.pos.txt.gz	TRUE	reported	9w2lrX	2	TRUE	0.00354114	26.1163
rs13147572	A	G	A	G	-0.0047	0.0409806	0.5809		FALSE	FALSE	FALSE	kH1VDR	18291521	0.269622	0.0371223	286529	JUVEN_ARTHR.gz	TRUE	reported	textfile	0.0009	1.99e-07	7351	M00060.metal.pos.txt.gz	TRUE	reported	9w2lrX	2	TRUE	0.00369621	27.2642
rs1862710	A	G	A	G	0.0047	0.064702	0.5489		FALSE	FALSE	FALSE	kH1VDR	15517562	0.0940438	0.038641	286529	JUVEN_ARTHR.gz	TRUE	reported	textfile	0.0009	1.174e-07	7351	M00060.metal.pos.txt.gz	TRUE	reported	9w2lrX	2	TRUE	0.00369621	27.2642
rs1884639	T	C	T	C	0.0047	-0.0150278	0.3865		FALSE	FALSE	FALSE	kH1VDR	739210	0.699517	0.0389348	286529	JUVEN_ARTHR.gz	TRUE	reported	textfile	0.0009	2.316e-07	7351	M00060.metal.pos.txt.gz	TRUE	reported	9w2lrX	2	TRUE	0.00369621	27.2642
rs2454043	A	C	A	C	-0.0047	-0.00647926	0.588		FALSE	FALSE	FALSE	kH1VDR	103058027	0.868883	0.0392498	286529	JUVEN_ARTHR.gz	TRUE	reported	textfile	0.0009	1.852e-07	7351	M00060.metal.pos.txt.gz	TRUE	reported	9w2lrX	2	TRUE	0.00369621	27.2642
rs4741887	A	G	A	G	-0.0047	-0.024437	0.4584		FALSE	FALSE	FALSE	kH1VDR	4079470	0.509562	0.0370528	286529	JUVEN_ARTHR.gz	TRUE	reported	textfile	0.0009	1.68e-07	7351	M00060.metal.pos.txt.gz	TRUE	reported	9w2lrX	2	TRUE	0.00369621	27.2642
rs4767788	A	G	A	G	0.0047	-0.0377108	0.4189		FALSE	FALSE	FALSE	kH1VDR	119136405	0.322563	0.0381222	286529	JUVEN_ARTHR.gz	TRUE	reported	textfile	0.0009	5.738e-07	7351	M00060.metal.pos.txt.gz	TRUE	reported	9w2lrX	2	TRUE	0.00369621	27.2642
rs477992	A	G	A	G	-0.0047	0.0259413	0.3228		FALSE	FALSE	FALSE	kH1VDR	119714953	0.507341	0.0391282	286529	JUVEN_ARTHR.gz	TRUE	reported	textfile	0.0009	1.999e-07	7351	M00060.metal.pos.txt.gz	TRUE	reported	9w2lrX	2	TRUE	0.00369621	27.2642
rs4795552	A	G	A	G	-0.0047	-0.0275721	0.3894		FALSE	FALSE	FALSE	kH1VDR	27286355	0.477012	0.038773	286529	JUVEN_ARTHR.gz	TRUE	reported	textfile	0.0009	1.545e-07	7351	M00060.metal.pos.txt.gz	TRUE	reported	9w2lrX	2	TRUE	0.00369621	27.2642
rs7825809	T	C	T	C	-0.0047	0.0203108	0.4319		FALSE	FALSE	FALSE	kH1VDR	92178594	0.59721	0.038437	286529	JUVEN_ARTHR.gz	TRUE	reported	textfile	0.0009	1.549e-07	7351	M00060.metal.pos.txt.gz	TRUE	reported	9w2lrX	2	TRUE	0.00369621	27.2642
rs911981	A	G	A	G	-0.0047	0.0585546	0.5283		FALSE	FALSE	FALSE	kH1VDR	44540376	0.117695	0.0374266	286529	JUVEN_ARTHR.gz	TRUE	reported	textfile	0.0009	2.403e-07	7351	M00060.metal.pos.txt.gz	TRUE	reported	9w2lrX	2	TRUE	0.00369621	27.2642
rs1043991	T	C	T	C	0.0048	-0.0289961	0.6375		FALSE	FALSE	FALSE	kH1VDR	109130719	0.469355	0.0400759	286529	JUVEN_ARTHR.gz	TRUE	reported	textfile	0.0009	8.333e-08	7351	M00060.metal.pos.txt.gz	TRUE	reported	9w2lrX	2	TRUE	0.00385455	28.4367
rs10763940	A	G	A	G	0.0048	0.043191	0.3654		FALSE	FALSE	FALSE	kH1VDR	33462432	0.254538	0.0379069	286529	JUVEN_ARTHR.gz	TRUE	reported	textfile	0.0009	1.174e-07	7351	M00060.metal.pos.txt.gz	TRUE	reported	9w2lrX	2	TRUE	0.00385455	28.4367
rs1541245	T	C	T	C	-0.0048	0.0766338	0.5318		FALSE	FALSE	FALSE	kH1VDR	164980891	0.0388714	0.0371009	286529	JUVEN_ARTHR.gz	TRUE	reported	textfile	0.0009	7.988e-08	7351	M00060.metal.pos.txt.gz	TRUE	reported	9w2lrX	2	TRUE	0.00385455	28.4367
rs1654495	A	C	A	C	0.0048	-0.0519849	0.5709		FALSE	FALSE	FALSE	kH1VDR	54990211	0.163092	0.0372719	286529	JUVEN_ARTHR.gz	TRUE	reported	textfile	0.0009	1.036e-07	7351	M00060.metal.pos.txt.gz	TRUE	reported	9w2lrX	2	TRUE	0.00385455	28.4367
rs1952935	A	C	A	C	-0.0048	-0.0109731	0.5806		FALSE	FALSE	FALSE	kH1VDR	40390313	0.766156	0.0368958	286529	JUVEN_ARTHR.gz	TRUE	reported	textfile	0.0009	1.069e-07	7351	M00060.metal.pos.txt.gz	TRUE	reported	9w2lrX	2	TRUE	0.00385455	28.4367
rs242082	T	C	T	C	0.0048	0.0299387	0.3867		FALSE	FALSE	FALSE	kH1VDR	32828453	0.422052	0.0372897	286529	JUVEN_ARTHR.gz	TRUE	reported	textfile	0.0009	1.383e-07	7351	M00060.metal.pos.txt.gz	TRUE	reported	9w2lrX	2	TRUE	0.00385455	28.4367
rs2465250	A	C	A	C	0.0048	-0.03774	0.5503		FALSE	FALSE	FALSE	kH1VDR	168435916	0.309141	0.0371082	286529	JUVEN_ARTHR.gz	TRUE	reported	textfile	0.0009	7.761e-08	7351	M00060.metal.pos.txt.gz	TRUE	reported	9w2lrX	2	TRUE	0.00385455	28.4367
rs2471650	T	C	T	C	-0.0048	0.0197038	0.5252		FALSE	FALSE	FALSE	kH1VDR	75184296	0.596436	0.0372099	286529	JUVEN_ARTHR.gz	TRUE	reported	textfile	0.0009	1.16e-07	7351	M00060.metal.pos.txt.gz	TRUE	reported	9w2lrX	2	TRUE	0.00385455	28.4367
rs248065	A	G	A	G	-0.0048	-0.00333021	0.5081		FALSE	FALSE	FALSE	kH1VDR	127165181	0.929459	0.0376186	286529	JUVEN_ARTHR.gz	TRUE	reported	textfile	0.0009	1.127e-07	7351	M00060.metal.pos.txt.gz	TRUE	reported	9w2lrX	2	TRUE	0.00385455	28.4367
rs2722276	A	G	A	G	0.0048	-0.0462545	0.523		FALSE	FALSE	FALSE	kH1VDR	37949576	0.217118	0.0374764	286529	JUVEN_ARTHR.gz	TRUE	reported	textfile	0.0009	8.702e-08	7351	M00060.metal.pos.txt.gz	TRUE	reported	9w2lrX	2	TRUE	0.00385455	28.4367
rs3102519	A	G	A	G	0.0048	-0.0410698	0.375		FALSE	FALSE	FALSE	kH1VDR	95779182	0.271578	0.0373554	286529	JUVEN_ARTHR.gz	TRUE	reported	textfile	0.0009	7.83e-08	7351	M00060.metal.pos.txt.gz	TRUE	reported	9w2lrX	2	TRUE	0.00385455	28.4367
rs4758270	A	G	A	G	-0.0048	0.00674659	0.6483		FALSE	FALSE	FALSE	kH1VDR	8021069	0.862996	0.0390967	286529	JUVEN_ARTHR.gz	TRUE	reported	textfile	0.0009	2.013e-07	7351	M00060.metal.pos.txt.gz	TRUE	reported	9w2lrX	2	TRUE	0.00385455	28.4367
rs7584322	A	C	A	C	-0.0048	0.0703419	0.4742		FALSE	FALSE	FALSE	kH1VDR	70913830	0.0661607	0.0382848	286529	JUVEN_ARTHR.gz	TRUE	reported	textfile	0.0009	7.033e-08	7351	M00060.metal.pos.txt.gz	TRUE	reported	9w2lrX	2	TRUE	0.00385455	28.4367
rs1463301	T	C	T	C	-0.0049	0.0110539	0.5742		FALSE	FALSE	FALSE	kH1VDR	61535531	0.76504	0.0369859	286529	JUVEN_ARTHR.gz	TRUE	reported	textfile	0.0009	7.493e-08	7351	M00060.metal.pos.txt.gz	TRUE	reported	9w2lrX	2	TRUE	0.00401618	29.6339
rs1733198	A	G	A	G	0.0049	0.0358476	0.6308		FALSE	FALSE	FALSE	kH1VDR	103883214	0.355949	0.0388334	286529	JUVEN_ARTHR.gz	TRUE	reported	textfile	0.0009	7.617e-08	7351	M00060.metal.pos.txt.gz	TRUE	reported	9w2lrX	2	TRUE	0.00401618	29.6339
rs6820313	T	G	T	G	0.0049	0.00950624	0.5169		FALSE	FALSE	FALSE	kH1VDR	139213505	0.798358	0.0372104	286529	JUVEN_ARTHR.gz	TRUE	reported	textfile	0.0009	4.651e-08	7351	M00060.metal.pos.txt.gz	TRUE	reported	9w2lrX	2	TRUE	0.00401618	29.6339
rs7915	A	C	A	C	-0.0049	0.0811046	0.6374		FALSE	FALSE	FALSE	kH1VDR	40814287	0.0387963	0.0392503	286529	JUVEN_ARTHR.gz	TRUE	reported	textfile	0.0009	5.82e-08	7351	M00060.metal.pos.txt.gz	TRUE	reported	9w2lrX	2	TRUE	0.00401618	29.6339
rs1871053	A	G	A	G	-0.005	-0.00928346	0.4513		FALSE	FALSE	FALSE	kH1VDR	88743023	0.804794	0.0375625	286529	JUVEN_ARTHR.gz	TRUE	reported	textfile	0.0009	2.401e-08	7351	M00060.metal.pos.txt.gz	TRUE	reported	9w2lrX	2	TRUE	0.00418108	30.8558
rs9541214	T	C	T	C	-0.005	-0.0214666	0.6529		FALSE	FALSE	FALSE	kH1VDR	34538687	0.576235	0.0384093	286529	JUVEN_ARTHR.gz	TRUE	reported	textfile	0.0009	3.4e-08	7351	M00060.metal.pos.txt.gz	TRUE	reported	9w2lrX	2	TRUE	0.00418108	30.8558
rs6737109	T	C	T	C	0.0051	0.0920991	0.5761		FALSE	FALSE	FALSE	kH1VDR	22956659	0.0126247	0.0369255	286529	JUVEN_ARTHR.gz	TRUE	reported	textfile	0.0009	1.454e-08	7351	M00060.metal.pos.txt.gz	TRUE	reported	9w2lrX	2	TRUE	0.00434927	32.1024
rs6820011	T	G	T	G	-0.0051	-0.0465126	0.5152		FALSE	FALSE	FALSE	kH1VDR	166469803	0.224765	0.038315	286529	JUVEN_ARTHR.gz	TRUE	reported	textfile	0.0009	1.182e-08	7351	M00060.metal.pos.txt.gz	TRUE	reported	9w2lrX	2	TRUE	0.00434927	32.1024
rs7584842	T	C	T	C	-0.0051	0.0323083	0.5379		FALSE	FALSE	FALSE	kH1VDR	11616134	0.391926	0.0377376	286529	JUVEN_ARTHR.gz	TRUE	reported	textfile	0.0009	1.892e-08	7351	M00060.metal.pos.txt.gz	TRUE	reported	9w2lrX	2	TRUE	0.00434927	32.1024
rs6735596	A	C	A	C	-0.0052	0.0372714	0.6267		FALSE	FALSE	FALSE	kH1VDR	227229167	0.338616	0.03895	286529	JUVEN_ARTHR.gz	TRUE	reported	textfile	0.0009	1.153e-08	7351	M00060.metal.pos.txt.gz	TRUE	reported	9w2lrX	2	TRUE	0.00452072	33.3736
rs10923016	A	G	A	G	0.0053	-0.0122876	0.6191		FALSE	FALSE	FALSE	kH1VDR	88050584	0.739396	0.0369382	286529	JUVEN_ARTHR.gz	TRUE	reported	textfile	0.0009	2.88e-09	7351	M00060.metal.pos.txt.gz	TRUE	reported	9w2lrX	2	TRUE	0.00469544	34.6696
rs7647029	A	G	A	G	0.0053	0.00109377	0.6479		FALSE	FALSE	FALSE	kH1VDR	132007878	0.976895	0.0377665	286529	JUVEN_ARTHR.gz	TRUE	reported	textfile	0.0009	1.021e-08	7351	M00060.metal.pos.txt.gz	TRUE	reported	9w2lrX	2	TRUE	0.00469544	34.6696
rs2713737	A	G	A	G	-0.006	0.0269098	0.44		FALSE	FALSE	FALSE	kH1VDR	101048554	0.466814	0.0369806	286529	JUVEN_ARTHR.gz	TRUE	reported	textfile	0.001	1.973e-09	5589	M00060.metal.pos.txt.gz	TRUE	reported	9w2lrX	2	TRUE	0.0064	35.9871
rs1440581	T	C	T	C	-0.0081	-0.0790111	0.4592		FALSE	FALSE	FALSE	kH1VDR	88305270	0.0348795	0.0374503	286529	JUVEN_ARTHR.gz	TRUE	reported	textfile	0.0009	1.441e-19	7351	M00060.metal.pos.txt.gz	TRUE	reported	9w2lrX	2	TRUE	0.0108988	80.978
rs11022174	A	G	A	G	0.0101	-0.015524	0.295		FALSE	FALSE	FALSE	Nk0JBF	12101659	0.687222	0.0385567	286529	JUVEN_ARTHR.gz	TRUE	reported	textfile	0.0023	7.361e-06	7365	M00063.metal.pos.txt.gz	TRUE	reported	IX3tFD	2	TRUE	0.00261143	19.2783
rs4602115	T	G	T	G	0.0146	0.028027	0.7133		FALSE	FALSE	FALSE	Nk0JBF	234473	0.499685	0.0415223	286529	JUVEN_ARTHR.gz	TRUE	reported	textfile	0.0033	7.651e-06	1763	M00063.metal.pos.txt.gz	TRUE	reported	IX3tFD	2	TRUE	0.0109807	19.5517
rs11111293	T	C	T	C	-0.008	-0.00880348	0.7914		FALSE	FALSE	FALSE	Nk0JBF	102527518	0.841993	0.044162	286529	JUVEN_ARTHR.gz	TRUE	reported	textfile	0.0018	6.118e-06	7365	M00063.metal.pos.txt.gz	TRUE	reported	IX3tFD	2	TRUE	0.00267485	19.7477
rs11813145	A	G	A	G	0.0076	0.0310064	0.3414		FALSE	FALSE	FALSE	Nk0JBF	44638824	0.445584	0.0406483	286529	JUVEN_ARTHR.gz	TRUE	reported	textfile	0.0017	5.867e-06	7365	M00063.metal.pos.txt.gz	TRUE	reported	IX3tFD	2	TRUE	0.00270632	19.9807
rs1479402	T	C	T	C	0.0306	-0.194612	0.0137		FALSE	FALSE	FALSE	Nk0JBF	61987447	0.435978	0.249822	286529	JUVEN_ARTHR.gz	TRUE	reported	textfile	0.0068	6.854e-06	7365	M00063.metal.pos.txt.gz	TRUE	reported	IX3tFD	2	TRUE	0.00274195	20.2445
rs17728920	A	C	A	C	0.0081	0.0569713	0.1768		FALSE	FALSE	FALSE	Nk0JBF	25558703	0.276105	0.0523099	286529	JUVEN_ARTHR.gz	TRUE	reported	textfile	0.0018	5.299e-06	7365	M00063.metal.pos.txt.gz	TRUE	reported	IX3tFD	2	TRUE	0.00274195	20.2445
rs886282	T	C	T	C	0.0081	0.00219488	0.1989		FALSE	FALSE	FALSE	Nk0JBF	57110789	0.960736	0.0445844	286529	JUVEN_ARTHR.gz	TRUE	reported	textfile	0.0018	3.711e-06	7365	M00063.metal.pos.txt.gz	TRUE	reported	IX3tFD	2	TRUE	0.00274195	20.2445
rs1433904	T	C	T	C	0.0442	-0.0227738	0.0228		FALSE	FALSE	FALSE	Nk0JBF	4798560	0.868689	0.137753	286529	JUVEN_ARTHR.gz	TRUE	reported	textfile	0.0097	5.056e-06	1763	M00063.metal.pos.txt.gz	TRUE	reported	IX3tFD	2	TRUE	0.0116403	20.74
rs12896813	T	C	T	C	-0.0082	-0.00749256	0.1853		FALSE	FALSE	FALSE	Nk0JBF	42560297	0.87863	0.049065	286529	JUVEN_ARTHR.gz	TRUE	reported	textfile	0.0018	3.524e-06	7365	M00063.metal.pos.txt.gz	TRUE	reported	IX3tFD	2	TRUE	0.00280988	20.7475
rs4401492	T	G	T	G	0.0082	0.0404856	0.1795		FALSE	FALSE	FALSE	Nk0JBF	183690646	0.41865	0.0500585	286529	JUVEN_ARTHR.gz	TRUE	reported	textfile	0.0018	4.515e-06	7365	M00063.metal.pos.txt.gz	TRUE	reported	IX3tFD	2	TRUE	0.00280988	20.7475
rs871748	T	C	T	C	-0.0082	-0.0902927	0.182		FALSE	FALSE	FALSE	Nk0JBF	5659832	0.0494926	0.0459662	286529	JUVEN_ARTHR.gz	TRUE	reported	textfile	0.0018	8.562e-06	7365	M00063.metal.pos.txt.gz	TRUE	reported	IX3tFD	2	TRUE	0.00280988	20.7475
rs10207315	T	G	T	G	0.0078	0.0436878	0.2432		FALSE	FALSE	FALSE	Nk0JBF	20973474	0.365564	0.0482837	286529	JUVEN_ARTHR.gz	TRUE	reported	textfile	0.0017	4.789e-06	7365	M00063.metal.pos.txt.gz	TRUE	reported	IX3tFD	2	TRUE	0.00285022	21.0462
rs1124515	A	G	A	G	-0.0078	-0.0188886	0.2539		FALSE	FALSE	FALSE	Nk0JBF	126476947	0.653737	0.0421077	286529	JUVEN_ARTHR.gz	TRUE	reported	textfile	0.0017	6.006e-06	7365	M00063.metal.pos.txt.gz	TRUE	reported	IX3tFD	2	TRUE	0.00285022	21.0462
rs17293443	T	C	T	C	0.0078	-0.0519095	0.7718		FALSE	FALSE	FALSE	Nk0JBF	67145525	0.214847	0.0418508	286529	JUVEN_ARTHR.gz	TRUE	reported	textfile	0.0017	8.091e-06	7365	M00063.metal.pos.txt.gz	TRUE	reported	IX3tFD	2	TRUE	0.00285022	21.0462
rs17683567	T	C	T	C	0.0078	-0.0361716	0.2146		FALSE	FALSE	FALSE	Nk0JBF	132864685	0.444455	0.0473023	286529	JUVEN_ARTHR.gz	TRUE	reported	textfile	0.0017	7.567e-06	7365	M00063.metal.pos.txt.gz	TRUE	reported	IX3tFD	2	TRUE	0.00285022	21.0462
rs2050223	A	G	A	G	-0.0078	-0.0723336	0.2016		FALSE	FALSE	FALSE	Nk0JBF	15721169	0.127761	0.0474944	286529	JUVEN_ARTHR.gz	TRUE	reported	textfile	0.0017	7.22e-06	7365	M00063.metal.pos.txt.gz	TRUE	reported	IX3tFD	2	TRUE	0.00285022	21.0462
rs2259571	T	G	T	G	-0.0078	0.0672638	0.6893		FALSE	FALSE	FALSE	Nk0JBF	31616050	0.0891826	0.0395733	286529	JUVEN_ARTHR.gz	TRUE	reported	textfile	0.0017	2.864e-06	7365	M00063.metal.pos.txt.gz	TRUE	reported	IX3tFD	2	TRUE	0.00285022	21.0462
rs2869804	A	G	A	G	0.0078	0.0354635	0.2489		FALSE	FALSE	FALSE	Nk0JBF	14141134	0.432867	0.0452169	286529	JUVEN_ARTHR.gz	TRUE	reported	textfile	0.0017	6.503e-06	7365	M00063.metal.pos.txt.gz	TRUE	reported	IX3tFD	2	TRUE	0.00285022	21.0462
rs1005596	A	G	A	G	0.0115	0.00090499	0.1014		FALSE	FALSE	FALSE	Nk0JBF	34815226	0.991534	0.0852928	286529	JUVEN_ARTHR.gz	TRUE	reported	textfile	0.0025	4.195e-06	7365	M00063.metal.pos.txt.gz	TRUE	reported	IX3tFD	2	TRUE	0.00286482	21.1543
rs12881791	T	G	T	G	-0.0083	0.054656	0.7603		FALSE	FALSE	FALSE	Nk0JBF	62556789	0.17413	0.0402163	286529	JUVEN_ARTHR.gz	TRUE	reported	textfile	0.0018	5.911e-06	7365	M00063.metal.pos.txt.gz	TRUE	reported	IX3tFD	2	TRUE	0.00287863	21.2566
rs3747924	T	C	T	C	0.0083	-0.00021536	0.1781		FALSE	FALSE	FALSE	Nk0JBF	6202108	0.996348	0.0470541	286529	JUVEN_ARTHR.gz	TRUE	reported	textfile	0.0018	4.243e-06	7365	M00063.metal.pos.txt.gz	TRUE	reported	IX3tFD	2	TRUE	0.00287863	21.2566
rs12648765	A	G	A	G	0.0564	0.0702225	0.9861		FALSE	FALSE	FALSE	Nk0JBF	59678793	0.714663	0.192073	286529	JUVEN_ARTHR.gz	TRUE	reported	textfile	0.0122	3.568e-06	1763	M00063.metal.pos.txt.gz	TRUE	reported	IX3tFD	2	TRUE	0.0119771	21.3474
rs6970076	T	C	T	C	-0.0079	-0.0352497	0.7679		FALSE	FALSE	FALSE	Nk0JBF	106057697	0.391597	0.0411447	286529	JUVEN_ARTHR.gz	TRUE	reported	textfile	0.0017	4.366e-06	7365	M00063.metal.pos.txt.gz	TRUE	reported	IX3tFD	2	TRUE	0.00292356	21.5893
rs7595385	T	C	T	C	0.0237	-0.0334186	0.9759		FALSE	FALSE	FALSE	Nk0JBF	165908042	0.699992	0.0867269	286529	JUVEN_ARTHR.gz	TRUE	reported	textfile	0.0051	3.833e-06	7365	M00063.metal.pos.txt.gz	TRUE	reported	IX3tFD	2	TRUE	0.00292356	21.5893
rs927961	T	G	T	G	-0.0079	0.0368677	0.7597		FALSE	FALSE	FALSE	Nk0JBF	40780629	0.438913	0.0476308	286529	JUVEN_ARTHR.gz	TRUE	reported	textfile	0.0017	5.057e-06	7365	M00063.metal.pos.txt.gz	TRUE	reported	IX3tFD	2	TRUE	0.00292356	21.5893
rs11106131	T	G	T	G	-0.0089	-0.00327534	0.2379		FALSE	FALSE	FALSE	Nk0JBF	77651869	0.942508	0.0454165	286529	JUVEN_ARTHR.gz	TRUE	reported	textfile	0.0019	1.807e-06	7365	M00063.metal.pos.txt.gz	TRUE	reported	IX3tFD	2	TRUE	0.00297035	21.9359
rs2026590	T	G	T	G	0.008	-0.0888345	0.2176		FALSE	FALSE	FALSE	Nk0JBF	24833791	0.0509366	0.0455091	286529	JUVEN_ARTHR.gz	TRUE	reported	textfile	0.0017	3.764e-06	7365	M00063.metal.pos.txt.gz	TRUE	reported	IX3tFD	2	TRUE	0.00299782	22.1393
rs6573766	T	G	T	G	-0.0085	-0.0281485	0.8061		FALSE	FALSE	FALSE	Nk0JBF	24382840	0.501945	0.0419229	286529	JUVEN_ARTHR.gz	TRUE	reported	textfile	0.0018	1.549e-06	7365	M00063.metal.pos.txt.gz	TRUE	reported	IX3tFD	2	TRUE	0.00301861	22.2933
rs2870664	T	C	T	C	0.0147	-0.0267707	0.4767		FALSE	FALSE	FALSE	Nk0JBF	55708204	0.487458	0.0385546	286529	JUVEN_ARTHR.gz	TRUE	reported	textfile	0.0031	1.602e-06	1763	M00063.metal.pos.txt.gz	TRUE	reported	IX3tFD	2	TRUE	0.0125937	22.4604
rs6603141	A	G	A	G	-0.0081	0.0673766	0.258		FALSE	FALSE	FALSE	Nk0JBF	8093190	0.124021	0.0438047	286529	JUVEN_ARTHR.gz	TRUE	reported	textfile	0.0017	2.608e-06	7365	M00063.metal.pos.txt.gz	TRUE	reported	IX3tFD	2	TRUE	0.003073	22.6963
rs10011091	T	C	T	C	0.0086	-0.0299738	0.8159		FALSE	FALSE	FALSE	Nk0JBF	160011037	0.59534	0.0564357	286529	JUVEN_ARTHR.gz	TRUE	reported	textfile	0.0018	2.151e-06	7365	M00063.metal.pos.txt.gz	TRUE	reported	IX3tFD	2	TRUE	0.00308983	22.821
rs3802195	T	G	T	G	0.0086	0.0474781	0.1886		FALSE	FALSE	FALSE	Nk0JBF	98127980	0.373788	0.0533821	286529	JUVEN_ARTHR.gz	TRUE	reported	textfile	0.0018	1.132e-06	7365	M00063.metal.pos.txt.gz	TRUE	reported	IX3tFD	2	TRUE	0.00308983	22.821
rs17182784	T	C	T	C	-0.0082	-0.00512225	0.253		FALSE	FALSE	FALSE	Nk0JBF	165244457	0.896748	0.0394716	286529	JUVEN_ARTHR.gz	TRUE	reported	textfile	0.0017	2.1e-06	7365	M00063.metal.pos.txt.gz	TRUE	reported	IX3tFD	2	TRUE	0.00314911	23.2601
rs11610936	T	C	T	C	-0.0121	0.0288873	0.0989		FALSE	FALSE	FALSE	Nk0JBF	94891628	0.649815	0.0636257	286529	JUVEN_ARTHR.gz	TRUE	reported	textfile	0.0025	1.343e-06	7365	M00063.metal.pos.txt.gz	TRUE	reported	IX3tFD	2	TRUE	0.00317058	23.4192
rs1077834	T	C	T	C	-0.0113	-0.00657456	0.7912		FALSE	FALSE	FALSE	Nk0JBF	58431280	0.875596	0.0419954	286529	JUVEN_ARTHR.gz	TRUE	reported	textfile	0.0023	6.867e-07	7365	M00063.metal.pos.txt.gz	TRUE	reported	IX3tFD	2	TRUE	0.00326669	24.1314
rs2407893	A	G	A	G	0.0079	-0.0170025	0.427		FALSE	FALSE	FALSE	Nk0JBF	61589574	0.651853	0.0376838	286529	JUVEN_ARTHR.gz	TRUE	reported	textfile	0.0016	1.285e-06	7365	M00063.metal.pos.txt.gz	TRUE	reported	IX3tFD	2	TRUE	0.00329918	24.3723
rs6511720	T	G	T	G	-0.0136	-0.0680058	0.1197		FALSE	FALSE	FALSE	Nk0JBF	11091630	0.262305	0.0606675	286529	JUVEN_ARTHR.gz	TRUE	reported	textfile	0.0027	3.688e-07	7365	M00063.metal.pos.txt.gz	TRUE	reported	IX3tFD	2	TRUE	0.00343308	25.3649
rs4941743	T	C	T	C	0.0087	0.03773	0.2179		FALSE	FALSE	FALSE	Nk0JBF	31090302	0.370597	0.0421397	286529	JUVEN_ARTHR.gz	TRUE	reported	textfile	0.0017	3.282e-07	7365	M00063.metal.pos.txt.gz	TRUE	reported	IX3tFD	2	TRUE	0.00354345	26.1832
rs2130712	A	C	A	C	0.0165	0.0128809	0.92		FALSE	FALSE	FALSE	Nk0JBF	154326402	0.879202	0.0847536	286529	JUVEN_ARTHR.gz	TRUE	reported	textfile	0.0032	2.429e-07	7365	M00063.metal.pos.txt.gz	TRUE	reported	IX3tFD	2	TRUE	0.00359692	26.5797
rs10493549	A	G	A	G	-0.009	-0.000389244	0.7989		FALSE	FALSE	FALSE	Nk0JBF	74845461	0.993567	0.0482751	286529	JUVEN_ARTHR.gz	TRUE	reported	textfile	0.0017	2.274e-07	7365	M00063.metal.pos.txt.gz	TRUE	reported	IX3tFD	2	TRUE	0.0037911	28.0201
rs17765253	A	G	A	G	0.0096	0.0350179	0.1845		FALSE	FALSE	FALSE	Nk0JBF	53705585	0.421484	0.0435627	286529	JUVEN_ARTHR.gz	TRUE	reported	textfile	0.0018	8.265e-08	7365	M00063.metal.pos.txt.gz	TRUE	reported	IX3tFD	2	TRUE	0.00384725	28.4367
rs602633	T	G	T	G	-0.0102	0.0310673	0.2163		FALSE	FALSE	FALSE	Nk0JBF	109278889	0.487991	0.0447974	286529	JUVEN_ARTHR.gz	TRUE	reported	textfile	0.0017	5.024e-09	7365	M00063.metal.pos.txt.gz	TRUE	reported	IX3tFD	2	TRUE	0.00486421	35.9902
rs445925	A	G	A	G	-0.025	0.00610276	0.079		FALSE	FALSE	FALSE	Nk0JBF	44912383	0.931431	0.0709254	286529	JUVEN_ARTHR.gz	TRUE	reported	textfile	0.004	4.105e-10	5602	M00063.metal.pos.txt.gz	TRUE	reported	IX3tFD	2	TRUE	0.00692467	39.0486
rs6831907	T	C	T	C	0.0206	-0.0328502	0.0395		FALSE	FALSE	FALSE	TyZxZV	189840560	0.760312	0.107681	286529	JUVEN_ARTHR.gz	TRUE	reported	textfile	0.0046	7.053e-06	1760	M00064.metal.pos.txt.gz	TRUE	reported	NAq4Fp	2	TRUE	0.0112664	20.032
rs2905873	A	C	A	C	0.0055	-0.0597816	0.6858		FALSE	FALSE	FALSE	TyZxZV	31205338	0.150743	0.0416042	286529	JUVEN_ARTHR.gz	TRUE	reported	textfile	0.0012	2.966e-06	7354	M00064.metal.pos.txt.gz	TRUE	reported	NAq4Fp	2	TRUE	0.0028484	21.0012
rs1565225	A	G	A	G	0.007	-0.0903324	0.245		FALSE	FALSE	FALSE	TyZxZV	84774872	0.0217596	0.0393685	286529	JUVEN_ARTHR.gz	TRUE	reported	textfile	0.0015	2.342e-06	5594	M00064.metal.pos.txt.gz	TRUE	reported	NAq4Fp	2	TRUE	0.00387796	21.77
rs10050054	T	C	T	C	-0.0325	0.32469	0.9828		FALSE	FALSE	FALSE	TyZxZV	177726152	0.180258	0.242313	286529	JUVEN_ARTHR.gz	TRUE	reported	textfile	0.0069	2.583e-06	1760	M00064.metal.pos.txt.gz	TRUE	reported	NAq4Fp	2	TRUE	0.0124485	22.1603
rs1498694	A	G	A	G	0.0075	-0.000300282	0.4035		FALSE	FALSE	FALSE	TyZxZV	102864098	0.993632	0.0376223	286529	JUVEN_ARTHR.gz	TRUE	reported	textfile	0.0011	7.336e-11	7354	M00064.metal.pos.txt.gz	TRUE	reported	NAq4Fp	2	TRUE	0.00628169	46.475
rs2048277	A	G	A	G	0.0083	0.0285671	0.8956		FALSE	FALSE	FALSE	k2BW4G	210287050	0.756709	0.0922096	286529	JUVEN_ARTHR.gz	TRUE	reported	textfile	0.0019	8.751e-06	7361	M00513.metal.pos.txt.gz	TRUE	reported	nbNqVb	2	TRUE	0.00258576	19.0779
rs11694230	T	C	T	C	-0.0075	-0.0418021	0.3363		FALSE	FALSE	FALSE	k2BW4G	6698995	0.261728	0.0372463	286529	JUVEN_ARTHR.gz	TRUE	reported	textfile	0.0017	9.003e-06	7361	M00513.metal.pos.txt.gz	TRUE	reported	nbNqVb	2	TRUE	0.00263719	19.4584
rs1955135	A	C	A	C	0.008	-0.0777444	0.8659		FALSE	FALSE	FALSE	k2BW4G	105446028	0.136996	0.0522802	286529	JUVEN_ARTHR.gz	TRUE	reported	textfile	0.0018	9.994e-06	7361	M00513.metal.pos.txt.gz	TRUE	reported	nbNqVb	2	TRUE	0.0026763	19.7477
rs13031396	T	G	T	G	-0.0076	-0.0149695	0.2473		FALSE	FALSE	FALSE	k2BW4G	60490264	0.730099	0.0433909	286529	JUVEN_ARTHR.gz	TRUE	reported	textfile	0.0017	9.166e-06	7361	M00513.metal.pos.txt.gz	TRUE	reported	nbNqVb	2	TRUE	0.00270779	19.9807
rs11638382	T	C	T	C	-0.0171	0.0495252	0.1875		FALSE	FALSE	FALSE	k2BW4G	29204684	0.314486	0.0492371	286529	JUVEN_ARTHR.gz	TRUE	reported	textfile	0.0038	5.062e-06	1763	M00513.metal.pos.txt.gz	TRUE	reported	nbNqVb	2	TRUE	0.0113557	20.227
rs2521310	T	C	T	C	0.009	-0.00439678	0.874		FALSE	FALSE	FALSE	k2BW4G	89723546	0.924049	0.0461197	286529	JUVEN_ARTHR.gz	TRUE	reported	textfile	0.002	6.795e-06	5598	M00513.metal.pos.txt.gz	TRUE	reported	nbNqVb	2	TRUE	0.00360433	20.2428
rs6502247	A	G	A	G	-0.009	0.0481888	0.119		FALSE	FALSE	FALSE	k2BW4G	13300245	0.393528	0.0564776	286529	JUVEN_ARTHR.gz	TRUE	reported	textfile	0.002	6.795e-06	5598	M00513.metal.pos.txt.gz	TRUE	reported	nbNqVb	2	TRUE	0.00360433	20.2428
rs1498350	A	C	A	C	0.0045	-0.0649292	0.4954		FALSE	FALSE	FALSE	k2BW4G	66828460	0.0915482	0.0384816	286529	JUVEN_ARTHR.gz	TRUE	reported	textfile	0.001	1.879e-06	7361	M00513.metal.pos.txt.gz	TRUE	reported	nbNqVb	2	TRUE	0.00274344	20.2445
rs4460629	T	C	T	C	-0.0045	-0.0467643	0.5224		FALSE	FALSE	FALSE	k2BW4G	155162859	0.205319	0.0369229	286529	JUVEN_ARTHR.gz	TRUE	reported	textfile	0.001	2.205e-06	7361	M00513.metal.pos.txt.gz	TRUE	reported	nbNqVb	2	TRUE	0.00274344	20.2445
rs1990178	T	C	T	C	-0.0164	-0.0597354	0.1943		FALSE	FALSE	FALSE	k2BW4G	21260646	0.178764	0.0444271	286529	JUVEN_ARTHR.gz	TRUE	reported	textfile	0.0036	6.272e-06	1763	M00513.metal.pos.txt.gz	TRUE	reported	nbNqVb	2	TRUE	0.0116345	20.7295
rs17533525	T	C	T	C	0.0082	-0.021144	0.1534		FALSE	FALSE	FALSE	k2BW4G	107443991	0.620493	0.042702	286529	JUVEN_ARTHR.gz	TRUE	reported	textfile	0.0018	5.037e-06	7361	M00513.metal.pos.txt.gz	TRUE	reported	nbNqVb	2	TRUE	0.0028114	20.7474
rs9456538	A	G	A	G	-0.0082	-0.0373044	0.1493		FALSE	FALSE	FALSE	k2BW4G	160432361	0.403839	0.0446874	286529	JUVEN_ARTHR.gz	TRUE	reported	textfile	0.0018	4.198e-06	7361	M00513.metal.pos.txt.gz	TRUE	reported	nbNqVb	2	TRUE	0.0028114	20.7474
rs12324230	T	C	T	C	0.0042	0.0383096	0.5209		FALSE	FALSE	FALSE	k2BW4G	75514570	0.29974	0.036943	286529	JUVEN_ARTHR.gz	TRUE	reported	textfile	0.0009	8.677e-06	7361	M00513.metal.pos.txt.gz	TRUE	reported	nbNqVb	2	TRUE	0.00294981	21.7719
rs6663614	A	C	A	C	-0.0104	-0.0164071	0.2085		FALSE	FALSE	FALSE	k2BW4G	212924599	0.722778	0.04625	286529	JUVEN_ARTHR.gz	TRUE	reported	textfile	0.0022	3.057e-06	7361	M00513.metal.pos.txt.gz	TRUE	reported	nbNqVb	2	TRUE	0.00302669	22.341
rs10426415	A	G	A	G	-0.0086	0.016838	0.878		FALSE	FALSE	FALSE	k2BW4G	40677685	0.739008	0.0505392	286529	JUVEN_ARTHR.gz	TRUE	reported	textfile	0.0018	3.109e-06	7361	M00513.metal.pos.txt.gz	TRUE	reported	nbNqVb	2	TRUE	0.00309151	22.821
rs9312777	T	C	T	C	0.0043	0.0653431	0.4788		FALSE	FALSE	FALSE	k2BW4G	11556642	0.0866104	0.038133	286529	JUVEN_ARTHR.gz	TRUE	reported	textfile	0.0009	4.677e-06	7361	M00513.metal.pos.txt.gz	TRUE	reported	nbNqVb	2	TRUE	0.00309151	22.821
rs11054328	T	C	T	C	0.0088	0.0296191	0.1072		FALSE	FALSE	FALSE	k2BW4G	11510821	0.642027	0.0637152	286529	JUVEN_ARTHR.gz	TRUE	reported	textfile	0.0018	1.456e-06	7361	M00513.metal.pos.txt.gz	TRUE	reported	nbNqVb	2	TRUE	0.0032365	23.8947
rs12801550	T	C	T	C	0.0088	0.0260056	0.8705		FALSE	FALSE	FALSE	k2BW4G	13972207	0.66159	0.0594117	286529	JUVEN_ARTHR.gz	TRUE	reported	textfile	0.0018	9.639e-07	7361	M00513.metal.pos.txt.gz	TRUE	reported	nbNqVb	2	TRUE	0.0032365	23.8947
rs10519445	A	G	A	G	-0.0045	0.0148691	0.5338		FALSE	FALSE	FALSE	k2BW4G	23861661	0.688142	0.0370453	286529	JUVEN_ARTHR.gz	TRUE	reported	textfile	0.0009	1.846e-06	7361	M00513.metal.pos.txt.gz	TRUE	reported	nbNqVb	2	TRUE	0.00338478	24.9932
rs1116866	T	C	T	C	0.0094	0.0841082	0.1035		FALSE	FALSE	FALSE	k2BW4G	96511279	0.164376	0.0604876	286529	JUVEN_ARTHR.gz	TRUE	reported	textfile	0.0018	2.866e-07	7361	M00513.metal.pos.txt.gz	TRUE	reported	nbNqVb	2	TRUE	0.0036912	27.2642
rs2289804	A	G	A	G	-0.0143	0.0625245	0.9343		FALSE	FALSE	FALSE	k2BW4G	68233275	0.301121	0.0604666	286529	JUVEN_ARTHR.gz	TRUE	reported	textfile	0.0027	1.246e-07	7361	M00513.metal.pos.txt.gz	TRUE	reported	nbNqVb	2	TRUE	0.00379626	28.0431
rs12175103	A	C	A	C	0.0048	-0.0313628	0.4153		FALSE	FALSE	FALSE	k2BW4G	100258933	0.400623	0.0373141	286529	JUVEN_ARTHR.gz	TRUE	reported	textfile	0.0009	4.863e-07	7361	M00513.metal.pos.txt.gz	TRUE	reported	nbNqVb	2	TRUE	0.00384933	28.4367
rs2042499	A	C	A	C	0.0052	-0.0552836	0.4837		FALSE	FALSE	FALSE	k2BW4G	24055747	0.134102	0.036902	286529	JUVEN_ARTHR.gz	TRUE	reported	textfile	0.0009	4.883e-08	7361	M00513.metal.pos.txt.gz	TRUE	reported	nbNqVb	2	TRUE	0.0045146	33.3736
rs2000812	T	C	T	C	0.0111	-0.0113063	0.8223		FALSE	FALSE	FALSE	ua94fv	49567420	0.788123	0.0420698	286529	JUVEN_ARTHR.gz	TRUE	reported	textfile	0.0025	9.7e-06	7365	M00527.metal.pos.txt.gz	TRUE	reported	R6hcOn	2	TRUE	0.00266951	19.7082
rs4635489	A	G	A	G	0.0364	-0.157608	0.0177		FALSE	FALSE	FALSE	ua94fv	29903990	0.134934	0.105429	286529	JUVEN_ARTHR.gz	TRUE	reported	textfile	0.008	5.663e-06	7365	M00527.metal.pos.txt.gz	TRUE	reported	R6hcOn	2	TRUE	0.00280305	20.6969
rs3785024	A	G	A	G	-0.0223	-0.082414	0.9469		FALSE	FALSE	FALSE	ua94fv	84102628	0.299793	0.0794828	286529	JUVEN_ARTHR.gz	TRUE	reported	textfile	0.0049	5.562e-06	7365	M00527.metal.pos.txt.gz	TRUE	reported	R6hcOn	2	TRUE	0.0028043	20.7062
rs16937124	A	C	A	C	-0.021	0.0145248	0.9471		FALSE	FALSE	FALSE	ua94fv	36596818	0.858892	0.0816988	286529	JUVEN_ARTHR.gz	TRUE	reported	textfile	0.0046	5.622e-06	7365	M00527.metal.pos.txt.gz	TRUE	reported	R6hcOn	2	TRUE	0.00282178	20.8356
rs4718532	T	C	T	C	-0.016	-0.0513794	0.5052		FALSE	FALSE	FALSE	ua94fv	67340013	0.166219	0.0371116	286529	JUVEN_ARTHR.gz	TRUE	reported	textfile	0.0035	6.605e-06	1761	M00527.metal.pos.txt.gz	TRUE	reported	R6hcOn	2	TRUE	0.0117279	20.8742
rs723526	A	G	A	G	-0.011	0.0383811	0.1994		FALSE	FALSE	FALSE	ua94fv	55067126	0.450769	0.0508943	286529	JUVEN_ARTHR.gz	TRUE	reported	textfile	0.0024	6.624e-06	7365	M00527.metal.pos.txt.gz	TRUE	reported	R6hcOn	2	TRUE	0.00284415	21.0012
rs10788232	T	C	T	C	-0.0111	0.00148354	0.6825		FALSE	FALSE	FALSE	ua94fv	122044069	0.968811	0.0379423	286529	JUVEN_ARTHR.gz	TRUE	reported	textfile	0.0024	2.464e-06	7365	M00527.metal.pos.txt.gz	TRUE	reported	R6hcOn	2	TRUE	0.00289595	21.3848
rs1193345	A	G	A	G	-0.0216	0.0352664	0.9357		FALSE	FALSE	FALSE	ua94fv	17587219	0.570053	0.0620917	286529	JUVEN_ARTHR.gz	TRUE	reported	textfile	0.0045	1.434e-06	7365	M00527.metal.pos.txt.gz	TRUE	reported	R6hcOn	2	TRUE	0.00311855	23.0337
rs1330523	A	G	A	G	-0.0117	-0.0647419	0.2326		FALSE	FALSE	FALSE	ua94fv	104273266	0.151496	0.0451394	286529	JUVEN_ARTHR.gz	TRUE	reported	textfile	0.0024	1.561e-06	7365	M00527.metal.pos.txt.gz	TRUE	reported	R6hcOn	2	TRUE	0.00321645	23.7592
rs780093	T	C	T	C	0.0117	0.0435279	0.4		FALSE	FALSE	FALSE	ua94fv	27519736	0.2603	0.038668	286529	JUVEN_ARTHR.gz	TRUE	reported	textfile	0.0023	1.887e-07	7365	M00527.metal.pos.txt.gz	TRUE	reported	R6hcOn	2	TRUE	0.00350123	25.8701
rs2295758	T	C	T	C	-0.1137	0.190522	0.9754		FALSE	FALSE	FALSE	vRvGe4	35214578	0.100755	0.116087	286529	JUVEN_ARTHR.gz	TRUE	reported	textfile	0.0255	8.568e-06	7371	M00542.metal.pos.txt.gz	TRUE	reported	5ZTU0x	2	TRUE	0.00268995	19.8757
rs7314742	T	G	T	G	-0.0358	0.0322871	0.2662		FALSE	FALSE	FALSE	vRvGe4	121774846	0.468099	0.0444986	286529	JUVEN_ARTHR.gz	TRUE	reported	textfile	0.008	8.508e-06	7371	M00542.metal.pos.txt.gz	TRUE	reported	5ZTU0x	2	TRUE	0.00270945	20.0202
rs11224003	A	G	A	G	0.0419	-0.0530784	0.177		FALSE	FALSE	FALSE	vRvGe4	134767946	0.285369	0.0496832	286529	JUVEN_ARTHR.gz	TRUE	reported	textfile	0.0093	7.072e-06	7371	M00542.metal.pos.txt.gz	TRUE	reported	5ZTU0x	2	TRUE	0.00274626	20.2929
rs2711506	A	G	A	G	-0.0326	-0.0112583	0.5343		FALSE	FALSE	FALSE	vRvGe4	68791698	0.762772	0.0372986	286529	JUVEN_ARTHR.gz	TRUE	reported	textfile	0.0072	6.349e-06	7371	M00542.metal.pos.txt.gz	TRUE	reported	5ZTU0x	2	TRUE	0.00277356	20.4952
rs6493912	T	C	T	C	-0.0368	0.027528	0.7431		FALSE	FALSE	FALSE	vRvGe4	57308290	0.540064	0.0449278	286529	JUVEN_ARTHR.gz	TRUE	reported	textfile	0.0081	5.359e-06	7371	M00542.metal.pos.txt.gz	TRUE	reported	5ZTU0x	2	TRUE	0.00279245	20.6352
rs4838537	T	C	T	C	0.3226	-0.16905	0.0133		FALSE	FALSE	FALSE	vRvGe4	49619675	0.0965628	0.10173	286529	JUVEN_ARTHR.gz	TRUE	reported	textfile	0.0699	3.964e-06	1766	M00542.metal.pos.txt.gz	TRUE	reported	5ZTU0x	2	TRUE	0.0119173	21.2756
rs4297577	T	C	T	C	0.0977	0.0269789	0.0384		FALSE	FALSE	FALSE	vRvGe4	79657252	0.80876	0.111471	286529	JUVEN_ARTHR.gz	TRUE	reported	textfile	0.0209	2.938e-06	7371	M00542.metal.pos.txt.gz	TRUE	reported	5ZTU0x	2	TRUE	0.00295586	21.8463
rs13288937	A	C	A	C	0.2488	0.253192	0.0205		FALSE	FALSE	FALSE	vRvGe4	18117255	0.242507	0.216636	286529	JUVEN_ARTHR.gz	TRUE	reported	textfile	0.0526	2.287e-06	1766	M00542.metal.pos.txt.gz	TRUE	reported	5ZTU0x	2	TRUE	0.0125104	22.3479
rs8000457	T	C	T	C	-0.2093	-0.0496421	0.9661		FALSE	FALSE	FALSE	vRvGe4	22297836	0.534077	0.0798368	286529	JUVEN_ARTHR.gz	TRUE	reported	textfile	0.0433	1.351e-06	1766	M00542.metal.pos.txt.gz	TRUE	reported	5ZTU0x	2	TRUE	0.0130576	23.3384
rs1556938	T	G	T	G	-0.1815	-0.0258509	0.0466		FALSE	FALSE	FALSE	0mFLfB	180520779	0.668723	0.0604131	286529	JUVEN_ARTHR.gz	TRUE	reported	textfile	0.041	9.589e-06	1233	M00553.metal.pos.txt.gz	TRUE	reported	6LWGwP	2	TRUE	0.015645	19.565
rs2075317	T	C	T	C	0.0732	-0.00215407	0.5417		FALSE	FALSE	FALSE	0mFLfB	4383149	0.953464	0.0369117	286529	JUVEN_ARTHR.gz	TRUE	reported	textfile	0.0165	9.187e-06	1233	M00553.metal.pos.txt.gz	TRUE	reported	6LWGwP	2	TRUE	0.0157114	19.6494
rs6468437	T	C	T	C	0.1246	-0.0388973	0.8334		FALSE	FALSE	FALSE	0mFLfB	37732928	0.438588	0.0502174	286529	JUVEN_ARTHR.gz	TRUE	reported	textfile	0.0277	6.86e-06	1233	M00553.metal.pos.txt.gz	TRUE	reported	6LWGwP	2	TRUE	0.0161452	20.2009
rs1818902	T	C	T	C	0.5718	0.0306676	0.9701		FALSE	FALSE	FALSE	0mFLfB	81898590	0.885389	0.212762	286529	JUVEN_ARTHR.gz	TRUE	reported	textfile	0.1255	5.205e-06	283	M00553.metal.pos.txt.gz	TRUE	reported	6LWGwP	2	TRUE	0.0683395	20.612
rs6816298	A	G	A	G	0.1842	-0.020906	0.8254		FALSE	FALSE	FALSE	0mFLfB	64278333	0.654062	0.0466519	286529	JUVEN_ARTHR.gz	TRUE	reported	textfile	0.0403	4.76e-06	283	M00553.metal.pos.txt.gz	TRUE	reported	6LWGwP	2	TRUE	0.0687465	20.7438
rs1605457	T	C	T	C	0.3731	0.0490752	0.9643		FALSE	FALSE	FALSE	0mFLfB	70995585	0.410351	0.0596096	286529	JUVEN_ARTHR.gz	TRUE	reported	textfile	0.08	3.097e-06	283	M00553.metal.pos.txt.gz	TRUE	reported	6LWGwP	2	TRUE	0.0713717	21.5968
rs1176413	T	C	T	C	-0.1032	-0.11141	0.1873		FALSE	FALSE	FALSE	0mFLfB	130775761	0.0266036	0.0502459	286529	JUVEN_ARTHR.gz	TRUE	reported	textfile	0.0219	2.545e-06	1233	M00553.metal.pos.txt.gz	TRUE	reported	6LWGwP	2	TRUE	0.0176912	22.17
rs2211372	T	C	T	C	0.3317	0.00451063	0.985		FALSE	FALSE	FALSE	0mFLfB	22587169	0.981089	0.190297	286529	JUVEN_ARTHR.gz	TRUE	reported	textfile	0.0696	1.869e-06	1233	M00553.metal.pos.txt.gz	TRUE	reported	6LWGwP	2	TRUE	0.0180876	22.6761
rs17800513	T	G	T	G	-0.1308	-0.0688588	0.1085		FALSE	FALSE	FALSE	0mFLfB	50811435	0.163625	0.0494327	286529	JUVEN_ARTHR.gz	TRUE	reported	textfile	0.0273	1.575e-06	1233	M00553.metal.pos.txt.gz	TRUE	reported	6LWGwP	2	TRUE	0.0182775	22.9184
rs9614985	A	G	A	G	-0.0855	0.0625928	0.4177		FALSE	FALSE	FALSE	0mFLfB	44924751	0.0923592	0.0371893	286529	JUVEN_ARTHR.gz	TRUE	reported	textfile	0.0177	1.283e-06	1233	M00553.metal.pos.txt.gz	TRUE	reported	6LWGwP	2	TRUE	0.0185729	23.296
rs7482087	T	C	T	C	-0.5162	0.31894	0.0254		FALSE	FALSE	FALSE	0mFLfB	11633769	0.0171542	0.133818	286529	JUVEN_ARTHR.gz	TRUE	reported	textfile	0.1064	1.237e-06	283	M00553.metal.pos.txt.gz	TRUE	reported	6LWGwP	2	TRUE	0.0767838	23.3707
rs2234233	A	G	A	G	-0.1234	-0.0390454	0.135		FALSE	FALSE	FALSE	0mFLfB	9629417	0.433416	0.0498434	286529	JUVEN_ARTHR.gz	TRUE	reported	textfile	0.0248	6.376e-07	1233	M00553.metal.pos.txt.gz	TRUE	reported	6LWGwP	2	TRUE	0.0196847	24.7185
rs6603123	T	G	T	G	0.0865	0.0414078	0.3939		FALSE	FALSE	FALSE	Zst3Ap	7789788	0.266186	0.037241	286529	JUVEN_ARTHR.gz	TRUE	reported	textfile	0.0193	7.84e-06	1713	M00569.metal.pos.txt.gz	TRUE	reported	0nWGu6	2	TRUE	0.0115904	20.0637
rs16902976	T	G	T	G	-0.1325	0.332164	0.0232		FALSE	FALSE	FALSE	Zst3Ap	36369356	0.000202652	0.0893949	286529	JUVEN_ARTHR.gz	TRUE	reported	textfile	0.0294	6.361e-06	7274	M00569.metal.pos.txt.gz	TRUE	reported	0nWGu6	2	TRUE	0.00278454	20.3057
rs2446427	T	C	T	C	-0.0554	0.00817954	0.8371		FALSE	FALSE	FALSE	Zst3Ap	51380316	0.889043	0.0586285	286529	JUVEN_ARTHR.gz	TRUE	reported	textfile	0.0122	5.211e-06	7274	M00569.metal.pos.txt.gz	TRUE	reported	0nWGu6	2	TRUE	0.00282681	20.6149
rs1039293	A	G	A	G	0.0709	-0.00876934	0.4948		FALSE	FALSE	FALSE	Zst3Ap	25113803	0.813785	0.0372299	286529	JUVEN_ARTHR.gz	TRUE	reported	textfile	0.0153	3.393e-06	1713	M00569.metal.pos.txt.gz	TRUE	reported	0nWGu6	2	TRUE	0.0123806	21.4488
rs946712	A	C	A	C	0.1039	-0.0240597	0.9559		FALSE	FALSE	FALSE	Zst3Ap	131513683	0.840457	0.119516	286529	JUVEN_ARTHR.gz	TRUE	reported	textfile	0.0212	9.586e-07	7274	M00569.metal.pos.txt.gz	TRUE	reported	0nWGu6	2	TRUE	0.0032912	24.0126
rs1397829	A	G	A	G	0.042	-0.00305358	0.5328		FALSE	FALSE	FALSE	Zst3Ap	23586373	0.934323	0.0370546	286529	JUVEN_ARTHR.gz	TRUE	reported	textfile	0.0085	7.076e-07	7274	M00569.metal.pos.txt.gz	TRUE	reported	0nWGu6	2	TRUE	0.00334528	24.4085
rs8096497	A	G	A	G	0.089	0.0705521	0.097		FALSE	FALSE	FALSE	Zst3Ap	4770396	0.219467	0.0574554	286529	JUVEN_ARTHR.gz	TRUE	reported	textfile	0.0163	4.836e-08	5561	M00569.metal.pos.txt.gz	TRUE	reported	0nWGu6	2	TRUE	0.00533249	29.8022
rs2472297	T	C	T	C	-0.0668	-0.00210172	0.2362		FALSE	FALSE	FALSE	Zst3Ap	74735539	0.96072	0.0426747	286529	JUVEN_ARTHR.gz	TRUE	reported	textfile	0.0104	1.502e-10	7274	M00569.metal.pos.txt.gz	TRUE	reported	0nWGu6	2	TRUE	0.00563971	41.2446
rs6968554	A	G	A	G	0.0644	-0.0906679	0.3756		FALSE	FALSE	FALSE	Zst3Ap	17247482	0.0207616	0.0392113	286529	JUVEN_ARTHR.gz	TRUE	reported	textfile	0.0086	8.677e-14	7274	M00569.metal.pos.txt.gz	TRUE	reported	0nWGu6	2	TRUE	0.00765009	56.0603
rs7790791	T	C	T	C	0.0594	-0.0280463	0.0873		FALSE	FALSE	FALSE	4fMchc	140294473	0.631206	0.0584262	286529	JUVEN_ARTHR.gz	TRUE	reported	textfile	0.013	4.672e-06	1002	M00575.metal.pos.txt.gz	TRUE	reported	j4s2Ia	2	TRUE	0.0204109	20.8362
rs12091176	A	G	A	G	0.127	-0.0131282	0.0264		FALSE	FALSE	FALSE	4fMchc	216149094	0.798151	0.051334	286529	JUVEN_ARTHR.gz	TRUE	reported	textfile	0.0271	2.814e-06	1002	M00575.metal.pos.txt.gz	TRUE	reported	j4s2Ia	2	TRUE	0.0214479	21.918
rs12426131	A	G	A	G	0.0246	0.0115667	0.1446		FALSE	FALSE	FALSE	4fMchc	46174126	0.822387	0.0515275	286529	JUVEN_ARTHR.gz	TRUE	reported	textfile	0.0051	1.681e-06	5502	M00575.metal.pos.txt.gz	TRUE	reported	j4s2Ia	2	TRUE	0.00421092	23.258
rs526744	T	C	T	C	-0.021	0.0519695	0.243		FALSE	FALSE	FALSE	4fMchc	48797348	0.25204	0.0453721	286529	JUVEN_ARTHR.gz	TRUE	reported	textfile	0.0042	7.141e-07	4500	M00575.metal.pos.txt.gz	TRUE	reported	j4s2Ia	2	TRUE	0.00552486	24.9889
rs4663119	A	G	A	G	0.0331	-0.00584945	0.0773		FALSE	FALSE	FALSE	DwkNWF	234264344	0.933307	0.0698984	286529	JUVEN_ARTHR.gz	TRUE	reported	textfile	0.0074	7.324e-06	7333	M00577.metal.pos.txt.gz	TRUE	reported	wcasGN	2	TRUE	0.00272099	20.002
rs2456584	A	G	A	G	-0.0179	-0.00332972	0.5393		FALSE	FALSE	FALSE	DwkNWF	50809888	0.92867	0.0371962	286529	JUVEN_ARTHR.gz	TRUE	reported	textfile	0.0037	1.635e-06	7333	M00577.metal.pos.txt.gz	TRUE	reported	wcasGN	2	TRUE	0.00318154	23.3983
rs661454	A	G	A	G	0.0317	-0.0432589	0.0848		FALSE	FALSE	FALSE	DwkNWF	50652965	0.575476	0.0772472	286529	JUVEN_ARTHR.gz	TRUE	reported	textfile	0.0065	1.313e-06	7333	M00577.metal.pos.txt.gz	TRUE	reported	wcasGN	2	TRUE	0.00323299	23.7779
rs7007251	A	G	A	G	-0.015	0.119112	0.1057		FALSE	FALSE	FALSE	5cASU6	102041871	0.103849	0.0732332	286529	JUVEN_ARTHR.gz	TRUE	reported	textfile	0.0034	8.76e-06	7345	M00584.metal.pos.txt.gz	TRUE	reported	7l3eLY	2	TRUE	0.00264292	19.4584
rs10982244	A	G	A	G	-0.0177	-0.0819088	0.6098		FALSE	FALSE	FALSE	5cASU6	114487998	0.0268201	0.0369938	286529	JUVEN_ARTHR.gz	TRUE	reported	textfile	0.004	8.931e-06	1754	M00584.metal.pos.txt.gz	TRUE	reported	7l3eLY	2	TRUE	0.0110402	19.5583
rs17061914	A	G	A	G	-0.0146	0.0201005	0.8581		FALSE	FALSE	FALSE	5cASU6	163562485	0.673344	0.047681	286529	JUVEN_ARTHR.gz	TRUE	reported	textfile	0.0033	8.766e-06	7345	M00584.metal.pos.txt.gz	TRUE	reported	7l3eLY	2	TRUE	0.00265785	19.5686
rs991670	T	C	T	C	-0.0111	-0.0359392	0.6624		FALSE	FALSE	FALSE	5cASU6	53692132	0.355306	0.0388806	286529	JUVEN_ARTHR.gz	TRUE	reported	textfile	0.0025	7.476e-06	7345	M00584.metal.pos.txt.gz	TRUE	reported	7l3eLY	2	TRUE	0.00267676	19.7082
rs2723713	T	C	T	C	-0.0356	-0.0130094	0.0254		FALSE	FALSE	FALSE	5cASU6	168678690	0.878235	0.0849138	286529	JUVEN_ARTHR.gz	TRUE	reported	textfile	0.008	9.19e-06	7345	M00584.metal.pos.txt.gz	TRUE	reported	7l3eLY	2	TRUE	0.0026888	19.7971
rs1181723	A	G	A	G	0.0116	-0.103043	0.2086		FALSE	FALSE	FALSE	5cASU6	141410346	0.0417821	0.0506184	286529	JUVEN_ARTHR.gz	TRUE	reported	textfile	0.0026	5.629e-06	7345	M00584.metal.pos.txt.gz	TRUE	reported	7l3eLY	2	TRUE	0.00270273	19.8999
rs2272172	T	C	T	C	-0.0648	-0.294976	0.0226		FALSE	FALSE	FALSE	5cASU6	105610659	0.123364	0.191442	286529	JUVEN_ARTHR.gz	TRUE	reported	textfile	0.0145	7.508e-06	1754	M00584.metal.pos.txt.gz	TRUE	reported	7l3eLY	2	TRUE	0.0112582	19.9489
rs2270451	A	G	A	G	0.0152	6.82631e-05	0.8941		FALSE	FALSE	FALSE	5cASU6	12696892	0.999032	0.0562502	286529	JUVEN_ARTHR.gz	TRUE	reported	textfile	0.0034	7.525e-06	7345	M00584.metal.pos.txt.gz	TRUE	reported	7l3eLY	2	TRUE	0.00271367	19.9807
rs1841535	T	G	T	G	0.0252	-0.0467648	0.1482		FALSE	FALSE	FALSE	5cASU6	131897046	0.246562	0.0403583	286529	JUVEN_ARTHR.gz	TRUE	reported	textfile	0.0056	6.998e-06	1754	M00584.metal.pos.txt.gz	TRUE	reported	7l3eLY	2	TRUE	0.0114133	20.2269
rs10736	T	C	T	C	-0.0118	-0.0383247	0.2011		FALSE	FALSE	FALSE	5cASU6	32487075	0.387581	0.0443567	286529	JUVEN_ARTHR.gz	TRUE	reported	textfile	0.0026	4.731e-06	7345	M00584.metal.pos.txt.gz	TRUE	reported	7l3eLY	2	TRUE	0.00279646	20.592
rs16932803	T	G	T	G	-0.0121	0.0466271	0.1673		FALSE	FALSE	FALSE	5cASU6	35961090	0.383637	0.0535197	286529	JUVEN_ARTHR.gz	TRUE	reported	textfile	0.0026	5.005e-06	7345	M00584.metal.pos.txt.gz	TRUE	reported	7l3eLY	2	TRUE	0.00294004	21.6524
rs2304684	T	C	T	C	-0.0438	0.0780187	0.0182		FALSE	FALSE	FALSE	5cASU6	27243500	0.507621	0.117756	286529	JUVEN_ARTHR.gz	TRUE	reported	textfile	0.0094	3.021e-06	7345	M00584.metal.pos.txt.gz	TRUE	reported	7l3eLY	2	TRUE	0.00294726	21.7057
rs13116473	A	G	A	G	-0.0448	-0.298585	0.9853		FALSE	FALSE	FALSE	5cASU6	39183092	0.332909	0.30837	286529	JUVEN_ARTHR.gz	TRUE	reported	textfile	0.0096	2.932e-06	7345	M00584.metal.pos.txt.gz	TRUE	reported	7l3eLY	2	TRUE	0.00295621	21.7718
rs12474099	A	G	A	G	-0.0202	0.180359	0.0649		FALSE	FALSE	FALSE	5cASU6	26609798	0.00702231	0.066904	286529	JUVEN_ARTHR.gz	TRUE	reported	textfile	0.0043	1.968e-06	7345	M00584.metal.pos.txt.gz	TRUE	reported	7l3eLY	2	TRUE	0.00299551	22.0621
rs11676911	A	G	A	G	-0.0429	-0.09255	0.0216		FALSE	FALSE	FALSE	5cASU6	128367345	0.419401	0.114618	286529	JUVEN_ARTHR.gz	TRUE	reported	textfile	0.0084	3.659e-07	7345	M00584.metal.pos.txt.gz	TRUE	reported	7l3eLY	2	TRUE	0.00353854	26.0758
rs937813	T	C	T	C	0.0271	0.0123146	0.9025		FALSE	FALSE	FALSE	5cASU6	28078673	0.84196	0.0617621	286529	JUVEN_ARTHR.gz	TRUE	reported	textfile	0.0039	2.645e-12	7345	M00584.metal.pos.txt.gz	TRUE	reported	7l3eLY	2	TRUE	0.00653088	48.2715
rs1260326	T	C	T	C	-0.0439	0.0404075	0.4088		FALSE	FALSE	FALSE	5cASU6	27508073	0.296745	0.0387254	286529	JUVEN_ARTHR.gz	TRUE	reported	textfile	0.0024	1.296e-77	7345	M00584.metal.pos.txt.gz	TRUE	reported	7l3eLY	2	TRUE	0.0435681	334.494
rs10237319	T	C	T	C	0.0226	0.0319045	0.1467		FALSE	FALSE	FALSE	3NGxGi	4033969	0.505741	0.0479418	286529	JUVEN_ARTHR.gz	TRUE	reported	textfile	0.0051	9.785e-06	7237	M00599.metal.pos.txt.gz	TRUE	reported	VFWcsg	2	TRUE	0.00270608	19.6316
rs4648464	A	G	A	G	-0.0161	0.0607463	0.5522		FALSE	FALSE	FALSE	3NGxGi	3255365	0.107216	0.0377112	286529	JUVEN_ARTHR.gz	TRUE	reported	textfile	0.0036	9.373e-06	7237	M00599.metal.pos.txt.gz	TRUE	reported	VFWcsg	2	TRUE	0.00275607	19.9952
rs12515830	T	G	T	G	0.0244	-0.0154975	0.8744		FALSE	FALSE	FALSE	3NGxGi	101842610	0.781693	0.0559247	286529	JUVEN_ARTHR.gz	TRUE	reported	textfile	0.0054	5.788e-06	7237	M00599.metal.pos.txt.gz	TRUE	reported	VFWcsg	2	TRUE	0.00281326	20.4114
rs6895278	T	C	T	C	0.0168	-0.0414294	0.3354		FALSE	FALSE	FALSE	3NGxGi	147742457	0.276376	0.0380612	286529	JUVEN_ARTHR.gz	TRUE	reported	textfile	0.0037	4.133e-06	7237	M00599.metal.pos.txt.gz	TRUE	reported	VFWcsg	2	TRUE	0.00284067	20.6108
rs11259923	A	G	A	G	0.042	0.0160457	0.8139		FALSE	FALSE	FALSE	3NGxGi	83866952	0.737734	0.0479183	286529	JUVEN_ARTHR.gz	TRUE	reported	textfile	0.0091	3.916e-06	1723	M00599.metal.pos.txt.gz	TRUE	reported	VFWcsg	2	TRUE	0.0122122	21.277
rs1133034	T	C	T	C	0.032	-0.00219668	0.0757		FALSE	FALSE	FALSE	3NGxGi	182922827	0.974626	0.0690619	286529	JUVEN_ARTHR.gz	TRUE	reported	textfile	0.0069	3.906e-06	7237	M00599.metal.pos.txt.gz	TRUE	reported	VFWcsg	2	TRUE	0.00296316	21.5021
rs924483	A	G	A	G	-0.0289	0.0502635	0.0916		FALSE	FALSE	FALSE	3NGxGi	26486866	0.412162	0.0612899	286529	JUVEN_ARTHR.gz	TRUE	reported	textfile	0.0062	3.254e-06	7237	M00599.metal.pos.txt.gz	TRUE	reported	VFWcsg	2	TRUE	0.00299331	21.7216
rs3925033	T	G	T	G	-0.0164	0.0848553	0.4591		FALSE	FALSE	FALSE	3NGxGi	18303779	0.0266913	0.0382921	286529	JUVEN_ARTHR.gz	TRUE	reported	textfile	0.0035	2.593e-06	7237	M00599.metal.pos.txt.gz	TRUE	reported	VFWcsg	2	TRUE	0.00302467	21.9499
rs2833657	A	G	A	G	0.0239	-0.0907679	0.8254		FALSE	FALSE	FALSE	3NGxGi	32105801	0.0747464	0.0509355	286529	JUVEN_ARTHR.gz	TRUE	reported	textfile	0.0051	3.023e-06	7237	M00599.metal.pos.txt.gz	TRUE	reported	VFWcsg	2	TRUE	0.00302539	21.9551
rs2964063	T	C	T	C	-0.0735	-0.307212	0.9853		FALSE	FALSE	FALSE	3NGxGi	174432248	0.0570204	0.161423	286529	JUVEN_ARTHR.gz	TRUE	reported	textfile	0.0155	2.249e-06	7237	M00599.metal.pos.txt.gz	TRUE	reported	VFWcsg	2	TRUE	0.00309746	22.4797
rs11216267	T	C	T	C	0.0168	0.02429	0.6435		FALSE	FALSE	FALSE	3NGxGi	117081676	0.513504	0.0371752	286529	JUVEN_ARTHR.gz	TRUE	reported	textfile	0.0035	1.56e-06	7237	M00599.metal.pos.txt.gz	TRUE	reported	VFWcsg	2	TRUE	0.00317354	23.0336
rs7941871	T	G	T	G	-0.024	0.0115195	0.8353		FALSE	FALSE	FALSE	3NGxGi	13206459	0.778216	0.0409009	286529	JUVEN_ARTHR.gz	TRUE	reported	textfile	0.005	1.562e-06	7237	M00599.metal.pos.txt.gz	TRUE	reported	VFWcsg	2	TRUE	0.00317354	23.0336
rs13195863	A	C	A	C	0.022	-0.0243538	0.2043		FALSE	FALSE	FALSE	3NGxGi	99945885	0.599816	0.0464177	286529	JUVEN_ARTHR.gz	TRUE	reported	textfile	0.0044	4.127e-07	7237	M00599.metal.pos.txt.gz	TRUE	reported	VFWcsg	2	TRUE	0.00344258	24.9931
rs12524738	A	G	A	G	0.0156	-0.0494787	0.069		FALSE	FALSE	FALSE	RHcyrk	139873012	0.334836	0.0513041	286529	JUVEN_ARTHR.gz	TRUE	reported	textfile	0.0035	6.931e-06	7354	M00606.metal.pos.txt.gz	TRUE	reported	7jY13z	2	TRUE	0.00269413	19.8607
rs977712	A	C	A	C	-0.0085	0.00399385	0.8633		FALSE	FALSE	FALSE	RHcyrk	18698372	0.936833	0.0503951	286529	JUVEN_ARTHR.gz	TRUE	reported	textfile	0.0019	6.319e-06	7354	M00606.metal.pos.txt.gz	TRUE	reported	7jY13z	2	TRUE	0.00271411	20.0084
rs11705028	A	G	A	G	-0.0206	-0.0173926	0.0859		FALSE	FALSE	FALSE	RHcyrk	27564137	0.802542	0.069554	286529	JUVEN_ARTHR.gz	TRUE	reported	textfile	0.0046	8.848e-06	7354	M00606.metal.pos.txt.gz	TRUE	reported	7jY13z	2	TRUE	0.00271965	20.0494
rs7593385	A	C	A	C	0.0359	-0.437472	0.9685		FALSE	FALSE	FALSE	RHcyrk	134330882	0.0971471	0.263721	286529	JUVEN_ARTHR.gz	TRUE	reported	textfile	0.008	6.873e-06	1766	M00606.metal.pos.txt.gz	TRUE	reported	7jY13z	2	TRUE	0.0112744	20.1149
rs1482928	T	G	T	G	0.0081	-0.0581784	0.7912		FALSE	FALSE	FALSE	RHcyrk	81568624	0.250396	0.0506168	286529	JUVEN_ARTHR.gz	TRUE	reported	textfile	0.0018	4.415e-06	7354	M00606.metal.pos.txt.gz	TRUE	reported	7jY13z	2	TRUE	0.00274604	20.2445
rs787496	A	G	A	G	0.0081	0.0321116	0.1702		FALSE	FALSE	FALSE	RHcyrk	67617371	0.486393	0.0461335	286529	JUVEN_ARTHR.gz	TRUE	reported	textfile	0.0018	5.979e-06	7354	M00606.metal.pos.txt.gz	TRUE	reported	7jY13z	2	TRUE	0.00274604	20.2445
rs9601054	T	C	T	C	0.0083	0.0341388	0.162		FALSE	FALSE	FALSE	RHcyrk	78505399	0.525586	0.0537823	286529	JUVEN_ARTHR.gz	TRUE	reported	textfile	0.0018	4.237e-06	7354	M00606.metal.pos.txt.gz	TRUE	reported	7jY13z	2	TRUE	0.00288293	21.2566
rs12580704	T	C	T	C	0.0085	-0.0314011	0.1328		FALSE	FALSE	FALSE	RHcyrk	97854476	0.604608	0.0606451	286529	JUVEN_ARTHR.gz	TRUE	reported	textfile	0.0018	4.553e-06	7354	M00606.metal.pos.txt.gz	TRUE	reported	7jY13z	2	TRUE	0.00302311	22.2933
rs163425	A	G	A	G	0.0086	-0.0759355	0.8734		FALSE	FALSE	FALSE	RHcyrk	157194322	0.222036	0.0621845	286529	JUVEN_ARTHR.gz	TRUE	reported	textfile	0.0018	2.617e-06	7354	M00606.metal.pos.txt.gz	TRUE	reported	7jY13z	2	TRUE	0.00309444	22.821
rs2982907	T	G	T	G	-0.0088	-0.0955022	0.1465		FALSE	FALSE	FALSE	RHcyrk	163159720	0.160002	0.06797	286529	JUVEN_ARTHR.gz	TRUE	reported	textfile	0.0018	1.281e-06	7354	M00606.metal.pos.txt.gz	TRUE	reported	7jY13z	2	TRUE	0.00323957	23.8947
rs11607704	T	C	T	C	0.0093	-0.0635281	0.8783		FALSE	FALSE	FALSE	RHcyrk	113677327	0.292323	0.0603283	286529	JUVEN_ARTHR.gz	TRUE	reported	textfile	0.0019	6.939e-07	7354	M00606.metal.pos.txt.gz	TRUE	reported	7jY13z	2	TRUE	0.0032473	23.9519
rs2904665	A	G	A	G	-0.0089	-0.0253722	0.861		FALSE	FALSE	FALSE	RHcyrk	17178418	0.606756	0.0492943	286529	JUVEN_ARTHR.gz	TRUE	reported	textfile	0.0018	9.187e-07	7354	M00606.metal.pos.txt.gz	TRUE	reported	7jY13z	2	TRUE	0.00331337	24.4409
rs7948201	T	C	T	C	-0.023	-0.00883305	0.9623		FALSE	FALSE	FALSE	RHcyrk	130022917	0.90622	0.0749787	286529	JUVEN_ARTHR.gz	TRUE	reported	textfile	0.0046	6.769e-07	7354	M00606.metal.pos.txt.gz	TRUE	reported	7jY13z	2	TRUE	0.00338799	24.9932
rs1007797	T	C	T	C	-0.0092	-0.0335266	0.879		FALSE	FALSE	FALSE	RHcyrk	70887930	0.626025	0.0687967	286529	JUVEN_ARTHR.gz	TRUE	reported	textfile	0.0018	6.491e-07	7354	M00606.metal.pos.txt.gz	TRUE	reported	7jY13z	2	TRUE	0.0035397	26.1164
rs6988242	T	G	T	G	0.0094	-0.0242645	0.769		FALSE	FALSE	FALSE	RHcyrk	25935273	0.574499	0.0432185	286529	JUVEN_ARTHR.gz	TRUE	reported	textfile	0.0018	1.308e-07	7354	M00606.metal.pos.txt.gz	TRUE	reported	7jY13z	2	TRUE	0.0036947	27.2642
rs11033504	A	G	A	G	0.0143	-0.017068	0.9307		FALSE	FALSE	FALSE	RHcyrk	36225232	0.805251	0.0692255	286529	JUVEN_ARTHR.gz	TRUE	reported	textfile	0.0027	9.462e-08	7354	M00606.metal.pos.txt.gz	TRUE	reported	7jY13z	2	TRUE	0.00379986	28.0431
rs2686796	T	C	T	C	0.0094	0.0550414	0.4524		FALSE	FALSE	FALSE	RHcyrk	48063314	0.135995	0.0369189	286529	JUVEN_ARTHR.gz	TRUE	reported	textfile	0.0017	1.889e-08	7354	M00606.metal.pos.txt.gz	TRUE	reported	7jY13z	2	TRUE	0.00414031	30.5661
rs532545	T	C	T	C	-0.0095	0.0267062	0.3065		FALSE	FALSE	FALSE	RHcyrk	20588679	0.55976	0.0457927	286529	JUVEN_ARTHR.gz	TRUE	reported	textfile	0.0017	3.41e-08	7354	M00606.metal.pos.txt.gz	TRUE	reported	7jY13z	2	TRUE	0.00422849	31.2199
rs131794	A	C	A	C	0.0146	0.0244024	0.2074		FALSE	FALSE	FALSE	RHcyrk	50533323	0.609858	0.0478221	286529	JUVEN_ARTHR.gz	TRUE	reported	textfile	0.0018	4.367e-16	7354	M00606.metal.pos.txt.gz	TRUE	reported	7jY13z	2	TRUE	0.00886684	65.7722
rs4654501	A	G	A	G	0.0111	0.00345864	0.7671		FALSE	FALSE	FALSE	3I4kaQ	4175708	0.944162	0.0493815	286529	JUVEN_ARTHR.gz	TRUE	reported	textfile	0.0025	9.227e-06	7333	M01105.metal.pos.txt.gz	TRUE	reported	hCZHok	2	TRUE	0.00268113	19.7082
rs17087487	A	G	A	G	-0.0231	0.0530537	0.053		FALSE	FALSE	FALSE	3I4kaQ	57070781	0.380972	0.0605562	286529	JUVEN_ARTHR.gz	TRUE	reported	textfile	0.0052	7.997e-06	7333	M01105.metal.pos.txt.gz	TRUE	reported	hCZHok	2	TRUE	0.00268391	19.7287
rs7898173	A	G	A	G	-0.0143	-0.00145171	0.1419		FALSE	FALSE	FALSE	3I4kaQ	3387136	0.975368	0.0470163	286529	JUVEN_ARTHR.gz	TRUE	reported	textfile	0.0032	6.806e-06	7333	M01105.metal.pos.txt.gz	TRUE	reported	hCZHok	2	TRUE	0.00271587	19.9643
rs7014120	A	G	A	G	0.0148	0.0849616	0.1341		FALSE	FALSE	FALSE	3I4kaQ	94774377	0.120939	0.0547842	286529	JUVEN_ARTHR.gz	TRUE	reported	textfile	0.0033	5.666e-06	7333	M01105.metal.pos.txt.gz	TRUE	reported	hCZHok	2	TRUE	0.00273542	20.1084
rs6075489	A	G	A	G	0.0113	-0.0609383	0.7177		FALSE	FALSE	FALSE	3I4kaQ	19228326	0.153366	0.0426816	286529	JUVEN_ARTHR.gz	TRUE	reported	textfile	0.0025	9.513e-06	7333	M01105.metal.pos.txt.gz	TRUE	reported	hCZHok	2	TRUE	0.00277835	20.4248
rs1477025	T	C	T	C	0.0109	0.0383772	0.6545		FALSE	FALSE	FALSE	3I4kaQ	49777522	0.311387	0.0379103	286529	JUVEN_ARTHR.gz	TRUE	reported	textfile	0.0024	7.625e-06	7333	M01105.metal.pos.txt.gz	TRUE	reported	hCZHok	2	TRUE	0.00280497	20.6211
rs2242415	A	C	A	C	0.0109	0.0981206	0.6233		FALSE	FALSE	FALSE	3I4kaQ	17225224	0.0115974	0.0388725	286529	JUVEN_ARTHR.gz	TRUE	reported	textfile	0.0024	8.242e-06	7333	M01105.metal.pos.txt.gz	TRUE	reported	hCZHok	2	TRUE	0.00280497	20.6211
rs12238083	T	C	T	C	0.0152	0.00857607	0.1389		FALSE	FALSE	FALSE	3I4kaQ	90978913	0.891545	0.0628978	286529	JUVEN_ARTHR.gz	TRUE	reported	textfile	0.0033	3.008e-06	7333	M01105.metal.pos.txt.gz	TRUE	reported	hCZHok	2	TRUE	0.00288485	21.21
rs16911296	A	G	A	G	-0.0209	0.011284	0.0771		FALSE	FALSE	FALSE	3I4kaQ	12415280	0.854921	0.0617139	286529	JUVEN_ARTHR.gz	TRUE	reported	textfile	0.0045	4.18e-06	7333	M01105.metal.pos.txt.gz	TRUE	reported	hCZHok	2	TRUE	0.00293299	21.565
rs12336893	T	G	T	G	0.0289	0.0860922	0.9588		FALSE	FALSE	FALSE	3I4kaQ	2632365	0.403591	0.103077	286529	JUVEN_ARTHR.gz	TRUE	reported	textfile	0.0062	2.677e-06	7333	M01105.metal.pos.txt.gz	TRUE	reported	hCZHok	2	TRUE	0.00295424	21.7217
rs13225022	A	G	A	G	-0.0123	0.00375496	0.6784		FALSE	FALSE	FALSE	3I4kaQ	51781782	0.919502	0.0371555	286529	JUVEN_ARTHR.gz	TRUE	reported	textfile	0.0026	1.402e-06	7333	M01105.metal.pos.txt.gz	TRUE	reported	hCZHok	2	TRUE	0.00304269	22.3741
rs1502520	T	G	T	G	0.0119	0.0677237	0.7334		FALSE	FALSE	FALSE	3I4kaQ	53469739	0.110682	0.0424564	286529	JUVEN_ARTHR.gz	TRUE	reported	textfile	0.0025	1.634e-06	7333	M01105.metal.pos.txt.gz	TRUE	reported	hCZHok	2	TRUE	0.0030803	22.6514
rs13280152	T	G	T	G	0.0162	0.0897902	0.1202		FALSE	FALSE	FALSE	3I4kaQ	75502735	0.0932502	0.0534945	286529	JUVEN_ARTHR.gz	TRUE	reported	textfile	0.0033	1.224e-06	7333	M01105.metal.pos.txt.gz	TRUE	reported	hCZHok	2	TRUE	0.00327564	24.0926
rs1956129	T	C	T	C	-0.0127	0.00509962	0.7589		FALSE	FALSE	FALSE	3I4kaQ	39686120	0.904868	0.0426698	286529	JUVEN_ARTHR.gz	TRUE	reported	textfile	0.0025	3.657e-07	7333	M01105.metal.pos.txt.gz	TRUE	reported	hCZHok	2	TRUE	0.00350687	25.7994
rs7115681	T	C	T	C	-0.0131	-0.0347384	0.4668		FALSE	FALSE	FALSE	3I4kaQ	42437723	0.366178	0.038442	286529	JUVEN_ARTHR.gz	TRUE	reported	textfile	0.0024	8.293e-08	7333	M01105.metal.pos.txt.gz	TRUE	reported	hCZHok	2	TRUE	0.00404648	29.7853
rs10492266	T	C	T	C	-0.0167	-0.0779937	0.4255		FALSE	FALSE	FALSE	d48ZCg	115167892	0.0431589	0.0385694	286529	JUVEN_ARTHR.gz	TRUE	reported	textfile	0.0038	8.776e-06	5344	M01107.metal.pos.txt.gz	TRUE	reported	hxn23W	2	TRUE	0.00360108	19.3065
rs8184921	T	C	T	C	0.0165	-0.0459203	0.5087		FALSE	FALSE	FALSE	d48ZCg	21000405	0.229304	0.0381984	286529	JUVEN_ARTHR.gz	TRUE	reported	textfile	0.0037	9.801e-06	5344	M01107.metal.pos.txt.gz	TRUE	reported	hxn23W	2	TRUE	0.00370753	19.8793
rs11147404	T	G	T	G	0.0282	0.0203514	0.8872		FALSE	FALSE	FALSE	d48ZCg	29965319	0.663457	0.0467693	286529	JUVEN_ARTHR.gz	TRUE	reported	textfile	0.0063	8.687e-06	5344	M01107.metal.pos.txt.gz	TRUE	reported	hxn23W	2	TRUE	0.0037353	20.0288
rs2549842	T	C	T	C	-0.0206	-0.0442837	0.786		FALSE	FALSE	FALSE	d48ZCg	80990054	0.263772	0.0396267	286529	JUVEN_ARTHR.gz	TRUE	reported	textfile	0.0046	8.675e-06	5344	M01107.metal.pos.txt.gz	TRUE	reported	hxn23W	2	TRUE	0.00373874	20.0473
rs167277	A	C	A	C	-0.0207	-0.0120668	0.781		FALSE	FALSE	FALSE	d48ZCg	78089299	0.791974	0.0457512	286529	JUVEN_ARTHR.gz	TRUE	reported	textfile	0.0046	7.922e-06	5344	M01107.metal.pos.txt.gz	TRUE	reported	hxn23W	2	TRUE	0.00377499	20.2424
rs972709	A	C	A	C	0.0483	0.0640349	0.6548		FALSE	FALSE	FALSE	d48ZCg	65545895	0.0990421	0.0388203	286529	JUVEN_ARTHR.gz	TRUE	reported	textfile	0.0107	6.73e-06	736	M01107.metal.pos.txt.gz	TRUE	reported	hxn23W	2	TRUE	0.0269395	20.321
rs1499094	T	G	T	G	0.0208	0.00724494	0.7686		FALSE	FALSE	FALSE	d48ZCg	1202750	0.859529	0.040938	286529	JUVEN_ARTHR.gz	TRUE	reported	textfile	0.0046	7.676e-06	5344	M01107.metal.pos.txt.gz	TRUE	reported	hxn23W	2	TRUE	0.00381141	20.4385
rs1447307	T	G	T	G	-0.0211	-0.0464932	0.227		FALSE	FALSE	FALSE	d48ZCg	93273812	0.273163	0.0424282	286529	JUVEN_ARTHR.gz	TRUE	reported	textfile	0.0046	5.694e-06	5344	M01107.metal.pos.txt.gz	TRUE	reported	hxn23W	2	TRUE	0.00392172	21.0323
rs2293319	T	C	T	C	-0.0219	0.0229881	0.7852		FALSE	FALSE	FALSE	d48ZCg	30943154	0.629424	0.0476401	286529	JUVEN_ARTHR.gz	TRUE	reported	textfile	0.0047	3.591e-06	5344	M01107.metal.pos.txt.gz	TRUE	reported	hxn23W	2	TRUE	0.00404637	21.7035
rs1431793	A	C	A	C	-0.0216	0.0195921	0.7526		FALSE	FALSE	FALSE	d48ZCg	235264454	0.635531	0.0413374	286529	JUVEN_ARTHR.gz	TRUE	reported	textfile	0.0046	2.901e-06	5344	M01107.metal.pos.txt.gz	TRUE	reported	hxn23W	2	TRUE	0.00410901	22.0409
rs12718598	T	C	T	C	0.018	0.00499493	0.5178		FALSE	FALSE	FALSE	d48ZCg	50360747	0.895168	0.0379072	286529	JUVEN_ARTHR.gz	TRUE	reported	textfile	0.0037	1.491e-06	5344	M01107.metal.pos.txt.gz	TRUE	reported	hxn23W	2	TRUE	0.00440916	23.6581
rs9834988	T	C	T	C	0.0185	-0.00483678	0.5297		FALSE	FALSE	FALSE	d48ZCg	79581214	0.895911	0.0369705	286529	JUVEN_ARTHR.gz	TRUE	reported	textfile	0.0038	7.983e-07	5344	M01107.metal.pos.txt.gz	TRUE	reported	hxn23W	2	TRUE	0.00441558	23.6927
rs8108144	T	G	T	G	-0.0232	0.0354921	0.788		FALSE	FALSE	FALSE	d48ZCg	23190398	0.442921	0.0462576	286529	JUVEN_ARTHR.gz	TRUE	reported	textfile	0.0047	6.444e-07	5344	M01107.metal.pos.txt.gz	TRUE	reported	hxn23W	2	TRUE	0.00453877	24.3567
rs10771223	A	G	A	G	0.0237	-0.0332109	0.78		FALSE	FALSE	FALSE	d48ZCg	25498965	0.398853	0.0393647	286529	JUVEN_ARTHR.gz	TRUE	reported	textfile	0.0046	2.871e-07	5344	M01107.metal.pos.txt.gz	TRUE	reported	hxn23W	2	TRUE	0.00494268	26.535
rs17099239	A	G	A	G	-0.012	0.0937188	0.8327		FALSE	FALSE	FALSE	LBCv7b	61800790	0.0364242	0.0447952	286529	JUVEN_ARTHR.gz	TRUE	reported	textfile	0.0027	6.74e-06	7367	M01110.metal.pos.txt.gz	TRUE	reported	4xAQyG	2	TRUE	0.00267412	19.7477
rs2275351	T	C	T	C	0.012	-0.0260196	0.1657		FALSE	FALSE	FALSE	LBCv7b	203180945	0.681401	0.0633772	286529	JUVEN_ARTHR.gz	TRUE	reported	textfile	0.0027	7.062e-06	7367	M01110.metal.pos.txt.gz	TRUE	reported	4xAQyG	2	TRUE	0.00267412	19.7477
rs712916	T	C	T	C	-0.0456	-0.523931	0.9875		FALSE	FALSE	FALSE	LBCv7b	99244215	0.0531729	0.270973	286529	JUVEN_ARTHR.gz	TRUE	reported	textfile	0.0102	8.193e-06	7367	M01110.metal.pos.txt.gz	TRUE	reported	4xAQyG	2	TRUE	0.00270559	19.9807
rs4739402	T	C	T	C	-0.0085	-0.00234359	0.5172		FALSE	FALSE	FALSE	LBCv7b	35370755	0.950212	0.0375327	286529	JUVEN_ARTHR.gz	TRUE	reported	textfile	0.0019	5.614e-06	7367	M01110.metal.pos.txt.gz	TRUE	reported	4xAQyG	2	TRUE	0.00270933	20.0084
rs532098	A	G	A	G	0.009	0.194026	0.461		FALSE	FALSE	FALSE	LBCv7b	32610275	1.0152e-07	0.0364438	286529	JUVEN_ARTHR.gz	TRUE	reported	textfile	0.002	6.795e-06	5601	M01110.metal.pos.txt.gz	TRUE	reported	4xAQyG	2	TRUE	0.0036024	20.2428
rs1010069	A	G	A	G	0.0081	-0.0712693	0.4623		FALSE	FALSE	FALSE	LBCv7b	16026442	0.0586543	0.0376932	286529	JUVEN_ARTHR.gz	TRUE	reported	textfile	0.0018	8.583e-06	7367	M01110.metal.pos.txt.gz	TRUE	reported	4xAQyG	2	TRUE	0.00274121	20.2445
rs180022	T	C	T	C	0.0117	-0.0540642	0.8328		FALSE	FALSE	FALSE	LBCv7b	16295630	0.26371	0.0483725	286529	JUVEN_ARTHR.gz	TRUE	reported	textfile	0.0026	9.431e-06	7367	M01110.metal.pos.txt.gz	TRUE	reported	4xAQyG	2	TRUE	0.00274121	20.2445
rs7169869	A	G	A	G	-0.0194	-0.00554665	0.5404		FALSE	FALSE	FALSE	LBCv7b	84935687	0.880868	0.03701	286529	JUVEN_ARTHR.gz	TRUE	reported	textfile	0.0043	6.586e-06	1766	M01110.metal.pos.txt.gz	TRUE	reported	4xAQyG	2	TRUE	0.0113946	20.3317
rs6535974	A	G	A	G	-0.0122	0.0861644	0.8465		FALSE	FALSE	FALSE	LBCv7b	139195172	0.151005	0.0600035	286529	JUVEN_ARTHR.gz	TRUE	reported	textfile	0.0027	5.801e-06	7367	M01110.metal.pos.txt.gz	TRUE	reported	4xAQyG	2	TRUE	0.00276375	20.4115
rs8123073	A	G	A	G	-0.0372	0.189738	0.983		FALSE	FALSE	FALSE	LBCv7b	32859052	0.191237	0.145179	286529	JUVEN_ARTHR.gz	TRUE	reported	textfile	0.0082	5.942e-06	7367	M01110.metal.pos.txt.gz	TRUE	reported	4xAQyG	2	TRUE	0.00278584	20.575
rs3798211	A	C	A	C	-0.0083	0.0425909	0.4247		FALSE	FALSE	FALSE	LBCv7b	159765888	0.253803	0.0373225	286529	JUVEN_ARTHR.gz	TRUE	reported	textfile	0.0018	4.584e-06	7367	M01110.metal.pos.txt.gz	TRUE	reported	4xAQyG	2	TRUE	0.00287785	21.2566
rs10514491	T	C	T	C	0.012	0.0119446	0.6782		FALSE	FALSE	FALSE	LBCv7b	80281366	0.770786	0.0409978	286529	JUVEN_ARTHR.gz	TRUE	reported	textfile	0.0026	2.859e-06	7367	M01110.metal.pos.txt.gz	TRUE	reported	4xAQyG	2	TRUE	0.00288318	21.296
rs12532113	T	C	T	C	-0.028	-0.0542844	0.961		FALSE	FALSE	FALSE	LBCv7b	90855421	0.675164	0.129535	286529	JUVEN_ARTHR.gz	TRUE	reported	textfile	0.006	3.061e-06	5601	M01110.metal.pos.txt.gz	TRUE	reported	4xAQyG	2	TRUE	0.00387314	21.77
rs4982495	T	C	T	C	-0.0084	0.0304539	0.4275		FALSE	FALSE	FALSE	LBCv7b	21752285	0.412325	0.0371476	286529	JUVEN_ARTHR.gz	TRUE	reported	textfile	0.0018	3.272e-06	7367	M01110.metal.pos.txt.gz	TRUE	reported	4xAQyG	2	TRUE	0.00294741	21.7719
rs6568389	T	C	T	C	0.0157	-0.0145132	0.8061		FALSE	FALSE	FALSE	LBCv7b	105669243	0.736221	0.0430835	286529	JUVEN_ARTHR.gz	TRUE	reported	textfile	0.0033	2.164e-06	7367	M01110.metal.pos.txt.gz	TRUE	reported	4xAQyG	2	TRUE	0.00306301	22.6284
rs1430209	T	C	T	C	-0.0086	0.0275226	0.5313		FALSE	FALSE	FALSE	LBCv7b	221345492	0.464662	0.0376408	286529	JUVEN_ARTHR.gz	TRUE	reported	textfile	0.0018	1.865e-06	7367	M01110.metal.pos.txt.gz	TRUE	reported	4xAQyG	2	TRUE	0.003089	22.821
rs11837423	A	G	A	G	0.0385	0.0206467	0.088		FALSE	FALSE	FALSE	LBCv7b	124508992	0.785728	0.0759456	286529	JUVEN_ARTHR.gz	TRUE	reported	textfile	0.008	1.519e-06	1766	M01110.metal.pos.txt.gz	TRUE	reported	4xAQyG	2	TRUE	0.0129447	23.1339
rs12352829	A	G	A	G	-0.0134	-0.0676534	0.1506		FALSE	FALSE	FALSE	LBCv7b	71391751	0.192615	0.051926	286529	JUVEN_ARTHR.gz	TRUE	reported	textfile	0.0027	5.843e-07	7367	M01110.metal.pos.txt.gz	TRUE	reported	4xAQyG	2	TRUE	0.00333228	24.6243
rs9679675	A	C	A	C	0.0092	0.0603855	0.4732		FALSE	FALSE	FALSE	LBCv7b	174421143	0.108484	0.0376223	286529	JUVEN_ARTHR.gz	TRUE	reported	textfile	0.0018	4.167e-07	7367	M01110.metal.pos.txt.gz	TRUE	reported	4xAQyG	2	TRUE	0.00353348	26.1164
rs10241964	A	G	A	G	0.0182	0.00416087	0.0952		FALSE	FALSE	FALSE	LBCv7b	19002491	0.946188	0.0616473	286529	JUVEN_ARTHR.gz	TRUE	reported	textfile	0.0035	2.247e-07	7367	M01110.metal.pos.txt.gz	TRUE	reported	4xAQyG	2	TRUE	0.003657	27.0327
rs2140798	T	C	T	C	-0.0519	-0.0402998	0.0986		FALSE	FALSE	FALSE	FxXQM2	125477543	0.523368	0.0631497	286529	JUVEN_ARTHR.gz	TRUE	reported	textfile	0.0117	8.8e-06	4934	M01114.metal.pos.txt.gz	TRUE	reported	wLLFrb	2	TRUE	0.00397224	19.6692
rs12405017	T	C	T	C	-0.1891	0.0388815	0.9817		FALSE	FALSE	FALSE	FxXQM2	85552860	0.84137	0.19427	286529	JUVEN_ARTHR.gz	TRUE	reported	textfile	0.0426	9.175e-06	1447	M01114.metal.pos.txt.gz	TRUE	reported	wLLFrb	2	TRUE	0.0134345	19.6772
rs2002212	A	G	A	G	-0.0691	-0.00930487	0.049		FALSE	FALSE	FALSE	FxXQM2	12006036	0.886044	0.0649273	286529	JUVEN_ARTHR.gz	TRUE	reported	textfile	0.0155	7.817e-06	4934	M01114.metal.pos.txt.gz	TRUE	reported	wLLFrb	2	TRUE	0.00401188	19.8663
rs7262824	T	C	T	C	0.0357	-0.0641999	0.2062		FALSE	FALSE	FALSE	FxXQM2	18502461	0.147704	0.0443465	286529	JUVEN_ARTHR.gz	TRUE	reported	textfile	0.008	8.697e-06	4934	M01114.metal.pos.txt.gz	TRUE	reported	wLLFrb	2	TRUE	0.00401983	19.9058
rs4244808	T	G	T	G	0.0305	-0.0575711	0.5307		FALSE	FALSE	FALSE	FxXQM2	2141880	0.122282	0.0372564	286529	JUVEN_ARTHR.gz	TRUE	reported	textfile	0.0068	8.3e-06	4934	M01114.metal.pos.txt.gz	TRUE	reported	wLLFrb	2	TRUE	0.00406084	20.1097
rs17131011	A	G	A	G	-0.0781	-0.0213077	0.0404		FALSE	FALSE	FALSE	FxXQM2	69657723	0.786683	0.0787366	286529	JUVEN_ARTHR.gz	TRUE	reported	textfile	0.0174	6.882e-06	4934	M01114.metal.pos.txt.gz	TRUE	reported	wLLFrb	2	TRUE	0.00406663	20.1385
rs9851393	A	G	A	G	0.0297	0.0693726	0.5199		FALSE	FALSE	FALSE	FxXQM2	54300696	0.0606862	0.0369835	286529	JUVEN_ARTHR.gz	TRUE	reported	textfile	0.0066	7.383e-06	4934	M01114.metal.pos.txt.gz	TRUE	reported	wLLFrb	2	TRUE	0.0040874	20.2418
rs7427777	A	C	A	C	0.1291	-0.130378	0.0483		FALSE	FALSE	FALSE	FxXQM2	182229595	0.0851118	0.0757236	286529	JUVEN_ARTHR.gz	TRUE	reported	textfile	0.0286	6.361e-06	1447	M01114.metal.pos.txt.gz	TRUE	reported	wLLFrb	2	TRUE	0.0138861	20.3479
rs4579412	A	C	A	C	-0.0414	0.0618838	0.1469		FALSE	FALSE	FALSE	FxXQM2	67480844	0.181405	0.0463049	286529	JUVEN_ARTHR.gz	TRUE	reported	textfile	0.0091	4.771e-06	4934	M01114.metal.pos.txt.gz	TRUE	reported	wLLFrb	2	TRUE	0.00417735	20.6891
rs7269193	A	G	A	G	-0.0528	0.013626	0.9092		FALSE	FALSE	FALSE	FxXQM2	48229911	0.822927	0.0608895	286529	JUVEN_ARTHR.gz	TRUE	reported	textfile	0.0116	5.034e-06	4934	M01114.metal.pos.txt.gz	TRUE	reported	wLLFrb	2	TRUE	0.00418151	20.7098
rs2391088	A	G	A	G	-0.0341	-0.0589567	0.6873		FALSE	FALSE	FALSE	FxXQM2	25143889	0.173013	0.0432683	286529	JUVEN_ARTHR.gz	TRUE	reported	textfile	0.0073	2.923e-06	4934	M01114.metal.pos.txt.gz	TRUE	reported	wLLFrb	2	TRUE	0.00440299	21.8116
rs696155	A	G	A	G	-0.0412	-0.0367576	0.1888		FALSE	FALSE	FALSE	FxXQM2	33551935	0.440716	0.0476761	286529	JUVEN_ARTHR.gz	TRUE	reported	textfile	0.0088	2.921e-06	4934	M01114.metal.pos.txt.gz	TRUE	reported	wLLFrb	2	TRUE	0.00442288	21.9105
rs17175231	A	G	A	G	0.0593	-0.00421676	0.9348		FALSE	FALSE	FALSE	FxXQM2	94312794	0.948137	0.0648265	286529	JUVEN_ARTHR.gz	TRUE	reported	textfile	0.0125	1.986e-06	4934	M01114.metal.pos.txt.gz	TRUE	reported	wLLFrb	2	TRUE	0.00454061	22.4964
rs11159894	T	C	T	C	0.032	-0.00539997	0.3295		FALSE	FALSE	FALSE	FxXQM2	89255475	0.887879	0.0383007	286529	JUVEN_ARTHR.gz	TRUE	reported	textfile	0.0067	1.769e-06	4934	M01114.metal.pos.txt.gz	TRUE	reported	wLLFrb	2	TRUE	0.00460201	22.8021
rs8192870	T	G	T	G	-0.0365	0.0200238	0.3498		FALSE	FALSE	FALSE	FxXQM2	58499507	0.594766	0.0376428	286529	JUVEN_ARTHR.gz	TRUE	reported	textfile	0.0067	3.985e-08	4934	M01114.metal.pos.txt.gz	TRUE	reported	wLLFrb	2	TRUE	0.00597905	29.6661
rs17351329	A	G	A	G	-0.0185	0.0443232	0.8651		FALSE	FALSE	FALSE	XPNyud	107680419	0.384272	0.0509432	286529	JUVEN_ARTHR.gz	TRUE	reported	textfile	0.0041	5.372e-06	7349	M01121.metal.pos.txt.gz	TRUE	reported	MuOyik	2	TRUE	0.00276278	20.3544
rs1466228	T	C	T	C	-0.0361	-0.22099	0.0348		FALSE	FALSE	FALSE	XPNyud	32426689	0.0913335	0.130887	286529	JUVEN_ARTHR.gz	TRUE	reported	textfile	0.0078	3.206e-06	7349	M01121.metal.pos.txt.gz	TRUE	reported	MuOyik	2	TRUE	0.00290625	21.4145
rs11940037	T	C	T	C	0.019	-0.0553414	0.842		FALSE	FALSE	FALSE	XPNyud	57969362	0.21898	0.0450207	286529	JUVEN_ARTHR.gz	TRUE	reported	textfile	0.0041	2.821e-06	7349	M01121.metal.pos.txt.gz	TRUE	reported	MuOyik	2	TRUE	0.00291369	21.4695
rs7583745	T	C	T	C	-0.0348	0.188116	0.884		FALSE	FALSE	FALSE	XPNyud	79311772	0.00843548	0.0714152	286529	JUVEN_ARTHR.gz	TRUE	reported	textfile	0.0075	3.062e-06	1768	M01121.metal.pos.txt.gz	TRUE	reported	MuOyik	2	TRUE	0.0120309	21.5052
rs11118120	A	C	A	C	-0.019	0.0320775	0.8501		FALSE	FALSE	FALSE	XPNyud	218532419	0.48845	0.0463029	286529	JUVEN_ARTHR.gz	TRUE	reported	textfile	0.004	1.965e-06	7349	M01121.metal.pos.txt.gz	TRUE	reported	MuOyik	2	TRUE	0.00306075	22.5564
rs603424	A	G	A	G	0.0292	-0.0601118	0.1865		FALSE	FALSE	FALSE	XPNyud	100315722	0.303208	0.0583848	286529	JUVEN_ARTHR.gz	TRUE	reported	textfile	0.0038	1.56e-14	7349	M01121.metal.pos.txt.gz	TRUE	reported	MuOyik	2	TRUE	0.00797067	59.031
rs4384764	A	G	A	G	-0.0568	0.0945907	0.2371		FALSE	FALSE	FALSE	dhc1MJ	37363141	0.0285345	0.0431948	286529	JUVEN_ARTHR.gz	TRUE	reported	textfile	0.0127	7.902e-06	2639	M01123.metal.pos.txt.gz	TRUE	reported	fHtqjU	2	TRUE	0.00752264	19.9876
rs17741813	T	C	T	C	0.538	0.120592	0.015		FALSE	FALSE	FALSE	dhc1MJ	34297470	0.156454	0.0850975	286529	JUVEN_ARTHR.gz	TRUE	reported	textfile	0.1192	6.389e-06	908	M01123.metal.pos.txt.gz	TRUE	reported	fHtqjU	2	TRUE	0.0219427	20.3261
rs11616655	A	G	A	G	-0.1069	0.0298593	0.9444		FALSE	FALSE	FALSE	dhc1MJ	23109802	0.66316	0.0685546	286529	JUVEN_ARTHR.gz	TRUE	reported	textfile	0.0237	6.369e-06	2639	M01123.metal.pos.txt.gz	TRUE	reported	fHtqjU	2	TRUE	0.0076504	20.3296
rs2846723	T	G	T	G	-0.0476	-0.0244321	0.5442		FALSE	FALSE	FALSE	dhc1MJ	102700160	0.507255	0.0368442	286529	JUVEN_ARTHR.gz	TRUE	reported	textfile	0.0105	5.755e-06	2639	M01123.metal.pos.txt.gz	TRUE	reported	fHtqjU	2	TRUE	0.00772729	20.5355
rs10489	A	C	A	C	0.1743	-0.0639582	0.0243		FALSE	FALSE	FALSE	dhc1MJ	69102001	0.417274	0.0788478	286529	JUVEN_ARTHR.gz	TRUE	reported	textfile	0.038	4.601e-06	1731	M01123.metal.pos.txt.gz	TRUE	reported	fHtqjU	2	TRUE	0.0120084	21.0148
rs17224277	A	G	A	G	0.0951	0.0595446	0.0778		FALSE	FALSE	FALSE	dhc1MJ	181475717	0.450718	0.0789488	286529	JUVEN_ARTHR.gz	TRUE	reported	textfile	0.0199	1.825e-06	2639	M01123.metal.pos.txt.gz	TRUE	reported	fHtqjU	2	TRUE	0.00857972	22.8205
rs7795118	T	C	T	C	0.0905	-0.0251282	0.2305		FALSE	FALSE	FALSE	dhc1MJ	106619780	0.603751	0.0484153	286529	JUVEN_ARTHR.gz	TRUE	reported	textfile	0.0186	1.211e-06	2639	M01123.metal.pos.txt.gz	TRUE	reported	fHtqjU	2	TRUE	0.00889105	23.656
rs17077586	A	G	A	G	0.1032	-0.032069	0.9187		FALSE	FALSE	FALSE	dhc1MJ	67625684	0.730538	0.0931127	286529	JUVEN_ARTHR.gz	TRUE	reported	textfile	0.021	9.198e-07	2639	M01123.metal.pos.txt.gz	TRUE	reported	fHtqjU	2	TRUE	0.00906828	24.1319
rs494562	A	G	A	G	-0.1182	0.0520999	0.8988		FALSE	FALSE	FALSE	dhc1MJ	85407411	0.409347	0.0631482	286529	JUVEN_ARTHR.gz	TRUE	reported	textfile	0.0167	1.339e-12	2639	M01123.metal.pos.txt.gz	TRUE	reported	fHtqjU	2	TRUE	0.0186293	50.0579
rs11128879	T	C	T	C	-0.0078	-0.0289968	0.1208		FALSE	FALSE	FALSE	8NNQPx	1821096	0.529332	0.046098	286529	JUVEN_ARTHR.gz	TRUE	reported	textfile	0.0018	9.564e-06	7352	M01125.metal.pos.txt.gz	TRUE	reported	jBLacM	2	TRUE	0.0025476	18.7727
rs3760605	T	C	T	C	0.0079	0.00512107	0.8912		FALSE	FALSE	FALSE	8NNQPx	3870771	0.916237	0.0486909	286529	JUVEN_ARTHR.gz	TRUE	reported	textfile	0.0018	9.799e-06	7352	M01125.metal.pos.txt.gz	TRUE	reported	jBLacM	2	TRUE	0.00261317	19.2571
rs4562384	T	C	T	C	0.0075	-0.0117381	0.7166		FALSE	FALSE	FALSE	8NNQPx	1965945	0.764186	0.0391283	286529	JUVEN_ARTHR.gz	TRUE	reported	textfile	0.0017	5.497e-06	7352	M01125.metal.pos.txt.gz	TRUE	reported	jBLacM	2	TRUE	0.00264041	19.4584
rs7340968	A	C	A	C	0.0333	-0.0495197	0.027		FALSE	FALSE	FALSE	8NNQPx	78040512	0.635473	0.104463	286529	JUVEN_ARTHR.gz	TRUE	reported	textfile	0.0075	9.053e-06	1764	M01125.metal.pos.txt.gz	TRUE	reported	jBLacM	2	TRUE	0.011052	19.6912
rs161503	T	C	T	C	0.008	0.0197553	0.1176		FALSE	FALSE	FALSE	8NNQPx	100301249	0.734803	0.0583191	286529	JUVEN_ARTHR.gz	TRUE	reported	textfile	0.0018	6.867e-06	7352	M01125.metal.pos.txt.gz	TRUE	reported	jBLacM	2	TRUE	0.00267956	19.7477
rs6101153	A	G	A	G	-0.008	0.0857438	0.8897		FALSE	FALSE	FALSE	8NNQPx	60984217	0.151298	0.0597534	286529	JUVEN_ARTHR.gz	TRUE	reported	textfile	0.0018	8.264e-06	7352	M01125.metal.pos.txt.gz	TRUE	reported	jBLacM	2	TRUE	0.00267956	19.7477
rs6084839	A	C	A	C	-0.0123	0.111457	0.9446		FALSE	FALSE	FALSE	8NNQPx	4705061	0.0919412	0.066137	286529	JUVEN_ARTHR.gz	TRUE	reported	textfile	0.0027	3.994e-06	7352	M01125.metal.pos.txt.gz	TRUE	reported	jBLacM	2	TRUE	0.00281484	20.7474
rs12707434	A	G	A	G	-0.0366	0.0010532	0.9639		FALSE	FALSE	FALSE	8NNQPx	139088555	0.992135	0.106847	286529	JUVEN_ARTHR.gz	TRUE	reported	textfile	0.008	4.647e-06	1764	M01125.metal.pos.txt.gz	TRUE	reported	jBLacM	2	TRUE	0.0117263	20.9069
rs2470439	A	G	A	G	0.0083	-0.0319169	0.11		FALSE	FALSE	FALSE	8NNQPx	1905994	0.582925	0.058124	286529	JUVEN_ARTHR.gz	TRUE	reported	textfile	0.0018	5.687e-06	7352	M01125.metal.pos.txt.gz	TRUE	reported	jBLacM	2	TRUE	0.00288371	21.2566
rs4086666	T	G	T	G	0.0083	-0.0201738	0.8804		FALSE	FALSE	FALSE	8NNQPx	13854390	0.771326	0.0694117	286529	JUVEN_ARTHR.gz	TRUE	reported	textfile	0.0018	2.422e-06	7352	M01125.metal.pos.txt.gz	TRUE	reported	jBLacM	2	TRUE	0.00288371	21.2566
rs2397972	A	G	A	G	0.012	0.112191	0.054		FALSE	FALSE	FALSE	8NNQPx	95815423	0.0761553	0.0632614	286529	JUVEN_ARTHR.gz	TRUE	reported	textfile	0.0026	4.045e-06	7352	M01125.metal.pos.txt.gz	TRUE	reported	jBLacM	2	TRUE	0.00288904	21.296
rs10063205	T	C	T	C	0.008	0.00774114	0.1559		FALSE	FALSE	FALSE	8NNQPx	159710004	0.866757	0.0461388	286529	JUVEN_ARTHR.gz	TRUE	reported	textfile	0.0017	4.058e-06	7352	M01125.metal.pos.txt.gz	TRUE	reported	jBLacM	2	TRUE	0.0030031	22.1393
rs1895999	A	G	A	G	-0.0151	0.0205972	0.1699		FALSE	FALSE	FALSE	8NNQPx	48558421	0.677252	0.0494867	286529	JUVEN_ARTHR.gz	TRUE	reported	textfile	0.0032	3.434e-06	1764	M01125.metal.pos.txt.gz	TRUE	reported	jBLacM	2	TRUE	0.0124654	22.2414
rs7530270	A	C	A	C	-0.0085	-0.0731995	0.2		FALSE	FALSE	FALSE	8NNQPx	241521093	0.0903962	0.0432285	286529	JUVEN_ARTHR.gz	TRUE	reported	textfile	0.0018	1.509e-06	7352	M01125.metal.pos.txt.gz	TRUE	reported	jBLacM	2	TRUE	0.00302393	22.2933
rs4347830	A	G	A	G	0.01	-0.0511738	0.337		FALSE	FALSE	FALSE	8NNQPx	227193300	0.172469	0.0375089	286529	JUVEN_ARTHR.gz	TRUE	reported	textfile	0.002	5.733e-07	5588	M01125.metal.pos.txt.gz	TRUE	reported	jBLacM	2	TRUE	0.00445395	24.9911
rs1618996	A	G	A	G	0.0091	-0.0197652	0.1298		FALSE	FALSE	FALSE	8NNQPx	13328417	0.722955	0.0557531	286529	JUVEN_ARTHR.gz	TRUE	reported	textfile	0.0018	3.78e-07	7352	M01125.metal.pos.txt.gz	TRUE	reported	jBLacM	2	TRUE	0.00346438	25.5517
rs10024717	A	G	A	G	0.0085	0.090034	0.3772		FALSE	FALSE	FALSE	8NNQPx	88298493	0.0245556	0.040045	286529	JUVEN_ARTHR.gz	TRUE	reported	textfile	0.0016	7.501e-08	7352	M01125.metal.pos.txt.gz	TRUE	reported	jBLacM	2	TRUE	0.00382409	28.215
rs892051	T	C	T	C	0.011	0.0710661	0.2576		FALSE	FALSE	FALSE	avpxUa	22506585	0.120977	0.0458288	286529	JUVEN_ARTHR.gz	TRUE	reported	textfile	0.0025	7.667e-06	5687	M01284.metal.pos.txt.gz	TRUE	reported	JdmflL	2	TRUE	0.00339271	19.3532
rs1466785	T	C	T	C	-0.0106	-0.0118329	0.4409		FALSE	FALSE	FALSE	avpxUa	11765947	0.74915	0.0370058	286529	JUVEN_ARTHR.gz	TRUE	reported	textfile	0.0024	5.934e-06	5687	M01284.metal.pos.txt.gz	TRUE	reported	JdmflL	2	TRUE	0.00341837	19.5001
rs7220150	A	C	A	C	0.0147	-0.0282193	0.8227		FALSE	FALSE	FALSE	avpxUa	72212531	0.555329	0.047846	286529	JUVEN_ARTHR.gz	TRUE	reported	textfile	0.0033	6.706e-06	5687	M01284.metal.pos.txt.gz	TRUE	reported	JdmflL	2	TRUE	0.00347705	19.836
rs9403794	A	C	A	C	0.0175	0.020349	0.5963		FALSE	FALSE	FALSE	avpxUa	146606968	0.588444	0.0376073	286529	JUVEN_ARTHR.gz	TRUE	reported	textfile	0.0039	8.093e-06	1679	M01284.metal.pos.txt.gz	TRUE	reported	JdmflL	2	TRUE	0.01185	20.1108
rs780093	T	C	T	C	-0.0108	0.0435279	0.3998		FALSE	FALSE	FALSE	avpxUa	27519736	0.2603	0.038668	286529	JUVEN_ARTHR.gz	TRUE	reported	textfile	0.0024	3.982e-06	5687	M01284.metal.pos.txt.gz	TRUE	reported	JdmflL	2	TRUE	0.00354812	20.2429
rs17268257	T	C	T	C	-0.0159	-0.00700612	0.1349		FALSE	FALSE	FALSE	avpxUa	138844514	0.888024	0.0497576	286529	JUVEN_ARTHR.gz	TRUE	reported	textfile	0.0035	7.314e-06	5687	M01284.metal.pos.txt.gz	TRUE	reported	JdmflL	2	TRUE	0.00361578	20.6303
rs10234936	A	G	A	G	0.028	0.141316	0.035		FALSE	FALSE	FALSE	avpxUa	19562376	0.257917	0.124911	286529	JUVEN_ARTHR.gz	TRUE	reported	textfile	0.0061	4.877e-06	5687	M01284.metal.pos.txt.gz	TRUE	reported	JdmflL	2	TRUE	0.0036912	21.0622
rs3857856	A	G	A	G	0.0152	0.0303498	0.8885		FALSE	FALSE	FALSE	avpxUa	130699879	0.602744	0.0583136	286529	JUVEN_ARTHR.gz	TRUE	reported	textfile	0.0033	4.933e-06	5687	M01284.metal.pos.txt.gz	TRUE	reported	JdmflL	2	TRUE	0.00371671	21.2083
rs13242474	A	G	A	G	0.0111	-0.0179749	0.7395		FALSE	FALSE	FALSE	avpxUa	20401442	0.64824	0.0394008	286529	JUVEN_ARTHR.gz	TRUE	reported	textfile	0.0024	5.472e-06	5687	M01284.metal.pos.txt.gz	TRUE	reported	JdmflL	2	TRUE	0.00374723	21.3831
rs202490	T	C	T	C	-0.0111	0.0635162	0.3533		FALSE	FALSE	FALSE	avpxUa	1767480	0.0947654	0.0380159	286529	JUVEN_ARTHR.gz	TRUE	reported	textfile	0.0024	4.452e-06	5687	M01284.metal.pos.txt.gz	TRUE	reported	JdmflL	2	TRUE	0.00374723	21.3831
rs4822129	A	G	A	G	0.0122	0.0840486	0.194		FALSE	FALSE	FALSE	avpxUa	42427910	0.0694944	0.0463029	286529	JUVEN_ARTHR.gz	TRUE	reported	textfile	0.0026	3.757e-06	5687	M01284.metal.pos.txt.gz	TRUE	reported	JdmflL	2	TRUE	0.00385666	22.01
rs715	T	C	T	C	0.0113	0.0228986	0.7125		FALSE	FALSE	FALSE	avpxUa	210678331	0.564924	0.0397861	286529	JUVEN_ARTHR.gz	TRUE	reported	textfile	0.0024	4.187e-06	5687	M01284.metal.pos.txt.gz	TRUE	reported	JdmflL	2	TRUE	0.00388295	22.1606
rs10798574	T	G	T	G	-0.0142	-0.0132458	0.2212		FALSE	FALSE	FALSE	avpxUa	177840492	0.743141	0.0404211	286529	JUVEN_ARTHR.gz	TRUE	reported	textfile	0.003	2.029e-06	5687	M01284.metal.pos.txt.gz	TRUE	reported	JdmflL	2	TRUE	0.00392413	22.3966
rs10993160	A	G	A	G	0.0295	-0.237143	0.9587		FALSE	FALSE	FALSE	avpxUa	94306644	0.0126908	0.0951489	286529	JUVEN_ARTHR.gz	TRUE	reported	textfile	0.0062	1.676e-06	5687	M01284.metal.pos.txt.gz	TRUE	reported	JdmflL	2	TRUE	0.00396508	22.6312
rs10433674	T	C	T	C	0.0264	0.20685	0.9584		FALSE	FALSE	FALSE	avpxUa	70896009	0.069504	0.113959	286529	JUVEN_ARTHR.gz	TRUE	reported	textfile	0.0054	1.242e-06	5687	M01284.metal.pos.txt.gz	TRUE	reported	JdmflL	2	TRUE	0.00418519	23.8928
rs1043011	T	G	T	G	0.0172	0.0857796	0.1722		FALSE	FALSE	FALSE	avpxUa	56471256	0.0725855	0.0477766	286529	JUVEN_ARTHR.gz	TRUE	reported	textfile	0.0034	5.214e-07	5687	M01284.metal.pos.txt.gz	TRUE	reported	JdmflL	2	TRUE	0.00447987	25.5827
rs17092955	T	G	T	G	-0.0175	-0.0479451	0.1024		FALSE	FALSE	FALSE	avpxUa	95615161	0.399739	0.056936	286529	JUVEN_ARTHR.gz	TRUE	reported	textfile	0.0034	3.388e-07	5687	M01284.metal.pos.txt.gz	TRUE	reported	JdmflL	2	TRUE	0.00463678	26.4829
rs1536564	T	C	T	C	0.0075	-0.0419152	0.2644		FALSE	FALSE	FALSE	EZIY04	14716349	0.30423	0.0407972	286529	JUVEN_ARTHR.gz	TRUE	reported	textfile	0.0017	7.048e-06	7358	M01299.metal.pos.txt.gz	TRUE	reported	sMnPko	2	TRUE	0.00263826	19.4584
rs11243929	T	C	T	C	-0.0076	0.0114496	0.7731		FALSE	FALSE	FALSE	EZIY04	132898777	0.818491	0.0498923	286529	JUVEN_ARTHR.gz	TRUE	reported	textfile	0.0017	8.328e-06	7358	M01299.metal.pos.txt.gz	TRUE	reported	sMnPko	2	TRUE	0.00270889	19.9807
rs13237436	A	G	A	G	-0.0076	0.0547201	0.193		FALSE	FALSE	FALSE	EZIY04	80246502	0.224245	0.0450253	286529	JUVEN_ARTHR.gz	TRUE	reported	textfile	0.0017	7.257e-06	7358	M01299.metal.pos.txt.gz	TRUE	reported	sMnPko	2	TRUE	0.00270889	19.9807
rs906466	A	G	A	G	0.0076	0.00659014	0.1846		FALSE	FALSE	FALSE	EZIY04	36420229	0.8828	0.044703	286529	JUVEN_ARTHR.gz	TRUE	reported	textfile	0.0017	8.838e-06	7358	M01299.metal.pos.txt.gz	TRUE	reported	sMnPko	2	TRUE	0.00270889	19.9807
rs4347830	A	G	A	G	0.009	-0.0511738	0.337		FALSE	FALSE	FALSE	EZIY04	227193300	0.172469	0.0375089	286529	JUVEN_ARTHR.gz	TRUE	reported	textfile	0.002	6.795e-06	5597	M01299.metal.pos.txt.gz	TRUE	reported	sMnPko	2	TRUE	0.00360497	20.2428
rs8035304	T	G	T	G	0.009	-0.00757563	0.81		FALSE	FALSE	FALSE	EZIY04	93180696	0.872096	0.0470546	286529	JUVEN_ARTHR.gz	TRUE	reported	textfile	0.002	6.795e-06	5597	M01299.metal.pos.txt.gz	TRUE	reported	sMnPko	2	TRUE	0.00360497	20.2428
rs1512342	T	C	T	C	0.0072	0.0672827	0.3384		FALSE	FALSE	FALSE	EZIY04	148329631	0.0743721	0.0377077	286529	JUVEN_ARTHR.gz	TRUE	reported	textfile	0.0016	7.006e-06	7358	M01299.metal.pos.txt.gz	TRUE	reported	sMnPko	2	TRUE	0.00274455	20.2445
rs7834337	A	G	A	G	-0.0113	0.0369791	0.0904		FALSE	FALSE	FALSE	EZIY04	705828	0.500727	0.0549184	286529	JUVEN_ARTHR.gz	TRUE	reported	textfile	0.0025	4.709e-06	7358	M01299.metal.pos.txt.gz	TRUE	reported	sMnPko	2	TRUE	0.00276894	20.4248
rs7195332	T	C	T	C	0.0077	-0.0501655	0.2152		FALSE	FALSE	FALSE	EZIY04	19914641	0.266004	0.0451002	286529	JUVEN_ARTHR.gz	TRUE	reported	textfile	0.0017	4.051e-06	7358	M01299.metal.pos.txt.gz	TRUE	reported	sMnPko	2	TRUE	0.00278045	20.51
rs10873157	T	C	T	C	-0.0109	0.0835444	0.0933		FALSE	FALSE	FALSE	EZIY04	62633988	0.197487	0.0648262	286529	JUVEN_ARTHR.gz	TRUE	reported	textfile	0.0024	8.624e-06	7358	M01299.metal.pos.txt.gz	TRUE	reported	sMnPko	2	TRUE	0.00279547	20.6211
rs2891733	T	C	T	C	-0.0109	0.204202	0.8941		FALSE	FALSE	FALSE	EZIY04	219270486	0.0153968	0.0842799	286529	JUVEN_ARTHR.gz	TRUE	reported	textfile	0.0024	8.467e-06	7358	M01299.metal.pos.txt.gz	TRUE	reported	sMnPko	2	TRUE	0.00279547	20.6211
rs10516469	T	C	T	C	-0.0114	0.0651	0.1		FALSE	FALSE	FALSE	EZIY04	101340096	0.153742	0.0456382	286529	JUVEN_ARTHR.gz	TRUE	reported	textfile	0.0025	5.886e-06	7358	M01299.metal.pos.txt.gz	TRUE	reported	sMnPko	2	TRUE	0.00281802	20.7879
rs4808739	T	C	T	C	0.0083	0.0227043	0.7578		FALSE	FALSE	FALSE	EZIY04	18048706	0.581429	0.0411833	286529	JUVEN_ARTHR.gz	TRUE	reported	textfile	0.0018	2.421e-06	7358	M01299.metal.pos.txt.gz	TRUE	reported	sMnPko	2	TRUE	0.00288136	21.2566
rs1475943	T	C	T	C	0.0079	-0.0431097	0.2215		FALSE	FALSE	FALSE	EZIY04	46909540	0.279549	0.0398672	286529	JUVEN_ARTHR.gz	TRUE	reported	textfile	0.0017	3.693e-06	7358	M01299.metal.pos.txt.gz	TRUE	reported	sMnPko	2	TRUE	0.00292633	21.5893
rs4863214	T	C	T	C	-0.0149	-0.0171366	0.7398		FALSE	FALSE	FALSE	EZIY04	189595235	0.651595	0.0379508	286529	JUVEN_ARTHR.gz	TRUE	reported	textfile	0.0032	3.984e-06	1761	M01299.metal.pos.txt.gz	TRUE	reported	sMnPko	2	TRUE	0.0121618	21.656
rs1851740	A	C	A	C	-0.008	-0.0184959	0.185		FALSE	FALSE	FALSE	EZIY04	77690051	0.691547	0.0466178	286529	JUVEN_ARTHR.gz	TRUE	reported	textfile	0.0017	2.742e-06	7358	M01299.metal.pos.txt.gz	TRUE	reported	sMnPko	2	TRUE	0.00300066	22.1393
rs6493	A	G	A	G	0.0114	-0.0379818	0.1195		FALSE	FALSE	FALSE	EZIY04	77673986	0.444237	0.0496458	286529	JUVEN_ARTHR.gz	TRUE	reported	textfile	0.0024	2.346e-06	7358	M01299.metal.pos.txt.gz	TRUE	reported	sMnPko	2	TRUE	0.00305702	22.5564
rs9327433	T	G	T	G	-0.0076	-0.00190063	0.5134		FALSE	FALSE	FALSE	EZIY04	127210367	0.959717	0.0376301	286529	JUVEN_ARTHR.gz	TRUE	reported	textfile	0.0016	2.529e-06	7358	M01299.metal.pos.txt.gz	TRUE	reported	sMnPko	2	TRUE	0.00305702	22.5564
rs9497139	A	G	A	G	-0.029	0.0122602	0.0155		FALSE	FALSE	FALSE	EZIY04	144943204	0.912236	0.111235	286529	JUVEN_ARTHR.gz	TRUE	reported	textfile	0.0061	1.974e-06	7358	M01299.metal.pos.txt.gz	TRUE	reported	sMnPko	2	TRUE	0.00306228	22.5953
rs1532775	A	G	A	G	0.0081	-0.0317689	0.7796		FALSE	FALSE	FALSE	EZIY04	114062731	0.508851	0.048089	286529	JUVEN_ARTHR.gz	TRUE	reported	textfile	0.0017	1.035e-06	7358	M01299.metal.pos.txt.gz	TRUE	reported	sMnPko	2	TRUE	0.00307592	22.6963
rs17293820	T	G	T	G	0.0081	0.0389554	0.8016		FALSE	FALSE	FALSE	EZIY04	14254114	0.40799	0.0470796	286529	JUVEN_ARTHR.gz	TRUE	reported	textfile	0.0017	2.011e-06	7358	M01299.metal.pos.txt.gz	TRUE	reported	sMnPko	2	TRUE	0.00307592	22.6963
rs2879560	T	C	T	C	-0.0081	0.0122361	0.2226		FALSE	FALSE	FALSE	EZIY04	182596241	0.780267	0.0438614	286529	JUVEN_ARTHR.gz	TRUE	reported	textfile	0.0017	3.476e-06	7358	M01299.metal.pos.txt.gz	TRUE	reported	sMnPko	2	TRUE	0.00307592	22.6963
rs7641634	A	G	A	G	-0.0077	-0.0222964	0.266		FALSE	FALSE	FALSE	EZIY04	143823166	0.592348	0.0416416	286529	JUVEN_ARTHR.gz	TRUE	reported	textfile	0.0016	2.564e-06	7358	M01299.metal.pos.txt.gz	TRUE	reported	sMnPko	2	TRUE	0.00313774	23.1539
rs10033622	T	C	T	C	0.0126	-0.032178	0.6115		FALSE	FALSE	FALSE	EZIY04	185582838	0.391846	0.037579	286529	JUVEN_ARTHR.gz	TRUE	reported	textfile	0.0026	1.346e-06	1761	M01299.metal.pos.txt.gz	TRUE	reported	sMnPko	2	TRUE	0.0131608	23.4585
rs7151615	T	G	T	G	-0.0079	0.0615538	0.273		FALSE	FALSE	FALSE	EZIY04	20263788	0.117252	0.039296	286529	JUVEN_ARTHR.gz	TRUE	reported	textfile	0.0016	1.469e-06	7358	M01299.metal.pos.txt.gz	TRUE	reported	sMnPko	2	TRUE	0.00330231	24.3723
rs703014	A	G	A	G	0.0135	-0.0230043	0.326		FALSE	FALSE	FALSE	EZIY04	28352876	0.558217	0.0392906	286529	JUVEN_ARTHR.gz	TRUE	reported	textfile	0.0027	7.194e-07	1761	M01299.metal.pos.txt.gz	TRUE	reported	sMnPko	2	TRUE	0.0139978	24.9716
rs936632	A	C	A	C	-0.0089	-0.0289579	0.1787		FALSE	FALSE	FALSE	EZIY04	52646110	0.563207	0.0500929	286529	JUVEN_ARTHR.gz	TRUE	reported	textfile	0.0017	2.694e-07	7358	M01299.metal.pos.txt.gz	TRUE	reported	sMnPko	2	TRUE	0.00371114	27.4009
rs174408	A	G	A	G	0.0129	0.00321514	0.149		FALSE	FALSE	FALSE	EZIY04	111611146	0.959246	0.0629183	286529	JUVEN_ARTHR.gz	TRUE	reported	textfile	0.0023	1.41e-08	7358	M01299.metal.pos.txt.gz	TRUE	reported	sMnPko	2	TRUE	0.00425707	31.4489
rs12728678	T	C	T	C	-0.0096	-0.0237193	0.2003		FALSE	FALSE	FALSE	EZIY04	154792239	0.597279	0.0448958	286529	JUVEN_ARTHR.gz	TRUE	reported	textfile	0.0017	2.189e-08	7358	M01299.metal.pos.txt.gz	TRUE	reported	sMnPko	2	TRUE	0.00431526	31.8806
rs172650	A	C	A	C	0.0102	0.00654851	0.6543		FALSE	FALSE	FALSE	EZIY04	71570009	0.861374	0.0375005	286529	JUVEN_ARTHR.gz	TRUE	reported	textfile	0.0016	2.818e-10	7358	M01299.metal.pos.txt.gz	TRUE	reported	sMnPko	2	TRUE	0.00549299	40.6296
rs9400467	T	C	T	C	-0.0121	-0.0447725	0.7059		FALSE	FALSE	FALSE	EZIY04	111102812	0.243352	0.038377	286529	JUVEN_ARTHR.gz	TRUE	reported	textfile	0.0016	6.541e-14	7358	M01299.metal.pos.txt.gz	TRUE	reported	sMnPko	2	TRUE	0.00771273	57.1759
rs1402325	A	G	A	G	-0.008	0.0697968	0.1437		FALSE	FALSE	FALSE	VpYZ99	43601584	0.16419	0.0501732	286529	JUVEN_ARTHR.gz	TRUE	reported	textfile	0.0018	8.23e-06	7363	M01301.metal.pos.txt.gz	TRUE	reported	mgqsNe	2	TRUE	0.00267557	19.7477
rs13339263	A	G	A	G	-0.0081	-0.0578171	0.8587		FALSE	FALSE	FALSE	VpYZ99	48967245	0.287306	0.0543369	286529	JUVEN_ARTHR.gz	TRUE	reported	textfile	0.0018	6.52e-06	7363	M01301.metal.pos.txt.gz	TRUE	reported	mgqsNe	2	TRUE	0.00274269	20.2445
rs10738383	A	G	A	G	-0.0131	-0.000429603	0.6175		FALSE	FALSE	FALSE	VpYZ99	15016044	0.990834	0.0373946	286529	JUVEN_ARTHR.gz	TRUE	reported	textfile	0.0029	7.385e-06	1763	M01301.metal.pos.txt.gz	TRUE	reported	mgqsNe	2	TRUE	0.0114419	20.3823
rs4317453	A	G	A	G	-0.0077	-0.00179404	0.3363		FALSE	FALSE	FALSE	VpYZ99	1424127	0.96308	0.0387572	286529	JUVEN_ARTHR.gz	TRUE	reported	textfile	0.0017	9.116e-06	7363	M01301.metal.pos.txt.gz	TRUE	reported	mgqsNe	2	TRUE	0.00277856	20.51
rs13302218	A	G	A	G	-0.0118	-0.0526682	0.932		FALSE	FALSE	FALSE	VpYZ99	110628332	0.608367	0.102786	286529	JUVEN_ARTHR.gz	TRUE	reported	textfile	0.0026	6.799e-06	7363	M01301.metal.pos.txt.gz	TRUE	reported	mgqsNe	2	TRUE	0.00278965	20.592
rs10491431	A	C	A	C	0.0082	0.0261813	0.1435		FALSE	FALSE	FALSE	VpYZ99	35967898	0.628035	0.0540383	286529	JUVEN_ARTHR.gz	TRUE	reported	textfile	0.0018	3.8e-06	7363	M01301.metal.pos.txt.gz	TRUE	reported	mgqsNe	2	TRUE	0.00281064	20.7474
rs12268257	T	C	T	C	-0.0082	-0.0565677	0.1339		FALSE	FALSE	FALSE	VpYZ99	25575752	0.330033	0.0580749	286529	JUVEN_ARTHR.gz	TRUE	reported	textfile	0.0018	5.591e-06	7363	M01301.metal.pos.txt.gz	TRUE	reported	mgqsNe	2	TRUE	0.00281064	20.7474
rs2383208	A	G	A	G	0.0078	0.0683768	0.8223		FALSE	FALSE	FALSE	VpYZ99	22132077	0.187206	0.0518442	286529	JUVEN_ARTHR.gz	TRUE	reported	textfile	0.0017	8.789e-06	7363	M01301.metal.pos.txt.gz	TRUE	reported	mgqsNe	2	TRUE	0.002851	21.0462
rs4426541	A	G	A	G	-0.0079	0.0319266	0.2229		FALSE	FALSE	FALSE	VpYZ99	166264446	0.502291	0.0475884	286529	JUVEN_ARTHR.gz	TRUE	reported	textfile	0.0017	5.395e-06	7363	M01301.metal.pos.txt.gz	TRUE	reported	mgqsNe	2	TRUE	0.00292435	21.5893
rs10850904	T	C	T	C	0.0085	-0.0604055	0.127		FALSE	FALSE	FALSE	VpYZ99	117817427	0.272957	0.0551005	286529	JUVEN_ARTHR.gz	TRUE	reported	textfile	0.0018	2.738e-06	7363	M01301.metal.pos.txt.gz	TRUE	reported	mgqsNe	2	TRUE	0.00301943	22.2933
rs11151130	A	G	A	G	0.0085	0.0401562	0.1379		FALSE	FALSE	FALSE	VpYZ99	75611644	0.465926	0.0550747	286529	JUVEN_ARTHR.gz	TRUE	reported	textfile	0.0018	1.786e-06	7363	M01301.metal.pos.txt.gz	TRUE	reported	mgqsNe	2	TRUE	0.00301943	22.2933
rs3024536	T	C	T	C	-0.0085	0.0551078	0.1443		FALSE	FALSE	FALSE	VpYZ99	27341392	0.378074	0.0625194	286529	JUVEN_ARTHR.gz	TRUE	reported	textfile	0.0018	1.69e-06	7363	M01301.metal.pos.txt.gz	TRUE	reported	mgqsNe	2	TRUE	0.00301943	22.2933
rs10095414	A	G	A	G	0.0086	-0.055323	0.8619		FALSE	FALSE	FALSE	VpYZ99	20721404	0.288235	0.0520932	286529	JUVEN_ARTHR.gz	TRUE	reported	textfile	0.0018	2.285e-06	7363	M01301.metal.pos.txt.gz	TRUE	reported	mgqsNe	2	TRUE	0.00309067	22.821
rs10917910	A	C	A	C	-0.0086	-0.0717603	0.8597		FALSE	FALSE	FALSE	VpYZ99	164096060	0.319311	0.0720576	286529	JUVEN_ARTHR.gz	TRUE	reported	textfile	0.0018	1.652e-06	7363	M01301.metal.pos.txt.gz	TRUE	reported	mgqsNe	2	TRUE	0.00309067	22.821
rs9642758	A	G	A	G	0.0086	-0.00302362	0.1578		FALSE	FALSE	FALSE	VpYZ99	35863641	0.951864	0.0500885	286529	JUVEN_ARTHR.gz	TRUE	reported	textfile	0.0018	1.282e-06	7363	M01301.metal.pos.txt.gz	TRUE	reported	mgqsNe	2	TRUE	0.00309067	22.821
rs7583413	T	C	T	C	0.0082	-0.0685404	0.8245		FALSE	FALSE	FALSE	VpYZ99	227612594	0.196432	0.0530588	286529	JUVEN_ARTHR.gz	TRUE	reported	textfile	0.0017	2.62e-06	7363	M01301.metal.pos.txt.gz	TRUE	reported	mgqsNe	2	TRUE	0.00314996	23.2601
rs1573544	T	C	T	C	0.0087	-0.0324688	0.1484		FALSE	FALSE	FALSE	VpYZ99	15174102	0.489806	0.0470141	286529	JUVEN_ARTHR.gz	TRUE	reported	textfile	0.0018	9.635e-07	7363	M01301.metal.pos.txt.gz	TRUE	reported	mgqsNe	2	TRUE	0.00316274	23.3548
rs1894947	T	C	T	C	0.0083	0.0210337	0.1801		FALSE	FALSE	FALSE	VpYZ99	55972666	0.663968	0.0484155	286529	JUVEN_ARTHR.gz	TRUE	reported	textfile	0.0017	1.847e-06	7363	M01301.metal.pos.txt.gz	TRUE	reported	mgqsNe	2	TRUE	0.00322701	23.8309
rs7572149	T	C	T	C	0.0088	-0.0186402	0.133		FALSE	FALSE	FALSE	VpYZ99	104232395	0.68824	0.046456	286529	JUVEN_ARTHR.gz	TRUE	reported	textfile	0.0018	1.002e-06	7363	M01301.metal.pos.txt.gz	TRUE	reported	mgqsNe	2	TRUE	0.00323562	23.8947
rs1179979	A	G	A	G	-0.0128	0.0108611	0.9214		FALSE	FALSE	FALSE	VpYZ99	36877769	0.89281	0.0806021	286529	JUVEN_ARTHR.gz	TRUE	reported	textfile	0.0026	9.489e-07	7363	M01301.metal.pos.txt.gz	TRUE	reported	mgqsNe	2	TRUE	0.00328089	24.2301
rs12927959	A	G	A	G	0.0089	0.085691	0.7248		FALSE	FALSE	FALSE	VpYZ99	67693166	0.0298092	0.0394414	286529	JUVEN_ARTHR.gz	TRUE	reported	textfile	0.0018	3.76e-07	7363	M01301.metal.pos.txt.gz	TRUE	reported	mgqsNe	2	TRUE	0.00330933	24.4409
rs6587731	T	G	T	G	-0.0093	-0.0254518	0.1626		FALSE	FALSE	FALSE	VpYZ99	153215204	0.578522	0.0458141	286529	JUVEN_ARTHR.gz	TRUE	reported	textfile	0.0018	1.963e-07	7363	M01301.metal.pos.txt.gz	TRUE	reported	mgqsNe	2	TRUE	0.00361239	26.6872
rs2863979	A	G	A	G	0.0143	0.114723	0.7241		FALSE	FALSE	FALSE	VpYZ99	68297987	0.00484418	0.0407223	286529	JUVEN_ARTHR.gz	TRUE	reported	textfile	0.0017	1.443e-17	7363	M01301.metal.pos.txt.gz	TRUE	reported	mgqsNe	2	TRUE	0.00951844	70.7386
rs4693555	T	C	T	C	-0.0069	-0.0916187	0.2131		FALSE	FALSE	FALSE	7rpNyC	83071382	0.0312795	0.0425442	286529	JUVEN_ARTHR.gz	TRUE	reported	textfile	0.0016	8.434e-06	7347	M01302.metal.pos.txt.gz	TRUE	reported	9quIfQ	2	TRUE	0.00252494	18.5926
rs2066415	T	C	T	C	0.0065	0.00539178	0.3567		FALSE	FALSE	FALSE	7rpNyC	5867061	0.884551	0.0371327	286529	JUVEN_ARTHR.gz	TRUE	reported	textfile	0.0015	8.628e-06	7347	M01302.metal.pos.txt.gz	TRUE	reported	9quIfQ	2	TRUE	0.00254933	18.7727
rs885076	A	G	A	G	-0.0074	-0.0702648	0.8716		FALSE	FALSE	FALSE	7rpNyC	131204990	0.170487	0.0512642	286529	JUVEN_ARTHR.gz	TRUE	reported	textfile	0.0017	8.747e-06	7347	M01302.metal.pos.txt.gz	TRUE	reported	9quIfQ	2	TRUE	0.00257239	18.9429
rs11760350	A	G	A	G	-0.0075	0.00635956	0.1238		FALSE	FALSE	FALSE	7rpNyC	39232543	0.907343	0.0546401	286529	JUVEN_ARTHR.gz	TRUE	reported	textfile	0.0017	7.77e-06	7347	M01302.metal.pos.txt.gz	TRUE	reported	9quIfQ	2	TRUE	0.0026422	19.4584
rs6766715	A	G	A	G	-0.009	-0.03771	0.128		FALSE	FALSE	FALSE	7rpNyC	173068358	0.488823	0.0544799	286529	JUVEN_ARTHR.gz	TRUE	reported	textfile	0.002	6.795e-06	5585	M01302.metal.pos.txt.gz	TRUE	reported	9quIfQ	2	TRUE	0.00361268	20.2427
rs1742639	A	G	A	G	0.0077	0.0263945	0.8865		FALSE	FALSE	FALSE	7rpNyC	46093117	0.707682	0.0703905	286529	JUVEN_ARTHR.gz	TRUE	reported	textfile	0.0017	7.939e-06	7347	M01302.metal.pos.txt.gz	TRUE	reported	9quIfQ	2	TRUE	0.0027846	20.51
rs6533609	T	C	T	C	-0.0077	-0.0627235	0.1429		FALSE	FALSE	FALSE	7rpNyC	112357731	0.234118	0.0527169	286529	JUVEN_ARTHR.gz	TRUE	reported	textfile	0.0017	3.776e-06	7347	M01302.metal.pos.txt.gz	TRUE	reported	9quIfQ	2	TRUE	0.0027846	20.51
rs9410970	A	C	A	C	-0.0068	0.0445877	0.2201		FALSE	FALSE	FALSE	7rpNyC	87800305	0.343938	0.0471123	286529	JUVEN_ARTHR.gz	TRUE	reported	textfile	0.0015	5.493e-06	7347	M01302.metal.pos.txt.gz	TRUE	reported	9quIfQ	2	TRUE	0.00278941	20.5455
rs7570141	A	G	A	G	-0.0119	0.0304446	0.104		FALSE	FALSE	FALSE	7rpNyC	18094114	0.580534	0.0550928	286529	JUVEN_ARTHR.gz	TRUE	reported	textfile	0.0026	6.212e-06	7347	M01302.metal.pos.txt.gz	TRUE	reported	9quIfQ	2	TRUE	0.00284316	20.9425
rs16839317	T	C	T	C	-0.0078	0.0258713	0.8726		FALSE	FALSE	FALSE	7rpNyC	132500039	0.605108	0.0500344	286529	JUVEN_ARTHR.gz	TRUE	reported	textfile	0.0017	2.753e-06	7347	M01302.metal.pos.txt.gz	TRUE	reported	9quIfQ	2	TRUE	0.00285719	21.0462
rs3740996	A	G	A	G	0.0078	0.0147116	0.1208		FALSE	FALSE	FALSE	7rpNyC	5680051	0.799038	0.0577848	286529	JUVEN_ARTHR.gz	TRUE	reported	textfile	0.0017	4.33e-06	7347	M01302.metal.pos.txt.gz	TRUE	reported	9quIfQ	2	TRUE	0.00285719	21.0462
rs6960830	T	C	T	C	0.0078	-0.12065	0.8851		FALSE	FALSE	FALSE	7rpNyC	156375912	0.111593	0.0758293	286529	JUVEN_ARTHR.gz	TRUE	reported	textfile	0.0017	4.158e-06	7347	M01302.metal.pos.txt.gz	TRUE	reported	9quIfQ	2	TRUE	0.00285719	21.0462
rs2780242	T	C	T	C	-0.0083	-0.00865193	0.1138		FALSE	FALSE	FALSE	7rpNyC	117970744	0.889773	0.0624276	286529	JUVEN_ARTHR.gz	TRUE	reported	textfile	0.0018	3.849e-06	7347	M01302.metal.pos.txt.gz	TRUE	reported	9quIfQ	2	TRUE	0.00288567	21.2566
rs487946	T	G	T	G	-0.0074	-0.0423623	0.8292		FALSE	FALSE	FALSE	7rpNyC	62818336	0.403949	0.0507583	286529	JUVEN_ARTHR.gz	TRUE	reported	textfile	0.0016	3.096e-06	7347	M01302.metal.pos.txt.gz	TRUE	reported	9quIfQ	2	TRUE	0.00290303	21.3848
rs9598459	A	G	A	G	0.0079	-0.047906	0.896		FALSE	FALSE	FALSE	7rpNyC	62461216	0.500274	0.071071	286529	JUVEN_ARTHR.gz	TRUE	reported	textfile	0.0017	5.172e-06	7347	M01302.metal.pos.txt.gz	TRUE	reported	9quIfQ	2	TRUE	0.0029307	21.5893
rs6071991	T	C	T	C	-0.0075	-0.0188295	0.1495		FALSE	FALSE	FALSE	7rpNyC	40261343	0.688506	0.0469701	286529	JUVEN_ARTHR.gz	TRUE	reported	textfile	0.0016	3.811e-06	7347	M01302.metal.pos.txt.gz	TRUE	reported	9quIfQ	2	TRUE	0.00298178	21.9667
rs2418886	A	G	A	G	0.0223	0.071381	0.0489		FALSE	FALSE	FALSE	7rpNyC	190180734	0.459153	0.0964291	286529	JUVEN_ARTHR.gz	TRUE	reported	textfile	0.0047	1.63e-06	1762	M01302.metal.pos.txt.gz	TRUE	reported	9quIfQ	2	TRUE	0.0126152	22.4864
rs17478241	T	C	T	C	-0.0076	-0.00805162	0.168		FALSE	FALSE	FALSE	7rpNyC	32147814	0.859808	0.0455877	286529	JUVEN_ARTHR.gz	TRUE	reported	textfile	0.0016	2.751e-06	7347	M01302.metal.pos.txt.gz	TRUE	reported	9quIfQ	2	TRUE	0.00306158	22.5564
rs11232103	A	C	A	C	0.0085	-0.013821	0.1151		FALSE	FALSE	FALSE	7rpNyC	80381371	0.780337	0.0495591	286529	JUVEN_ARTHR.gz	TRUE	reported	textfile	0.0017	3.697e-07	7347	M01302.metal.pos.txt.gz	TRUE	reported	9quIfQ	2	TRUE	0.00339121	24.9932
rs320485	T	C	T	C	0.0094	-0.0554323	0.1324		FALSE	FALSE	FALSE	7rpNyC	213473223	0.227111	0.0458939	286529	JUVEN_ARTHR.gz	TRUE	reported	textfile	0.0017	4.97e-08	7347	M01302.metal.pos.txt.gz	TRUE	reported	9quIfQ	2	TRUE	0.00414423	30.5661
rs9471841	T	C	T	C	-0.0275	0.0540628	0.0526		FALSE	FALSE	FALSE	fOR8c5	42305594	0.46553	0.0740819	286529	JUVEN_ARTHR.gz	TRUE	reported	textfile	0.0062	9.844e-06	6946	M01303.metal.pos.txt.gz	TRUE	reported	eQFQP6	2	TRUE	0.00282435	19.6679
rs10166484	T	C	T	C	-0.0121	-0.0304186	0.3157		FALSE	FALSE	FALSE	fOR8c5	188783957	0.476515	0.0427277	286529	JUVEN_ARTHR.gz	TRUE	reported	textfile	0.0027	5.291e-06	6946	M01303.metal.pos.txt.gz	TRUE	reported	eQFQP6	2	TRUE	0.00288307	20.0779
rs690191	T	C	T	C	-0.0121	0.0317514	0.7821		FALSE	FALSE	FALSE	fOR8c5	76366124	0.488716	0.0458602	286529	JUVEN_ARTHR.gz	TRUE	reported	textfile	0.0027	9.234e-06	6946	M01303.metal.pos.txt.gz	TRUE	reported	eQFQP6	2	TRUE	0.00288307	20.0779
rs12713120	T	C	T	C	0.0122	-0.0109519	0.7564		FALSE	FALSE	FALSE	fOR8c5	50649546	0.802146	0.0437079	286529	JUVEN_ARTHR.gz	TRUE	reported	textfile	0.0027	6.742e-06	6946	M01303.metal.pos.txt.gz	TRUE	reported	eQFQP6	2	TRUE	0.00293078	20.4111
rs4768795	T	G	T	G	0.0195	0.0141126	0.3587		FALSE	FALSE	FALSE	fOR8c5	47319191	0.703477	0.0370769	286529	JUVEN_ARTHR.gz	TRUE	reported	textfile	0.0043	6.189e-06	6946	M01303.metal.pos.txt.gz	TRUE	reported	eQFQP6	2	TRUE	0.00295198	20.5592
rs1939471	A	G	A	G	-0.0123	-0.0729496	0.7209		FALSE	FALSE	FALSE	fOR8c5	96103920	0.059227	0.0386692	286529	JUVEN_ARTHR.gz	TRUE	reported	textfile	0.0027	4.063e-06	6946	M01303.metal.pos.txt.gz	TRUE	reported	eQFQP6	2	TRUE	0.00297887	20.7471
rs10990303	T	C	T	C	-0.0129	0.0712449	0.2309		FALSE	FALSE	FALSE	fOR8c5	95648123	0.118153	0.0455946	286529	JUVEN_ARTHR.gz	TRUE	reported	textfile	0.0028	3.938e-06	6946	M01303.metal.pos.txt.gz	TRUE	reported	eQFQP6	2	TRUE	0.00304652	21.2197
rs2869990	T	C	T	C	-0.0125	0.0822602	0.7192		FALSE	FALSE	FALSE	fOR8c5	89070463	0.0564716	0.0431273	286529	JUVEN_ARTHR.gz	TRUE	reported	textfile	0.0027	2.831e-06	6946	M01303.metal.pos.txt.gz	TRUE	reported	eQFQP6	2	TRUE	0.00307624	21.4273
rs8073225	T	C	T	C	-0.013	-0.027614	0.7657		FALSE	FALSE	FALSE	fOR8c5	79091700	0.570776	0.0487098	286529	JUVEN_ARTHR.gz	TRUE	reported	textfile	0.0028	3.938e-06	6946	M01303.metal.pos.txt.gz	TRUE	reported	eQFQP6	2	TRUE	0.00309379	21.5499
rs726900	T	G	T	G	0.0173	-0.0118532	0.8497		FALSE	FALSE	FALSE	fOR8c5	74023665	0.802487	0.047388	286529	JUVEN_ARTHR.gz	TRUE	reported	textfile	0.0036	1.592e-06	6946	M01303.metal.pos.txt.gz	TRUE	reported	eQFQP6	2	TRUE	0.00331368	23.0867
rs2288867	T	C	T	C	-0.0132	0.00358318	0.2334		FALSE	FALSE	FALSE	fOR8c5	19654759	0.94131	0.0486692	286529	JUVEN_ARTHR.gz	TRUE	reported	textfile	0.0027	1.018e-06	6946	M01303.metal.pos.txt.gz	TRUE	reported	eQFQP6	2	TRUE	0.00342921	23.8944
rs912170	A	G	A	G	-0.0186	-0.06671	0.8773		FALSE	FALSE	FALSE	fOR8c5	656736	0.137524	0.0449203	286529	JUVEN_ARTHR.gz	TRUE	reported	textfile	0.0036	2.089e-07	6946	M01303.metal.pos.txt.gz	TRUE	reported	eQFQP6	2	TRUE	0.00382843	26.6868
rs10899384	A	G	A	G	0.0139	0.0192365	0.3819		FALSE	FALSE	FALSE	fOR8c5	77507423	0.614455	0.0381885	286529	JUVEN_ARTHR.gz	TRUE	reported	textfile	0.0026	1.27e-07	6946	M01303.metal.pos.txt.gz	TRUE	reported	eQFQP6	2	TRUE	0.00409793	28.5731
rs26724	A	G	A	G	0.014	0.000990125	0.3507		FALSE	FALSE	FALSE	fOR8c5	107608572	0.979574	0.038672	286529	JUVEN_ARTHR.gz	TRUE	reported	textfile	0.0026	1.258e-07	6946	M01303.metal.pos.txt.gz	TRUE	reported	eQFQP6	2	TRUE	0.00415686	28.9857
rs7503429	A	C	A	C	-0.016	0.060661	0.4255		FALSE	FALSE	FALSE	fOR8c5	82233549	0.102795	0.0371822	286529	JUVEN_ARTHR.gz	TRUE	reported	textfile	0.0026	1.635e-09	6946	M01303.metal.pos.txt.gz	TRUE	reported	eQFQP6	2	TRUE	0.00542247	37.8589
rs802993	A	G	A	G	-0.0278	-0.0727883	0.0685		FALSE	FALSE	FALSE	7o4Tge	52208159	0.29554	0.0695842	286529	JUVEN_ARTHR.gz	TRUE	reported	textfile	0.0063	9.106e-06	1766	M01336.metal.pos.txt.gz	TRUE	reported	DcasIn	2	TRUE	0.0109057	19.4499
rs12200468	A	G	A	G	0.0111	-0.0080048	0.8245		FALSE	FALSE	FALSE	7o4Tge	72642142	0.876786	0.0516289	286529	JUVEN_ARTHR.gz	TRUE	reported	textfile	0.0025	6.851e-06	7352	M01336.metal.pos.txt.gz	TRUE	reported	DcasIn	2	TRUE	0.00267422	19.7082
rs4408	A	G	A	G	0.0107	0.0546009	0.1844		FALSE	FALSE	FALSE	7o4Tge	48369199	0.213774	0.0439177	286529	JUVEN_ARTHR.gz	TRUE	reported	textfile	0.0024	9.964e-06	7352	M01336.metal.pos.txt.gz	TRUE	reported	DcasIn	2	TRUE	0.00269629	19.8713
rs2190223	A	G	A	G	0.0076	0.0138864	0.5733		FALSE	FALSE	FALSE	7o4Tge	71224679	0.728424	0.0399929	286529	JUVEN_ARTHR.gz	TRUE	reported	textfile	0.0017	7.691e-06	7352	M01336.metal.pos.txt.gz	TRUE	reported	DcasIn	2	TRUE	0.0027111	19.9807
rs942888	A	G	A	G	-0.0076	-0.0421028	0.4776		FALSE	FALSE	FALSE	7o4Tge	45561094	0.261348	0.0374843	286529	JUVEN_ARTHR.gz	TRUE	reported	textfile	0.0017	6.292e-06	7352	M01336.metal.pos.txt.gz	TRUE	reported	DcasIn	2	TRUE	0.0027111	19.9807
rs577266	A	C	A	C	-0.009	-0.0123773	0.637		FALSE	FALSE	FALSE	7o4Tge	29640244	0.750086	0.0388581	286529	JUVEN_ARTHR.gz	TRUE	reported	textfile	0.002	6.795e-06	5586	M01336.metal.pos.txt.gz	TRUE	reported	DcasIn	2	TRUE	0.00361204	20.2427
rs10199787	T	C	T	C	0.0077	0.0654377	0.6173		FALSE	FALSE	FALSE	7o4Tge	10952487	0.0841124	0.0378843	286529	JUVEN_ARTHR.gz	TRUE	reported	textfile	0.0017	6.198e-06	7352	M01336.metal.pos.txt.gz	TRUE	reported	DcasIn	2	TRUE	0.00278271	20.51
rs12147529	A	G	A	G	0.0078	-0.0824455	0.4485		FALSE	FALSE	FALSE	7o4Tge	33085087	0.0253233	0.0368647	286529	JUVEN_ARTHR.gz	TRUE	reported	textfile	0.0017	5.917e-06	7352	M01336.metal.pos.txt.gz	TRUE	reported	DcasIn	2	TRUE	0.00285525	21.0462
rs13355979	A	G	A	G	-0.0078	0.085573	0.5663		FALSE	FALSE	FALSE	7o4Tge	32983909	0.0231489	0.0376813	286529	JUVEN_ARTHR.gz	TRUE	reported	textfile	0.0017	3.942e-06	7352	M01336.metal.pos.txt.gz	TRUE	reported	DcasIn	2	TRUE	0.00285525	21.0462
rs1466228	T	C	T	C	-0.0234	-0.22099	0.035		FALSE	FALSE	FALSE	7o4Tge	32426689	0.0913335	0.130887	286529	JUVEN_ARTHR.gz	TRUE	reported	textfile	0.0051	4.185e-06	7352	M01336.metal.pos.txt.gz	TRUE	reported	DcasIn	2	TRUE	0.00285525	21.0462
rs2931383	T	G	T	G	0.0078	-0.0223311	0.5816		FALSE	FALSE	FALSE	7o4Tge	19898215	0.563255	0.0386342	286529	JUVEN_ARTHR.gz	TRUE	reported	textfile	0.0017	4.678e-06	7352	M01336.metal.pos.txt.gz	TRUE	reported	DcasIn	2	TRUE	0.00285525	21.0462
rs10242171	A	G	A	G	-0.0121	0.0127639	0.1355		FALSE	FALSE	FALSE	7o4Tge	28904528	0.832385	0.0603085	286529	JUVEN_ARTHR.gz	TRUE	reported	textfile	0.0026	3.727e-06	7352	M01336.metal.pos.txt.gz	TRUE	reported	DcasIn	2	TRUE	0.00293725	21.6524
rs7565567	A	C	A	C	-0.042	-0.17478	0.982		FALSE	FALSE	FALSE	7o4Tge	11571096	0.0239315	0.0773972	286529	JUVEN_ARTHR.gz	TRUE	reported	textfile	0.009	3.061e-06	5586	M01336.metal.pos.txt.gz	TRUE	reported	DcasIn	2	TRUE	0.0038835	21.77
rs12353451	A	G	A	G	-0.0229	0.237961	0.0373		FALSE	FALSE	FALSE	7o4Tge	135169210	0.0502655	0.121552	286529	JUVEN_ARTHR.gz	TRUE	reported	textfile	0.0049	3.123e-06	7352	M01336.metal.pos.txt.gz	TRUE	reported	DcasIn	2	TRUE	0.002962	21.8354
rs6540294	A	C	A	C	-0.008	-0.0593056	0.451		FALSE	FALSE	FALSE	7o4Tge	86445798	0.123388	0.0384925	286529	JUVEN_ARTHR.gz	TRUE	reported	textfile	0.0017	2.872e-06	7352	M01336.metal.pos.txt.gz	TRUE	reported	DcasIn	2	TRUE	0.0030031	22.1393
rs9809122	A	G	A	G	-0.008	-0.0318613	0.5296		FALSE	FALSE	FALSE	7o4Tge	70035102	0.407237	0.0384443	286529	JUVEN_ARTHR.gz	TRUE	reported	textfile	0.0017	2.445e-06	7352	M01336.metal.pos.txt.gz	TRUE	reported	DcasIn	2	TRUE	0.0030031	22.1393
rs11118120	A	C	A	C	-0.0137	0.0320775	0.8495		FALSE	FALSE	FALSE	7o4Tge	218532419	0.48845	0.0463029	286529	JUVEN_ARTHR.gz	TRUE	reported	textfile	0.0029	3.158e-06	7352	M01336.metal.pos.txt.gz	TRUE	reported	DcasIn	2	TRUE	0.00302638	22.3114
rs4957697	A	G	A	G	-0.0081	-0.0255897	0.4208		FALSE	FALSE	FALSE	7o4Tge	107228796	0.49126	0.0371777	286529	JUVEN_ARTHR.gz	TRUE	reported	textfile	0.0017	1.733e-06	7352	M01336.metal.pos.txt.gz	TRUE	reported	DcasIn	2	TRUE	0.00307842	22.6962
rs10112003	A	G	A	G	0.0158	-0.00502989	0.0782		FALSE	FALSE	FALSE	7o4Tge	34502975	0.951186	0.0821647	286529	JUVEN_ARTHR.gz	TRUE	reported	textfile	0.0033	1.734e-06	7352	M01336.metal.pos.txt.gz	TRUE	reported	DcasIn	2	TRUE	0.00310834	22.9175
rs11222474	T	G	T	G	-0.0082	0.00409864	0.6036		FALSE	FALSE	FALSE	7o4Tge	131117835	0.916093	0.0389024	286529	JUVEN_ARTHR.gz	TRUE	reported	textfile	0.0017	1.42e-06	7352	M01336.metal.pos.txt.gz	TRUE	reported	DcasIn	2	TRUE	0.00315466	23.2601
rs11193635	T	C	T	C	0.0087	-0.0195332	0.6724		FALSE	FALSE	FALSE	7o4Tge	107708493	0.632783	0.0408804	286529	JUVEN_ARTHR.gz	TRUE	reported	textfile	0.0018	7.342e-07	7352	M01336.metal.pos.txt.gz	TRUE	reported	DcasIn	2	TRUE	0.00316745	23.3548
rs11940037	T	C	T	C	0.0121	-0.0553414	0.8408		FALSE	FALSE	FALSE	7o4Tge	57969362	0.21898	0.0450207	286529	JUVEN_ARTHR.gz	TRUE	reported	textfile	0.0025	1.241e-06	7352	M01336.metal.pos.txt.gz	TRUE	reported	DcasIn	2	TRUE	0.00317617	23.4192
rs1348656	T	C	T	C	-0.0117	-0.0949233	0.798		FALSE	FALSE	FALSE	7o4Tge	145215733	0.0447404	0.047294	286529	JUVEN_ARTHR.gz	TRUE	reported	textfile	0.0024	9.069e-07	7352	M01336.metal.pos.txt.gz	TRUE	reported	DcasIn	2	TRUE	0.00322212	23.7592
rs4420815	A	G	A	G	-0.015	0.0704032	0.143		FALSE	FALSE	FALSE	7o4Tge	33753277	0.137408	0.0473932	286529	JUVEN_ARTHR.gz	TRUE	reported	textfile	0.003	5.733e-07	5586	M01336.metal.pos.txt.gz	TRUE	reported	DcasIn	2	TRUE	0.00445553	24.991
rs12931268	T	C	T	C	-0.0087	0.00786494	0.6329		FALSE	FALSE	FALSE	7o4Tge	49770591	0.843796	0.0399154	286529	JUVEN_ARTHR.gz	TRUE	reported	textfile	0.0017	2.907e-07	7352	M01336.metal.pos.txt.gz	TRUE	reported	DcasIn	2	TRUE	0.00354969	26.1832
rs11133892	A	G	A	G	0.0089	0.0357711	0.4427		FALSE	FALSE	FALSE	7o4Tge	17254917	0.337824	0.0373208	286529	JUVEN_ARTHR.gz	TRUE	reported	textfile	0.0017	1.559e-07	7352	M01336.metal.pos.txt.gz	TRUE	reported	DcasIn	2	TRUE	0.00371416	27.4008
rs603424	A	G	A	G	0.0151	-0.0601118	0.1836		FALSE	FALSE	FALSE	7o4Tge	100315722	0.303208	0.0583848	286529	JUVEN_ARTHR.gz	TRUE	reported	textfile	0.0024	2.455e-10	7352	M01336.metal.pos.txt.gz	TRUE	reported	DcasIn	2	TRUE	0.00535542	39.5743
rs1801838	T	C	T	C	-0.0469	-0.0763383	0.9655		FALSE	FALSE	FALSE	0EcMON	75643425	0.177357	0.0565914	286529	JUVEN_ARTHR.gz	TRUE	reported	textfile	0.0105	8.513e-06	7335	M01356.metal.pos.txt.gz	TRUE	reported	bMdSxV	2	TRUE	0.00271261	19.9457
rs11824733	T	C	T	C	0.072	-0.179148	0.0212		FALSE	FALSE	FALSE	0EcMON	23548233	0.107842	0.111412	286529	JUVEN_ARTHR.gz	TRUE	reported	textfile	0.0161	7.644e-06	1755	M01356.metal.pos.txt.gz	TRUE	reported	bMdSxV	2	TRUE	0.0112672	19.9764
rs11118895	T	C	T	C	0.0202	-0.0211582	0.4675		FALSE	FALSE	FALSE	0EcMON	221919664	0.592227	0.0395028	286529	JUVEN_ARTHR.gz	TRUE	reported	textfile	0.0045	7.155e-06	1755	M01356.metal.pos.txt.gz	TRUE	reported	bMdSxV	2	TRUE	0.0113512	20.1272
rs10156335	A	G	A	G	-0.0153	-0.00639697	0.8473		FALSE	FALSE	FALSE	0EcMON	94631087	0.901144	0.0514987	286529	JUVEN_ARTHR.gz	TRUE	reported	textfile	0.0034	7.174e-06	7335	M01356.metal.pos.txt.gz	TRUE	reported	bMdSxV	2	TRUE	0.00275314	20.2445
rs1483739	A	C	A	C	0.0117	-0.0120687	0.2369		FALSE	FALSE	FALSE	0EcMON	95393109	0.762339	0.0399083	286529	JUVEN_ARTHR.gz	TRUE	reported	textfile	0.0026	9.507e-06	7335	M01356.metal.pos.txt.gz	TRUE	reported	bMdSxV	2	TRUE	0.00275314	20.2445
rs9291034	T	C	T	C	-0.0117	0.0481978	0.4068		FALSE	FALSE	FALSE	0EcMON	192914703	0.193449	0.0370626	286529	JUVEN_ARTHR.gz	TRUE	reported	textfile	0.0026	5.416e-06	7335	M01356.metal.pos.txt.gz	TRUE	reported	bMdSxV	2	TRUE	0.00275314	20.2445
rs4472784	T	C	T	C	-0.0118	-0.0310647	0.3048		FALSE	FALSE	FALSE	0EcMON	173427832	0.418294	0.0383807	286529	JUVEN_ARTHR.gz	TRUE	reported	textfile	0.0026	4.782e-06	7335	M01356.metal.pos.txt.gz	TRUE	reported	bMdSxV	2	TRUE	0.00280027	20.592
rs17511568	T	C	T	C	0.0152	-0.0347358	0.8423		FALSE	FALSE	FALSE	0EcMON	4460910	0.484225	0.0496563	286529	JUVEN_ARTHR.gz	TRUE	reported	textfile	0.0033	5.26e-06	7335	M01356.metal.pos.txt.gz	TRUE	reported	bMdSxV	2	TRUE	0.00288406	21.21
rs10021069	T	C	T	C	0.031	0.164356	0.9664		FALSE	FALSE	FALSE	0EcMON	32354225	0.244544	0.141235	286529	JUVEN_ARTHR.gz	TRUE	reported	textfile	0.0067	4.065e-06	7335	M01356.metal.pos.txt.gz	TRUE	reported	bMdSxV	2	TRUE	0.0029101	21.402
rs9543361	T	C	T	C	-0.0514	0.0094613	0.0422		FALSE	FALSE	FALSE	0EcMON	73402726	0.922551	0.0973172	286529	JUVEN_ARTHR.gz	TRUE	reported	textfile	0.011	3.182e-06	1755	M01356.metal.pos.txt.gz	TRUE	reported	bMdSxV	2	TRUE	0.0122884	21.8095
rs281216	T	G	T	G	0.0205	-0.0035177	0.9184		FALSE	FALSE	FALSE	0EcMON	47416382	0.952305	0.0588118	286529	JUVEN_ARTHR.gz	TRUE	reported	textfile	0.0043	1.704e-06	7335	M01356.metal.pos.txt.gz	TRUE	reported	bMdSxV	2	TRUE	0.00308907	22.7223
rs11780703	T	C	T	C	-0.0127	0.0352034	0.7557		FALSE	FALSE	FALSE	0EcMON	138661865	0.406776	0.0424352	286529	JUVEN_ARTHR.gz	TRUE	reported	textfile	0.0026	9.892e-07	7335	M01356.metal.pos.txt.gz	TRUE	reported	bMdSxV	2	TRUE	0.00324228	23.853
rs11674467	T	C	T	C	0.0148	-0.0472578	0.4181		FALSE	FALSE	FALSE	0EcMON	38394314	0.201743	0.0370185	286529	JUVEN_ARTHR.gz	TRUE	reported	textfile	0.003	7.005e-07	7335	M01356.metal.pos.txt.gz	TRUE	reported	bMdSxV	2	TRUE	0.00330706	24.3311
rs603424	A	G	A	G	0.0182	-0.0601118	0.1833		FALSE	FALSE	FALSE	0EcMON	100315722	0.303208	0.0583848	286529	JUVEN_ARTHR.gz	TRUE	reported	textfile	0.0032	2.229e-08	7335	M01356.metal.pos.txt.gz	TRUE	reported	bMdSxV	2	TRUE	0.00439068	32.3388
rs10853932	T	C	T	C	0.008	0.0405474	0.345		FALSE	FALSE	FALSE	5ygUFV	33833804	0.300965	0.0392003	286529	JUVEN_ARTHR.gz	TRUE	reported	textfile	0.0018	5.449e-06	7355	M01358.metal.pos.txt.gz	TRUE	reported	21vH6P	2	TRUE	0.00267847	19.7477
rs13355979	A	G	A	G	-0.0076	0.085573	0.5665		FALSE	FALSE	FALSE	5ygUFV	32983909	0.0231489	0.0376813	286529	JUVEN_ARTHR.gz	TRUE	reported	textfile	0.0017	6.232e-06	7355	M01358.metal.pos.txt.gz	TRUE	reported	21vH6P	2	TRUE	0.00270999	19.9807
rs1075227	T	C	T	C	0.009	-0.00828392	0.552		FALSE	FALSE	FALSE	5ygUFV	18510903	0.825267	0.0375218	286529	JUVEN_ARTHR.gz	TRUE	reported	textfile	0.002	6.795e-06	5590	M01358.metal.pos.txt.gz	TRUE	reported	21vH6P	2	TRUE	0.00360946	20.2428
rs1237044	T	C	T	C	0.0081	0.0068328	0.5836		FALSE	FALSE	FALSE	5ygUFV	7138927	0.8552	0.0374426	286529	JUVEN_ARTHR.gz	TRUE	reported	textfile	0.0018	5.097e-06	7355	M01358.metal.pos.txt.gz	TRUE	reported	21vH6P	2	TRUE	0.00274567	20.2445
rs6453594	A	G	A	G	-0.0108	-0.00943399	0.2196		FALSE	FALSE	FALSE	5ygUFV	72625962	0.839393	0.0465485	286529	JUVEN_ARTHR.gz	TRUE	reported	textfile	0.0024	7.008e-06	7355	M01358.metal.pos.txt.gz	TRUE	reported	21vH6P	2	TRUE	0.00274567	20.2445
rs9568232	T	C	T	C	0.0126	0.11733	0.1152		FALSE	FALSE	FALSE	5ygUFV	49515708	0.0627018	0.0630364	286529	JUVEN_ARTHR.gz	TRUE	reported	textfile	0.0028	5.056e-06	7355	M01358.metal.pos.txt.gz	TRUE	reported	21vH6P	2	TRUE	0.00274567	20.2445
rs3748771	T	G	T	G	-0.0671	-0.0333696	0.9877		FALSE	FALSE	FALSE	5ygUFV	230837961	0.888842	0.238748	286529	JUVEN_ARTHR.gz	TRUE	reported	textfile	0.0149	6.346e-06	1765	M01358.metal.pos.txt.gz	TRUE	reported	21vH6P	2	TRUE	0.0113597	20.2572
rs281216	T	G	T	G	0.0149	-0.0035177	0.9187		FALSE	FALSE	FALSE	5ygUFV	47416382	0.952305	0.0588118	286529	JUVEN_ARTHR.gz	TRUE	reported	textfile	0.0033	8.264e-06	7355	M01358.metal.pos.txt.gz	TRUE	reported	21vH6P	2	TRUE	0.00276414	20.381
rs1426441	A	G	A	G	0.0113	0.033941	0.1423		FALSE	FALSE	FALSE	5ygUFV	113613160	0.467821	0.0467489	286529	JUVEN_ARTHR.gz	TRUE	reported	textfile	0.0025	4.871e-06	7355	M01358.metal.pos.txt.gz	TRUE	reported	21vH6P	2	TRUE	0.00277006	20.4248
rs10498606	A	C	A	C	-0.0077	-0.0152609	0.4534		FALSE	FALSE	FALSE	5ygUFV	86853934	0.681055	0.0371288	286529	JUVEN_ARTHR.gz	TRUE	reported	textfile	0.0017	6.402e-06	7355	M01358.metal.pos.txt.gz	TRUE	reported	21vH6P	2	TRUE	0.00278158	20.51
rs2280248	A	G	A	G	-0.0077	-0.0187197	0.4808		FALSE	FALSE	FALSE	5ygUFV	42141604	0.615034	0.0372234	286529	JUVEN_ARTHR.gz	TRUE	reported	textfile	0.0017	5.545e-06	7355	M01358.metal.pos.txt.gz	TRUE	reported	21vH6P	2	TRUE	0.00278158	20.51
rs4507103	A	G	A	G	0.0077	0.0384617	0.397		FALSE	FALSE	FALSE	5ygUFV	214496889	0.304581	0.037463	286529	JUVEN_ARTHR.gz	TRUE	reported	textfile	0.0017	6.893e-06	7355	M01358.metal.pos.txt.gz	TRUE	reported	21vH6P	2	TRUE	0.00278158	20.51
rs6883481	T	C	T	C	0.0077	-0.054412	0.4737		FALSE	FALSE	FALSE	5ygUFV	166705924	0.149983	0.0377968	286529	JUVEN_ARTHR.gz	TRUE	reported	textfile	0.0017	6.17e-06	7355	M01358.metal.pos.txt.gz	TRUE	reported	21vH6P	2	TRUE	0.00278158	20.51
rs12353451	A	G	A	G	-0.0223	0.237961	0.0373		FALSE	FALSE	FALSE	5ygUFV	135169210	0.0502655	0.121552	286529	JUVEN_ARTHR.gz	TRUE	reported	textfile	0.0049	6.061e-06	7355	M01358.metal.pos.txt.gz	TRUE	reported	21vH6P	2	TRUE	0.00280811	20.7062
rs10152773	T	C	T	C	-0.0224	-0.0809554	0.0425		FALSE	FALSE	FALSE	5ygUFV	80381920	0.46212	0.11009	286529	JUVEN_ARTHR.gz	TRUE	reported	textfile	0.0049	4.733e-06	7355	M01358.metal.pos.txt.gz	TRUE	reported	21vH6P	2	TRUE	0.00283328	20.8923
rs3087751	A	C	A	C	0.0078	-0.000450538	0.423		FALSE	FALSE	FALSE	5ygUFV	1166766	0.990653	0.0384578	286529	JUVEN_ARTHR.gz	TRUE	reported	textfile	0.0017	5.234e-06	7355	M01358.metal.pos.txt.gz	TRUE	reported	21vH6P	2	TRUE	0.00285409	21.0462
rs3793900	A	C	A	C	-0.0078	-0.0176186	0.6337		FALSE	FALSE	FALSE	5ygUFV	86959076	0.66663	0.0408995	286529	JUVEN_ARTHR.gz	TRUE	reported	textfile	0.0017	5.733e-06	7355	M01358.metal.pos.txt.gz	TRUE	reported	21vH6P	2	TRUE	0.00285409	21.0462
rs7681360	A	G	A	G	0.0078	-0.0404147	0.5825		FALSE	FALSE	FALSE	5ygUFV	57106999	0.274303	0.0369689	286529	JUVEN_ARTHR.gz	TRUE	reported	textfile	0.0017	4.186e-06	7355	M01358.metal.pos.txt.gz	TRUE	reported	21vH6P	2	TRUE	0.00285409	21.0462
rs954820	A	G	A	G	0.0083	0.0178799	0.5619		FALSE	FALSE	FALSE	5ygUFV	132144257	0.635953	0.037772	286529	JUVEN_ARTHR.gz	TRUE	reported	textfile	0.0018	2.57e-06	7355	M01358.metal.pos.txt.gz	TRUE	reported	21vH6P	2	TRUE	0.00288254	21.2566
rs10242171	A	G	A	G	-0.012	0.0127639	0.1356		FALSE	FALSE	FALSE	5ygUFV	28904528	0.832385	0.0603085	286529	JUVEN_ARTHR.gz	TRUE	reported	textfile	0.0026	4.246e-06	7355	M01358.metal.pos.txt.gz	TRUE	reported	21vH6P	2	TRUE	0.00288787	21.296
rs10757839	T	C	T	C	0.0079	0.00658205	0.6521		FALSE	FALSE	FALSE	5ygUFV	2942968	0.860346	0.037412	286529	JUVEN_ARTHR.gz	TRUE	reported	textfile	0.0017	4.739e-06	7355	M01358.metal.pos.txt.gz	TRUE	reported	21vH6P	2	TRUE	0.00292752	21.5893
rs1662999	T	C	T	C	0.0079	0.00471492	0.6325		FALSE	FALSE	FALSE	5ygUFV	26663934	0.899411	0.0373001	286529	JUVEN_ARTHR.gz	TRUE	reported	textfile	0.0017	4.209e-06	7355	M01358.metal.pos.txt.gz	TRUE	reported	21vH6P	2	TRUE	0.00292752	21.5893
rs2115366	T	C	T	C	-0.0079	0.0442488	0.4418		FALSE	FALSE	FALSE	5ygUFV	8323901	0.269391	0.0400636	286529	JUVEN_ARTHR.gz	TRUE	reported	textfile	0.0017	3.927e-06	7355	M01358.metal.pos.txt.gz	TRUE	reported	21vH6P	2	TRUE	0.00292752	21.5893
rs7996008	A	G	A	G	0.0079	0.0322949	0.2935		FALSE	FALSE	FALSE	5ygUFV	57791578	0.408805	0.039098	286529	JUVEN_ARTHR.gz	TRUE	reported	textfile	0.0017	5.685e-06	7355	M01358.metal.pos.txt.gz	TRUE	reported	21vH6P	2	TRUE	0.00292752	21.5893
rs1922419	A	G	A	G	-0.0182	-0.0289849	0.7807		FALSE	FALSE	FALSE	5ygUFV	133234256	0.536452	0.0468869	286529	JUVEN_ARTHR.gz	TRUE	reported	textfile	0.0039	3.365e-06	1765	M01358.metal.pos.txt.gz	TRUE	reported	21vH6P	2	TRUE	0.0121883	21.7531
rs4420815	A	G	A	G	-0.014	0.0704032	0.143		FALSE	FALSE	FALSE	5ygUFV	33753277	0.137408	0.0473932	286529	JUVEN_ARTHR.gz	TRUE	reported	textfile	0.003	3.061e-06	5590	M01358.metal.pos.txt.gz	TRUE	reported	21vH6P	2	TRUE	0.00388073	21.77
rs10160169	A	G	A	G	0.0084	0.0175617	0.6329		FALSE	FALSE	FALSE	5ygUFV	90097067	0.645257	0.0381476	286529	JUVEN_ARTHR.gz	TRUE	reported	textfile	0.0018	3.777e-06	7355	M01358.metal.pos.txt.gz	TRUE	reported	21vH6P	2	TRUE	0.00295221	21.7719
rs216283	A	C	A	C	0.008	-0.0177462	0.4171		FALSE	FALSE	FALSE	5ygUFV	3007700	0.632176	0.0370742	286529	JUVEN_ARTHR.gz	TRUE	reported	textfile	0.0017	2.631e-06	7355	M01358.metal.pos.txt.gz	TRUE	reported	21vH6P	2	TRUE	0.00300188	22.1393
rs3863373	A	C	A	C	-0.008	-0.0404341	0.3335		FALSE	FALSE	FALSE	5ygUFV	70894616	0.295832	0.0386777	286529	JUVEN_ARTHR.gz	TRUE	reported	textfile	0.0017	4.205e-06	7355	M01358.metal.pos.txt.gz	TRUE	reported	21vH6P	2	TRUE	0.00300188	22.1393
rs10021069	T	C	T	C	0.0238	0.164356	0.9663		FALSE	FALSE	FALSE	5ygUFV	32354225	0.244544	0.141235	286529	JUVEN_ARTHR.gz	TRUE	reported	textfile	0.005	1.81e-06	7355	M01358.metal.pos.txt.gz	TRUE	reported	21vH6P	2	TRUE	0.00307111	22.6514
rs7583745	T	C	T	C	-0.0262	0.188116	0.8839		FALSE	FALSE	FALSE	5ygUFV	79311772	0.00843548	0.0714152	286529	JUVEN_ARTHR.gz	TRUE	reported	textfile	0.0055	1.487e-06	1765	M01358.metal.pos.txt.gz	TRUE	reported	21vH6P	2	TRUE	0.0126936	22.6665
rs2489020	T	C	T	C	-0.0081	0.062412	0.5262		FALSE	FALSE	FALSE	5ygUFV	100625309	0.0907737	0.0369011	286529	JUVEN_ARTHR.gz	TRUE	reported	textfile	0.0017	2.3e-06	7355	M01358.metal.pos.txt.gz	TRUE	reported	21vH6P	2	TRUE	0.00307717	22.6962
rs6733405	A	G	A	G	-0.0082	-0.0109354	0.3867		FALSE	FALSE	FALSE	5ygUFV	22750247	0.767236	0.0369447	286529	JUVEN_ARTHR.gz	TRUE	reported	textfile	0.0017	2.415e-06	7355	M01358.metal.pos.txt.gz	TRUE	reported	21vH6P	2	TRUE	0.00315337	23.2601
rs11118120	A	C	A	C	-0.0121	0.0320775	0.8531		FALSE	FALSE	FALSE	5ygUFV	218532419	0.48845	0.0463029	286529	JUVEN_ARTHR.gz	TRUE	reported	textfile	0.0025	1.176e-06	7355	M01358.metal.pos.txt.gz	TRUE	reported	21vH6P	2	TRUE	0.00317488	23.4192
rs727892	A	G	A	G	0.0083	0.0101432	0.5021		FALSE	FALSE	FALSE	5ygUFV	29047721	0.783989	0.0370021	286529	JUVEN_ARTHR.gz	TRUE	reported	textfile	0.0017	8.15e-07	7355	M01358.metal.pos.txt.gz	TRUE	reported	21vH6P	2	TRUE	0.0032305	23.8309
rs2100884	T	C	T	C	-0.0084	-0.015849	0.4375		FALSE	FALSE	FALSE	5ygUFV	6137789	0.668056	0.0369598	286529	JUVEN_ARTHR.gz	TRUE	reported	textfile	0.0017	8.6e-07	7355	M01358.metal.pos.txt.gz	TRUE	reported	21vH6P	2	TRUE	0.00330856	24.4086
rs11940037	T	C	T	C	0.0125	-0.0553414	0.8408		FALSE	FALSE	FALSE	5ygUFV	57969362	0.21898	0.0450207	286529	JUVEN_ARTHR.gz	TRUE	reported	textfile	0.0025	7.006e-07	7355	M01358.metal.pos.txt.gz	TRUE	reported	21vH6P	2	TRUE	0.00338753	24.9932
rs4710948	A	G	A	G	-0.0085	0.0243634	0.3382		FALSE	FALSE	FALSE	5ygUFV	10305692	0.521944	0.038047	286529	JUVEN_ARTHR.gz	TRUE	reported	textfile	0.0017	6.939e-07	7355	M01358.metal.pos.txt.gz	TRUE	reported	21vH6P	2	TRUE	0.00338753	24.9932
rs1477025	T	C	T	C	0.0087	0.0383772	0.6547		FALSE	FALSE	FALSE	5ygUFV	49777522	0.311387	0.0379103	286529	JUVEN_ARTHR.gz	TRUE	reported	textfile	0.0017	4.828e-07	7355	M01358.metal.pos.txt.gz	TRUE	reported	21vH6P	2	TRUE	0.00354825	26.1832
rs9809122	A	G	A	G	-0.0087	-0.0318613	0.5295		FALSE	FALSE	FALSE	5ygUFV	70035102	0.407237	0.0384443	286529	JUVEN_ARTHR.gz	TRUE	reported	textfile	0.0017	3.924e-07	7355	M01358.metal.pos.txt.gz	TRUE	reported	21vH6P	2	TRUE	0.00354825	26.1832
rs1348656	T	C	T	C	-0.0137	-0.0949233	0.798		FALSE	FALSE	FALSE	5ygUFV	145215733	0.0447404	0.047294	286529	JUVEN_ARTHR.gz	TRUE	reported	textfile	0.0024	1.169e-08	7355	M01358.metal.pos.txt.gz	TRUE	reported	21vH6P	2	TRUE	0.00441079	32.5762
rs603424	A	G	A	G	0.0225	-0.0601118	0.1835		FALSE	FALSE	FALSE	5ygUFV	100315722	0.303208	0.0583848	286529	JUVEN_ARTHR.gz	TRUE	reported	textfile	0.0024	6.064e-21	7355	M01358.metal.pos.txt.gz	TRUE	reported	21vH6P	2	TRUE	0.0118087	87.8667
rs4654501	A	G	A	G	0.011	0.00345864	0.7667		FALSE	FALSE	FALSE	m9QHSV	4175708	0.944162	0.0493815	286529	JUVEN_ARTHR.gz	TRUE	reported	textfile	0.0025	7.407e-06	7323	M01359.metal.pos.txt.gz	TRUE	reported	IaLwKr	2	TRUE	0.00263675	19.3547
rs4573205	T	G	T	G	-0.0146	0.00363482	0.8698		FALSE	FALSE	FALSE	m9QHSV	124224131	0.949839	0.0577788	286529	JUVEN_ARTHR.gz	TRUE	reported	textfile	0.0033	8.717e-06	7323	M01359.metal.pos.txt.gz	TRUE	reported	IaLwKr	2	TRUE	0.00266581	19.5686
rs1922578	A	G	A	G	-0.0391	0.0899068	0.9821		FALSE	FALSE	FALSE	m9QHSV	82677418	0.492466	0.130984	286529	JUVEN_ARTHR.gz	TRUE	reported	textfile	0.0088	9.363e-06	7323	M01359.metal.pos.txt.gz	TRUE	reported	IaLwKr	2	TRUE	0.00268862	19.7365
rs7898173	A	G	A	G	-0.0138	-0.00145171	0.1431		FALSE	FALSE	FALSE	m9QHSV	3387136	0.975368	0.0470163	286529	JUVEN_ARTHR.gz	TRUE	reported	textfile	0.0031	8.957e-06	7323	M01359.metal.pos.txt.gz	TRUE	reported	IaLwKr	2	TRUE	0.00269881	19.8114
rs35350	A	G	A	G	0.0376	0.113865	0.9692		FALSE	FALSE	FALSE	m9QHSV	115170925	0.39196	0.133009	286529	JUVEN_ARTHR.gz	TRUE	reported	textfile	0.0083	5.443e-06	7323	M01359.metal.pos.txt.gz	TRUE	reported	IaLwKr	2	TRUE	0.00279457	20.5164
rs4287543	A	G	A	G	0.015	-0.00750187	0.8771		FALSE	FALSE	FALSE	m9QHSV	91570275	0.891021	0.0547531	286529	JUVEN_ARTHR.gz	TRUE	reported	textfile	0.0033	4.542e-06	7323	M01359.metal.pos.txt.gz	TRUE	reported	IaLwKr	2	TRUE	0.00281347	20.6555
rs10746614	A	G	A	G	-0.0114	0.0191598	0.2333		FALSE	FALSE	FALSE	m9QHSV	80001862	0.660292	0.0435936	286529	JUVEN_ARTHR.gz	TRUE	reported	textfile	0.0025	4.049e-06	7323	M01359.metal.pos.txt.gz	TRUE	reported	IaLwKr	2	TRUE	0.00283145	20.7879
rs11118120	A	C	A	C	-0.0142	0.0320775	0.8514		FALSE	FALSE	FALSE	m9QHSV	218532419	0.48845	0.0463029	286529	JUVEN_ARTHR.gz	TRUE	reported	textfile	0.0031	6.009e-06	7323	M01359.metal.pos.txt.gz	TRUE	reported	IaLwKr	2	TRUE	0.00285708	20.9766
rs2017823	A	G	A	G	0.0142	0.00284832	0.841		FALSE	FALSE	FALSE	m9QHSV	2383524	0.954677	0.0501162	286529	JUVEN_ARTHR.gz	TRUE	reported	textfile	0.0031	4.849e-06	7323	M01359.metal.pos.txt.gz	TRUE	reported	IaLwKr	2	TRUE	0.00285708	20.9766
rs17495226	A	G	A	G	0.0216	0.201885	0.0566		FALSE	FALSE	FALSE	m9QHSV	37641124	0.0430606	0.0997888	286529	JUVEN_ARTHR.gz	TRUE	reported	textfile	0.0047	5.667e-06	7323	M01359.metal.pos.txt.gz	TRUE	reported	IaLwKr	2	TRUE	0.00287589	21.1151
rs12451448	A	G	A	G	-0.0116	-0.0612987	0.2677		FALSE	FALSE	FALSE	m9QHSV	53510521	0.148681	0.0424446	286529	JUVEN_ARTHR.gz	TRUE	reported	textfile	0.0025	2.298e-06	7323	M01359.metal.pos.txt.gz	TRUE	reported	IaLwKr	2	TRUE	0.00293138	21.5237
rs10242171	A	G	A	G	-0.0154	0.0127639	0.135		FALSE	FALSE	FALSE	m9QHSV	28904528	0.832385	0.0603085	286529	JUVEN_ARTHR.gz	TRUE	reported	textfile	0.0033	4.315e-06	7323	M01359.metal.pos.txt.gz	TRUE	reported	IaLwKr	2	TRUE	0.00296507	21.7718
rs10112003	A	G	A	G	0.019	-0.00502989	0.0783		FALSE	FALSE	FALSE	m9QHSV	34502975	0.951186	0.0821647	286529	JUVEN_ARTHR.gz	TRUE	reported	textfile	0.004	2.412e-06	7323	M01359.metal.pos.txt.gz	TRUE	reported	IaLwKr	2	TRUE	0.00307158	22.5563
rs4353846	T	C	T	C	-0.0112	0.0197204	0.5643		FALSE	FALSE	FALSE	m9QHSV	177448351	0.596282	0.0372256	286529	JUVEN_ARTHR.gz	TRUE	reported	textfile	0.0023	1.7e-06	7323	M01359.metal.pos.txt.gz	TRUE	reported	IaLwKr	2	TRUE	0.00322766	23.7062
rs11133892	A	G	A	G	0.012	0.0357711	0.4423		FALSE	FALSE	FALSE	m9QHSV	17254917	0.337824	0.0373208	286529	JUVEN_ARTHR.gz	TRUE	reported	textfile	0.0023	2.648e-07	7323	M01359.metal.pos.txt.gz	TRUE	reported	IaLwKr	2	TRUE	0.00370345	27.2137
rs1348656	T	C	T	C	-0.0172	-0.0949233	0.7976		FALSE	FALSE	FALSE	m9QHSV	145215733	0.0447404	0.047294	286529	JUVEN_ARTHR.gz	TRUE	reported	textfile	0.003	1.058e-08	7323	M01359.metal.pos.txt.gz	TRUE	reported	IaLwKr	2	TRUE	0.00446869	32.8621
rs4960640	T	C	T	C	-0.0285	0.114179	0.9667		FALSE	FALSE	FALSE	cpln6p	154885042	0.126714	0.074764	286529	JUVEN_ARTHR.gz	TRUE	reported	textfile	0.0064	9.695e-06	7063	M01361.metal.pos.txt.gz	TRUE	reported	0ksO5C	2	TRUE	0.00279977	19.8247
rs961959	A	C	A	C	-0.0121	0.00675682	0.1925		FALSE	FALSE	FALSE	cpln6p	118787757	0.878237	0.044103	286529	JUVEN_ARTHR.gz	TRUE	reported	textfile	0.0027	5.262e-06	7063	M01361.metal.pos.txt.gz	TRUE	reported	0ksO5C	2	TRUE	0.00283544	20.078
rs16830012	T	G	T	G	-0.0328	0.0735601	0.9719		FALSE	FALSE	FALSE	cpln6p	134055092	0.325224	0.074773	286529	JUVEN_ARTHR.gz	TRUE	reported	textfile	0.0073	7.407e-06	7063	M01361.metal.pos.txt.gz	TRUE	reported	0ksO5C	2	TRUE	0.00285019	20.1827
rs11245200	T	C	T	C	0.018	-0.10769	0.1119		FALSE	FALSE	FALSE	cpln6p	124494183	0.0461604	0.0540093	286529	JUVEN_ARTHR.gz	TRUE	reported	textfile	0.004	8.941e-06	7063	M01361.metal.pos.txt.gz	TRUE	reported	0ksO5C	2	TRUE	0.00285886	20.2443
rs17056226	T	G	T	G	0.0153	-0.0319955	0.1416		FALSE	FALSE	FALSE	cpln6p	75055313	0.629002	0.0662252	286529	JUVEN_ARTHR.gz	TRUE	reported	textfile	0.0034	7.065e-06	7063	M01361.metal.pos.txt.gz	TRUE	reported	0ksO5C	2	TRUE	0.00285886	20.2443
rs7710912	A	G	A	G	-0.0189	0.0687095	0.0728		FALSE	FALSE	FALSE	cpln6p	84683136	0.249942	0.0597219	286529	JUVEN_ARTHR.gz	TRUE	reported	textfile	0.0042	8.302e-06	7063	M01361.metal.pos.txt.gz	TRUE	reported	0ksO5C	2	TRUE	0.00285886	20.2443
rs6472299	A	G	A	G	-0.0149	-0.0696448	0.8381		FALSE	FALSE	FALSE	cpln6p	67453079	0.119352	0.0447157	286529	JUVEN_ARTHR.gz	TRUE	reported	textfile	0.0033	7.866e-06	7063	M01361.metal.pos.txt.gz	TRUE	reported	0ksO5C	2	TRUE	0.00287809	20.3808
rs11791164	T	G	T	G	0.0196	0.0254889	0.0803		FALSE	FALSE	FALSE	cpln6p	38285274	0.712586	0.0691908	286529	JUVEN_ARTHR.gz	TRUE	reported	textfile	0.0043	4.345e-06	7063	M01361.metal.pos.txt.gz	TRUE	reported	0ksO5C	2	TRUE	0.00293299	20.7708
rs10509840	A	G	A	G	-0.0119	0.0202033	0.6879		FALSE	FALSE	FALSE	cpln6p	107614014	0.619079	0.0406378	286529	JUVEN_ARTHR.gz	TRUE	reported	textfile	0.0026	4.225e-06	7063	M01361.metal.pos.txt.gz	TRUE	reported	0ksO5C	2	TRUE	0.00295714	20.9423
rs8098317	T	G	T	G	-0.0119	0.0190643	0.7857		FALSE	FALSE	FALSE	cpln6p	24627755	0.655928	0.042789	286529	JUVEN_ARTHR.gz	TRUE	reported	textfile	0.0026	6.643e-06	7063	M01361.metal.pos.txt.gz	TRUE	reported	0ksO5C	2	TRUE	0.00295714	20.9423
rs6471261	T	G	T	G	0.0115	-0.00203648	0.2806		FALSE	FALSE	FALSE	cpln6p	90877942	0.95906	0.0396723	286529	JUVEN_ARTHR.gz	TRUE	reported	textfile	0.0025	6.164e-06	7063	M01361.metal.pos.txt.gz	TRUE	reported	0ksO5C	2	TRUE	0.00298695	21.154
rs3135095	A	G	A	G	-0.0117	-0.0270778	0.2993		FALSE	FALSE	FALSE	cpln6p	2388073	0.48382	0.0386731	286529	JUVEN_ARTHR.gz	TRUE	reported	textfile	0.0025	3.918e-06	7063	M01361.metal.pos.txt.gz	TRUE	reported	0ksO5C	2	TRUE	0.00309142	21.8962
rs3900774	T	G	T	G	0.061	0.0390784	0.988		FALSE	FALSE	FALSE	cpln6p	168469704	0.756211	0.125873	286529	JUVEN_ARTHR.gz	TRUE	reported	textfile	0.013	2.701e-06	5363	M01361.metal.pos.txt.gz	TRUE	reported	0ksO5C	2	TRUE	0.00408871	22.0095
rs17773390	A	G	A	G	0.0123	-0.0307863	0.2915		FALSE	FALSE	FALSE	cpln6p	6171794	0.426525	0.0387175	286529	JUVEN_ARTHR.gz	TRUE	reported	textfile	0.0026	3.254e-06	7063	M01361.metal.pos.txt.gz	TRUE	reported	0ksO5C	2	TRUE	0.00315864	22.3738
rs6783294	A	G	A	G	-0.0213	0.0159975	0.4281		FALSE	FALSE	FALSE	cpln6p	134186501	0.664725	0.0369118	286529	JUVEN_ARTHR.gz	TRUE	reported	textfile	0.0045	2.41e-06	1700	M01361.metal.pos.txt.gz	TRUE	reported	0ksO5C	2	TRUE	0.0130077	22.3781
rs7791503	T	C	T	C	0.0126	0.0221464	0.269		FALSE	FALSE	FALSE	cpln6p	45968084	0.558722	0.0378738	286529	JUVEN_ARTHR.gz	TRUE	reported	textfile	0.0026	9.648e-07	7063	M01361.metal.pos.txt.gz	TRUE	reported	0ksO5C	2	TRUE	0.00331408	23.4786
rs17385848	A	G	A	G	0.0122	0.0181582	0.6443		FALSE	FALSE	FALSE	cpln6p	17096633	0.664627	0.0418842	286529	JUVEN_ARTHR.gz	TRUE	reported	textfile	0.0025	1.162e-06	7063	M01361.metal.pos.txt.gz	TRUE	reported	0ksO5C	2	TRUE	0.00336038	23.8077
rs11036893	T	C	T	C	-0.013	-0.0290547	0.3592		FALSE	FALSE	FALSE	cpln6p	42444556	0.471647	0.0403649	286529	JUVEN_ARTHR.gz	TRUE	reported	textfile	0.0025	3.005e-07	7063	M01361.metal.pos.txt.gz	TRUE	reported	0ksO5C	2	TRUE	0.0038138	27.0323
rs6887589	A	G	A	G	-0.0142	0.021386	0.7787		FALSE	FALSE	FALSE	cpln6p	107675858	0.634195	0.0449445	286529	JUVEN_ARTHR.gz	TRUE	reported	textfile	0.0026	4.33e-08	7063	M01361.metal.pos.txt.gz	TRUE	reported	0ksO5C	2	TRUE	0.00420543	29.82
rs6665988	A	C	A	C	-0.0115	-0.0391881	0.7127		FALSE	FALSE	FALSE	cvYAVE	200540783	0.307068	0.0383673	286529	JUVEN_ARTHR.gz	TRUE	reported	textfile	0.0026	9.113e-06	7362	M01365.metal.pos.txt.gz	TRUE	reported	9A61SP	2	TRUE	0.00265033	19.5583
rs670365	A	G	A	G	0.039	-0.0236698	0.0903		FALSE	FALSE	FALSE	cvYAVE	41603338	0.71115	0.0639183	286529	JUVEN_ARTHR.gz	TRUE	reported	textfile	0.0088	9.48e-06	1768	M01365.metal.pos.txt.gz	TRUE	reported	9A61SP	2	TRUE	0.0109871	19.6188
rs12426539	T	C	T	C	0.0405	-0.0628815	0.0306		FALSE	FALSE	FALSE	cvYAVE	131252234	0.582518	0.11439	286529	JUVEN_ARTHR.gz	TRUE	reported	textfile	0.0091	9.311e-06	7362	M01365.metal.pos.txt.gz	TRUE	reported	9A61SP	2	TRUE	0.00268327	19.802
rs35350	A	G	A	G	0.0397	0.113865	0.9722		FALSE	FALSE	FALSE	cvYAVE	115170925	0.39196	0.133009	286529	JUVEN_ARTHR.gz	TRUE	reported	textfile	0.0089	8.097e-06	7362	M01365.metal.pos.txt.gz	TRUE	reported	9A61SP	2	TRUE	0.00269546	19.8922
rs7796330	T	C	T	C	0.0116	-0.0762726	0.2727		FALSE	FALSE	FALSE	cvYAVE	49088263	0.0606708	0.0406595	286529	JUVEN_ARTHR.gz	TRUE	reported	textfile	0.0026	7.927e-06	7362	M01365.metal.pos.txt.gz	TRUE	reported	9A61SP	2	TRUE	0.0026965	19.8999
rs12967799	A	C	A	C	0.0193	0.00967045	0.0794		FALSE	FALSE	FALSE	cvYAVE	72449754	0.906362	0.0822118	286529	JUVEN_ARTHR.gz	TRUE	reported	textfile	0.0043	6.129e-06	7362	M01365.metal.pos.txt.gz	TRUE	reported	9A61SP	2	TRUE	0.00272895	20.14
rs10831497	A	G	A	G	0.0126	0.0316561	0.2209		FALSE	FALSE	FALSE	cvYAVE	96214246	0.450687	0.0419692	286529	JUVEN_ARTHR.gz	TRUE	reported	textfile	0.0028	4.968e-06	7362	M01365.metal.pos.txt.gz	TRUE	reported	9A61SP	2	TRUE	0.00274307	20.2445
rs7016645	T	C	T	C	-0.0117	0.0290164	0.253		FALSE	FALSE	FALSE	cvYAVE	79629792	0.522627	0.0453878	286529	JUVEN_ARTHR.gz	TRUE	reported	textfile	0.0026	8.442e-06	7362	M01365.metal.pos.txt.gz	TRUE	reported	9A61SP	2	TRUE	0.00274307	20.2445
rs1936396	A	G	A	G	-0.0118	0.0516114	0.2253		FALSE	FALSE	FALSE	cvYAVE	45052620	0.243889	0.0442895	286529	JUVEN_ARTHR.gz	TRUE	reported	textfile	0.0026	5.67e-06	7362	M01365.metal.pos.txt.gz	TRUE	reported	9A61SP	2	TRUE	0.00279003	20.592
rs314241	T	C	T	C	-0.0114	-0.00760596	0.4625		FALSE	FALSE	FALSE	cvYAVE	7142342	0.838648	0.0373531	286529	JUVEN_ARTHR.gz	TRUE	reported	textfile	0.0025	5.249e-06	7362	M01365.metal.pos.txt.gz	TRUE	reported	9A61SP	2	TRUE	0.00281649	20.788
rs453612	T	C	T	C	0.0114	0.0944005	0.3549		FALSE	FALSE	FALSE	cvYAVE	15421533	0.0118353	0.037505	286529	JUVEN_ARTHR.gz	TRUE	reported	textfile	0.0025	5.854e-06	7362	M01365.metal.pos.txt.gz	TRUE	reported	9A61SP	2	TRUE	0.00281649	20.788
rs6467872	A	C	A	C	0.0114	0.0463975	0.6087		FALSE	FALSE	FALSE	cvYAVE	81775566	0.214617	0.0373881	286529	JUVEN_ARTHR.gz	TRUE	reported	textfile	0.0025	5.639e-06	7362	M01365.metal.pos.txt.gz	TRUE	reported	9A61SP	2	TRUE	0.00281649	20.788
rs17155949	T	C	T	C	0.0698	-0.0689166	0.9746		FALSE	FALSE	FALSE	cvYAVE	103907376	0.491581	0.100199	286529	JUVEN_ARTHR.gz	TRUE	reported	textfile	0.0153	4.752e-06	1768	M01365.metal.pos.txt.gz	TRUE	reported	9A61SP	2	TRUE	0.0116349	20.7891
rs10164158	A	G	A	G	0.0229	0.00260656	0.0577		FALSE	FALSE	FALSE	cvYAVE	69099637	0.970418	0.0702882	286529	JUVEN_ARTHR.gz	TRUE	reported	textfile	0.005	4.179e-06	7362	M01365.metal.pos.txt.gz	TRUE	reported	9A61SP	2	TRUE	0.00284118	20.9707
rs4710948	A	G	A	G	-0.0115	0.0243634	0.3383		FALSE	FALSE	FALSE	cvYAVE	10305692	0.521944	0.038047	286529	JUVEN_ARTHR.gz	TRUE	reported	textfile	0.0025	4.85e-06	7362	M01365.metal.pos.txt.gz	TRUE	reported	9A61SP	2	TRUE	0.00286598	21.1543
rs10005295	A	G	A	G	-0.0634	0.0442189	0.0267		FALSE	FALSE	FALSE	cvYAVE	90961573	0.625367	0.0905646	286529	JUVEN_ARTHR.gz	TRUE	reported	textfile	0.0136	3.398e-06	1768	M01365.metal.pos.txt.gz	TRUE	reported	9A61SP	2	TRUE	0.0121426	21.7075
rs12250605	T	C	T	C	0.0122	-0.00705525	0.751		FALSE	FALSE	FALSE	cvYAVE	118289682	0.851981	0.0378112	286529	JUVEN_ARTHR.gz	TRUE	reported	textfile	0.0026	2.015e-06	7362	M01365.metal.pos.txt.gz	TRUE	reported	9A61SP	2	TRUE	0.00298181	22.0118
rs4420815	A	G	A	G	-0.019	0.0704032	0.143		FALSE	FALSE	FALSE	cvYAVE	33753277	0.137408	0.0473932	286529	JUVEN_ARTHR.gz	TRUE	reported	textfile	0.004	2.034e-06	5594	M01365.metal.pos.txt.gz	TRUE	reported	9A61SP	2	TRUE	0.00401714	22.5544
rs3759526	T	C	T	C	-0.0209	-0.0192798	0.0806		FALSE	FALSE	FALSE	cvYAVE	50825817	0.763933	0.0641972	286529	JUVEN_ARTHR.gz	TRUE	reported	textfile	0.0043	8.927e-07	7362	M01365.metal.pos.txt.gz	TRUE	reported	9A61SP	2	TRUE	0.00319866	23.6177
rs13393013	A	G	A	G	0.0415	-0.0139414	0.0218		FALSE	FALSE	FALSE	cvYAVE	195509187	0.890077	0.100874	286529	JUVEN_ARTHR.gz	TRUE	reported	textfile	0.0085	1.075e-06	7362	M01365.metal.pos.txt.gz	TRUE	reported	9A61SP	2	TRUE	0.00322744	23.8309
rs603424	A	G	A	G	0.0162	-0.0601118	0.1832		FALSE	FALSE	FALSE	cvYAVE	100315722	0.303208	0.0583848	286529	JUVEN_ARTHR.gz	TRUE	reported	textfile	0.0032	5.756e-07	7362	M01365.metal.pos.txt.gz	TRUE	reported	9A61SP	2	TRUE	0.00346917	25.6219
rs11118120	A	C	A	C	-0.0175	0.0320775	0.8534		FALSE	FALSE	FALSE	cvYAVE	218532419	0.48845	0.0463029	286529	JUVEN_ARTHR.gz	TRUE	reported	textfile	0.0033	1.709e-07	7362	M01365.metal.pos.txt.gz	TRUE	reported	9A61SP	2	TRUE	0.00380537	28.1145
rs7561932	T	C	T	C	0.0184	-0.0414663	0.7721		FALSE	FALSE	FALSE	UeHhMN	65317934	0.388501	0.0480859	286529	JUVEN_ARTHR.gz	TRUE	reported	textfile	0.0042	9.551e-06	7345	M01444.metal.pos.txt.gz	TRUE	reported	DZJCys	2	TRUE	0.00260623	19.1875
rs9460045	T	C	T	C	-0.0529	-0.0841671	0.9224		FALSE	FALSE	FALSE	UeHhMN	170099061	0.153023	0.0589019	286529	JUVEN_ARTHR.gz	TRUE	reported	textfile	0.0119	8.911e-06	1753	M01444.metal.pos.txt.gz	TRUE	reported	DZJCys	2	TRUE	0.0111472	19.7388
rs4590377	T	C	T	C	-0.0178	-0.0825421	0.7362		FALSE	FALSE	FALSE	UeHhMN	78078240	0.0438975	0.0409625	286529	JUVEN_ARTHR.gz	TRUE	reported	textfile	0.004	8.786e-06	7345	M01444.metal.pos.txt.gz	TRUE	reported	DZJCys	2	TRUE	0.0026888	19.7971
rs4717457	A	C	A	C	0.0233	0.0011681	0.1392		FALSE	FALSE	FALSE	UeHhMN	68488861	0.984006	0.0582674	286529	JUVEN_ARTHR.gz	TRUE	reported	textfile	0.0052	6.802e-06	7345	M01444.metal.pos.txt.gz	TRUE	reported	DZJCys	2	TRUE	0.00272601	20.0718
rs4443239	T	G	T	G	0.031	0.023925	0.7453		FALSE	FALSE	FALSE	UeHhMN	169341881	0.630658	0.0497608	286529	JUVEN_ARTHR.gz	TRUE	reported	textfile	0.0069	7.58e-06	1753	M01444.metal.pos.txt.gz	TRUE	reported	DZJCys	2	TRUE	0.0113834	20.1618
rs11718405	T	C	T	C	0.0216	-0.0778424	0.8358		FALSE	FALSE	FALSE	UeHhMN	105428358	0.136532	0.0522843	286529	JUVEN_ARTHR.gz	TRUE	reported	textfile	0.0048	8.433e-06	7345	M01444.metal.pos.txt.gz	TRUE	reported	DZJCys	2	TRUE	0.0027494	20.2445
rs6497209	A	G	A	G	0.019	-0.00219813	0.2139		FALSE	FALSE	FALSE	UeHhMN	85486366	0.95895	0.0427056	286529	JUVEN_ARTHR.gz	TRUE	reported	textfile	0.0042	4.779e-06	7345	M01444.metal.pos.txt.gz	TRUE	reported	DZJCys	2	TRUE	0.00277849	20.4593
rs3915237	T	G	T	G	-0.0182	0.0824504	0.7005		FALSE	FALSE	FALSE	UeHhMN	16266471	0.0459441	0.0413097	286529	JUVEN_ARTHR.gz	TRUE	reported	textfile	0.004	5.519e-06	7345	M01444.metal.pos.txt.gz	TRUE	reported	DZJCys	2	TRUE	0.00281066	20.6969
rs7871735	T	G	T	G	0.0184	-0.0116691	0.2953		FALSE	FALSE	FALSE	UeHhMN	24205006	0.767738	0.0395116	286529	JUVEN_ARTHR.gz	TRUE	reported	textfile	0.004	3.395e-06	7345	M01444.metal.pos.txt.gz	TRUE	reported	DZJCys	2	TRUE	0.0028726	21.1542
rs35421463	A	G	A	G	0.0277	0.0356882	0.4033		FALSE	FALSE	FALSE	UeHhMN	12780040	0.341663	0.0375316	286529	JUVEN_ARTHR.gz	TRUE	reported	textfile	0.006	4.148e-06	1753	M01444.metal.pos.txt.gz	TRUE	reported	DZJCys	2	TRUE	0.0120123	21.2893
rs9295427	A	G	A	G	0.0356	-0.0359427	0.9408		FALSE	FALSE	FALSE	UeHhMN	19287262	0.602786	0.0690675	286529	JUVEN_ARTHR.gz	TRUE	reported	textfile	0.0077	3.808e-06	7345	M01444.metal.pos.txt.gz	TRUE	reported	DZJCys	2	TRUE	0.00290178	21.3698
rs12725284	T	C	T	C	0.0315	0.00282573	0.1606		FALSE	FALSE	FALSE	UeHhMN	147320547	0.951913	0.046858	286529	JUVEN_ARTHR.gz	TRUE	reported	textfile	0.0056	1.72e-08	7345	M01444.metal.pos.txt.gz	TRUE	reported	DZJCys	2	TRUE	0.0042893	31.632
rs10945970	T	C	T	C	-0.011	0.0248439	0.3103		FALSE	FALSE	FALSE	6qEtqD	164276686	0.523937	0.0389838	286529	JUVEN_ARTHR.gz	TRUE	reported	textfile	0.0025	7.379e-06	7307	M01493.metal.pos.txt.gz	TRUE	reported	aLNKcY	2	TRUE	0.00264251	19.3547
rs4764034	A	G	A	G	-0.011	-0.110051	0.6869		FALSE	FALSE	FALSE	6qEtqD	13807100	0.00750482	0.0411627	286529	JUVEN_ARTHR.gz	TRUE	reported	textfile	0.0024	7.669e-06	7307	M01493.metal.pos.txt.gz	TRUE	reported	aLNKcY	2	TRUE	0.00286667	21.0012
rs10497426	T	C	T	C	0.012	-0.0201053	0.8064		FALSE	FALSE	FALSE	6qEtqD	174717539	0.704495	0.0530121	286529	JUVEN_ARTHR.gz	TRUE	reported	textfile	0.0026	4.466e-06	7307	M01493.metal.pos.txt.gz	TRUE	reported	aLNKcY	2	TRUE	0.00290678	21.2959
rs10900040	T	C	T	C	-0.0144	-0.0254279	0.8351		FALSE	FALSE	FALSE	6qEtqD	44458123	0.566618	0.0443736	286529	JUVEN_ARTHR.gz	TRUE	reported	textfile	0.0031	3.401e-06	7307	M01493.metal.pos.txt.gz	TRUE	reported	aLNKcY	2	TRUE	0.0029443	21.5716
rs13424082	A	G	A	G	-0.0125	-0.0420775	0.1735		FALSE	FALSE	FALSE	6qEtqD	179363138	0.386708	0.0486106	286529	JUVEN_ARTHR.gz	TRUE	reported	textfile	0.0026	1.799e-06	7307	M01493.metal.pos.txt.gz	TRUE	reported	aLNKcY	2	TRUE	0.00315328	23.1076
rs6975921	A	G	A	G	0.0343	0.0145347	0.9095		FALSE	FALSE	FALSE	6qEtqD	15113188	0.81071	0.060685	286529	JUVEN_ARTHR.gz	TRUE	reported	textfile	0.0071	1.246e-06	1766	M01493.metal.pos.txt.gz	TRUE	reported	aLNKcY	2	TRUE	0.013043	23.312
rs11701867	A	C	A	C	-0.0136	-0.0283333	0.1761		FALSE	FALSE	FALSE	6qEtqD	42136622	0.546768	0.0470176	286529	JUVEN_ARTHR.gz	TRUE	reported	textfile	0.0027	2.753e-07	7307	M01493.metal.pos.txt.gz	TRUE	reported	aLNKcY	2	TRUE	0.00346024	25.3648
rs9460424	T	G	T	G	-0.0097	0.0567523	0.8437		FALSE	FALSE	FALSE	mW5fvz	19856470	0.218505	0.0461208	286529	JUVEN_ARTHR.gz	TRUE	reported	textfile	0.0022	9.164e-06	7354	M01494.metal.pos.txt.gz	TRUE	reported	hqCjYq	2	TRUE	0.0026365	19.4348
rs2068157	T	C	T	C	0.0137	-0.020806	0.9144		FALSE	FALSE	FALSE	mW5fvz	178766349	0.750494	0.0654302	286529	JUVEN_ARTHR.gz	TRUE	reported	textfile	0.0031	8.989e-06	7354	M01494.metal.pos.txt.gz	TRUE	reported	hqCjYq	2	TRUE	0.00264876	19.5254
rs10853533	A	C	A	C	0.0103	-0.0213602	0.8743		FALSE	FALSE	FALSE	mW5fvz	45573334	0.7048	0.0563819	286529	JUVEN_ARTHR.gz	TRUE	reported	textfile	0.0023	6.086e-06	7354	M01494.metal.pos.txt.gz	TRUE	reported	hqCjYq	2	TRUE	0.00271965	20.0494
rs4646693	T	C	T	C	-0.009	0.029664	0.435		FALSE	FALSE	FALSE	mW5fvz	100917809	0.437261	0.0381861	286529	JUVEN_ARTHR.gz	TRUE	reported	textfile	0.002	6.795e-06	5592	M01494.metal.pos.txt.gz	TRUE	reported	hqCjYq	2	TRUE	0.00360818	20.2428
rs7561255	A	G	A	G	-0.0072	0.00302771	0.7086		FALSE	FALSE	FALSE	mW5fvz	180504489	0.938124	0.0390027	286529	JUVEN_ARTHR.gz	TRUE	reported	textfile	0.0016	4.719e-06	7354	M01494.metal.pos.txt.gz	TRUE	reported	hqCjYq	2	TRUE	0.00274604	20.2445
rs2592916	T	C	T	C	-0.0123	-0.0668796	0.1013		FALSE	FALSE	FALSE	mW5fvz	127372556	0.291286	0.0633746	286529	JUVEN_ARTHR.gz	TRUE	reported	textfile	0.0027	6.554e-06	7354	M01494.metal.pos.txt.gz	TRUE	reported	hqCjYq	2	TRUE	0.00281407	20.7474
rs7973508	A	G	A	G	-0.0073	-0.0417288	0.2831		FALSE	FALSE	FALSE	mW5fvz	114855774	0.278371	0.0384957	286529	JUVEN_ARTHR.gz	TRUE	reported	textfile	0.0016	5.403e-06	7354	M01494.metal.pos.txt.gz	TRUE	reported	hqCjYq	2	TRUE	0.00282263	20.8107
rs10890517	T	C	T	C	-0.0197	-0.0543244	0.0433		FALSE	FALSE	FALSE	mW5fvz	1404671	0.607501	0.105763	286529	JUVEN_ARTHR.gz	TRUE	reported	textfile	0.0043	3.448e-06	7354	M01494.metal.pos.txt.gz	TRUE	reported	hqCjYq	2	TRUE	0.002846	20.9835
rs1001210	T	C	T	C	-0.0106	0.0506921	0.8353		FALSE	FALSE	FALSE	mW5fvz	16728549	0.35134	0.054391	286529	JUVEN_ARTHR.gz	TRUE	reported	textfile	0.0023	3.798e-06	7354	M01494.metal.pos.txt.gz	TRUE	reported	hqCjYq	2	TRUE	0.00287992	21.2343
rs13159409	T	G	T	G	-0.0148	-0.00258319	0.0652		FALSE	FALSE	FALSE	mW5fvz	55832644	0.974856	0.0819565	286529	JUVEN_ARTHR.gz	TRUE	reported	textfile	0.0032	2.741e-06	7354	M01494.metal.pos.txt.gz	TRUE	reported	hqCjYq	2	TRUE	0.00290027	21.3848
rs12611788	T	C	T	C	-0.007	0.064449	0.6267		FALSE	FALSE	FALSE	mW5fvz	31119309	0.0872931	0.0376927	286529	JUVEN_ARTHR.gz	TRUE	reported	textfile	0.0015	5.507e-06	7354	M01494.metal.pos.txt.gz	TRUE	reported	hqCjYq	2	TRUE	0.00295261	21.7719
rs306676	A	G	A	G	0.0112	0.0983906	0.1304		FALSE	FALSE	FALSE	mW5fvz	92954561	0.0663758	0.0535931	286529	JUVEN_ARTHR.gz	TRUE	reported	textfile	0.0024	2.484e-06	7354	M01494.metal.pos.txt.gz	TRUE	reported	hqCjYq	2	TRUE	0.00295261	21.7719
rs1578743	A	C	A	C	0.0075	0.0094786	0.6068		FALSE	FALSE	FALSE	mW5fvz	5680821	0.806587	0.0387148	286529	JUVEN_ARTHR.gz	TRUE	reported	textfile	0.0016	1.7e-06	7354	M01494.metal.pos.txt.gz	TRUE	reported	hqCjYq	2	TRUE	0.00297895	21.9667
rs764206	A	G	A	G	0.0071	-0.00285484	0.6546		FALSE	FALSE	FALSE	mW5fvz	171575912	0.942652	0.039685	286529	JUVEN_ARTHR.gz	TRUE	reported	textfile	0.0015	4.581e-06	7354	M01494.metal.pos.txt.gz	TRUE	reported	hqCjYq	2	TRUE	0.00303731	22.3984
rs12294182	T	C	T	C	0.014	-0.00909096	0.0987		FALSE	FALSE	FALSE	mW5fvz	12219173	0.837417	0.0443032	286529	JUVEN_ARTHR.gz	TRUE	reported	textfile	0.0029	1.071e-06	7354	M01494.metal.pos.txt.gz	TRUE	reported	hqCjYq	2	TRUE	0.00315909	23.2993
rs12143589	A	G	A	G	0.0118	0.0535448	0.1428		FALSE	FALSE	FALSE	mW5fvz	239176823	0.257952	0.0473326	286529	JUVEN_ARTHR.gz	TRUE	reported	textfile	0.0023	3.381e-07	7354	M01494.metal.pos.txt.gz	TRUE	reported	hqCjYq	2	TRUE	0.00356642	26.3142
rs5764925	A	G	A	G	-0.016	0.037116	0.0772		FALSE	FALSE	FALSE	mW5fvz	44367919	0.524131	0.0582678	286529	JUVEN_ARTHR.gz	TRUE	reported	textfile	0.0031	1.906e-07	7354	M01494.metal.pos.txt.gz	TRUE	reported	hqCjYq	2	TRUE	0.0036093	26.6317
rs9964014	T	C	T	C	-0.0132	-0.0359031	0.1115		FALSE	FALSE	FALSE	mW5fvz	3794759	0.509575	0.0544398	286529	JUVEN_ARTHR.gz	TRUE	reported	textfile	0.0025	1.796e-07	7354	M01494.metal.pos.txt.gz	TRUE	reported	hqCjYq	2	TRUE	0.0037766	27.8708
rs12550729	T	C	T	C	0.0637	-0.00279187	0.9233		FALSE	FALSE	FALSE	mW5fvz	144100505	0.968417	0.0705118	286529	JUVEN_ARTHR.gz	TRUE	reported	textfile	0.0029	5.97e-110	7354	M01494.metal.pos.txt.gz	TRUE	reported	hqCjYq	2	TRUE	0.0615689	482.353
rs6848070	A	G	A	G	-0.0117	0.00761105	0.3521		FALSE	FALSE	FALSE	2vpzus	126941659	0.836957	0.036985	286529	JUVEN_ARTHR.gz	TRUE	reported	textfile	0.0027	9.911e-06	7160	M01508.metal.pos.txt.gz	TRUE	reported	juYM2d	2	TRUE	0.00261573	18.7725
rs17049936	T	C	T	C	-0.0187	-0.0100803	0.8912		FALSE	FALSE	FALSE	2vpzus	59119677	0.836352	0.0488005	286529	JUVEN_ARTHR.gz	TRUE	reported	textfile	0.0042	9.584e-06	7160	M01508.metal.pos.txt.gz	TRUE	reported	juYM2d	2	TRUE	0.00276103	19.8182
rs1975271	T	C	T	C	0.0116	-0.0454334	0.5872		FALSE	FALSE	FALSE	2vpzus	9403806	0.224554	0.0374089	286529	JUVEN_ARTHR.gz	TRUE	reported	textfile	0.0026	8.682e-06	7160	M01508.metal.pos.txt.gz	TRUE	reported	juYM2d	2	TRUE	0.00277237	19.8998
rs7009776	T	C	T	C	-0.0268	0.00789082	0.3342		FALSE	FALSE	FALSE	2vpzus	89360962	0.839193	0.0388852	286529	JUVEN_ARTHR.gz	TRUE	reported	textfile	0.006	7.116e-06	1650	M01508.metal.pos.txt.gz	TRUE	reported	juYM2d	2	TRUE	0.0119471	19.9269
rs1350858	A	C	A	C	0.0152	0.0247774	0.1783		FALSE	FALSE	FALSE	2vpzus	110155780	0.640872	0.0531157	286529	JUVEN_ARTHR.gz	TRUE	reported	textfile	0.0034	8.213e-06	7160	M01508.metal.pos.txt.gz	TRUE	reported	juYM2d	2	TRUE	0.00278359	19.9806
rs9365106	A	G	A	G	-0.0117	-0.00199982	0.6824		FALSE	FALSE	FALSE	2vpzus	159861802	0.957433	0.0374671	286529	JUVEN_ARTHR.gz	TRUE	reported	textfile	0.0026	8.055e-06	7160	M01508.metal.pos.txt.gz	TRUE	reported	juYM2d	2	TRUE	0.00282024	20.2443
rs4746017	A	C	A	C	-0.0122	-0.00269679	0.713		FALSE	FALSE	FALSE	2vpzus	70015116	0.950197	0.0431765	286529	JUVEN_ARTHR.gz	TRUE	reported	textfile	0.0027	5.098e-06	7160	M01508.metal.pos.txt.gz	TRUE	reported	juYM2d	2	TRUE	0.00284343	20.4113
rs6078500	T	C	T	C	-0.0118	0.0260146	0.5117		FALSE	FALSE	FALSE	2vpzus	201372	0.480816	0.0369007	286529	JUVEN_ARTHR.gz	TRUE	reported	textfile	0.0026	4.468e-06	7160	M01508.metal.pos.txt.gz	TRUE	reported	juYM2d	2	TRUE	0.00286851	20.5919
rs7574257	T	C	T	C	0.0118	-0.0461756	0.325		FALSE	FALSE	FALSE	2vpzus	105371990	0.231586	0.0385992	286529	JUVEN_ARTHR.gz	TRUE	reported	textfile	0.0026	7.764e-06	7160	M01508.metal.pos.txt.gz	TRUE	reported	juYM2d	2	TRUE	0.00286851	20.5919
rs8065435	A	G	A	G	-0.0128	0.0230023	0.327		FALSE	FALSE	FALSE	2vpzus	58080256	0.542572	0.037775	286529	JUVEN_ARTHR.gz	TRUE	reported	textfile	0.0028	5.034e-06	7160	M01508.metal.pos.txt.gz	TRUE	reported	juYM2d	2	TRUE	0.00291022	20.8921
rs6034318	A	G	A	G	0.1083	-0.314511	0.013		FALSE	FALSE	FALSE	2vpzus	15883354	0.0083073	0.119164	286529	JUVEN_ARTHR.gz	TRUE	reported	textfile	0.0236	4.518e-06	1650	M01508.metal.pos.txt.gz	TRUE	reported	juYM2d	2	TRUE	0.012602	21.0332
rs2526477	A	G	A	G	-0.012	0.0556176	0.609		FALSE	FALSE	FALSE	2vpzus	20227880	0.131861	0.036911	286529	JUVEN_ARTHR.gz	TRUE	reported	textfile	0.0026	2.988e-06	7160	M01508.metal.pos.txt.gz	TRUE	reported	juYM2d	2	TRUE	0.00296628	21.2958
rs13212846	A	C	A	C	-0.0241	-0.162429	0.9252		FALSE	FALSE	FALSE	2vpzus	50333387	0.0773945	0.0919753	286529	JUVEN_ARTHR.gz	TRUE	reported	textfile	0.0052	2.882e-06	7160	M01508.metal.pos.txt.gz	TRUE	reported	juYM2d	2	TRUE	0.00299098	21.4737
rs17751805	A	G	A	G	0.0628	-0.09684	0.9645		FALSE	FALSE	FALSE	2vpzus	64567645	0.296474	0.0927565	286529	JUVEN_ARTHR.gz	TRUE	reported	textfile	0.0135	3.399e-06	1650	M01508.metal.pos.txt.gz	TRUE	reported	juYM2d	2	TRUE	0.0129452	21.6135
rs6774965	A	G	A	G	-0.0163	0.0387182	0.8582		FALSE	FALSE	FALSE	2vpzus	27507322	0.434458	0.049538	286529	JUVEN_ARTHR.gz	TRUE	reported	textfile	0.0035	3.16e-06	7160	M01508.metal.pos.txt.gz	TRUE	reported	juYM2d	2	TRUE	0.00302004	21.6829
rs2967437	A	G	A	G	-0.0126	0.00117515	0.6902		FALSE	FALSE	FALSE	2vpzus	36595743	0.976761	0.0403424	286529	JUVEN_ARTHR.gz	TRUE	reported	textfile	0.0027	1.879e-06	7160	M01508.metal.pos.txt.gz	TRUE	reported	juYM2d	2	TRUE	0.00303237	21.7717
rs11719633	A	G	A	G	-0.0206	0.132374	0.0945		FALSE	FALSE	FALSE	2vpzus	20361389	0.083861	0.0765737	286529	JUVEN_ARTHR.gz	TRUE	reported	textfile	0.0044	3.012e-06	7160	M01508.metal.pos.txt.gz	TRUE	reported	juYM2d	2	TRUE	0.00305203	21.9133
rs12544560	A	G	A	G	0.0164	0.0422737	0.148		FALSE	FALSE	FALSE	2vpzus	21510940	0.508679	0.0639643	286529	JUVEN_ARTHR.gz	TRUE	reported	textfile	0.0035	3.318e-06	7160	M01508.metal.pos.txt.gz	TRUE	reported	juYM2d	2	TRUE	0.00305709	21.9498
rs2173615	T	G	T	G	0.0125	0.0463164	0.3153		FALSE	FALSE	FALSE	2vpzus	191955788	0.220233	0.0377813	286529	JUVEN_ARTHR.gz	TRUE	reported	textfile	0.0026	1.693e-06	7160	M01508.metal.pos.txt.gz	TRUE	reported	juYM2d	2	TRUE	0.00321781	23.1074
rs4269521	A	G	A	G	0.0168	0.0406913	0.8431		FALSE	FALSE	FALSE	2vpzus	131346302	0.411576	0.0495556	286529	JUVEN_ARTHR.gz	TRUE	reported	textfile	0.0034	1.034e-06	7160	M01508.metal.pos.txt.gz	TRUE	reported	juYM2d	2	TRUE	0.00339836	24.4084
rs7458704	T	G	T	G	-0.0544	0.124256	0.984		FALSE	FALSE	FALSE	2vpzus	67957106	0.201382	0.0972557	286529	JUVEN_ARTHR.gz	TRUE	reported	textfile	0.0109	5.6e-07	7160	M01508.metal.pos.txt.gz	TRUE	reported	juYM2d	2	TRUE	0.00346676	24.9014
rs10919047	A	C	A	C	0.0176	0.0211925	0.1408		FALSE	FALSE	FALSE	2vpzus	169064261	0.738812	0.0635595	286529	JUVEN_ARTHR.gz	TRUE	reported	textfile	0.0035	6.751e-07	7160	M01508.metal.pos.txt.gz	TRUE	reported	juYM2d	2	TRUE	0.00351921	25.2795
rs17082600	T	C	T	C	0.0476	-0.0367638	0.0193		FALSE	FALSE	FALSE	2vpzus	25654176	0.862408	0.212128	286529	JUVEN_ARTHR.gz	TRUE	reported	textfile	0.0094	4.082e-07	7160	M01508.metal.pos.txt.gz	TRUE	reported	juYM2d	2	TRUE	0.00356856	25.6352
rs1395	A	G	A	G	0.0172	-0.0286375	0.7034		FALSE	FALSE	FALSE	2vpzus	27201768	0.477681	0.0403324	286529	JUVEN_ARTHR.gz	TRUE	reported	textfile	0.0027	8.138e-11	7160	M01508.metal.pos.txt.gz	TRUE	reported	juYM2d	2	TRUE	0.00563588	40.5703
rs10984575	A	C	A	C	0.1144	0.0236804	0.1164		FALSE	FALSE	FALSE	HIwSH9	119513810	0.651603	0.0524439	286529	JUVEN_ARTHR.gz	TRUE	reported	textfile	0.0257	8.271e-06	2285	M01515.metal.pos.txt.gz	TRUE	reported	Reh6ji	2	TRUE	0.00859706	19.7973
rs10205265	T	C	T	C	-0.0901	0.00414763	0.2056		FALSE	FALSE	FALSE	HIwSH9	133868158	0.933882	0.0499941	286529	JUVEN_ARTHR.gz	TRUE	reported	textfile	0.0202	7.794e-06	2285	M01515.metal.pos.txt.gz	TRUE	reported	Reh6ji	2	TRUE	0.00863169	19.8777
rs10749553	A	G	A	G	-0.0868	0.0646648	0.3074		FALSE	FALSE	FALSE	HIwSH9	87580449	0.0991174	0.039211	286529	JUVEN_ARTHR.gz	TRUE	reported	textfile	0.0194	7.554e-06	2285	M01515.metal.pos.txt.gz	TRUE	reported	Reh6ji	2	TRUE	0.00868483	20.0012
rs17682068	A	G	A	G	-0.1299	0.0990073	0.9248		FALSE	FALSE	FALSE	HIwSH9	118386016	0.14313	0.0676171	286529	JUVEN_ARTHR.gz	TRUE	reported	textfile	0.029	7.452e-06	2285	M01515.metal.pos.txt.gz	TRUE	reported	Reh6ji	2	TRUE	0.00870441	20.0467
rs10458721	A	G	A	G	-0.0786	0.0236512	0.609		FALSE	FALSE	FALSE	HIwSH9	48697502	0.524111	0.0371277	286529	JUVEN_ARTHR.gz	TRUE	reported	textfile	0.0175	7.228e-06	2285	M01515.metal.pos.txt.gz	TRUE	reported	Reh6ji	2	TRUE	0.00875116	20.1553
rs9453415	A	G	A	G	0.374	-0.11033	0.011		FALSE	FALSE	FALSE	HIwSH9	65812958	0.513632	0.168909	286529	JUVEN_ARTHR.gz	TRUE	reported	textfile	0.083	6.605e-06	1803	M01515.metal.pos.txt.gz	TRUE	reported	Reh6ji	2	TRUE	0.011136	20.2817
rs400214	T	C	T	C	0.3258	-0.125397	0.0185		FALSE	FALSE	FALSE	HIwSH9	158201288	0.115182	0.0796011	286529	JUVEN_ARTHR.gz	TRUE	reported	textfile	0.0723	6.599e-06	2285	M01515.metal.pos.txt.gz	TRUE	reported	Reh6ji	2	TRUE	0.0088084	20.2883
rs12075728	T	G	T	G	-0.4196	-0.00697429	0.9442		FALSE	FALSE	FALSE	HIwSH9	191686051	0.902417	0.0568824	286529	JUVEN_ARTHR.gz	TRUE	reported	textfile	0.0922	5.394e-06	482	M01515.metal.pos.txt.gz	TRUE	reported	Reh6ji	2	TRUE	0.0411994	20.6254
rs8178289	A	C	A	C	-0.1064	0.0351968	0.8497		FALSE	FALSE	FALSE	HIwSH9	58242569	0.474851	0.0492532	286529	JUVEN_ARTHR.gz	TRUE	reported	textfile	0.0233	5.095e-06	2285	M01515.metal.pos.txt.gz	TRUE	reported	Reh6ji	2	TRUE	0.00904357	20.8349
rs7701675	A	G	A	G	-0.7943	0.0101754	0.9839		FALSE	FALSE	FALSE	HIwSH9	171787660	0.942244	0.140448	286529	JUVEN_ARTHR.gz	TRUE	reported	textfile	0.1733	4.558e-06	482	M01515.metal.pos.txt.gz	TRUE	reported	Reh6ji	2	TRUE	0.0417636	20.9202
rs16862165	T	C	T	C	-0.413	0.226579	0.99		FALSE	FALSE	FALSE	HIwSH9	149696659	0.0771294	0.128185	286529	JUVEN_ARTHR.gz	TRUE	reported	textfile	0.089	3.477e-06	1803	M01515.metal.pos.txt.gz	TRUE	reported	Reh6ji	2	TRUE	0.0118023	21.5099
rs16832600	T	C	T	C	0.2205	0.0259062	0.0297		FALSE	FALSE	FALSE	HIwSH9	235423061	0.811324	0.108522	286529	JUVEN_ARTHR.gz	TRUE	reported	textfile	0.0469	2.579e-06	2285	M01515.metal.pos.txt.gz	TRUE	reported	Reh6ji	2	TRUE	0.00958086	22.0847
rs10402106	T	C	T	C	0.9529	0.0348548	0.0165		FALSE	FALSE	FALSE	HIwSH9	57051921	0.75719	0.112736	286529	JUVEN_ARTHR.gz	TRUE	reported	textfile	0.1924	7.348e-07	482	M01515.metal.pos.txt.gz	TRUE	reported	Reh6ji	2	TRUE	0.0484262	24.4275
rs11256026	A	G	A	G	-0.2061	0.0100186	0.6357		FALSE	FALSE	FALSE	HIwSH9	9012726	0.790959	0.0377968	286529	JUVEN_ARTHR.gz	TRUE	reported	textfile	0.0409	4.601e-07	482	M01515.metal.pos.txt.gz	TRUE	reported	Reh6ji	2	TRUE	0.0500455	25.2874
rs10471169	T	C	T	C	0.9362	0.0706516	0.0105		FALSE	FALSE	FALSE	HIwSH9	167707172	0.458658	0.0953387	286529	JUVEN_ARTHR.gz	TRUE	reported	textfile	0.1854	4.427e-07	482	M01515.metal.pos.txt.gz	TRUE	reported	Reh6ji	2	TRUE	0.0502438	25.3929
rs10977627	T	C	T	C	0.8146	-0.0325223	0.0168		FALSE	FALSE	FALSE	HIwSH9	9273681	0.814845	0.138877	286529	JUVEN_ARTHR.gz	TRUE	reported	textfile	0.1524	9.061e-08	482	M01515.metal.pos.txt.gz	TRUE	reported	Reh6ji	2	TRUE	0.0559581	28.452
rs1604290	A	C	A	C	-0.0079	-0.0202979	0.3851		FALSE	FALSE	FALSE	IoApfR	4946423	0.58455	0.0371247	286529	JUVEN_ARTHR.gz	TRUE	reported	textfile	0.0018	8.13e-06	6523	M01558.metal.pos.txt.gz	TRUE	reported	QfpkTG	2	TRUE	0.00294429	19.2564
rs164742	A	G	A	G	-0.0079	0.00903152	0.4697		FALSE	FALSE	FALSE	IoApfR	89691317	0.810258	0.0376167	286529	JUVEN_ARTHR.gz	TRUE	reported	textfile	0.0018	7.375e-06	6523	M01558.metal.pos.txt.gz	TRUE	reported	QfpkTG	2	TRUE	0.00294429	19.2564
rs4687937	T	C	T	C	-0.0079	0.0065259	0.3741		FALSE	FALSE	FALSE	IoApfR	118703398	0.86112	0.0373017	286529	JUVEN_ARTHR.gz	TRUE	reported	textfile	0.0018	9.469e-06	6523	M01558.metal.pos.txt.gz	TRUE	reported	QfpkTG	2	TRUE	0.00294429	19.2564
rs7943587	A	C	A	C	-0.0115	-0.0383806	0.1515		FALSE	FALSE	FALSE	IoApfR	16793084	0.415802	0.0471666	286529	JUVEN_ARTHR.gz	TRUE	reported	textfile	0.0026	6.326e-06	6523	M01558.metal.pos.txt.gz	TRUE	reported	QfpkTG	2	TRUE	0.00299021	19.5576
rs2055056	T	C	T	C	-0.0244	0.0207866	0.968		FALSE	FALSE	FALSE	IoApfR	95265842	0.87938	0.136975	286529	JUVEN_ARTHR.gz	TRUE	reported	textfile	0.0055	8.566e-06	6523	M01558.metal.pos.txt.gz	TRUE	reported	QfpkTG	2	TRUE	0.00300814	19.6753
rs10496826	A	G	A	G	-0.008	-0.00400485	0.2948		FALSE	FALSE	FALSE	IoApfR	139717203	0.916918	0.0383914	286529	JUVEN_ARTHR.gz	TRUE	reported	textfile	0.0018	7.767e-06	6523	M01558.metal.pos.txt.gz	TRUE	reported	QfpkTG	2	TRUE	0.00301908	19.747
rs11170032	T	C	T	C	-0.008	0.0455483	0.64		FALSE	FALSE	FALSE	IoApfR	52175128	0.255134	0.040026	286529	JUVEN_ARTHR.gz	TRUE	reported	textfile	0.0018	7.178e-06	6523	M01558.metal.pos.txt.gz	TRUE	reported	QfpkTG	2	TRUE	0.00301908	19.747
rs2144834	A	G	A	G	0.008	0.0224606	0.2535		FALSE	FALSE	FALSE	IoApfR	94307297	0.594808	0.0422286	286529	JUVEN_ARTHR.gz	TRUE	reported	textfile	0.0018	7.973e-06	6523	M01558.metal.pos.txt.gz	TRUE	reported	QfpkTG	2	TRUE	0.00301908	19.747
rs890984	A	G	A	G	-0.012	-0.117855	0.1092		FALSE	FALSE	FALSE	IoApfR	479425	0.0815155	0.0676565	286529	JUVEN_ARTHR.gz	TRUE	reported	textfile	0.0027	6.908e-06	6523	M01558.metal.pos.txt.gz	TRUE	reported	QfpkTG	2	TRUE	0.00301908	19.747
rs10004130	A	G	A	G	0.009	-0.0253211	0.581		FALSE	FALSE	FALSE	IoApfR	83743190	0.502745	0.0377828	286529	JUVEN_ARTHR.gz	TRUE	reported	textfile	0.002	6.795e-06	4915	M01558.metal.pos.txt.gz	TRUE	reported	QfpkTG	2	TRUE	0.00410314	20.2418
rs1556880	T	C	T	C	0.0081	-0.00597657	0.2976		FALSE	FALSE	FALSE	IoApfR	150294691	0.882273	0.040358	286529	JUVEN_ARTHR.gz	TRUE	reported	textfile	0.0018	6.043e-06	6523	M01558.metal.pos.txt.gz	TRUE	reported	QfpkTG	2	TRUE	0.00309479	20.2438
rs2252585	T	C	T	C	-0.0081	-0.0313983	0.7349		FALSE	FALSE	FALSE	IoApfR	34869632	0.46436	0.0429123	286529	JUVEN_ARTHR.gz	TRUE	reported	textfile	0.0018	5.967e-06	6523	M01558.metal.pos.txt.gz	TRUE	reported	QfpkTG	2	TRUE	0.00309479	20.2438
rs3813810	A	C	A	C	0.0117	-0.00285518	0.1334		FALSE	FALSE	FALSE	IoApfR	4028279	0.959188	0.0557951	286529	JUVEN_ARTHR.gz	TRUE	reported	textfile	0.0026	5.725e-06	6523	M01558.metal.pos.txt.gz	TRUE	reported	QfpkTG	2	TRUE	0.00309479	20.2438
rs4923082	T	C	T	C	0.0081	-0.0695385	0.2518		FALSE	FALSE	FALSE	IoApfR	23266750	0.120923	0.0448372	286529	JUVEN_ARTHR.gz	TRUE	reported	textfile	0.0018	6.953e-06	6523	M01558.metal.pos.txt.gz	TRUE	reported	QfpkTG	2	TRUE	0.00309479	20.2438
rs9354329	T	C	T	C	-0.0081	0.0176714	0.6322		FALSE	FALSE	FALSE	IoApfR	65890291	0.644058	0.038247	286529	JUVEN_ARTHR.gz	TRUE	reported	textfile	0.0018	5.104e-06	6523	M01558.metal.pos.txt.gz	TRUE	reported	QfpkTG	2	TRUE	0.00309479	20.2438
rs13164411	T	C	T	C	0.0082	-0.0076771	0.7246		FALSE	FALSE	FALSE	IoApfR	106041937	0.861297	0.0439386	286529	JUVEN_ARTHR.gz	TRUE	reported	textfile	0.0018	5.334e-06	6523	M01558.metal.pos.txt.gz	TRUE	reported	QfpkTG	2	TRUE	0.00317143	20.7467
rs4692012	A	G	A	G	-0.0082	0.0151522	0.5389		FALSE	FALSE	FALSE	IoApfR	164825874	0.685155	0.0373725	286529	JUVEN_ARTHR.gz	TRUE	reported	textfile	0.0018	3.347e-06	6523	M01558.metal.pos.txt.gz	TRUE	reported	QfpkTG	2	TRUE	0.00317143	20.7467
rs10122824	T	G	T	G	0.0087	-0.0509194	0.3503		FALSE	FALSE	FALSE	IoApfR	136218015	0.186409	0.038538	286529	JUVEN_ARTHR.gz	TRUE	reported	textfile	0.0019	2.787e-06	6523	M01558.metal.pos.txt.gz	TRUE	reported	QfpkTG	2	TRUE	0.00320398	20.9603
rs6500864	A	G	A	G	-0.0083	-0.102434	0.2762		FALSE	FALSE	FALSE	IoApfR	6888131	0.0103903	0.0399735	286529	JUVEN_ARTHR.gz	TRUE	reported	textfile	0.0018	4.339e-06	6523	M01558.metal.pos.txt.gz	TRUE	reported	QfpkTG	2	TRUE	0.00324901	21.2558
rs304171	T	C	T	C	-0.0168	-0.0773198	0.0624		FALSE	FALSE	FALSE	IoApfR	62795134	0.215137	0.0623766	286529	JUVEN_ARTHR.gz	TRUE	reported	textfile	0.0036	2.168e-06	6523	M01558.metal.pos.txt.gz	TRUE	reported	QfpkTG	2	TRUE	0.0033275	21.7711
rs10416031	A	G	A	G	0.0085	-0.0311053	0.3202		FALSE	FALSE	FALSE	IoApfR	1095152	0.453977	0.0415402	286529	JUVEN_ARTHR.gz	TRUE	reported	textfile	0.0018	3.84e-06	6523	M01558.metal.pos.txt.gz	TRUE	reported	QfpkTG	2	TRUE	0.00340693	22.2925
rs1812125	T	G	T	G	-0.0085	0.0285216	0.7578		FALSE	FALSE	FALSE	IoApfR	46558798	0.579574	0.0514823	286529	JUVEN_ARTHR.gz	TRUE	reported	textfile	0.0018	3.484e-06	6523	M01558.metal.pos.txt.gz	TRUE	reported	QfpkTG	2	TRUE	0.00340693	22.2925
rs1493031	T	C	T	C	0.0208	0.0741142	0.0434		FALSE	FALSE	FALSE	IoApfR	18291103	0.337451	0.0772656	286529	JUVEN_ARTHR.gz	TRUE	reported	textfile	0.0044	1.96e-06	6523	M01558.metal.pos.txt.gz	TRUE	reported	QfpkTG	2	TRUE	0.0034142	22.3403
rs4443239	T	G	T	G	0.02	0.023925	0.7446		FALSE	FALSE	FALSE	IoApfR	169341881	0.630658	0.0497608	286529	JUVEN_ARTHR.gz	TRUE	reported	textfile	0.0042	2.265e-06	1608	M01558.metal.pos.txt.gz	TRUE	reported	QfpkTG	2	TRUE	0.0139057	22.6475
rs2604548	T	C	T	C	-0.0086	0.0453105	0.6463		FALSE	FALSE	FALSE	IoApfR	15088829	0.277177	0.0416962	286529	JUVEN_ARTHR.gz	TRUE	reported	textfile	0.0018	1.285e-06	6523	M01558.metal.pos.txt.gz	TRUE	reported	QfpkTG	2	TRUE	0.00348728	22.8202
rs604388	T	C	T	C	0.0086	-0.00292968	0.6845		FALSE	FALSE	FALSE	IoApfR	177908844	0.940311	0.0391254	286529	JUVEN_ARTHR.gz	TRUE	reported	textfile	0.0018	1.562e-06	6523	M01558.metal.pos.txt.gz	TRUE	reported	QfpkTG	2	TRUE	0.00348728	22.8202
rs1538330	T	G	T	G	-0.0306	-0.00679964	0.0213		FALSE	FALSE	FALSE	IoApfR	715684	0.962406	0.144262	286529	JUVEN_ARTHR.gz	TRUE	reported	textfile	0.0064	1.728e-06	6523	M01558.metal.pos.txt.gz	TRUE	reported	QfpkTG	2	TRUE	0.00349234	22.8533
rs11023380	A	G	A	G	0.0088	0.000980021	0.4591		FALSE	FALSE	FALSE	IoApfR	14908512	0.979294	0.0377598	286529	JUVEN_ARTHR.gz	TRUE	reported	textfile	0.0018	5.374e-07	6523	M01558.metal.pos.txt.gz	TRUE	reported	QfpkTG	2	TRUE	0.00365077	23.8939
rs1113643	T	C	T	C	0.0094	-0.0565787	0.2769		FALSE	FALSE	FALSE	IoApfR	29316670	0.178569	0.0420606	286529	JUVEN_ARTHR.gz	TRUE	reported	textfile	0.0018	2.236e-07	6523	M01558.metal.pos.txt.gz	TRUE	reported	QfpkTG	2	TRUE	0.00416343	27.2632
rs1280717	A	G	A	G	0.0094	-0.00328201	0.2512		FALSE	FALSE	FALSE	IoApfR	54632930	0.935867	0.0407881	286529	JUVEN_ARTHR.gz	TRUE	reported	textfile	0.0018	2.006e-07	6523	M01558.metal.pos.txt.gz	TRUE	reported	QfpkTG	2	TRUE	0.00416343	27.2632
rs9940567	T	C	T	C	0.0095	-0.00612492	0.7319		FALSE	FALSE	FALSE	IoApfR	62251774	0.895804	0.0467682	286529	JUVEN_ARTHR.gz	TRUE	reported	textfile	0.0018	1.574e-07	6523	M01558.metal.pos.txt.gz	TRUE	reported	QfpkTG	2	TRUE	0.00425211	27.8464
rs7228099	T	C	T	C	-0.0097	0.0575059	0.4364		FALSE	FALSE	FALSE	IoApfR	25206514	0.129758	0.0379562	286529	JUVEN_ARTHR.gz	TRUE	reported	textfile	0.0018	3.609e-08	6523	M01558.metal.pos.txt.gz	TRUE	reported	QfpkTG	2	TRUE	0.00443223	29.0312
rs721399	T	C	T	C	-0.0289	0.0300156	0.7176		FALSE	FALSE	FALSE	IoApfR	18401856	0.448216	0.0395779	286529	JUVEN_ARTHR.gz	TRUE	reported	textfile	0.0018	3.948e-58	6523	M01558.metal.pos.txt.gz	TRUE	reported	QfpkTG	2	TRUE	0.0380164	257.702
rs10163969	T	G	T	G	-0.0352	-0.0156918	0.0412		FALSE	FALSE	FALSE	1PdOHR	9067441	0.78233	0.0567962	286529	JUVEN_ARTHR.gz	TRUE	reported	textfile	0.008	9.385e-06	7276	M01561.metal.pos.txt.gz	TRUE	reported	QZCRP0	2	TRUE	0.00265374	19.3547
rs10935814	A	G	A	G	-0.037	0.00773947	0.1006		FALSE	FALSE	FALSE	1PdOHR	150635086	0.895714	0.0590452	286529	JUVEN_ARTHR.gz	TRUE	reported	textfile	0.0083	9.443e-06	1759	M01561.metal.pos.txt.gz	TRUE	reported	QZCRP0	2	TRUE	0.0111713	19.8497
rs7930821	T	C	T	C	0.0666	-0.068201	0.0202		FALSE	FALSE	FALSE	1PdOHR	19121148	0.710243	0.183569	286529	JUVEN_ARTHR.gz	TRUE	reported	textfile	0.0149	7.53e-06	1759	M01561.metal.pos.txt.gz	TRUE	reported	QZCRP0	2	TRUE	0.0112307	19.9564
rs11992435	A	G	A	G	0.0327	-0.080213	0.9488		FALSE	FALSE	FALSE	1PdOHR	80613848	0.367383	0.0889884	286529	JUVEN_ARTHR.gz	TRUE	reported	textfile	0.0072	6.383e-06	7276	M01561.metal.pos.txt.gz	TRUE	reported	QZCRP0	2	TRUE	0.00282689	20.6211
rs1532701	A	G	A	G	0.0137	0.00022235	0.5456		FALSE	FALSE	FALSE	1PdOHR	55664115	0.995216	0.0370825	286529	JUVEN_ARTHR.gz	TRUE	reported	textfile	0.003	5.074e-06	7276	M01561.metal.pos.txt.gz	TRUE	reported	QZCRP0	2	TRUE	0.002858	20.8487
rs2074731	A	C	A	C	-0.0184	-0.0928802	0.1654		FALSE	FALSE	FALSE	1PdOHR	30337925	0.0519816	0.0477954	286529	JUVEN_ARTHR.gz	TRUE	reported	textfile	0.0039	2.307e-06	7276	M01561.metal.pos.txt.gz	TRUE	reported	QZCRP0	2	TRUE	0.00304991	22.2529
rs11145330	A	C	A	C	0.0324	-0.0593289	0.8908		FALSE	FALSE	FALSE	1PdOHR	69118687	0.250013	0.0515761	286529	JUVEN_ARTHR.gz	TRUE	reported	textfile	0.0068	1.945e-06	1759	M01561.metal.pos.txt.gz	TRUE	reported	QZCRP0	2	TRUE	0.012742	22.6766
rs7238006	T	C	T	C	0.0281	-0.009175	0.9262		FALSE	FALSE	FALSE	1PdOHR	34347934	0.86259	0.0530105	286529	JUVEN_ARTHR.gz	TRUE	reported	textfile	0.0057	6.772e-07	7276	M01561.metal.pos.txt.gz	TRUE	reported	QZCRP0	2	TRUE	0.00332906	24.2965
rs10245705	T	C	T	C	-0.0663	-0.194028	0.0181		FALSE	FALSE	FALSE	1PdOHR	26090052	0.220966	0.158524	286529	JUVEN_ARTHR.gz	TRUE	reported	textfile	0.0127	1.946e-07	7276	M01561.metal.pos.txt.gz	TRUE	reported	QZCRP0	2	TRUE	0.00373167	27.2458
rs13966	T	C	T	C	0.0082	0.00366694	0.467		FALSE	FALSE	FALSE	Jlp7t6	61897520	0.922774	0.0378271	286529	JUVEN_ARTHR.gz	TRUE	reported	textfile	0.0019	9.994e-06	7364	M01564.metal.pos.txt.gz	TRUE	reported	1Bnz7S	2	TRUE	0.00252296	18.621
rs1530219	A	G	A	G	-0.0078	0.00440357	0.4797		FALSE	FALSE	FALSE	Jlp7t6	39310179	0.905212	0.0369799	286529	JUVEN_ARTHR.gz	TRUE	reported	textfile	0.0018	9.942e-06	7364	M01564.metal.pos.txt.gz	TRUE	reported	1Bnz7S	2	TRUE	0.00254346	18.7727
rs12121428	T	C	T	C	-0.0197	0.0921291	0.0535		FALSE	FALSE	FALSE	Jlp7t6	209201769	0.250051	0.0800965	286529	JUVEN_ARTHR.gz	TRUE	reported	textfile	0.0044	6.094e-06	7364	M01564.metal.pos.txt.gz	TRUE	reported	1Bnz7S	2	TRUE	0.00271477	20.0405
rs10514735	A	G	A	G	0.0346	0.222869	0.985		FALSE	FALSE	FALSE	Jlp7t6	85749800	0.0894211	0.131219	286529	JUVEN_ARTHR.gz	TRUE	reported	textfile	0.0077	6.505e-06	7364	M01564.metal.pos.txt.gz	TRUE	reported	1Bnz7S	2	TRUE	0.00273444	20.1861
rs588973	A	G	A	G	0.009	-0.0949373	0.646		FALSE	FALSE	FALSE	Jlp7t6	50233699	0.0143489	0.0387751	286529	JUVEN_ARTHR.gz	TRUE	reported	textfile	0.002	6.795e-06	5603	M01564.metal.pos.txt.gz	TRUE	reported	1Bnz7S	2	TRUE	0.00360112	20.2428
rs17034684	T	G	T	G	0.0081	-0.0138922	0.2881		FALSE	FALSE	FALSE	Jlp7t6	104590653	0.714235	0.0379385	286529	JUVEN_ARTHR.gz	TRUE	reported	textfile	0.0018	7.899e-06	7364	M01564.metal.pos.txt.gz	TRUE	reported	1Bnz7S	2	TRUE	0.00274232	20.2445
rs3193970	T	C	T	C	0.0081	-0.0235717	0.5801		FALSE	FALSE	FALSE	Jlp7t6	95312251	0.530783	0.0376058	286529	JUVEN_ARTHR.gz	TRUE	reported	textfile	0.0018	6.065e-06	7364	M01564.metal.pos.txt.gz	TRUE	reported	1Bnz7S	2	TRUE	0.00274232	20.2445
rs7710027	T	C	T	C	0.0081	-0.00657624	0.2886		FALSE	FALSE	FALSE	Jlp7t6	56606118	0.869057	0.0398906	286529	JUVEN_ARTHR.gz	TRUE	reported	textfile	0.0018	9.155e-06	7364	M01564.metal.pos.txt.gz	TRUE	reported	1Bnz7S	2	TRUE	0.00274232	20.2445
rs7919076	T	C	T	C	-0.0081	0.0355683	0.3416		FALSE	FALSE	FALSE	Jlp7t6	66569178	0.407835	0.042972	286529	JUVEN_ARTHR.gz	TRUE	reported	textfile	0.0018	7.791e-06	7364	M01564.metal.pos.txt.gz	TRUE	reported	1Bnz7S	2	TRUE	0.00274232	20.2445
rs9327706	A	C	A	C	0.0081	0.0189538	0.5937		FALSE	FALSE	FALSE	Jlp7t6	135176918	0.609951	0.0371538	286529	JUVEN_ARTHR.gz	TRUE	reported	textfile	0.0018	5.612e-06	7364	M01564.metal.pos.txt.gz	TRUE	reported	1Bnz7S	2	TRUE	0.00274232	20.2445
rs9372398	T	C	T	C	0.0081	0.0150842	0.5453		FALSE	FALSE	FALSE	Jlp7t6	114512427	0.685981	0.0373079	286529	JUVEN_ARTHR.gz	TRUE	reported	textfile	0.0018	6.735e-06	7364	M01564.metal.pos.txt.gz	TRUE	reported	1Bnz7S	2	TRUE	0.00274232	20.2445
rs4779800	A	G	A	G	-0.0122	0.0946013	0.8831		FALSE	FALSE	FALSE	Jlp7t6	29119123	0.0780872	0.0536929	286529	JUVEN_ARTHR.gz	TRUE	reported	textfile	0.0027	6.056e-06	7364	M01564.metal.pos.txt.gz	TRUE	reported	1Bnz7S	2	TRUE	0.00276488	20.4115
rs10043015	T	C	T	C	0.0082	-0.0128184	0.7113		FALSE	FALSE	FALSE	Jlp7t6	169231367	0.754692	0.0410244	286529	JUVEN_ARTHR.gz	TRUE	reported	textfile	0.0018	5.582e-06	7364	M01564.metal.pos.txt.gz	TRUE	reported	1Bnz7S	2	TRUE	0.00281026	20.7475
rs889128	T	G	T	G	0.0082	-0.00261582	0.6665		FALSE	FALSE	FALSE	Jlp7t6	10021017	0.944613	0.0376522	286529	JUVEN_ARTHR.gz	TRUE	reported	textfile	0.0018	6.754e-06	7364	M01564.metal.pos.txt.gz	TRUE	reported	1Bnz7S	2	TRUE	0.00281026	20.7475
rs940697	A	G	A	G	0.0082	0.015492	0.2701		FALSE	FALSE	FALSE	Jlp7t6	143486110	0.722038	0.0435492	286529	JUVEN_ARTHR.gz	TRUE	reported	textfile	0.0018	5.706e-06	7364	M01564.metal.pos.txt.gz	TRUE	reported	1Bnz7S	2	TRUE	0.00281026	20.7475
rs1380634	A	G	A	G	-0.0083	-0.00664046	0.7425		FALSE	FALSE	FALSE	Jlp7t6	79325658	0.89611	0.0508547	286529	JUVEN_ARTHR.gz	TRUE	reported	textfile	0.0018	5.174e-06	7364	M01564.metal.pos.txt.gz	TRUE	reported	1Bnz7S	2	TRUE	0.00287902	21.2566
rs2534835	T	G	T	G	-0.0083	0.0598282	0.2407		FALSE	FALSE	FALSE	Jlp7t6	57652616	0.190819	0.0457346	286529	JUVEN_ARTHR.gz	TRUE	reported	textfile	0.0018	6.23e-06	7364	M01564.metal.pos.txt.gz	TRUE	reported	1Bnz7S	2	TRUE	0.00287902	21.2566
rs4235093	A	G	A	G	-0.0083	0.0651345	0.2874		FALSE	FALSE	FALSE	Jlp7t6	71480535	0.112971	0.0410948	286529	JUVEN_ARTHR.gz	TRUE	reported	textfile	0.0018	5.04e-06	7364	M01564.metal.pos.txt.gz	TRUE	reported	1Bnz7S	2	TRUE	0.00287902	21.2566
rs7584253	A	C	A	C	0.0083	-0.000132235	0.7047		FALSE	FALSE	FALSE	Jlp7t6	48700107	0.997423	0.0409472	286529	JUVEN_ARTHR.gz	TRUE	reported	textfile	0.0018	5.043e-06	7364	M01564.metal.pos.txt.gz	TRUE	reported	1Bnz7S	2	TRUE	0.00287902	21.2566
rs8017368	A	C	A	C	-0.0083	-0.00518046	0.6452		FALSE	FALSE	FALSE	Jlp7t6	63060465	0.896845	0.0399581	286529	JUVEN_ARTHR.gz	TRUE	reported	textfile	0.0018	3.853e-06	7364	M01564.metal.pos.txt.gz	TRUE	reported	1Bnz7S	2	TRUE	0.00287902	21.2566
rs2143327	T	C	T	C	0.0392	0.165386	0.0129		FALSE	FALSE	FALSE	Jlp7t6	146295103	0.429832	0.209487	286529	JUVEN_ARTHR.gz	TRUE	reported	textfile	0.0085	4.276e-06	7364	M01564.metal.pos.txt.gz	TRUE	reported	1Bnz7S	2	TRUE	0.00287984	21.2626
rs9389071	A	G	A	G	-0.012	0.0979503	0.1579		FALSE	FALSE	FALSE	Jlp7t6	133353496	0.0786285	0.0556947	286529	JUVEN_ARTHR.gz	TRUE	reported	textfile	0.0026	5.638e-06	7364	M01564.metal.pos.txt.gz	TRUE	reported	1Bnz7S	2	TRUE	0.00288435	21.296
rs11120725	A	G	A	G	-0.0181	0.00693359	0.4596		FALSE	FALSE	FALSE	Jlp7t6	216033426	0.851642	0.0370734	286529	JUVEN_ARTHR.gz	TRUE	reported	textfile	0.0039	4.609e-06	1761	M01564.metal.pos.txt.gz	TRUE	reported	1Bnz7S	2	TRUE	0.0120834	21.5147
rs1404373	T	C	T	C	-0.0084	0.0602057	0.6525		FALSE	FALSE	FALSE	Jlp7t6	57337858	0.132479	0.0400198	286529	JUVEN_ARTHR.gz	TRUE	reported	textfile	0.0018	2.917e-06	7364	M01564.metal.pos.txt.gz	TRUE	reported	1Bnz7S	2	TRUE	0.00294861	21.7719
rs4589188	A	G	A	G	0.0122	-0.0170408	0.2827		FALSE	FALSE	FALSE	Jlp7t6	5525951	0.700942	0.0443713	286529	JUVEN_ARTHR.gz	TRUE	reported	textfile	0.0026	3.343e-06	7364	M01564.metal.pos.txt.gz	TRUE	reported	1Bnz7S	2	TRUE	0.002981	22.0118
rs1125471	A	C	A	C	-0.0085	0.0252834	0.2928		FALSE	FALSE	FALSE	Jlp7t6	17175834	0.510283	0.0384014	286529	JUVEN_ARTHR.gz	TRUE	reported	textfile	0.0018	4.474e-06	7364	M01564.metal.pos.txt.gz	TRUE	reported	1Bnz7S	2	TRUE	0.00301902	22.2933
rs6077792	T	G	T	G	-0.0085	0.00154341	0.3		FALSE	FALSE	FALSE	Jlp7t6	1115473	0.969612	0.0405144	286529	JUVEN_ARTHR.gz	TRUE	reported	textfile	0.0018	2.821e-06	7364	M01564.metal.pos.txt.gz	TRUE	reported	1Bnz7S	2	TRUE	0.00301902	22.2933
rs10992722	A	C	A	C	0.0326	-0.0777025	0.0163		FALSE	FALSE	FALSE	Jlp7t6	93401479	0.468462	0.107178	286529	JUVEN_ARTHR.gz	TRUE	reported	textfile	0.0069	2.441e-06	7364	M01564.metal.pos.txt.gz	TRUE	reported	1Bnz7S	2	TRUE	0.0030221	22.3161
rs12625828	T	G	T	G	0.0086	-0.0305714	0.3366		FALSE	FALSE	FALSE	Jlp7t6	50228048	0.420444	0.0379463	286529	JUVEN_ARTHR.gz	TRUE	reported	textfile	0.0018	2.055e-06	7364	M01564.metal.pos.txt.gz	TRUE	reported	1Bnz7S	2	TRUE	0.00309025	22.821
rs2370136	T	C	T	C	-0.0086	-0.0351144	0.4875		FALSE	FALSE	FALSE	Jlp7t6	57107873	0.356747	0.0381023	286529	JUVEN_ARTHR.gz	TRUE	reported	textfile	0.0018	1.249e-06	7364	M01564.metal.pos.txt.gz	TRUE	reported	1Bnz7S	2	TRUE	0.00309025	22.821
rs2236299	A	G	A	G	0.0087	-0.0307952	0.3065		FALSE	FALSE	FALSE	Jlp7t6	54788617	0.520747	0.0479531	286529	JUVEN_ARTHR.gz	TRUE	reported	textfile	0.0018	1.694e-06	7364	M01564.metal.pos.txt.gz	TRUE	reported	1Bnz7S	2	TRUE	0.00316231	23.3548
rs6678076	A	G	A	G	-0.0252	-0.0125611	0.0339		FALSE	FALSE	FALSE	Jlp7t6	199264072	0.85968	0.0710545	286529	JUVEN_ARTHR.gz	TRUE	reported	textfile	0.0052	1.084e-06	7364	M01564.metal.pos.txt.gz	TRUE	reported	1Bnz7S	2	TRUE	0.00317905	23.4788
rs13130021	T	C	T	C	-0.0089	-0.0117084	0.4312		FALSE	FALSE	FALSE	Jlp7t6	2276036	0.757035	0.0378454	286529	JUVEN_ARTHR.gz	TRUE	reported	textfile	0.0018	1.411e-06	7364	M01564.metal.pos.txt.gz	TRUE	reported	1Bnz7S	2	TRUE	0.00330889	24.4409
rs10787308	A	G	A	G	-0.009	-0.0533239	0.2701		FALSE	FALSE	FALSE	Jlp7t6	111149210	0.222699	0.0437302	286529	JUVEN_ARTHR.gz	TRUE	reported	textfile	0.0018	6.039e-07	7364	M01564.metal.pos.txt.gz	TRUE	reported	1Bnz7S	2	TRUE	0.00338341	24.9932
rs7851531	A	G	A	G	-0.009	-0.0406612	0.6594		FALSE	FALSE	FALSE	Jlp7t6	82511370	0.297657	0.039042	286529	JUVEN_ARTHR.gz	TRUE	reported	textfile	0.0018	6.467e-07	7364	M01564.metal.pos.txt.gz	TRUE	reported	1Bnz7S	2	TRUE	0.00338341	24.9932
rs7105815	A	G	A	G	0.0091	0.0353752	0.2968		FALSE	FALSE	FALSE	Jlp7t6	12288146	0.383425	0.0405864	286529	JUVEN_ARTHR.gz	TRUE	reported	textfile	0.0018	4.934e-07	7364	M01564.metal.pos.txt.gz	TRUE	reported	1Bnz7S	2	TRUE	0.00345875	25.5517
rs910616	T	C	T	C	-0.0093	0.00963312	0.4991		FALSE	FALSE	FALSE	Jlp7t6	44107239	0.793655	0.0368285	286529	JUVEN_ARTHR.gz	TRUE	reported	textfile	0.0018	1.972e-07	7364	M01564.metal.pos.txt.gz	TRUE	reported	1Bnz7S	2	TRUE	0.0036119	26.6872
rs6507399	A	G	A	G	-0.0101	0.020145	0.6713		FALSE	FALSE	FALSE	Jlp7t6	41152081	0.602178	0.038646	286529	JUVEN_ARTHR.gz	TRUE	reported	textfile	0.0018	1.703e-08	7364	M01564.metal.pos.txt.gz	TRUE	reported	1Bnz7S	2	TRUE	0.00425727	31.476
rs868395	T	G	T	G	0.0101	-0.00780536	0.6653		FALSE	FALSE	FALSE	Jlp7t6	82560878	0.835324	0.0375478	286529	JUVEN_ARTHR.gz	TRUE	reported	textfile	0.0018	2.031e-08	7364	M01564.metal.pos.txt.gz	TRUE	reported	1Bnz7S	2	TRUE	0.00425727	31.476
rs1509123	T	C	T	C	-0.0248	0.132007	0.0476		FALSE	FALSE	FALSE	Jlp7t6	6780559	0.224696	0.108725	286529	JUVEN_ARTHR.gz	TRUE	reported	textfile	0.0043	5.203e-09	7364	M01564.metal.pos.txt.gz	TRUE	reported	1Bnz7S	2	TRUE	0.00449672	33.2544
rs807670	A	C	A	C	0.011	-0.0214666	0.421		FALSE	FALSE	FALSE	Jlp7t6	19167095	0.566817	0.0374802	286529	JUVEN_ARTHR.gz	TRUE	reported	textfile	0.0018	6.841e-10	7364	M01564.metal.pos.txt.gz	TRUE	reported	1Bnz7S	2	TRUE	0.0050458	37.3355
rs835154	A	G	A	G	-0.0114	-0.026468	0.5753		FALSE	FALSE	FALSE	Jlp7t6	14876460	0.480274	0.0374974	286529	JUVEN_ARTHR.gz	TRUE	reported	textfile	0.0018	1.147e-10	7364	M01564.metal.pos.txt.gz	TRUE	reported	1Bnz7S	2	TRUE	0.00541741	40.1002
rs170149	A	G	A	G	0.0256	-0.112803	0.074		FALSE	FALSE	FALSE	Jlp7t6	6692611	0.242098	0.0964329	286529	JUVEN_ARTHR.gz	TRUE	reported	textfile	0.0035	1.421e-13	7364	M01564.metal.pos.txt.gz	TRUE	reported	1Bnz7S	2	TRUE	0.00721251	53.4842
rs17011367	T	C	T	C	0.0115	-0.00696827	0.7325		FALSE	FALSE	FALSE	LrWeE6	75464396	0.868492	0.0420856	286529	JUVEN_ARTHR.gz	TRUE	reported	textfile	0.0026	7.378e-06	7333	M01572.metal.pos.txt.gz	TRUE	reported	QtLbK4	2	TRUE	0.00266079	19.5583
rs2643891	A	G	A	G	-0.018	-0.0297096	0.165		FALSE	FALSE	FALSE	LrWeE6	2360913	0.481847	0.042241	286529	JUVEN_ARTHR.gz	TRUE	reported	textfile	0.004	6.795e-06	5585	M01572.metal.pos.txt.gz	TRUE	reported	QtLbK4	2	TRUE	0.00361268	20.2427
rs17131975	A	G	A	G	-0.0216	-0.0478932	0.0607		FALSE	FALSE	FALSE	LrWeE6	139248002	0.658999	0.108529	286529	JUVEN_ARTHR.gz	TRUE	reported	textfile	0.0048	8.184e-06	7333	M01572.metal.pos.txt.gz	TRUE	reported	QtLbK4	2	TRUE	0.00275388	20.2445
rs4836200	A	G	A	G	-0.0109	-0.0662166	0.6785		FALSE	FALSE	FALSE	LrWeE6	125607225	0.0773108	0.0374843	286529	JUVEN_ARTHR.gz	TRUE	reported	textfile	0.0024	5.909e-06	7333	M01572.metal.pos.txt.gz	TRUE	reported	QtLbK4	2	TRUE	0.00280497	20.6211
rs11618222	T	C	T	C	-0.0182	-0.0295521	0.1008		FALSE	FALSE	FALSE	LrWeE6	25725511	0.484019	0.0422261	286529	JUVEN_ARTHR.gz	TRUE	reported	textfile	0.004	5.999e-06	7333	M01572.metal.pos.txt.gz	TRUE	reported	QtLbK4	2	TRUE	0.00281525	20.6969
rs12866131	A	C	A	C	0.011	-0.0231047	0.2805		FALSE	FALSE	FALSE	LrWeE6	71206979	0.593387	0.0432725	286529	JUVEN_ARTHR.gz	TRUE	reported	textfile	0.0024	5.615e-06	7333	M01572.metal.pos.txt.gz	TRUE	reported	QtLbK4	2	TRUE	0.00285653	21.0012
rs17086746	T	C	T	C	-0.046	-0.0715696	0.02		FALSE	FALSE	FALSE	LrWeE6	56393833	0.51086	0.108851	286529	JUVEN_ARTHR.gz	TRUE	reported	textfile	0.01	4.225e-06	5585	M01572.metal.pos.txt.gz	TRUE	reported	QtLbK4	2	TRUE	0.00377442	21.1524
rs338526	T	C	T	C	-0.0111	-0.00315918	0.7181		FALSE	FALSE	FALSE	LrWeE6	85718609	0.936026	0.0393591	286529	JUVEN_ARTHR.gz	TRUE	reported	textfile	0.0024	5.606e-06	7333	M01572.metal.pos.txt.gz	TRUE	reported	QtLbK4	2	TRUE	0.00290855	21.3848
rs11724197	A	G	A	G	0.0159	-0.0646272	0.8734		FALSE	FALSE	FALSE	LrWeE6	167845783	0.269744	0.0585576	286529	JUVEN_ARTHR.gz	TRUE	reported	textfile	0.0034	2.294e-06	7333	M01572.metal.pos.txt.gz	TRUE	reported	QtLbK4	2	TRUE	0.00297346	21.8634
rs6743210	T	C	T	C	0.0123	-0.0301519	0.6199		FALSE	FALSE	FALSE	LrWeE6	235063573	0.459877	0.0407983	286529	JUVEN_ARTHR.gz	TRUE	reported	textfile	0.0026	2.209e-06	7333	M01572.metal.pos.txt.gz	TRUE	reported	QtLbK4	2	TRUE	0.00304269	22.3741
rs12507784	A	G	A	G	-0.012	-0.100234	0.2395		FALSE	FALSE	FALSE	LrWeE6	136586531	0.0236543	0.0442985	286529	JUVEN_ARTHR.gz	TRUE	reported	textfile	0.0025	1.782e-06	7333	M01572.metal.pos.txt.gz	TRUE	reported	QtLbK4	2	TRUE	0.00313212	23.0337
rs11061416	A	G	A	G	-0.0125	-0.00673517	0.6428		FALSE	FALSE	FALSE	LrWeE6	131257697	0.868893	0.0408033	286529	JUVEN_ARTHR.gz	TRUE	reported	textfile	0.0024	1.763e-07	7333	M01572.metal.pos.txt.gz	TRUE	reported	QtLbK4	2	TRUE	0.00368563	27.1193
rs11141909	A	C	A	C	0.0808	-0.13095	0.0405		FALSE	FALSE	FALSE	oKbwym	87603937	0.0546915	0.0681564	286529	JUVEN_ARTHR.gz	TRUE	reported	textfile	0.0182	9.02e-06	2315	M01573.metal.pos.txt.gz	TRUE	reported	rG9tjy	2	TRUE	0.00844203	19.6927
rs16933423	A	G	A	G	0.0891	-0.113263	0.9651		FALSE	FALSE	FALSE	oKbwym	67598161	0.395125	0.133195	286529	JUVEN_ARTHR.gz	TRUE	reported	textfile	0.02	8.312e-06	2315	M01573.metal.pos.txt.gz	TRUE	reported	rG9tjy	2	TRUE	0.00850035	19.8299
rs4661299	T	G	T	G	0.0319	-0.0379776	0.4551		FALSE	FALSE	FALSE	oKbwym	14702764	0.304044	0.0369504	286529	JUVEN_ARTHR.gz	TRUE	reported	textfile	0.0071	7.63e-06	2315	M01573.metal.pos.txt.gz	TRUE	reported	rG9tjy	2	TRUE	0.00864456	20.1692
rs9353315	A	G	A	G	-0.0476	0.0180858	0.8731		FALSE	FALSE	FALSE	oKbwym	85440220	0.755835	0.0581622	286529	JUVEN_ARTHR.gz	TRUE	reported	textfile	0.0105	5.856e-06	2315	M01573.metal.pos.txt.gz	TRUE	reported	rG9tjy	2	TRUE	0.00879926	20.5334
rs4948051	T	C	T	C	0.0528	0.0352099	0.1328		FALSE	FALSE	FALSE	oKbwym	55620407	0.441664	0.0457636	286529	JUVEN_ARTHR.gz	TRUE	reported	textfile	0.0115	4.836e-06	1646	M01573.metal.pos.txt.gz	TRUE	reported	rG9tjy	2	TRUE	0.0126449	21.0545
rs12052900	A	G	A	G	-0.1115	-0.0868496	0.9783		FALSE	FALSE	FALSE	oKbwym	201890453	0.464508	0.118737	286529	JUVEN_ARTHR.gz	TRUE	reported	textfile	0.0242	4.27e-06	2315	M01573.metal.pos.txt.gz	TRUE	reported	rG9tjy	2	TRUE	0.00908665	21.2101
rs1577941	A	G	A	G	0.0531	-0.0413008	0.1187		FALSE	FALSE	FALSE	oKbwym	8386246	0.410256	0.0501563	286529	JUVEN_ARTHR.gz	TRUE	reported	textfile	0.0114	3.485e-06	2315	M01573.metal.pos.txt.gz	TRUE	reported	rG9tjy	2	TRUE	0.0092849	21.6772
rs2257243	A	G	A	G	0.0354	0.0199561	0.6612		FALSE	FALSE	FALSE	oKbwym	28016306	0.607384	0.0388393	286529	JUVEN_ARTHR.gz	TRUE	reported	textfile	0.0075	2.185e-06	2315	M01573.metal.pos.txt.gz	TRUE	reported	rG9tjy	2	TRUE	0.00953177	22.2592
rs17224277	A	G	A	G	0.0633	0.0595446	0.0789		FALSE	FALSE	FALSE	oKbwym	181475717	0.450718	0.0789488	286529	JUVEN_ARTHR.gz	TRUE	reported	textfile	0.0134	2.291e-06	2315	M01573.metal.pos.txt.gz	TRUE	reported	rG9tjy	2	TRUE	0.0095473	22.2958
rs2846365	A	G	A	G	0.0336	0.0287346	0.4476		FALSE	FALSE	FALSE	oKbwym	102701161	0.435443	0.0368434	286529	JUVEN_ARTHR.gz	TRUE	reported	textfile	0.0071	1.976e-06	2315	M01573.metal.pos.txt.gz	TRUE	reported	rG9tjy	2	TRUE	0.00958141	22.3762
rs7438272	T	C	T	C	0.0589	-0.0136688	0.1691		FALSE	FALSE	FALSE	oKbwym	95553417	0.763998	0.0455271	286529	JUVEN_ARTHR.gz	TRUE	reported	textfile	0.0123	1.802e-06	2315	M01573.metal.pos.txt.gz	TRUE	reported	rG9tjy	2	TRUE	0.00980819	22.9111
rs16887484	A	G	A	G	-0.0991	0.0255414	0.9585		FALSE	FALSE	FALSE	oKbwym	57859481	0.689157	0.0638537	286529	JUVEN_ARTHR.gz	TRUE	reported	textfile	0.0201	8.815e-07	1646	M01573.metal.pos.txt.gz	TRUE	reported	rG9tjy	2	TRUE	0.0145532	24.2788
rs662760	A	C	A	C	0.0079	-0.0164583	0.8723		FALSE	FALSE	FALSE	o42ep4	85155277	0.786269	0.0606961	286529	JUVEN_ARTHR.gz	TRUE	reported	textfile	0.0018	8.042e-06	7271	M01585.metal.pos.txt.gz	TRUE	reported	FtvyKs	2	TRUE	0.0026422	19.257
rs2993308	A	G	A	G	0.0075	-0.0215038	0.338		FALSE	FALSE	FALSE	o42ep4	113026762	0.597105	0.0406831	286529	JUVEN_ARTHR.gz	TRUE	reported	textfile	0.0017	6.833e-06	7271	M01585.metal.pos.txt.gz	TRUE	reported	FtvyKs	2	TRUE	0.00266974	19.4583
rs11606364	T	C	T	C	0.0084	-0.0223465	0.1149		FALSE	FALSE	FALSE	o42ep4	130636106	0.781221	0.0804619	286529	JUVEN_ARTHR.gz	TRUE	reported	textfile	0.0019	9.266e-06	7271	M01585.metal.pos.txt.gz	TRUE	reported	FtvyKs	2	TRUE	0.00268097	19.5403
rs10757735	A	C	A	C	-0.008	-0.0427998	0.132		FALSE	FALSE	FALSE	o42ep4	28373520	0.446285	0.0561954	286529	JUVEN_ARTHR.gz	TRUE	reported	textfile	0.0018	7.911e-06	7271	M01585.metal.pos.txt.gz	TRUE	reported	FtvyKs	2	TRUE	0.00270933	19.7477
rs6019504	A	G	A	G	0.008	0.03516	0.8586		FALSE	FALSE	FALSE	o42ep4	48898058	0.467494	0.0483922	286529	JUVEN_ARTHR.gz	TRUE	reported	textfile	0.0018	6.689e-06	7271	M01585.metal.pos.txt.gz	TRUE	reported	FtvyKs	2	TRUE	0.00270933	19.7477
rs10850426	T	G	T	G	0.0081	-0.00196961	0.1199		FALSE	FALSE	FALSE	o42ep4	115006106	0.978543	0.0732319	286529	JUVEN_ARTHR.gz	TRUE	reported	textfile	0.0018	6.845e-06	7271	M01585.metal.pos.txt.gz	TRUE	reported	FtvyKs	2	TRUE	0.0027773	20.2444
rs7250750	T	G	T	G	0.0081	-0.0121849	0.8583		FALSE	FALSE	FALSE	o42ep4	17260675	0.79738	0.0474602	286529	JUVEN_ARTHR.gz	TRUE	reported	textfile	0.0018	7.029e-06	7271	M01585.metal.pos.txt.gz	TRUE	reported	FtvyKs	2	TRUE	0.0027773	20.2444
rs10090064	T	C	T	C	0.0077	-0.053865	0.8026		FALSE	FALSE	FALSE	o42ep4	91883794	0.2198	0.0438975	286529	JUVEN_ARTHR.gz	TRUE	reported	textfile	0.0017	5.931e-06	7271	M01585.metal.pos.txt.gz	TRUE	reported	FtvyKs	2	TRUE	0.00281362	20.5099
rs732426	A	G	A	G	0.0077	-0.0245108	0.8218		FALSE	FALSE	FALSE	o42ep4	10371069	0.590018	0.0454907	286529	JUVEN_ARTHR.gz	TRUE	reported	textfile	0.0017	7.541e-06	7271	M01585.metal.pos.txt.gz	TRUE	reported	FtvyKs	2	TRUE	0.00281362	20.5099
rs2486925	T	G	T	G	-0.0082	0.0153136	0.1462		FALSE	FALSE	FALSE	o42ep4	203264909	0.788332	0.0570386	286529	JUVEN_ARTHR.gz	TRUE	reported	textfile	0.0018	3.467e-06	7271	M01585.metal.pos.txt.gz	TRUE	reported	FtvyKs	2	TRUE	0.0028461	20.7474
rs513209	A	C	A	C	-0.0082	0.00927362	0.8824		FALSE	FALSE	FALSE	o42ep4	125597249	0.849967	0.0490251	286529	JUVEN_ARTHR.gz	TRUE	reported	textfile	0.0018	6.602e-06	7271	M01585.metal.pos.txt.gz	TRUE	reported	FtvyKs	2	TRUE	0.0028461	20.7474
rs2019107	T	C	T	C	-0.0078	0.0208928	0.6257		FALSE	FALSE	FALSE	o42ep4	1181718	0.580056	0.0377601	286529	JUVEN_ARTHR.gz	TRUE	reported	textfile	0.0017	6.655e-06	7271	M01585.metal.pos.txt.gz	TRUE	reported	FtvyKs	2	TRUE	0.00288697	21.0461
rs10988352	T	G	T	G	0.0084	-0.0473718	0.1244		FALSE	FALSE	FALSE	o42ep4	129398977	0.362594	0.0520322	286529	JUVEN_ARTHR.gz	TRUE	reported	textfile	0.0018	3.086e-06	7271	M01585.metal.pos.txt.gz	TRUE	reported	FtvyKs	2	TRUE	0.00298621	21.7718
rs6462723	A	G	A	G	-0.0085	0.0022159	0.121		FALSE	FALSE	FALSE	o42ep4	36917745	0.971228	0.0614363	286529	JUVEN_ARTHR.gz	TRUE	reported	textfile	0.0018	1.921e-06	7271	M01585.metal.pos.txt.gz	TRUE	reported	FtvyKs	2	TRUE	0.00305752	22.2932
rs9663814	A	G	A	G	0.0076	0.0135597	0.6175		FALSE	FALSE	FALSE	o42ep4	75978624	0.724603	0.0384874	286529	JUVEN_ARTHR.gz	TRUE	reported	textfile	0.0016	1.952e-06	7271	M01585.metal.pos.txt.gz	TRUE	reported	FtvyKs	2	TRUE	0.00309348	22.5563
rs7178551	T	C	T	C	0.0081	-0.100655	0.1545		FALSE	FALSE	FALSE	o42ep4	80971296	0.0763097	0.0567867	286529	JUVEN_ARTHR.gz	TRUE	reported	textfile	0.0017	2.664e-06	7271	M01585.metal.pos.txt.gz	TRUE	reported	FtvyKs	2	TRUE	0.00311261	22.6962
rs11045425	A	G	A	G	0.0086	-0.0296738	0.1266		FALSE	FALSE	FALSE	o42ep4	20741046	0.604717	0.0573262	286529	JUVEN_ARTHR.gz	TRUE	reported	textfile	0.0018	1.832e-06	7271	M01585.metal.pos.txt.gz	TRUE	reported	FtvyKs	2	TRUE	0.00312965	22.8209
rs6690829	T	C	T	C	-0.008	0.0555841	0.24		FALSE	FALSE	FALSE	o42ep4	245567009	0.186427	0.0420702	286529	JUVEN_ARTHR.gz	TRUE	reported	textfile	0.0016	1.242e-06	7271	M01585.metal.pos.txt.gz	TRUE	reported	FtvyKs	2	TRUE	0.00342654	24.9931
rs1554074	A	G	A	G	0.0086	-0.0546061	0.1925		FALSE	FALSE	FALSE	o42ep4	100846572	0.270115	0.0495159	286529	JUVEN_ARTHR.gz	TRUE	reported	textfile	0.0017	6.392e-07	7271	M01585.metal.pos.txt.gz	TRUE	reported	FtvyKs	2	TRUE	0.00350735	25.5847
rs266742	T	G	T	G	0.0082	0.0501173	0.7307		FALSE	FALSE	FALSE	o42ep4	186758056	0.223476	0.0411696	286529	JUVEN_ARTHR.gz	TRUE	reported	textfile	0.0016	5.676e-07	7271	M01585.metal.pos.txt.gz	TRUE	reported	FtvyKs	2	TRUE	0.00359938	26.2584
rs11144136	T	G	T	G	0.0097	0.0195105	0.1375		FALSE	FALSE	FALSE	o42ep4	68887435	0.739319	0.0586333	286529	JUVEN_ARTHR.gz	TRUE	reported	textfile	0.0018	4.862e-08	7271	M01585.metal.pos.txt.gz	TRUE	reported	FtvyKs	2	TRUE	0.00397808	29.0321
rs6927639	A	G	A	G	-0.0078	0.00132373	0.8458		FALSE	FALSE	FALSE	7tcVqp	107687814	0.974867	0.0420168	286529	JUVEN_ARTHR.gz	TRUE	reported	textfile	0.0018	9.274e-06	7371	M01604.metal.pos.txt.gz	TRUE	reported	TvXfpw	2	TRUE	0.00254105	18.7727
rs16953268	A	C	A	C	-0.0115	-0.0856952	0.0689		FALSE	FALSE	FALSE	7tcVqp	54252645	0.319981	0.0861693	286529	JUVEN_ARTHR.gz	TRUE	reported	textfile	0.0026	7.726e-06	7371	M01604.metal.pos.txt.gz	TRUE	reported	TvXfpw	2	TRUE	0.00264711	19.5583
rs6731691	A	G	A	G	-0.008	-0.0139431	0.1705		FALSE	FALSE	FALSE	7tcVqp	172467026	0.786611	0.0515047	286529	JUVEN_ARTHR.gz	TRUE	reported	textfile	0.0018	5.301e-06	7371	M01604.metal.pos.txt.gz	TRUE	reported	TvXfpw	2	TRUE	0.00267268	19.7477
rs510032	T	C	T	C	0.009	-0.0285296	0.169		FALSE	FALSE	FALSE	7tcVqp	226536501	0.528491	0.0452628	286529	JUVEN_ARTHR.gz	TRUE	reported	textfile	0.002	6.795e-06	5604	M01604.metal.pos.txt.gz	TRUE	reported	TvXfpw	2	TRUE	0.00360048	20.2428
rs11130013	T	C	T	C	-0.0081	-0.0341687	0.153		FALSE	FALSE	FALSE	7tcVqp	43791685	0.588205	0.0631072	286529	JUVEN_ARTHR.gz	TRUE	reported	textfile	0.0018	5.094e-06	7371	M01604.metal.pos.txt.gz	TRUE	reported	TvXfpw	2	TRUE	0.00273973	20.2445
rs10490734	A	G	A	G	0.0077	0.0198768	0.8314		FALSE	FALSE	FALSE	7tcVqp	137254613	0.654709	0.0444441	286529	JUVEN_ARTHR.gz	TRUE	reported	textfile	0.0017	7.935e-06	7371	M01604.metal.pos.txt.gz	TRUE	reported	TvXfpw	2	TRUE	0.00277556	20.51
rs12579148	T	C	T	C	-0.0077	-0.0989833	0.1887		FALSE	FALSE	FALSE	7tcVqp	26650560	0.0468393	0.0497966	286529	JUVEN_ARTHR.gz	TRUE	reported	textfile	0.0017	5.919e-06	7371	M01604.metal.pos.txt.gz	TRUE	reported	TvXfpw	2	TRUE	0.00277556	20.51
rs1286087	T	C	T	C	0.0077	0.0883835	0.8367		FALSE	FALSE	FALSE	7tcVqp	90971026	0.161808	0.0631755	286529	JUVEN_ARTHR.gz	TRUE	reported	textfile	0.0017	8.083e-06	7371	M01604.metal.pos.txt.gz	TRUE	reported	TvXfpw	2	TRUE	0.00277556	20.51
rs13318012	T	C	T	C	-0.0078	0.0040549	0.8378		FALSE	FALSE	FALSE	7tcVqp	106956097	0.934545	0.0493729	286529	JUVEN_ARTHR.gz	TRUE	reported	textfile	0.0017	8.359e-06	7371	M01604.metal.pos.txt.gz	TRUE	reported	TvXfpw	2	TRUE	0.00284791	21.0462
rs235320	A	G	A	G	-0.0079	-0.0210828	0.8241		FALSE	FALSE	FALSE	7tcVqp	44857299	0.708588	0.0564086	286529	JUVEN_ARTHR.gz	TRUE	reported	textfile	0.0017	3.677e-06	7371	M01604.metal.pos.txt.gz	TRUE	reported	TvXfpw	2	TRUE	0.00292119	21.5893
rs9549021	T	C	T	C	-0.0135	0.0680226	0.6112		FALSE	FALSE	FALSE	7tcVqp	39969356	0.0731476	0.0379609	286529	JUVEN_ARTHR.gz	TRUE	reported	textfile	0.0029	2.944e-06	1767	M01604.metal.pos.txt.gz	TRUE	reported	TvXfpw	2	TRUE	0.0121155	21.6461
rs872114	A	C	A	C	-0.0208	0.371468	0.9736		FALSE	FALSE	FALSE	7tcVqp	68554412	0.0689176	0.20422	286529	JUVEN_ARTHR.gz	TRUE	reported	textfile	0.0044	2.294e-06	7371	M01604.metal.pos.txt.gz	TRUE	reported	TvXfpw	2	TRUE	0.0030226	22.341
rs10844317	T	G	T	G	-0.0086	0.0256559	0.1637		FALSE	FALSE	FALSE	7tcVqp	32721706	0.666202	0.0594761	286529	JUVEN_ARTHR.gz	TRUE	reported	textfile	0.0018	1.122e-06	7371	M01604.metal.pos.txt.gz	TRUE	reported	TvXfpw	2	TRUE	0.00308733	22.821
rs233340	A	G	A	G	-0.0125	0.0736985	0.0707		FALSE	FALSE	FALSE	7tcVqp	13592316	0.195415	0.0569222	286529	JUVEN_ARTHR.gz	TRUE	reported	textfile	0.0026	2.535e-06	7371	M01604.metal.pos.txt.gz	TRUE	reported	TvXfpw	2	TRUE	0.00312599	23.1076
rs2231142	T	G	T	G	0.0119	0.0643081	0.1106		FALSE	FALSE	FALSE	7tcVqp	88131171	0.356501	0.0697446	286529	JUVEN_ARTHR.gz	TRUE	reported	textfile	0.0024	8.428e-07	7371	M01604.metal.pos.txt.gz	TRUE	reported	TvXfpw	2	TRUE	0.00332429	24.5784
rs1825043	A	G	A	G	0.019	-0.0945705	0.9571		FALSE	FALSE	FALSE	7tcVqp	9572116	0.172263	0.0692841	286529	JUVEN_ARTHR.gz	TRUE	reported	textfile	0.0038	5.259e-07	7371	M01604.metal.pos.txt.gz	TRUE	reported	TvXfpw	2	TRUE	0.00338021	24.9932
rs7906282	T	G	T	G	0.008	-0.0224662	0.3075		FALSE	FALSE	FALSE	7tcVqp	18794667	0.60714	0.0436949	286529	JUVEN_ARTHR.gz	TRUE	reported	textfile	0.0016	1.105e-06	7371	M01604.metal.pos.txt.gz	TRUE	reported	TvXfpw	2	TRUE	0.00338021	24.9932
rs11741189	T	C	T	C	-0.0087	0.062119	0.177		FALSE	FALSE	FALSE	7tcVqp	180116546	0.236388	0.0524625	286529	JUVEN_ARTHR.gz	TRUE	reported	textfile	0.0017	3.781e-07	7371	M01604.metal.pos.txt.gz	TRUE	reported	TvXfpw	2	TRUE	0.00354058	26.1832
rs11730320	T	C	T	C	0.0097	-0.0516048	0.6665		FALSE	FALSE	FALSE	7tcVqp	9718277	0.178978	0.038399	286529	JUVEN_ARTHR.gz	TRUE	reported	textfile	0.0017	7.084e-09	7371	M01604.metal.pos.txt.gz	TRUE	reported	TvXfpw	2	TRUE	0.00439749	32.5483
rs11737601	A	G	A	G	0.0104	0.04133	0.6847		FALSE	FALSE	FALSE	7tcVqp	10486944	0.286697	0.0387931	286529	JUVEN_ARTHR.gz	TRUE	reported	textfile	0.0016	1.335e-10	7371	M01604.metal.pos.txt.gz	TRUE	reported	TvXfpw	2	TRUE	0.00569925	42.2385
rs3760877	T	C	T	C	0.0577	0.0186643	0.4762		FALSE	FALSE	FALSE	7fuDBG	542672	0.61406	0.0370114	286529	JUVEN_ARTHR.gz	TRUE	reported	textfile	0.013	9.553e-06	955	M01605.metal.pos.txt.gz	TRUE	reported	fW7S5N	2	TRUE	0.0202113	19.6587
rs10174534	A	G	A	G	-0.028	0.04279	0.5571		FALSE	FALSE	FALSE	7fuDBG	2445999	0.247523	0.0370032	286529	JUVEN_ARTHR.gz	TRUE	reported	textfile	0.0063	7.572e-06	5162	M01605.metal.pos.txt.gz	TRUE	reported	fW7S5N	2	TRUE	0.00381205	19.7454
rs2720445	T	C	T	C	0.033	-0.0260234	0.536		FALSE	FALSE	FALSE	7fuDBG	79513623	0.486617	0.037406	286529	JUVEN_ARTHR.gz	TRUE	reported	textfile	0.0073	5.56e-06	4207	M01605.metal.pos.txt.gz	TRUE	reported	fW7S5N	2	TRUE	0.00483398	20.4256
rs9573265	T	C	T	C	0.2216	0.128387	0.0158		FALSE	FALSE	FALSE	7fuDBG	73623209	0.0863893	0.0748716	286529	JUVEN_ARTHR.gz	TRUE	reported	textfile	0.0488	5.552e-06	955	M01605.metal.pos.txt.gz	TRUE	reported	fW7S5N	2	TRUE	0.0211358	20.5773
rs11736497	T	C	T	C	0.1146	0.149041	0.0214		FALSE	FALSE	FALSE	7fuDBG	135900528	0.0742934	0.0835054	286529	JUVEN_ARTHR.gz	TRUE	reported	textfile	0.0252	5.557e-06	5162	M01605.metal.pos.txt.gz	TRUE	reported	fW7S5N	2	TRUE	0.00399037	20.6728
rs2421668	A	G	A	G	0.034	0.0306977	0.644		FALSE	FALSE	FALSE	7fuDBG	73657969	0.433531	0.039197	286529	JUVEN_ARTHR.gz	TRUE	reported	textfile	0.0073	2.867e-06	4207	M01605.metal.pos.txt.gz	TRUE	reported	fW7S5N	2	TRUE	0.00512987	21.6823
rs12587564	A	G	A	G	0.0456	0.178379	0.1148		FALSE	FALSE	FALSE	7fuDBG	54107413	0.0119297	0.0709483	286529	JUVEN_ARTHR.gz	TRUE	reported	textfile	0.0097	2.63e-06	5162	M01605.metal.pos.txt.gz	TRUE	reported	fW7S5N	2	TRUE	0.00426298	22.0911
rs17118371	T	C	T	C	0.0343	0.0516164	0.2298		FALSE	FALSE	FALSE	7fuDBG	47344250	0.195837	0.0399043	286529	JUVEN_ARTHR.gz	TRUE	reported	textfile	0.0071	1.442e-06	5162	M01605.metal.pos.txt.gz	TRUE	reported	fW7S5N	2	TRUE	0.00450085	23.3294
rs6763802	T	G	T	G	-0.0576	-0.157525	0.0798		FALSE	FALSE	FALSE	7fuDBG	23122317	0.0507879	0.0806468	286529	JUVEN_ARTHR.gz	TRUE	reported	textfile	0.0116	6.503e-07	5162	M01605.metal.pos.txt.gz	TRUE	reported	fW7S5N	2	TRUE	0.00475381	24.6468
rs2916148	A	G	A	G	-0.0101	-0.0607483	0.4534		FALSE	FALSE	FALSE	Mw7L1g	67485993	0.114375	0.0384768	286529	JUVEN_ARTHR.gz	TRUE	reported	textfile	0.0023	9.235e-06	7104	M01638.metal.pos.txt.gz	TRUE	reported	1YfvsU	2	TRUE	0.00270712	19.2781
rs6479442	A	C	A	C	0.0101	-0.0174823	0.4837		FALSE	FALSE	FALSE	Mw7L1g	92953435	0.635389	0.0368704	286529	JUVEN_ARTHR.gz	TRUE	reported	textfile	0.0023	9.586e-06	7104	M01638.metal.pos.txt.gz	TRUE	reported	1YfvsU	2	TRUE	0.00270712	19.2781
rs12985777	T	C	T	C	-0.0141	-0.109218	0.2402		FALSE	FALSE	FALSE	Mw7L1g	2268056	0.00967231	0.0422125	286529	JUVEN_ARTHR.gz	TRUE	reported	textfile	0.0032	8.861e-06	7104	M01638.metal.pos.txt.gz	TRUE	reported	1YfvsU	2	TRUE	0.00272552	19.4096
rs7036499	T	C	T	C	0.0217	0.0647298	0.8519		FALSE	FALSE	FALSE	Mw7L1g	128082465	0.250461	0.0563245	286529	JUVEN_ARTHR.gz	TRUE	reported	textfile	0.0049	8.857e-06	1735	M01638.metal.pos.txt.gz	TRUE	reported	1YfvsU	2	TRUE	0.0111775	19.5896
rs10922038	T	C	T	C	0.0102	-0.000360401	0.4354		FALSE	FALSE	FALSE	Mw7L1g	196129893	0.992429	0.0379794	286529	JUVEN_ARTHR.gz	TRUE	reported	textfile	0.0023	7.569e-06	7104	M01638.metal.pos.txt.gz	TRUE	reported	1YfvsU	2	TRUE	0.00276084	19.6618
rs2933871	A	G	A	G	0.0178	-0.0121424	0.6938		FALSE	FALSE	FALSE	Mw7L1g	24815030	0.792395	0.0461337	286529	JUVEN_ARTHR.gz	TRUE	reported	textfile	0.004	7.648e-06	1735	M01638.metal.pos.txt.gz	TRUE	reported	1YfvsU	2	TRUE	0.0112847	19.7797
rs7535809	A	G	A	G	0.0138	-0.00276956	0.8331		FALSE	FALSE	FALSE	Mw7L1g	192333001	0.956794	0.0511202	286529	JUVEN_ARTHR.gz	TRUE	reported	textfile	0.0031	7.276e-06	7104	M01638.metal.pos.txt.gz	TRUE	reported	1YfvsU	2	TRUE	0.00278178	19.8113
rs6920504	T	C	T	C	-0.0135	-0.114406	0.7729		FALSE	FALSE	FALSE	Mw7L1g	115650149	0.0235993	0.0505417	286529	JUVEN_ARTHR.gz	TRUE	reported	textfile	0.003	7.527e-06	7104	M01638.metal.pos.txt.gz	TRUE	reported	1YfvsU	2	TRUE	0.0028424	20.2443
rs837763	T	C	T	C	0.0114	0.0212506	0.5528		FALSE	FALSE	FALSE	Mw7L1g	88787321	0.565982	0.0370234	286529	JUVEN_ARTHR.gz	TRUE	reported	textfile	0.0025	6.027e-06	7104	M01638.metal.pos.txt.gz	TRUE	reported	1YfvsU	2	TRUE	0.00291848	20.7877
rs17706531	A	G	A	G	0.0105	-0.0148031	0.6331		FALSE	FALSE	FALSE	Mw7L1g	12904716	0.712208	0.0401284	286529	JUVEN_ARTHR.gz	TRUE	reported	textfile	0.0023	6.973e-06	7104	M01638.metal.pos.txt.gz	TRUE	reported	1YfvsU	2	TRUE	0.00292515	20.8353
rs720118	T	C	T	C	-0.0105	0.0058669	0.6152		FALSE	FALSE	FALSE	Mw7L1g	5897231	0.877775	0.0381485	286529	JUVEN_ARTHR.gz	TRUE	reported	textfile	0.0023	4.547e-06	7104	M01638.metal.pos.txt.gz	TRUE	reported	1YfvsU	2	TRUE	0.00292515	20.8353
rs901272	A	C	A	C	-0.0105	-0.0121303	0.6207		FALSE	FALSE	FALSE	Mw7L1g	63462574	0.755757	0.0389968	286529	JUVEN_ARTHR.gz	TRUE	reported	textfile	0.0023	6.493e-06	7104	M01638.metal.pos.txt.gz	TRUE	reported	1YfvsU	2	TRUE	0.00292515	20.8353
rs1153903	A	G	A	G	-0.0106	0.027109	0.3856		FALSE	FALSE	FALSE	Mw7L1g	54673519	0.475529	0.0379937	286529	JUVEN_ARTHR.gz	TRUE	reported	textfile	0.0023	4.187e-06	7104	M01638.metal.pos.txt.gz	TRUE	reported	1YfvsU	2	TRUE	0.00298096	21.2341
rs7717247	A	C	A	C	0.0162	-0.00171903	0.8061		FALSE	FALSE	FALSE	Mw7L1g	27839151	0.971387	0.0479264	286529	JUVEN_ARTHR.gz	TRUE	reported	textfile	0.0035	3.347e-06	7104	M01638.metal.pos.txt.gz	TRUE	reported	1YfvsU	2	TRUE	0.00300665	21.4176
rs12714263	A	G	A	G	-0.0107	-0.00807381	0.5733		FALSE	FALSE	FALSE	Mw7L1g	29095211	0.838318	0.0395688	286529	JUVEN_ARTHR.gz	TRUE	reported	textfile	0.0023	3.976e-06	7104	M01638.metal.pos.txt.gz	TRUE	reported	1YfvsU	2	TRUE	0.0030373	21.6366
rs3011362	A	G	A	G	-0.0349	0.00900194	0.0334		FALSE	FALSE	FALSE	Mw7L1g	120793682	0.914049	0.0834029	286529	JUVEN_ARTHR.gz	TRUE	reported	textfile	0.0074	2.37e-06	1735	M01638.metal.pos.txt.gz	TRUE	reported	1YfvsU	2	TRUE	0.0126577	22.2171
rs2180566	T	C	T	C	-0.0109	0.015696	0.6433		FALSE	FALSE	FALSE	Mw7L1g	31431051	0.676842	0.0376605	286529	JUVEN_ARTHR.gz	TRUE	reported	textfile	0.0023	2.105e-06	7104	M01638.metal.pos.txt.gz	TRUE	reported	1YfvsU	2	TRUE	0.00315154	22.453
rs11114987	T	C	T	C	-0.0324	0.131404	0.0439		FALSE	FALSE	FALSE	Mw7L1g	81709133	0.331665	0.135361	286529	JUVEN_ARTHR.gz	TRUE	reported	textfile	0.0067	1.414e-06	7104	M01638.metal.pos.txt.gz	TRUE	reported	1YfvsU	2	TRUE	0.00328103	23.3786
rs511304	A	C	A	C	0.0191	-0.0442284	0.4368		FALSE	FALSE	FALSE	Mw7L1g	174689417	0.23406	0.0371679	286529	JUVEN_ARTHR.gz	TRUE	reported	textfile	0.0039	1.014e-06	1735	M01638.metal.pos.txt.gz	TRUE	reported	1YfvsU	2	TRUE	0.0136356	23.9572
rs715	T	C	T	C	0.0144	0.0228986	0.7064		FALSE	FALSE	FALSE	Mw7L1g	210678331	0.564924	0.0397861	286529	JUVEN_ARTHR.gz	TRUE	reported	textfile	0.0028	2.902e-07	7104	M01638.metal.pos.txt.gz	TRUE	reported	1YfvsU	2	TRUE	0.0037093	26.4415
rs2246012	T	C	T	C	-0.0166	0.032533	0.8388		FALSE	FALSE	FALSE	Mw7L1g	131577068	0.456429	0.0436837	286529	JUVEN_ARTHR.gz	TRUE	reported	textfile	0.0032	2.227e-07	7104	M01638.metal.pos.txt.gz	TRUE	reported	1YfvsU	2	TRUE	0.00377373	26.9026
rs8057559	T	C	T	C	0.1395	0.21046	0.0312		FALSE	FALSE	FALSE	GrSX8Z	73283273	0.0655798	0.114301	286529	JUVEN_ARTHR.gz	TRUE	reported	textfile	0.0314	9.098e-06	2063	M01640.metal.pos.txt.gz	TRUE	reported	DRuM0I	2	TRUE	0.00947664	19.7182
rs9606290	A	G	A	G	0.159	0.00088924	0.241		FALSE	FALSE	FALSE	GrSX8Z	20230714	0.98581	0.0499979	286529	JUVEN_ARTHR.gz	TRUE	reported	textfile	0.0352	6.316e-06	496	M01640.metal.pos.txt.gz	TRUE	reported	DRuM0I	2	TRUE	0.0395111	20.3214
rs13103690	T	G	T	G	-0.0474	-0.0374408	0.5359		FALSE	FALSE	FALSE	GrSX8Z	9971154	0.313742	0.0371657	286529	JUVEN_ARTHR.gz	TRUE	reported	textfile	0.0104	5.195e-06	2063	M01640.metal.pos.txt.gz	TRUE	reported	DRuM0I	2	TRUE	0.00996873	20.7524
rs2070006	T	C	T	C	0.0512	0.00369476	0.3713		FALSE	FALSE	FALSE	GrSX8Z	154592714	0.920327	0.0369397	286529	JUVEN_ARTHR.gz	TRUE	reported	textfile	0.0112	4.762e-06	2063	M01640.metal.pos.txt.gz	TRUE	reported	DRuM0I	2	TRUE	0.0100283	20.8777
rs13069990	T	C	T	C	-0.0506	0.0231048	0.3781		FALSE	FALSE	FALSE	GrSX8Z	115901954	0.545134	0.0381854	286529	JUVEN_ARTHR.gz	TRUE	reported	textfile	0.011	4.442e-06	2063	M01640.metal.pos.txt.gz	TRUE	reported	DRuM0I	2	TRUE	0.0101528	21.1395
rs808686	A	G	A	G	0.0598	0.0742478	0.6086		FALSE	FALSE	FALSE	GrSX8Z	19736491	0.049854	0.037858	286529	JUVEN_ARTHR.gz	TRUE	reported	textfile	0.0128	3.013e-06	1567	M01640.metal.pos.txt.gz	TRUE	reported	DRuM0I	2	TRUE	0.0137374	21.7986
rs8105491	T	G	T	G	-0.0698	-0.00653077	0.154		FALSE	FALSE	FALSE	GrSX8Z	20293179	0.892746	0.0484369	286529	JUVEN_ARTHR.gz	TRUE	reported	textfile	0.0148	2.304e-06	2063	M01640.metal.pos.txt.gz	TRUE	reported	DRuM0I	2	TRUE	0.0106667	22.2211
rs6826474	T	C	T	C	-0.1383	0.0735302	0.0393		FALSE	FALSE	FALSE	GrSX8Z	95728969	0.583924	0.134262	286529	JUVEN_ARTHR.gz	TRUE	reported	textfile	0.0288	1.561e-06	2063	M01640.metal.pos.txt.gz	TRUE	reported	DRuM0I	2	TRUE	0.0110543	23.0376
rs7112460	T	C	T	C	0.1084	0.0343343	0.0658		FALSE	FALSE	FALSE	GrSX8Z	125881964	0.693729	0.0871875	286529	JUVEN_ARTHR.gz	TRUE	reported	textfile	0.0223	1.135e-06	2063	M01640.metal.pos.txt.gz	TRUE	reported	DRuM0I	2	TRUE	0.0113241	23.6063
rs6834631	T	G	T	G	0.1306	-0.139466	0.9596		FALSE	FALSE	FALSE	GrSX8Z	121394510	0.289313	0.131618	286529	JUVEN_ARTHR.gz	TRUE	reported	textfile	0.0267	1.032e-06	2063	M01640.metal.pos.txt.gz	TRUE	reported	DRuM0I	2	TRUE	0.0114645	23.9025
rs11167905	T	C	T	C	0.0804	-0.0350479	0.8545		FALSE	FALSE	FALSE	GrSX8Z	145527283	0.530888	0.0559289	286529	JUVEN_ARTHR.gz	TRUE	reported	textfile	0.0164	9.826e-07	2063	M01640.metal.pos.txt.gz	TRUE	reported	DRuM0I	2	TRUE	0.0115158	24.0106
rs577596	A	G	A	G	-0.0567	-0.00399557	0.3267		FALSE	FALSE	FALSE	GrSX8Z	25535639	0.914942	0.0374093	286529	JUVEN_ARTHR.gz	TRUE	reported	textfile	0.0114	6.679e-07	2063	M01640.metal.pos.txt.gz	TRUE	reported	DRuM0I	2	TRUE	0.011849	24.7136
rs6713914	T	C	T	C	0.0593	-0.0032036	0.5741		FALSE	FALSE	FALSE	GrSX8Z	59295906	0.931582	0.0373144	286529	JUVEN_ARTHR.gz	TRUE	reported	textfile	0.0116	3.22e-07	1567	M01640.metal.pos.txt.gz	TRUE	reported	DRuM0I	2	TRUE	0.0164037	26.0999
rs7436874	T	C	T	C	0.0083	-0.0664128	0.6135		FALSE	FALSE	FALSE	xKdR30	8649098	0.0758403	0.0374082	286529	JUVEN_ARTHR.gz	TRUE	reported	textfile	0.0019	9.886e-06	7355	M01644.metal.pos.txt.gz	TRUE	reported	xoWVSN	2	TRUE	0.00258786	19.0779
rs17002476	T	C	T	C	-0.0119	0.00918806	0.1459		FALSE	FALSE	FALSE	xKdR30	23553438	0.842848	0.0463453	286529	JUVEN_ARTHR.gz	TRUE	reported	textfile	0.0027	8.317e-06	7355	M01644.metal.pos.txt.gz	TRUE	reported	xoWVSN	2	TRUE	0.00263414	19.42
rs9607028	T	G	T	G	-0.0084	-0.0729804	0.4268		FALSE	FALSE	FALSE	xKdR30	33236126	0.0522589	0.0375995	286529	JUVEN_ARTHR.gz	TRUE	reported	textfile	0.0019	7.286e-06	7355	M01644.metal.pos.txt.gz	TRUE	reported	xoWVSN	2	TRUE	0.00265043	19.5404
rs13002121	A	G	A	G	0.0115	-0.00591684	0.766		FALSE	FALSE	FALSE	xKdR30	77118976	0.883986	0.0405491	286529	JUVEN_ARTHR.gz	TRUE	reported	textfile	0.0026	6.943e-06	7355	M01644.metal.pos.txt.gz	TRUE	reported	xoWVSN	2	TRUE	0.00265285	19.5583
rs1836862	A	C	A	C	-0.008	-0.0065403	0.6051		FALSE	FALSE	FALSE	xKdR30	104823393	0.864271	0.0382608	286529	JUVEN_ARTHR.gz	TRUE	reported	textfile	0.0018	9.366e-06	7355	M01644.metal.pos.txt.gz	TRUE	reported	xoWVSN	2	TRUE	0.00267847	19.7477
rs2073805	T	C	T	C	-0.009	0.0315732	0.407		FALSE	FALSE	FALSE	xKdR30	3339857	0.432564	0.0402303	286529	JUVEN_ARTHR.gz	TRUE	reported	textfile	0.002	6.795e-06	5589	M01644.metal.pos.txt.gz	TRUE	reported	xoWVSN	2	TRUE	0.00361011	20.2428
rs17739107	A	G	A	G	-0.0198	-0.102178	0.942		FALSE	FALSE	FALSE	xKdR30	93349914	0.331603	0.105242	286529	JUVEN_ARTHR.gz	TRUE	reported	textfile	0.0044	8.091e-06	7355	M01644.metal.pos.txt.gz	TRUE	reported	xoWVSN	2	TRUE	0.00274567	20.2445
rs269194	A	C	A	C	-0.0081	-0.00214259	0.4386		FALSE	FALSE	FALSE	xKdR30	74708531	0.953689	0.0368935	286529	JUVEN_ARTHR.gz	TRUE	reported	textfile	0.0018	9.008e-06	7355	M01644.metal.pos.txt.gz	TRUE	reported	xoWVSN	2	TRUE	0.00274567	20.2445
rs9997602	A	C	A	C	-0.0081	-0.0298627	0.5717		FALSE	FALSE	FALSE	xKdR30	179011271	0.41993	0.0370256	286529	JUVEN_ARTHR.gz	TRUE	reported	textfile	0.0018	7.565e-06	7355	M01644.metal.pos.txt.gz	TRUE	reported	xoWVSN	2	TRUE	0.00274567	20.2445
rs8079173	A	G	A	G	0.0118	-0.0521536	0.1402		FALSE	FALSE	FALSE	xKdR30	72079655	0.234605	0.0438789	286529	JUVEN_ARTHR.gz	TRUE	reported	textfile	0.0026	8.927e-06	7355	M01644.metal.pos.txt.gz	TRUE	reported	xoWVSN	2	TRUE	0.00279267	20.592
rs676094	A	G	A	G	0.0191	-0.014164	0.4178		FALSE	FALSE	FALSE	xKdR30	28758177	0.703152	0.0371691	286529	JUVEN_ARTHR.gz	TRUE	reported	textfile	0.0042	6.606e-06	1766	M01644.metal.pos.txt.gz	TRUE	reported	xoWVSN	2	TRUE	0.011575	20.6574
rs2091331	A	G	A	G	0.0082	0.0100298	0.4127		FALSE	FALSE	FALSE	xKdR30	71981948	0.787582	0.0372231	286529	JUVEN_ARTHR.gz	TRUE	reported	textfile	0.0018	5.705e-06	7355	M01644.metal.pos.txt.gz	TRUE	reported	xoWVSN	2	TRUE	0.00281369	20.7474
rs498266	A	G	A	G	0.0082	-0.0707983	0.5852		FALSE	FALSE	FALSE	xKdR30	76692003	0.0551772	0.0369226	286529	JUVEN_ARTHR.gz	TRUE	reported	textfile	0.0018	6.145e-06	7355	M01644.metal.pos.txt.gz	TRUE	reported	xoWVSN	2	TRUE	0.00281369	20.7474
rs10266726	T	C	T	C	-0.0083	-0.102016	0.4261		FALSE	FALSE	FALSE	xKdR30	3106447	0.00599211	0.0371207	286529	JUVEN_ARTHR.gz	TRUE	reported	textfile	0.0018	4.002e-06	7355	M01644.metal.pos.txt.gz	TRUE	reported	xoWVSN	2	TRUE	0.00288254	21.2566
rs17287933	T	C	T	C	0.0083	-0.0447741	0.4687		FALSE	FALSE	FALSE	xKdR30	21849786	0.225386	0.0369322	286529	JUVEN_ARTHR.gz	TRUE	reported	textfile	0.0018	5.243e-06	7355	M01644.metal.pos.txt.gz	TRUE	reported	xoWVSN	2	TRUE	0.00288254	21.2566
rs2291199	A	G	A	G	0.0083	-0.0484491	0.5373		FALSE	FALSE	FALSE	xKdR30	1250479	0.18918	0.0368994	286529	JUVEN_ARTHR.gz	TRUE	reported	textfile	0.0018	5.175e-06	7355	M01644.metal.pos.txt.gz	TRUE	reported	xoWVSN	2	TRUE	0.00288254	21.2566
rs13083714	T	C	T	C	0.0194	0.0153738	0.5762		FALSE	FALSE	FALSE	xKdR30	6067587	0.676583	0.0368561	286529	JUVEN_ARTHR.gz	TRUE	reported	textfile	0.0042	4.84e-06	1766	M01644.metal.pos.txt.gz	TRUE	reported	xoWVSN	2	TRUE	0.0119371	21.3114
rs6051643	A	G	A	G	0.0441	0.18877	0.986		FALSE	FALSE	FALSE	xKdR30	3205300	0.0580524	0.0995994	286529	JUVEN_ARTHR.gz	TRUE	reported	textfile	0.0095	3.759e-06	7355	M01644.metal.pos.txt.gz	TRUE	reported	xoWVSN	2	TRUE	0.0029213	21.5433
rs10740323	T	C	T	C	0.0084	-0.018663	0.5935		FALSE	FALSE	FALSE	xKdR30	69742436	0.618251	0.0374511	286529	JUVEN_ARTHR.gz	TRUE	reported	textfile	0.0018	4.096e-06	7355	M01644.metal.pos.txt.gz	TRUE	reported	xoWVSN	2	TRUE	0.00295221	21.7719
rs1889463	T	C	T	C	0.0089	-0.00871149	0.628		FALSE	FALSE	FALSE	xKdR30	106111000	0.822475	0.0388276	286529	JUVEN_ARTHR.gz	TRUE	reported	textfile	0.0019	3.358e-06	7355	M01644.metal.pos.txt.gz	TRUE	reported	xoWVSN	2	TRUE	0.00297438	21.9359
rs13109093	A	C	A	C	0.0085	0.0212069	0.614		FALSE	FALSE	FALSE	xKdR30	148061988	0.58195	0.0385204	286529	JUVEN_ARTHR.gz	TRUE	reported	textfile	0.0018	4.247e-06	7355	M01644.metal.pos.txt.gz	TRUE	reported	xoWVSN	2	TRUE	0.0030227	22.2933
rs4618485	A	G	A	G	-0.0085	0.0347757	0.595		FALSE	FALSE	FALSE	xKdR30	72846194	0.353147	0.0374535	286529	JUVEN_ARTHR.gz	TRUE	reported	textfile	0.0018	3.037e-06	7355	M01644.metal.pos.txt.gz	TRUE	reported	xoWVSN	2	TRUE	0.0030227	22.2933
rs989248	A	G	A	G	-0.0085	-0.0155133	0.6475		FALSE	FALSE	FALSE	xKdR30	39526340	0.720085	0.0432914	286529	JUVEN_ARTHR.gz	TRUE	reported	textfile	0.0018	2.962e-06	7355	M01644.metal.pos.txt.gz	TRUE	reported	xoWVSN	2	TRUE	0.0030227	22.2933
rs10492225	T	C	T	C	-0.0128	0.0250397	0.8498		FALSE	FALSE	FALSE	xKdR30	96067528	0.621732	0.0507495	286529	JUVEN_ARTHR.gz	TRUE	reported	textfile	0.0027	1.596e-06	7355	M01644.metal.pos.txt.gz	TRUE	reported	xoWVSN	2	TRUE	0.00304638	22.4685
rs203591	T	C	T	C	-0.0086	0.0949031	0.3697		FALSE	FALSE	FALSE	xKdR30	27305738	0.0125424	0.0380144	286529	JUVEN_ARTHR.gz	TRUE	reported	textfile	0.0018	2.014e-06	7355	M01644.metal.pos.txt.gz	TRUE	reported	xoWVSN	2	TRUE	0.00309402	22.821
rs8006663	A	G	A	G	-0.0086	0.041462	0.4556		FALSE	FALSE	FALSE	xKdR30	68704286	0.262134	0.0369747	286529	JUVEN_ARTHR.gz	TRUE	reported	textfile	0.0018	1.785e-06	7355	M01644.metal.pos.txt.gz	TRUE	reported	xoWVSN	2	TRUE	0.00309402	22.821
rs10092877	T	C	T	C	0.0087	0.0367379	0.4173		FALSE	FALSE	FALSE	xKdR30	88811446	0.354541	0.0396816	286529	JUVEN_ARTHR.gz	TRUE	reported	textfile	0.0018	1.25e-06	7355	M01644.metal.pos.txt.gz	TRUE	reported	xoWVSN	2	TRUE	0.00316617	23.3548
rs990054	T	C	T	C	-0.0087	-0.0462157	0.5955		FALSE	FALSE	FALSE	xKdR30	24061991	0.223089	0.0379328	286529	JUVEN_ARTHR.gz	TRUE	reported	textfile	0.0018	1.325e-06	7355	M01644.metal.pos.txt.gz	TRUE	reported	xoWVSN	2	TRUE	0.00316617	23.3548
rs6860349	A	G	A	G	-0.0089	-0.0545883	0.4108		FALSE	FALSE	FALSE	xKdR30	2133298	0.170614	0.0398387	286529	JUVEN_ARTHR.gz	TRUE	reported	textfile	0.0018	8.673e-07	7355	M01644.metal.pos.txt.gz	TRUE	reported	xoWVSN	2	TRUE	0.00331292	24.4409
rs17520583	A	G	A	G	0.0093	0.0300795	0.332		FALSE	FALSE	FALSE	xKdR30	90487480	0.487381	0.0433123	286529	JUVEN_ARTHR.gz	TRUE	reported	textfile	0.0018	3.599e-07	7355	M01644.metal.pos.txt.gz	TRUE	reported	xoWVSN	2	TRUE	0.0036163	26.6872
rs630782	T	C	T	C	0.0093	0.0325489	0.4713		FALSE	FALSE	FALSE	xKdR30	107326810	0.379305	0.037022	286529	JUVEN_ARTHR.gz	TRUE	reported	textfile	0.0018	2.324e-07	7355	M01644.metal.pos.txt.gz	TRUE	reported	xoWVSN	2	TRUE	0.0036163	26.6872
rs10848196	A	G	A	G	-0.0098	0.0598188	0.5584		FALSE	FALSE	FALSE	xKdR30	130741664	0.106741	0.0370851	286529	JUVEN_ARTHR.gz	TRUE	reported	textfile	0.0018	5.252e-08	7355	M01644.metal.pos.txt.gz	TRUE	reported	xoWVSN	2	TRUE	0.004014	29.6339
rs864428	T	C	T	C	0.0101	0.0495184	0.4058		FALSE	FALSE	FALSE	xKdR30	137240724	0.186854	0.0375156	286529	JUVEN_ARTHR.gz	TRUE	reported	textfile	0.0018	2.986e-08	7355	M01644.metal.pos.txt.gz	TRUE	reported	xoWVSN	2	TRUE	0.00426246	31.476
rs10153405	A	G	A	G	-0.0103	-0.0208962	0.5342		FALSE	FALSE	FALSE	xKdR30	43690707	0.581147	0.0378754	286529	JUVEN_ARTHR.gz	TRUE	reported	textfile	0.0018	9.267e-09	7355	M01644.metal.pos.txt.gz	TRUE	reported	xoWVSN	2	TRUE	0.00443218	32.7349
rs11036901	A	G	A	G	-0.0079	-0.0288689	0.433		FALSE	FALSE	FALSE	33spB8	42465879	0.47442	0.0403589	286529	JUVEN_ARTHR.gz	TRUE	reported	textfile	0.0018	7.855e-06	7346	M01645.metal.pos.txt.gz	TRUE	reported	1xtYNT	2	TRUE	0.0026153	19.2571
rs4680878	T	G	T	G	0.0079	-0.0538364	0.6552		FALSE	FALSE	FALSE	33spB8	30152052	0.157079	0.0380479	286529	JUVEN_ARTHR.gz	TRUE	reported	textfile	0.0018	9.163e-06	7346	M01645.metal.pos.txt.gz	TRUE	reported	1xtYNT	2	TRUE	0.0026153	19.2571
rs4789698	T	C	T	C	-0.0079	0.0328179	0.4508		FALSE	FALSE	FALSE	33spB8	82221910	0.374152	0.0369271	286529	JUVEN_ARTHR.gz	TRUE	reported	textfile	0.0018	6.828e-06	7346	M01645.metal.pos.txt.gz	TRUE	reported	1xtYNT	2	TRUE	0.0026153	19.2571
rs853907	T	C	T	C	0.0079	0.00443576	0.4778		FALSE	FALSE	FALSE	33spB8	118312034	0.910734	0.0395651	286529	JUVEN_ARTHR.gz	TRUE	reported	textfile	0.0018	7.637e-06	7346	M01645.metal.pos.txt.gz	TRUE	reported	1xtYNT	2	TRUE	0.0026153	19.2571
rs699015	A	G	A	G	0.0391	-0.0958069	0.955		FALSE	FALSE	FALSE	33spB8	79913734	0.283587	0.0893473	286529	JUVEN_ARTHR.gz	TRUE	reported	textfile	0.0089	9.928e-06	1767	M01645.metal.pos.txt.gz	TRUE	reported	1xtYNT	2	TRUE	0.0108049	19.2789
rs12862464	T	C	T	C	0.0146	-0.0840607	0.0842		FALSE	FALSE	FALSE	33spB8	74367879	0.154783	0.0590796	286529	JUVEN_ARTHR.gz	TRUE	reported	textfile	0.0033	9.825e-06	7346	M01645.metal.pos.txt.gz	TRUE	reported	1xtYNT	2	TRUE	0.00265749	19.5686
rs2140495	T	C	T	C	0.0638	-0.000176484	0.0158		FALSE	FALSE	FALSE	33spB8	79704070	0.998186	0.0776367	286529	JUVEN_ARTHR.gz	TRUE	reported	textfile	0.0144	9.505e-06	1767	M01645.metal.pos.txt.gz	TRUE	reported	1xtYNT	2	TRUE	0.0109871	19.6076
rs1487052	T	C	T	C	0.008	0.00172262	0.3063		FALSE	FALSE	FALSE	33spB8	111199584	0.964623	0.0388393	286529	JUVEN_ARTHR.gz	TRUE	reported	textfile	0.0018	7.664e-06	7346	M01645.metal.pos.txt.gz	TRUE	reported	1xtYNT	2	TRUE	0.00268175	19.7477
rs2255059	T	C	T	C	-0.008	-0.00913093	0.5192		FALSE	FALSE	FALSE	33spB8	50801633	0.805827	0.0371458	286529	JUVEN_ARTHR.gz	TRUE	reported	textfile	0.0018	7.397e-06	7346	M01645.metal.pos.txt.gz	TRUE	reported	1xtYNT	2	TRUE	0.00268175	19.7477
rs4333677	A	G	A	G	0.008	-0.00464346	0.5848		FALSE	FALSE	FALSE	33spB8	72129354	0.90161	0.0375601	286529	JUVEN_ARTHR.gz	TRUE	reported	textfile	0.0018	5.985e-06	7346	M01645.metal.pos.txt.gz	TRUE	reported	1xtYNT	2	TRUE	0.00268175	19.7477
rs6502896	A	G	A	G	-0.0187	-0.020716	0.7619		FALSE	FALSE	FALSE	33spB8	5935377	0.606926	0.040267	286529	JUVEN_ARTHR.gz	TRUE	reported	textfile	0.0042	9.701e-06	1767	M01645.metal.pos.txt.gz	TRUE	reported	1xtYNT	2	TRUE	0.0110944	19.8013
rs11857879	T	G	T	G	0.0112	0.0380683	0.1952		FALSE	FALSE	FALSE	33spB8	94666024	0.408019	0.0460103	286529	JUVEN_ARTHR.gz	TRUE	reported	textfile	0.0025	8.18e-06	7346	M01645.metal.pos.txt.gz	TRUE	reported	1xtYNT	2	TRUE	0.00272471	20.0649
rs11731117	A	G	A	G	0.0081	-0.0361403	0.5958		FALSE	FALSE	FALSE	33spB8	14871113	0.342738	0.0380918	286529	JUVEN_ARTHR.gz	TRUE	reported	textfile	0.0018	4.324e-06	7346	M01645.metal.pos.txt.gz	TRUE	reported	1xtYNT	2	TRUE	0.00274902	20.2445
rs7011528	A	C	A	C	-0.0082	0.0104124	0.4515		FALSE	FALSE	FALSE	33spB8	124255998	0.778149	0.0369587	286529	JUVEN_ARTHR.gz	TRUE	reported	textfile	0.0018	4.005e-06	7346	M01645.metal.pos.txt.gz	TRUE	reported	1xtYNT	2	TRUE	0.00281713	20.7474
rs6765113	T	C	T	C	0.0082	0.0562042	0.5408		FALSE	FALSE	FALSE	33spB8	196143290	0.138055	0.0378972	286529	JUVEN_ARTHR.gz	TRUE	reported	textfile	0.0018	8.162e-06	7346	M01645.metal.pos.txt.gz	TRUE	reported	1xtYNT	2	TRUE	0.00281713	20.7474
rs2491274	A	G	A	G	-0.0297	0.236317	0.9732		FALSE	FALSE	FALSE	33spB8	87787866	0.0639941	0.127585	286529	JUVEN_ARTHR.gz	TRUE	reported	textfile	0.0065	4.627e-06	7346	M01645.metal.pos.txt.gz	TRUE	reported	1xtYNT	2	TRUE	0.00283402	20.8722
rs16990450	T	C	T	C	0.0161	0.0136546	0.0722		FALSE	FALSE	FALSE	33spB8	417714	0.826914	0.0624464	286529	JUVEN_ARTHR.gz	TRUE	reported	textfile	0.0035	4.178e-06	7346	M01645.metal.pos.txt.gz	TRUE	reported	1xtYNT	2	TRUE	0.00287221	21.1542
rs9815886	A	C	A	C	-0.0083	-0.00707091	0.4756		FALSE	FALSE	FALSE	33spB8	72344161	0.849669	0.0373056	286529	JUVEN_ARTHR.gz	TRUE	reported	textfile	0.0018	2.55e-06	7346	M01645.metal.pos.txt.gz	TRUE	reported	1xtYNT	2	TRUE	0.00288606	21.2566
rs16942446	A	G	A	G	-0.0259	0.0212272	0.0314		FALSE	FALSE	FALSE	33spB8	88898125	0.82652	0.0968542	286529	JUVEN_ARTHR.gz	TRUE	reported	textfile	0.0056	3.318e-06	7346	M01645.metal.pos.txt.gz	TRUE	reported	1xtYNT	2	TRUE	0.00290342	21.3848
rs4930046	A	G	A	G	0.0088	0.00240434	0.4652		FALSE	FALSE	FALSE	33spB8	2175918	0.948161	0.0369803	286529	JUVEN_ARTHR.gz	TRUE	reported	textfile	0.0019	2.716e-06	7346	M01645.metal.pos.txt.gz	TRUE	reported	1xtYNT	2	TRUE	0.00291166	21.4457
rs11193635	T	C	T	C	0.0084	-0.0195332	0.6725		FALSE	FALSE	FALSE	33spB8	107708493	0.632783	0.0408804	286529	JUVEN_ARTHR.gz	TRUE	reported	textfile	0.0018	3.797e-06	7346	M01645.metal.pos.txt.gz	TRUE	reported	1xtYNT	2	TRUE	0.00295581	21.7718
rs11589855	T	C	T	C	-0.0084	-0.0050424	0.3809		FALSE	FALSE	FALSE	33spB8	154783367	0.892464	0.0372993	286529	JUVEN_ARTHR.gz	TRUE	reported	textfile	0.0018	2.222e-06	7346	M01645.metal.pos.txt.gz	TRUE	reported	1xtYNT	2	TRUE	0.00295581	21.7718
rs287276	A	G	A	G	0.0084	0.0550736	0.3317		FALSE	FALSE	FALSE	33spB8	56429784	0.148599	0.0381265	286529	JUVEN_ARTHR.gz	TRUE	reported	textfile	0.0018	2.647e-06	7346	M01645.metal.pos.txt.gz	TRUE	reported	1xtYNT	2	TRUE	0.00295581	21.7718
rs696979	T	C	T	C	0.0084	-0.00651307	0.6026		FALSE	FALSE	FALSE	33spB8	208385202	0.870851	0.0400615	286529	JUVEN_ARTHR.gz	TRUE	reported	textfile	0.0018	2.048e-06	7346	M01645.metal.pos.txt.gz	TRUE	reported	1xtYNT	2	TRUE	0.00295581	21.7718
rs891531	T	G	T	G	0.0113	-0.0419951	0.1846		FALSE	FALSE	FALSE	33spB8	67760689	0.324519	0.0426254	286529	JUVEN_ARTHR.gz	TRUE	reported	textfile	0.0024	3.809e-06	7346	M01645.metal.pos.txt.gz	TRUE	reported	1xtYNT	2	TRUE	0.00300867	22.1624
rs2423542	A	G	A	G	0.0153	0.035382	0.8036		FALSE	FALSE	FALSE	33spB8	11113861	0.534915	0.0570199	286529	JUVEN_ARTHR.gz	TRUE	reported	textfile	0.0032	1.914e-06	7346	M01645.metal.pos.txt.gz	TRUE	reported	1xtYNT	2	TRUE	0.00310229	22.8541
rs2304767	A	G	A	G	0.0091	-0.0683043	0.3402		FALSE	FALSE	FALSE	33spB8	110687995	0.0890635	0.0401706	286529	JUVEN_ARTHR.gz	TRUE	reported	textfile	0.0019	1.216e-06	7346	M01645.metal.pos.txt.gz	TRUE	reported	1xtYNT	2	TRUE	0.00311294	22.9328
rs13393013	A	G	A	G	0.0314	-0.0139414	0.0213		FALSE	FALSE	FALSE	33spB8	195509187	0.890077	0.100874	286529	JUVEN_ARTHR.gz	TRUE	reported	textfile	0.0065	1.312e-06	7346	M01645.metal.pos.txt.gz	TRUE	reported	1xtYNT	2	TRUE	0.00316668	23.33
rs12466053	A	G	A	G	0.0087	-0.0782349	0.402		FALSE	FALSE	FALSE	33spB8	35710151	0.0437703	0.0388016	286529	JUVEN_ARTHR.gz	TRUE	reported	textfile	0.0018	8.441e-07	7346	M01645.metal.pos.txt.gz	TRUE	reported	1xtYNT	2	TRUE	0.00317003	23.3548
rs10039731	A	G	A	G	0.0198	-0.0549678	0.5787		FALSE	FALSE	FALSE	33spB8	111428554	0.147625	0.037962	286529	JUVEN_ARTHR.gz	TRUE	reported	textfile	0.004	8.465e-07	1767	M01645.metal.pos.txt.gz	TRUE	reported	1xtYNT	2	TRUE	0.0136771	24.4748
rs369895	A	G	A	G	-0.0114	-0.025333	0.574		FALSE	FALSE	FALSE	33spB8	142821875	0.497405	0.0373324	286529	JUVEN_ARTHR.gz	TRUE	reported	textfile	0.0023	1.075e-06	7346	M01645.metal.pos.txt.gz	TRUE	reported	1xtYNT	2	TRUE	0.00333314	24.5604
rs1530439	T	G	T	G	0.009	0.0944998	0.2946		FALSE	FALSE	FALSE	33spB8	61886200	0.0199274	0.0405978	286529	JUVEN_ARTHR.gz	TRUE	reported	textfile	0.0018	6.08e-07	7346	M01645.metal.pos.txt.gz	TRUE	reported	1xtYNT	2	TRUE	0.00339167	24.9932
rs2069151	A	G	A	G	0.009	0.0217183	0.7083		FALSE	FALSE	FALSE	33spB8	210543803	0.604063	0.0418813	286529	JUVEN_ARTHR.gz	TRUE	reported	textfile	0.0018	4.682e-07	7346	M01645.metal.pos.txt.gz	TRUE	reported	1xtYNT	2	TRUE	0.00339167	24.9932
rs6973824	A	G	A	G	0.009	0.0166867	0.3374		FALSE	FALSE	FALSE	33spB8	134578860	0.67629	0.0399651	286529	JUVEN_ARTHR.gz	TRUE	reported	textfile	0.0018	4.019e-07	7346	M01645.metal.pos.txt.gz	TRUE	reported	1xtYNT	2	TRUE	0.00339167	24.9932
rs6112257	A	G	A	G	-0.0092	-0.0328802	0.6843		FALSE	FALSE	FALSE	33spB8	19214675	0.419533	0.040732	286529	JUVEN_ARTHR.gz	TRUE	reported	textfile	0.0018	3.386e-07	7346	M01645.metal.pos.txt.gz	TRUE	reported	1xtYNT	2	TRUE	0.00354355	26.1163
rs4327548	A	G	A	G	-0.0093	-0.00381857	0.2904		FALSE	FALSE	FALSE	33spB8	57133102	0.922561	0.0392823	286529	JUVEN_ARTHR.gz	TRUE	reported	textfile	0.0018	2.156e-07	7346	M01645.metal.pos.txt.gz	TRUE	reported	1xtYNT	2	TRUE	0.00362072	26.6872
rs12940605	A	C	A	C	-0.0096	-0.00111605	0.6059		FALSE	FALSE	FALSE	33spB8	12752115	0.976877	0.0385046	286529	JUVEN_ARTHR.gz	TRUE	reported	textfile	0.0018	1.823e-07	7346	M01645.metal.pos.txt.gz	TRUE	reported	1xtYNT	2	TRUE	0.00385716	28.4367
rs6441206	A	G	A	G	0.0099	-0.0128813	0.4638		FALSE	FALSE	FALSE	33spB8	158523282	0.729068	0.03719	286529	JUVEN_ARTHR.gz	TRUE	reported	textfile	0.0018	2.088e-08	7346	M01645.metal.pos.txt.gz	TRUE	reported	1xtYNT	2	TRUE	0.004101	30.2418
rs9563502	A	G	A	G	-0.01	-0.0420282	0.7115		FALSE	FALSE	FALSE	33spB8	57370222	0.261211	0.0374072	286529	JUVEN_ARTHR.gz	TRUE	reported	textfile	0.0018	2.56e-08	7346	M01645.metal.pos.txt.gz	TRUE	reported	1xtYNT	2	TRUE	0.00418392	30.8558
rs10181551	A	G	A	G	-0.0055	-0.0186686	0.296		FALSE	FALSE	FALSE	itofjX	27054406	0.652753	0.0414912	286529	JUVEN_ARTHR.gz	TRUE	reported	textfile	0.0012	3.876e-06	7359	M01649.metal.pos.txt.gz	TRUE	reported	GhR31j	2	TRUE	0.00284647	21.0012
rs10050054	T	C	T	C	-0.0336	0.32469	0.9828		FALSE	FALSE	FALSE	itofjX	177726152	0.180258	0.242313	286529	JUVEN_ARTHR.gz	TRUE	reported	textfile	0.0072	3.177e-06	1763	M01649.metal.pos.txt.gz	TRUE	reported	GhR31j	2	TRUE	0.012202	21.7531
rs3762466	T	C	T	C	0.0058	-0.00458529	0.6819		FALSE	FALSE	FALSE	itofjX	132436584	0.908772	0.0400154	286529	JUVEN_ARTHR.gz	TRUE	reported	textfile	0.0012	1.063e-06	7359	M01649.metal.pos.txt.gz	TRUE	reported	GhR31j	2	TRUE	0.00316445	23.3548
rs2373642	A	G	A	G	-0.054	0.128492	0.0138		FALSE	FALSE	FALSE	itofjX	149983100	0.219846	0.104726	286529	JUVEN_ARTHR.gz	TRUE	reported	textfile	0.011	9.775e-07	1763	M01649.metal.pos.txt.gz	TRUE	reported	GhR31j	2	TRUE	0.0134851	24.0718
rs1440581	T	C	T	C	-0.0081	-0.0790111	0.4577		FALSE	FALSE	FALSE	itofjX	88305270	0.0348795	0.0374503	286529	JUVEN_ARTHR.gz	TRUE	reported	textfile	0.0012	2.558e-12	7359	M01649.metal.pos.txt.gz	TRUE	reported	GhR31j	2	TRUE	0.0061533	45.5501
rs6074893	A	C	A	C	-0.0115	0.0336729	0.7512		FALSE	FALSE	FALSE	XDV59N	15439227	0.45812	0.0453845	286529	JUVEN_ARTHR.gz	TRUE	reported	textfile	0.0026	8.524e-06	7348	M01670.metal.pos.txt.gz	TRUE	reported	1IYbYL	2	TRUE	0.00265537	19.5583
rs9646626	T	C	T	C	-0.0226	0.003669	0.948		FALSE	FALSE	FALSE	XDV59N	60860072	0.967006	0.0887011	286529	JUVEN_ARTHR.gz	TRUE	reported	textfile	0.0051	7.979e-06	7348	M01670.metal.pos.txt.gz	TRUE	reported	1IYbYL	2	TRUE	0.00266531	19.6317
rs1569823	T	C	T	C	-0.0152	0.0237758	0.8757		FALSE	FALSE	FALSE	XDV59N	58630780	0.687762	0.0591593	286529	JUVEN_ARTHR.gz	TRUE	reported	textfile	0.0034	8.248e-06	7348	M01670.metal.pos.txt.gz	TRUE	reported	1IYbYL	2	TRUE	0.00271257	19.9807
rs2424200	T	C	T	C	0.0152	-0.0545379	0.1163		FALSE	FALSE	FALSE	XDV59N	18454391	0.324618	0.0553676	286529	JUVEN_ARTHR.gz	TRUE	reported	textfile	0.0034	6.428e-06	7348	M01670.metal.pos.txt.gz	TRUE	reported	1IYbYL	2	TRUE	0.00271257	19.9807
rs6753621	A	G	A	G	-0.0117	-0.0474989	0.2183		FALSE	FALSE	FALSE	XDV59N	217946185	0.270474	0.0431035	286529	JUVEN_ARTHR.gz	TRUE	reported	textfile	0.0026	7.017e-06	7348	M01670.metal.pos.txt.gz	TRUE	reported	1IYbYL	2	TRUE	0.00274828	20.2445
rs1792544	A	G	A	G	-0.0155	-0.0356966	0.8963		FALSE	FALSE	FALSE	XDV59N	15158987	0.421136	0.0443739	286529	JUVEN_ARTHR.gz	TRUE	reported	textfile	0.0034	5.829e-06	7348	M01670.metal.pos.txt.gz	TRUE	reported	1IYbYL	2	TRUE	0.00282039	20.7772
rs12654812	A	G	A	G	0.0118	0.0351292	0.2913		FALSE	FALSE	FALSE	XDV59N	177367190	0.359561	0.0383422	286529	JUVEN_ARTHR.gz	TRUE	reported	textfile	0.0025	3.362e-06	7348	M01670.metal.pos.txt.gz	TRUE	reported	1IYbYL	2	TRUE	0.00302274	22.2723
rs2170700	A	G	A	G	0.0326	-0.0182959	0.8663		FALSE	FALSE	FALSE	XDV59N	93311979	0.773679	0.0636236	286529	JUVEN_ARTHR.gz	TRUE	reported	textfile	0.0069	2.431e-06	1761	M01670.metal.pos.txt.gz	TRUE	reported	1IYbYL	2	TRUE	0.0125172	22.2968
rs686346	T	C	T	C	0.0128	0.0344944	0.7658		FALSE	FALSE	FALSE	XDV59N	133102991	0.408278	0.0417139	286529	JUVEN_ARTHR.gz	TRUE	reported	textfile	0.0027	1.443e-06	7348	M01670.metal.pos.txt.gz	TRUE	reported	1IYbYL	2	TRUE	0.00304928	22.4685
rs7739842	T	G	T	G	0.0134	0.0125165	0.8202		FALSE	FALSE	FALSE	XDV59N	131633657	0.782108	0.0452556	286529	JUVEN_ARTHR.gz	TRUE	reported	textfile	0.0027	8.001e-07	7348	M01670.metal.pos.txt.gz	TRUE	reported	1IYbYL	2	TRUE	0.00334087	24.6243
rs1448767	T	C	T	C	-0.0144	-0.0218713	0.6289		FALSE	FALSE	FALSE	okaNHx	29869390	0.574349	0.0389405	286529	JUVEN_ARTHR.gz	TRUE	reported	textfile	0.0033	9.947e-06	7346	M01712.metal.pos.txt.gz	TRUE	reported	soprBy	2	TRUE	0.00258537	19.0361
rs9446392	T	C	T	C	-0.0331	0.0641028	0.9533		FALSE	FALSE	FALSE	okaNHx	71448236	0.450041	0.0848654	286529	JUVEN_ARTHR.gz	TRUE	reported	textfile	0.0075	9.272e-06	7346	M01712.metal.pos.txt.gz	TRUE	reported	soprBy	2	TRUE	0.00264443	19.4722
rs1173842	A	G	A	G	-0.0217	0.0375657	0.567		FALSE	FALSE	FALSE	okaNHx	245372560	0.316427	0.0374971	286529	JUVEN_ARTHR.gz	TRUE	reported	textfile	0.0049	8.343e-06	1753	M01712.metal.pos.txt.gz	TRUE	reported	soprBy	2	TRUE	0.011064	19.5899
rs12210538	A	G	A	G	0.0254	0.0518863	0.8442		FALSE	FALSE	FALSE	okaNHx	110438805	0.301095	0.0501759	286529	JUVEN_ARTHR.gz	TRUE	reported	textfile	0.0057	9.185e-06	7346	M01712.metal.pos.txt.gz	TRUE	reported	soprBy	2	TRUE	0.00269584	19.8518
rs11987983	T	C	T	C	-0.0457	0.0398422	0.099		FALSE	FALSE	FALSE	okaNHx	6860779	0.689039	0.0995661	286529	JUVEN_ARTHR.gz	TRUE	reported	textfile	0.0102	7.164e-06	1753	M01712.metal.pos.txt.gz	TRUE	reported	soprBy	2	TRUE	0.0113215	20.051
rs1381274	T	C	T	C	-0.0146	-0.05283	0.4672		FALSE	FALSE	FALSE	okaNHx	98188794	0.154794	0.037131	286529	JUVEN_ARTHR.gz	TRUE	reported	textfile	0.0032	3.625e-06	7346	M01712.metal.pos.txt.gz	TRUE	reported	soprBy	2	TRUE	0.0028257	20.8107
rs4439706	T	C	T	C	0.0151	0.0300173	0.7156		FALSE	FALSE	FALSE	okaNHx	46837346	0.500652	0.0445714	286529	JUVEN_ARTHR.gz	TRUE	reported	textfile	0.0033	3.775e-06	7346	M01712.metal.pos.txt.gz	TRUE	reported	soprBy	2	TRUE	0.0028421	20.9319
rs12883490	T	C	T	C	0.0166	0.00695339	0.6656		FALSE	FALSE	FALSE	okaNHx	90729028	0.852695	0.0374479	286529	JUVEN_ARTHR.gz	TRUE	reported	textfile	0.0033	3.756e-07	7346	M01712.metal.pos.txt.gz	TRUE	reported	soprBy	2	TRUE	0.00343276	25.2971
rs11855136	A	G	A	G	-0.0618	0.0478221	0.0406		FALSE	FALSE	FALSE	okaNHx	57477893	0.592581	0.0893704	286529	JUVEN_ARTHR.gz	TRUE	reported	textfile	0.0121	2.991e-07	1753	M01712.metal.pos.txt.gz	TRUE	reported	soprBy	2	TRUE	0.0146625	26.0562
rs1010874	A	G	A	G	-0.0491	0.0174025	0.0629		FALSE	FALSE	FALSE	okaNHx	82741335	0.853748	0.0944049	286529	JUVEN_ARTHR.gz	TRUE	reported	textfile	0.0096	3.169e-07	1753	M01712.metal.pos.txt.gz	TRUE	reported	soprBy	2	TRUE	0.014703	26.1291
rs10102742	T	C	T	C	0.0078	-0.0159511	0.4035		FALSE	FALSE	FALSE	BO2GbI	131292261	0.671274	0.0375851	286529	JUVEN_ARTHR.gz	TRUE	reported	textfile	0.0018	8.73e-06	7136	M01769.metal.pos.txt.gz	TRUE	reported	h8ZKAu	2	TRUE	0.00262451	18.7725
rs11532668	A	G	A	G	0.0168	-0.0574953	0.8339		FALSE	FALSE	FALSE	BO2GbI	23069414	0.180294	0.0429118	286529	JUVEN_ARTHR.gz	TRUE	reported	textfile	0.0038	9.746e-06	7136	M01769.metal.pos.txt.gz	TRUE	reported	h8ZKAu	2	TRUE	0.00273155	19.5402
rs2325727	T	C	T	C	-0.0076	-0.0369455	0.4423		FALSE	FALSE	FALSE	BO2GbI	2013665	0.321812	0.0372908	286529	JUVEN_ARTHR.gz	TRUE	reported	textfile	0.0017	9.34e-06	7136	M01769.metal.pos.txt.gz	TRUE	reported	h8ZKAu	2	TRUE	0.00279293	19.9806
rs7670890	A	G	A	G	-0.0076	-0.0452069	0.6344		FALSE	FALSE	FALSE	BO2GbI	79848239	0.258695	0.0400245	286529	JUVEN_ARTHR.gz	TRUE	reported	textfile	0.0017	9.639e-06	7136	M01769.metal.pos.txt.gz	TRUE	reported	h8ZKAu	2	TRUE	0.00279293	19.9806
rs9379820	T	C	T	C	-0.0076	0.0897555	0.5914		FALSE	FALSE	FALSE	BO2GbI	26049696	0.0164316	0.0374109	286529	JUVEN_ARTHR.gz	TRUE	reported	textfile	0.0017	8.316e-06	7136	M01769.metal.pos.txt.gz	TRUE	reported	h8ZKAu	2	TRUE	0.00279293	19.9806
rs10824300	A	G	A	G	0.009	0.0210838	0.383		FALSE	FALSE	FALSE	BO2GbI	52251905	0.569461	0.0370642	286529	JUVEN_ARTHR.gz	TRUE	reported	textfile	0.002	6.795e-06	5422	M01769.metal.pos.txt.gz	TRUE	reported	h8ZKAu	2	TRUE	0.00372089	20.2425
rs527793	T	G	T	G	-0.0149	0.0391083	0.1085		FALSE	FALSE	FALSE	BO2GbI	70664119	0.524847	0.0615016	286529	JUVEN_ARTHR.gz	TRUE	reported	textfile	0.0033	4.668e-06	7136	M01769.metal.pos.txt.gz	TRUE	reported	h8ZKAu	2	TRUE	0.00284873	20.3809
rs2058473	A	G	A	G	-0.0077	-0.0128131	0.6494		FALSE	FALSE	FALSE	BO2GbI	5984760	0.735263	0.0378937	286529	JUVEN_ARTHR.gz	TRUE	reported	textfile	0.0017	7.478e-06	7136	M01769.metal.pos.txt.gz	TRUE	reported	h8ZKAu	2	TRUE	0.0028667	20.5098
rs2272663	A	G	A	G	0.0077	-0.00246897	0.5321		FALSE	FALSE	FALSE	BO2GbI	144354636	0.946744	0.036963	286529	JUVEN_ARTHR.gz	TRUE	reported	textfile	0.0017	9.389e-06	7136	M01769.metal.pos.txt.gz	TRUE	reported	h8ZKAu	2	TRUE	0.0028667	20.5098
rs7562418	A	C	A	C	0.0077	-0.00943162	0.5075		FALSE	FALSE	FALSE	BO2GbI	7203028	0.798251	0.0368982	286529	JUVEN_ARTHR.gz	TRUE	reported	textfile	0.0017	6.809e-06	7136	M01769.metal.pos.txt.gz	TRUE	reported	h8ZKAu	2	TRUE	0.0028667	20.5098
rs940511	A	G	A	G	-0.0077	0.0448459	0.4652		FALSE	FALSE	FALSE	BO2GbI	81636889	0.224727	0.0369389	286529	JUVEN_ARTHR.gz	TRUE	reported	textfile	0.0017	6.713e-06	7136	M01769.metal.pos.txt.gz	TRUE	reported	h8ZKAu	2	TRUE	0.0028667	20.5098
rs1438564	T	C	T	C	0.0114	-0.0217097	0.8089		FALSE	FALSE	FALSE	BO2GbI	81013467	0.615662	0.0432456	286529	JUVEN_ARTHR.gz	TRUE	reported	textfile	0.0025	5.103e-06	7136	M01769.metal.pos.txt.gz	TRUE	reported	h8ZKAu	2	TRUE	0.00290544	20.7878
rs10851734	A	G	A	G	0.0078	-0.00325568	0.6345		FALSE	FALSE	FALSE	BO2GbI	63924048	0.933007	0.0387291	286529	JUVEN_ARTHR.gz	TRUE	reported	textfile	0.0017	6.048e-06	7136	M01769.metal.pos.txt.gz	TRUE	reported	h8ZKAu	2	TRUE	0.00294142	21.046
rs3095571	A	G	A	G	0.0078	-0.0303516	0.4465		FALSE	FALSE	FALSE	BO2GbI	53511081	0.428029	0.0382952	286529	JUVEN_ARTHR.gz	TRUE	reported	textfile	0.0017	6.744e-06	7136	M01769.metal.pos.txt.gz	TRUE	reported	h8ZKAu	2	TRUE	0.00294142	21.046
rs6539409	T	G	T	G	-0.0078	0.00312538	0.5663		FALSE	FALSE	FALSE	BO2GbI	108034210	0.935615	0.038689	286529	JUVEN_ARTHR.gz	TRUE	reported	textfile	0.0017	4.953e-06	7136	M01769.metal.pos.txt.gz	TRUE	reported	h8ZKAu	2	TRUE	0.00294142	21.046
rs7915877	T	C	T	C	-0.0078	-0.027691	0.5509		FALSE	FALSE	FALSE	BO2GbI	76968209	0.466535	0.0380304	286529	JUVEN_ARTHR.gz	TRUE	reported	textfile	0.0017	4.416e-06	7136	M01769.metal.pos.txt.gz	TRUE	reported	h8ZKAu	2	TRUE	0.00294142	21.046
rs227421	T	C	T	C	0.0116	-0.0166823	0.1489		FALSE	FALSE	FALSE	BO2GbI	69991318	0.711721	0.0451429	286529	JUVEN_ARTHR.gz	TRUE	reported	textfile	0.0025	4.035e-06	7136	M01769.metal.pos.txt.gz	TRUE	reported	h8ZKAu	2	TRUE	0.00300797	21.5236
rs4930767	T	C	T	C	-0.0079	-0.0384058	0.4862		FALSE	FALSE	FALSE	BO2GbI	5488215	0.299826	0.0370424	286529	JUVEN_ARTHR.gz	TRUE	reported	textfile	0.0017	3.687e-06	7136	M01769.metal.pos.txt.gz	TRUE	reported	h8ZKAu	2	TRUE	0.0030171	21.5891
rs2364598	A	C	A	C	-0.014	-0.0843608	0.149		FALSE	FALSE	FALSE	BO2GbI	53401581	0.164485	0.0606849	286529	JUVEN_ARTHR.gz	TRUE	reported	textfile	0.003	3.061e-06	5422	M01769.metal.pos.txt.gz	TRUE	reported	h8ZKAu	2	TRUE	0.00400049	21.7697
rs960381	A	C	A	C	0.008	-0.0372592	0.5958		FALSE	FALSE	FALSE	BO2GbI	49519117	0.336426	0.0387611	286529	JUVEN_ARTHR.gz	TRUE	reported	textfile	0.0017	3.559e-06	7136	M01769.metal.pos.txt.gz	TRUE	reported	h8ZKAu	2	TRUE	0.00309372	22.1391
rs1115509	A	C	A	C	-0.0999	0.184669	0.0138		FALSE	FALSE	FALSE	BO2GbI	21025641	0.21387	0.148568	286529	JUVEN_ARTHR.gz	TRUE	reported	textfile	0.0211	2.125e-06	1714	M01769.metal.pos.txt.gz	TRUE	reported	h8ZKAu	2	TRUE	0.0129096	22.3903
rs2351174	T	G	T	G	-0.0081	0.0288909	0.6063		FALSE	FALSE	FALSE	BO2GbI	60546519	0.481288	0.0410247	286529	JUVEN_ARTHR.gz	TRUE	reported	textfile	0.0017	2.628e-06	7136	M01769.metal.pos.txt.gz	TRUE	reported	h8ZKAu	2	TRUE	0.0031713	22.6961
rs7837792	T	C	T	C	-0.0081	0.0817869	0.5936		FALSE	FALSE	FALSE	BO2GbI	122773037	0.0305985	0.0378249	286529	JUVEN_ARTHR.gz	TRUE	reported	textfile	0.0017	2.782e-06	7136	M01769.metal.pos.txt.gz	TRUE	reported	h8ZKAu	2	TRUE	0.0031713	22.6961
rs7661472	A	C	A	C	-0.0082	-0.0340223	0.4922		FALSE	FALSE	FALSE	BO2GbI	141142532	0.361092	0.0372526	286529	JUVEN_ARTHR.gz	TRUE	reported	textfile	0.0017	1.379e-06	7136	M01769.metal.pos.txt.gz	TRUE	reported	h8ZKAu	2	TRUE	0.00324984	23.2599
rs6910731	A	G	A	G	0.0087	-0.0878413	0.4495		FALSE	FALSE	FALSE	BO2GbI	23415234	0.0204725	0.0379023	286529	JUVEN_ARTHR.gz	TRUE	reported	textfile	0.0018	9.064e-07	7136	M01769.metal.pos.txt.gz	TRUE	reported	h8ZKAu	2	TRUE	0.00326302	23.3546
rs13280205	A	C	A	C	0.0121	-0.0237781	0.805		FALSE	FALSE	FALSE	BO2GbI	5999590	0.53889	0.0386954	286529	JUVEN_ARTHR.gz	TRUE	reported	textfile	0.0025	2.015e-06	7136	M01769.metal.pos.txt.gz	TRUE	reported	h8ZKAu	2	TRUE	0.00327199	23.419
rs10454657	T	C	T	C	0.0083	0.0276256	0.5849		FALSE	FALSE	FALSE	BO2GbI	75017686	0.459951	0.0373861	286529	JUVEN_ARTHR.gz	TRUE	reported	textfile	0.0017	1.637e-06	7136	M01769.metal.pos.txt.gz	TRUE	reported	h8ZKAu	2	TRUE	0.00332932	23.8307
rs4470135	A	C	A	C	0.0088	-0.0791028	0.5203		FALSE	FALSE	FALSE	BO2GbI	59156290	0.0328435	0.037068	286529	JUVEN_ARTHR.gz	TRUE	reported	textfile	0.0018	5.174e-07	7136	M01769.metal.pos.txt.gz	TRUE	reported	h8ZKAu	2	TRUE	0.00333821	23.8945
rs9674799	A	G	A	G	0.0157	0.0442824	0.8784		FALSE	FALSE	FALSE	BO2GbI	2081246	0.321899	0.0447042	286529	JUVEN_ARTHR.gz	TRUE	reported	textfile	0.0032	7.465e-07	7136	M01769.metal.pos.txt.gz	TRUE	reported	h8ZKAu	2	TRUE	0.00336188	24.0645
rs9391679	A	C	A	C	0.0123	-0.102595	0.157		FALSE	FALSE	FALSE	BO2GbI	30260875	0.0168314	0.0429203	286529	JUVEN_ARTHR.gz	TRUE	reported	textfile	0.0025	5.815e-07	7136	M01769.metal.pos.txt.gz	TRUE	reported	h8ZKAu	2	TRUE	0.00338068	24.1996
rs2118096	A	C	A	C	0.0084	0.018028	0.6068		FALSE	FALSE	FALSE	BO2GbI	161807270	0.650673	0.0398122	286529	JUVEN_ARTHR.gz	TRUE	reported	textfile	0.0017	1.133e-06	7136	M01769.metal.pos.txt.gz	TRUE	reported	h8ZKAu	2	TRUE	0.00340975	24.4084
rs4653629	T	C	T	C	-0.0084	0.00257315	0.5584		FALSE	FALSE	FALSE	BO2GbI	225332353	0.945351	0.0375387	286529	JUVEN_ARTHR.gz	TRUE	reported	textfile	0.0017	1.249e-06	7136	M01769.metal.pos.txt.gz	TRUE	reported	h8ZKAu	2	TRUE	0.00340975	24.4084
rs6017596	T	C	T	C	-0.0084	0.0590912	0.5825		FALSE	FALSE	FALSE	BO2GbI	37239816	0.111454	0.0371247	286529	JUVEN_ARTHR.gz	TRUE	reported	textfile	0.0017	8.308e-07	7136	M01769.metal.pos.txt.gz	TRUE	reported	h8ZKAu	2	TRUE	0.00340975	24.4084
rs1173830	T	C	T	C	-0.0171	-0.0207741	0.6542		FALSE	FALSE	FALSE	BO2GbI	245395362	0.596659	0.0392548	286529	JUVEN_ARTHR.gz	TRUE	reported	textfile	0.0034	6.602e-07	1714	M01769.metal.pos.txt.gz	TRUE	reported	h8ZKAu	2	TRUE	0.0145432	25.2655
rs4717222	A	C	A	C	-0.0086	-0.0457395	0.4686		FALSE	FALSE	FALSE	BO2GbI	64879916	0.214612	0.0368574	286529	JUVEN_ARTHR.gz	TRUE	reported	textfile	0.0017	4.344e-07	7136	M01769.metal.pos.txt.gz	TRUE	reported	h8ZKAu	2	TRUE	0.00357346	25.5845
rs17248331	T	C	T	C	-0.0089	-0.0314411	0.5848		FALSE	FALSE	FALSE	BO2GbI	106951580	0.395491	0.0370025	286529	JUVEN_ARTHR.gz	TRUE	reported	textfile	0.0017	1.699e-07	7136	M01769.metal.pos.txt.gz	TRUE	reported	h8ZKAu	2	TRUE	0.00382615	27.4006
rs7814638	A	G	A	G	-0.0133	-0.0547011	0.141		FALSE	FALSE	FALSE	BO2GbI	40355674	0.410062	0.0664022	286529	JUVEN_ARTHR.gz	TRUE	reported	textfile	0.0025	1.231e-07	7136	M01769.metal.pos.txt.gz	TRUE	reported	h8ZKAu	2	TRUE	0.00395048	28.2945
rs10938815	T	G	T	G	0.0099	-0.0182624	0.5932		FALSE	FALSE	FALSE	BO2GbI	20854730	0.62312	0.0371615	286529	JUVEN_ARTHR.gz	TRUE	reported	textfile	0.0017	8.381e-09	7136	M01769.metal.pos.txt.gz	TRUE	reported	h8ZKAu	2	TRUE	0.00472997	33.904
rs1888182	T	C	T	C	0.0079	0.00503527	0.4159		FALSE	FALSE	FALSE	Y4skNS	54502217	0.892684	0.0373237	286529	JUVEN_ARTHR.gz	TRUE	reported	textfile	0.0018	7.927e-06	7367	M01898.metal.pos.txt.gz	TRUE	reported	xbaJkS	2	TRUE	0.00260786	19.2571
rs2935623	A	G	A	G	-0.0079	-0.0748466	0.6235		FALSE	FALSE	FALSE	Y4skNS	2767442	0.0420078	0.0368078	286529	JUVEN_ARTHR.gz	TRUE	reported	textfile	0.0018	8.71e-06	7367	M01898.metal.pos.txt.gz	TRUE	reported	xbaJkS	2	TRUE	0.00260786	19.2571
rs7560860	A	G	A	G	0.0079	-0.0105871	0.4253		FALSE	FALSE	FALSE	Y4skNS	42270539	0.779241	0.0377695	286529	JUVEN_ARTHR.gz	TRUE	reported	textfile	0.0018	6.427e-06	7367	M01898.metal.pos.txt.gz	TRUE	reported	xbaJkS	2	TRUE	0.00260786	19.2571
rs6798346	A	G	A	G	-0.0167	-0.00813099	0.627		FALSE	FALSE	FALSE	Y4skNS	73028893	0.829025	0.0376519	286529	JUVEN_ARTHR.gz	TRUE	reported	textfile	0.0038	8.776e-06	1766	M01898.metal.pos.txt.gz	TRUE	reported	xbaJkS	2	TRUE	0.0108181	19.2918
rs950755	T	C	T	C	-0.0116	-0.0155113	0.8596		FALSE	FALSE	FALSE	Y4skNS	60834176	0.744108	0.0475198	286529	JUVEN_ARTHR.gz	TRUE	reported	textfile	0.0026	8.512e-06	7367	M01898.metal.pos.txt.gz	TRUE	reported	xbaJkS	2	TRUE	0.00269468	19.8999
rs4580644	T	C	T	C	0.0157	-0.0935682	0.4937		FALSE	FALSE	FALSE	Y4skNS	15783578	0.0112145	0.0368967	286529	JUVEN_ARTHR.gz	TRUE	reported	textfile	0.0035	8.163e-06	1766	M01898.metal.pos.txt.gz	TRUE	reported	xbaJkS	2	TRUE	0.0112655	20.0988
rs4978836	A	G	A	G	0.009	-0.085101	0.391		FALSE	FALSE	FALSE	Y4skNS	109576701	0.0256212	0.0381293	286529	JUVEN_ARTHR.gz	TRUE	reported	textfile	0.002	6.795e-06	5601	M01898.metal.pos.txt.gz	TRUE	reported	xbaJkS	2	TRUE	0.0036024	20.2428
rs10512634	A	G	A	G	0.0117	-0.021068	0.1405		FALSE	FALSE	FALSE	Y4skNS	35987449	0.701349	0.0549359	286529	JUVEN_ARTHR.gz	TRUE	reported	textfile	0.0026	8.593e-06	7367	M01898.metal.pos.txt.gz	TRUE	reported	xbaJkS	2	TRUE	0.00274121	20.2445
rs7029664	T	C	T	C	0.0077	-0.010695	0.5057		FALSE	FALSE	FALSE	Y4skNS	129286674	0.774394	0.0373128	286529	JUVEN_ARTHR.gz	TRUE	reported	textfile	0.0017	9.66e-06	7367	M01898.metal.pos.txt.gz	TRUE	reported	xbaJkS	2	TRUE	0.00277706	20.51
rs7858706	T	C	T	C	-0.0077	-0.0288576	0.4952		FALSE	FALSE	FALSE	Y4skNS	75351774	0.433954	0.0368814	286529	JUVEN_ARTHR.gz	TRUE	reported	textfile	0.0017	9.664e-06	7367	M01898.metal.pos.txt.gz	TRUE	reported	xbaJkS	2	TRUE	0.00277706	20.51
rs1615586	T	G	T	G	-0.0196	0.030257	0.7674		FALSE	FALSE	FALSE	Y4skNS	160886874	0.465953	0.0415003	286529	JUVEN_ARTHR.gz	TRUE	reported	textfile	0.0043	4.182e-06	1766	M01898.metal.pos.txt.gz	TRUE	reported	xbaJkS	2	TRUE	0.011628	20.7531
rs10501294	T	C	T	C	-0.0124	-0.0411077	0.8715		FALSE	FALSE	FALSE	Y4skNS	43064860	0.455374	0.0550683	286529	JUVEN_ARTHR.gz	TRUE	reported	textfile	0.0027	3.11e-06	7367	M01898.metal.pos.txt.gz	TRUE	reported	xbaJkS	2	TRUE	0.00285485	21.0862
rs6085132	T	C	T	C	-0.0272	-0.123564	0.9725		FALSE	FALSE	FALSE	Y4skNS	5363418	0.366653	0.136874	286529	JUVEN_ARTHR.gz	TRUE	reported	textfile	0.0059	4.011e-06	7367	M01898.metal.pos.txt.gz	TRUE	reported	xbaJkS	2	TRUE	0.00287668	21.2479
rs1394836	T	C	T	C	0.0083	-0.0448115	0.6032		FALSE	FALSE	FALSE	Y4skNS	192736944	0.229915	0.037325	286529	JUVEN_ARTHR.gz	TRUE	reported	textfile	0.0018	2.227e-06	7367	M01898.metal.pos.txt.gz	TRUE	reported	xbaJkS	2	TRUE	0.00287785	21.2566
rs9360494	T	C	T	C	-0.0083	0.000654218	0.5977		FALSE	FALSE	FALSE	Y4skNS	71775502	0.985841	0.0368655	286529	JUVEN_ARTHR.gz	TRUE	reported	textfile	0.0018	2.689e-06	7367	M01898.metal.pos.txt.gz	TRUE	reported	xbaJkS	2	TRUE	0.00287785	21.2566
rs9540462	T	G	T	G	-0.012	-0.0212896	0.8756		FALSE	FALSE	FALSE	Y4skNS	65526548	0.686724	0.0527877	286529	JUVEN_ARTHR.gz	TRUE	reported	textfile	0.0026	4.797e-06	7367	M01898.metal.pos.txt.gz	TRUE	reported	xbaJkS	2	TRUE	0.00288318	21.296
rs12243290	A	G	A	G	-0.0157	0.125018	0.8997		FALSE	FALSE	FALSE	Y4skNS	65178823	0.0295359	0.0574462	286529	JUVEN_ARTHR.gz	TRUE	reported	textfile	0.0034	4e-06	7367	M01898.metal.pos.txt.gz	TRUE	reported	xbaJkS	2	TRUE	0.002886	21.3169
rs11784679	T	G	T	G	-0.0116	0.0474209	0.7763		FALSE	FALSE	FALSE	Y4skNS	22973637	0.33795	0.0494883	286529	JUVEN_ARTHR.gz	TRUE	reported	textfile	0.0025	3.615e-06	7367	M01898.metal.pos.txt.gz	TRUE	reported	xbaJkS	2	TRUE	0.00291392	21.5238
rs10747856	A	G	A	G	-0.0079	0.0204157	0.5243		FALSE	FALSE	FALSE	Y4skNS	59868335	0.581033	0.0369933	286529	JUVEN_ARTHR.gz	TRUE	reported	textfile	0.0017	6.032e-06	7367	M01898.metal.pos.txt.gz	TRUE	reported	xbaJkS	2	TRUE	0.00292277	21.5893
rs10183099	A	G	A	G	-0.0084	0.05242	0.6391		FALSE	FALSE	FALSE	Y4skNS	151388573	0.168712	0.0380861	286529	JUVEN_ARTHR.gz	TRUE	reported	textfile	0.0018	2.443e-06	7367	M01898.metal.pos.txt.gz	TRUE	reported	xbaJkS	2	TRUE	0.00294741	21.7719
rs7296105	A	C	A	C	0.0262	-0.0117196	0.8773		FALSE	FALSE	FALSE	Y4skNS	117404744	0.885454	0.0813528	286529	JUVEN_ARTHR.gz	TRUE	reported	textfile	0.0055	2.349e-06	1766	M01898.metal.pos.txt.gz	TRUE	reported	xbaJkS	2	TRUE	0.0126865	22.6665
rs175866	T	G	T	G	-0.0086	0.0223529	0.5784		FALSE	FALSE	FALSE	Y4skNS	150904385	0.565014	0.0388469	286529	JUVEN_ARTHR.gz	TRUE	reported	textfile	0.0018	1.139e-06	7367	M01898.metal.pos.txt.gz	TRUE	reported	xbaJkS	2	TRUE	0.003089	22.821
rs535633	A	G	A	G	-0.0086	-0.0338614	0.5847		FALSE	FALSE	FALSE	Y4skNS	93092572	0.373	0.0380094	286529	JUVEN_ARTHR.gz	TRUE	reported	textfile	0.0018	1.049e-06	7367	M01898.metal.pos.txt.gz	TRUE	reported	xbaJkS	2	TRUE	0.003089	22.821
rs893175	A	C	A	C	-0.0086	-0.0567065	0.5884		FALSE	FALSE	FALSE	Y4skNS	49269907	0.135494	0.037987	286529	JUVEN_ARTHR.gz	TRUE	reported	textfile	0.0018	1.527e-06	7367	M01898.metal.pos.txt.gz	TRUE	reported	xbaJkS	2	TRUE	0.003089	22.821
rs11183620	A	G	A	G	0.0082	-0.00788252	0.4679		FALSE	FALSE	FALSE	Y4skNS	46818587	0.839953	0.0390313	286529	JUVEN_ARTHR.gz	TRUE	reported	textfile	0.0017	2.343e-06	7367	M01898.metal.pos.txt.gz	TRUE	reported	xbaJkS	2	TRUE	0.00314825	23.2601
rs11075967	T	C	T	C	-0.0087	-0.0102575	0.6699		FALSE	FALSE	FALSE	Y4skNS	73120150	0.784735	0.0375521	286529	JUVEN_ARTHR.gz	TRUE	reported	textfile	0.0018	8.671e-07	7367	M01898.metal.pos.txt.gz	TRUE	reported	xbaJkS	2	TRUE	0.00316102	23.3548
rs11848063	A	G	A	G	0.0087	0.0222994	0.5861		FALSE	FALSE	FALSE	Y4skNS	46766242	0.566016	0.0388539	286529	JUVEN_ARTHR.gz	TRUE	reported	textfile	0.0018	7.138e-07	7367	M01898.metal.pos.txt.gz	TRUE	reported	xbaJkS	2	TRUE	0.00316102	23.3548
rs10954090	T	C	T	C	0.013	-0.0218345	0.1522		FALSE	FALSE	FALSE	Y4skNS	125889940	0.711169	0.0589667	286529	JUVEN_ARTHR.gz	TRUE	reported	textfile	0.0026	3.971e-07	7367	M01898.metal.pos.txt.gz	TRUE	reported	xbaJkS	2	TRUE	0.00338203	24.9932
rs2185865	A	C	A	C	0.0177	0.0548642	0.9245		FALSE	FALSE	FALSE	Y4skNS	18828010	0.39845	0.0649747	286529	JUVEN_ARTHR.gz	TRUE	reported	textfile	0.0034	1.698e-07	7367	M01898.metal.pos.txt.gz	TRUE	reported	xbaJkS	2	TRUE	0.00366525	27.0939
rs7208186	T	C	T	C	0.0139	-0.0404489	0.8619		FALSE	FALSE	FALSE	Y4skNS	10777573	0.430067	0.051261	286529	JUVEN_ARTHR.gz	TRUE	reported	textfile	0.0026	6.262e-08	7367	M01898.metal.pos.txt.gz	TRUE	reported	xbaJkS	2	TRUE	0.00386465	28.5736
rs7288481	A	G	A	G	-0.0139	-0.021863	0.2805		FALSE	FALSE	FALSE	Y4skNS	18974269	0.629889	0.0453699	286529	JUVEN_ARTHR.gz	TRUE	reported	textfile	0.0024	7.268e-09	7367	M01898.metal.pos.txt.gz	TRUE	reported	xbaJkS	2	TRUE	0.00453256	33.5343
rs2518802	A	C	A	C	-0.0534	-0.0262273	0.903		FALSE	FALSE	FALSE	Y4skNS	18987832	0.66902	0.0613513	286529	JUVEN_ARTHR.gz	TRUE	reported	textfile	0.0033	4.152e-59	7367	M01898.metal.pos.txt.gz	TRUE	reported	xbaJkS	2	TRUE	0.0343238	261.78
rs1437588	A	G	A	G	0.0078	0.0419466	0.479		FALSE	FALSE	FALSE	p7ljbW	96266553	0.257921	0.0370776	286529	JUVEN_ARTHR.gz	TRUE	reported	textfile	0.0018	7.672e-06	7325	M02132.metal.pos.txt.gz	TRUE	reported	LrVFDM	2	TRUE	0.00255696	18.7727
rs13105113	A	C	A	C	0.0114	0.0156475	0.8769		FALSE	FALSE	FALSE	p7ljbW	135606691	0.746387	0.0483833	286529	JUVEN_ARTHR.gz	TRUE	reported	textfile	0.0026	9.176e-06	7325	M02132.metal.pos.txt.gz	TRUE	reported	LrVFDM	2	TRUE	0.00261768	19.2196
rs13208172	T	C	T	C	0.0216	0.029916	0.9562		FALSE	FALSE	FALSE	p7ljbW	66601872	0.709661	0.0803523	286529	JUVEN_ARTHR.gz	TRUE	reported	textfile	0.0049	9.915e-06	7325	M02132.metal.pos.txt.gz	TRUE	reported	LrVFDM	2	TRUE	0.0026458	19.4266
rs16841570	T	C	T	C	0.0248	0.00927827	0.9726		FALSE	FALSE	FALSE	p7ljbW	8014437	0.897916	0.07232	286529	JUVEN_ARTHR.gz	TRUE	reported	textfile	0.0056	8.589e-06	7325	M02132.metal.pos.txt.gz	TRUE	reported	LrVFDM	2	TRUE	0.00267029	19.6069
rs17142889	T	G	T	G	0.0111	-0.0859965	0.1339		FALSE	FALSE	FALSE	p7ljbW	117705314	0.15579	0.0605876	286529	JUVEN_ARTHR.gz	TRUE	reported	textfile	0.0025	9.909e-06	7325	M02132.metal.pos.txt.gz	TRUE	reported	LrVFDM	2	TRUE	0.00268405	19.7082
rs9400834	T	C	T	C	0.008	0.0103299	0.7024		FALSE	FALSE	FALSE	p7ljbW	115354294	0.785021	0.0378687	286529	JUVEN_ARTHR.gz	TRUE	reported	textfile	0.0018	5.619e-06	7325	M02132.metal.pos.txt.gz	TRUE	reported	LrVFDM	2	TRUE	0.00268941	19.7477
rs10489008	A	C	A	C	-0.0076	-0.0205963	0.4919		FALSE	FALSE	FALSE	p7ljbW	31716662	0.576753	0.0369021	286529	JUVEN_ARTHR.gz	TRUE	reported	textfile	0.0017	7.369e-06	7325	M02132.metal.pos.txt.gz	TRUE	reported	LrVFDM	2	TRUE	0.00272106	19.9807
rs2506864	T	G	T	G	-0.0076	-0.0280394	0.4103		FALSE	FALSE	FALSE	p7ljbW	140720162	0.448541	0.0369987	286529	JUVEN_ARTHR.gz	TRUE	reported	textfile	0.0017	8.81e-06	7325	M02132.metal.pos.txt.gz	TRUE	reported	LrVFDM	2	TRUE	0.00272106	19.9807
rs6889120	T	C	T	C	-0.034	-0.0507352	0.9378		FALSE	FALSE	FALSE	p7ljbW	158666332	0.638943	0.108137	286529	JUVEN_ARTHR.gz	TRUE	reported	textfile	0.0076	7.436e-06	1753	M02132.metal.pos.txt.gz	TRUE	reported	LrVFDM	2	TRUE	0.011288	19.991
rs6040877	A	G	A	G	-0.0081	0.00155409	0.2715		FALSE	FALSE	FALSE	p7ljbW	11776119	0.968678	0.0395785	286529	JUVEN_ARTHR.gz	TRUE	reported	textfile	0.0018	4.01e-06	7325	M02132.metal.pos.txt.gz	TRUE	reported	LrVFDM	2	TRUE	0.00275688	20.2445
rs7012395	T	C	T	C	-0.0081	0.00331614	0.3041		FALSE	FALSE	FALSE	p7ljbW	8680499	0.936829	0.041841	286529	JUVEN_ARTHR.gz	TRUE	reported	textfile	0.0018	4.962e-06	7325	M02132.metal.pos.txt.gz	TRUE	reported	LrVFDM	2	TRUE	0.00275688	20.2445
rs9354336	T	C	T	C	0.0113	-0.00973107	0.8733		FALSE	FALSE	FALSE	p7ljbW	65899701	0.847442	0.0505816	286529	JUVEN_ARTHR.gz	TRUE	reported	textfile	0.0025	8.569e-06	7325	M02132.metal.pos.txt.gz	TRUE	reported	LrVFDM	2	TRUE	0.00278138	20.4248
rs7615965	T	C	T	C	0.0086	-0.0229364	0.7121		FALSE	FALSE	FALSE	p7ljbW	171323675	0.589889	0.0425539	286529	JUVEN_ARTHR.gz	TRUE	reported	textfile	0.0019	4.149e-06	7325	M02132.metal.pos.txt.gz	TRUE	reported	LrVFDM	2	TRUE	0.00278913	20.4819
rs1511589	A	G	A	G	0.0077	0.0166936	0.4559		FALSE	FALSE	FALSE	p7ljbW	83667652	0.676147	0.039963	286529	JUVEN_ARTHR.gz	TRUE	reported	textfile	0.0017	7.553e-06	7325	M02132.metal.pos.txt.gz	TRUE	reported	LrVFDM	2	TRUE	0.00279294	20.51
rs229084	A	G	A	G	-0.0077	-0.0308327	0.4727		FALSE	FALSE	FALSE	p7ljbW	26879010	0.407472	0.0372219	286529	JUVEN_ARTHR.gz	TRUE	reported	textfile	0.0017	6.574e-06	7325	M02132.metal.pos.txt.gz	TRUE	reported	LrVFDM	2	TRUE	0.00279294	20.51
rs758186	T	C	T	C	-0.0077	0.0381498	0.6536		FALSE	FALSE	FALSE	p7ljbW	12597341	0.313553	0.0378548	286529	JUVEN_ARTHR.gz	TRUE	reported	textfile	0.0017	8.687e-06	7325	M02132.metal.pos.txt.gz	TRUE	reported	LrVFDM	2	TRUE	0.00279294	20.51
rs779463	T	G	T	G	-0.0077	0.0280274	0.3012		FALSE	FALSE	FALSE	p7ljbW	69232174	0.460691	0.0379925	286529	JUVEN_ARTHR.gz	TRUE	reported	textfile	0.0017	9.458e-06	7325	M02132.metal.pos.txt.gz	TRUE	reported	LrVFDM	2	TRUE	0.00279294	20.51
rs11993007	A	G	A	G	-0.0127	0.0373693	0.3167		FALSE	FALSE	FALSE	p7ljbW	28450394	0.355214	0.0404201	286529	JUVEN_ARTHR.gz	TRUE	reported	textfile	0.0028	5.239e-06	7325	M02132.metal.pos.txt.gz	TRUE	reported	LrVFDM	2	TRUE	0.00280069	20.5671
rs7597477	A	G	A	G	-0.0155	0.0943214	0.9327		FALSE	FALSE	FALSE	p7ljbW	104209873	0.343101	0.0994894	286529	JUVEN_ARTHR.gz	TRUE	reported	textfile	0.0034	6.797e-06	7325	M02132.metal.pos.txt.gz	TRUE	reported	LrVFDM	2	TRUE	0.00282922	20.7772
rs10477454	T	C	T	C	-0.0374	0.237821	0.0169		FALSE	FALSE	FALSE	p7ljbW	110300850	0.203381	0.18697	286529	JUVEN_ARTHR.gz	TRUE	reported	textfile	0.0082	4.645e-06	7325	M02132.metal.pos.txt.gz	TRUE	reported	LrVFDM	2	TRUE	0.00283189	20.7968
rs11119951	T	C	T	C	0.0119	0.00094552	0.1175		FALSE	FALSE	FALSE	p7ljbW	212492448	0.984373	0.0482733	286529	JUVEN_ARTHR.gz	TRUE	reported	textfile	0.0026	4.358e-06	7325	M02132.metal.pos.txt.gz	TRUE	reported	LrVFDM	2	TRUE	0.00285167	20.9425
rs4768769	T	C	T	C	-0.0078	0.0123625	0.6012		FALSE	FALSE	FALSE	p7ljbW	47029249	0.759591	0.0403981	286529	JUVEN_ARTHR.gz	TRUE	reported	textfile	0.0017	6.637e-06	7325	M02132.metal.pos.txt.gz	TRUE	reported	LrVFDM	2	TRUE	0.00286574	21.0462
rs310101	A	G	A	G	0.0367	0.0274187	0.9579		FALSE	FALSE	FALSE	p7ljbW	153068094	0.69941	0.0710113	286529	JUVEN_ARTHR.gz	TRUE	reported	textfile	0.0079	3.86e-06	1753	M02132.metal.pos.txt.gz	TRUE	reported	LrVFDM	2	TRUE	0.0121614	21.5567
rs6994363	A	G	A	G	-0.0121	0.0411921	0.8662		FALSE	FALSE	FALSE	p7ljbW	11267553	0.545155	0.0680821	286529	JUVEN_ARTHR.gz	TRUE	reported	textfile	0.0026	2.495e-06	7325	M02132.metal.pos.txt.gz	TRUE	reported	LrVFDM	2	TRUE	0.00294805	21.6524
rs554710	T	C	T	C	-0.0084	-0.0615733	0.7074		FALSE	FALSE	FALSE	p7ljbW	133306452	0.160835	0.0439097	286529	JUVEN_ARTHR.gz	TRUE	reported	textfile	0.0018	1.587e-06	7325	M02132.metal.pos.txt.gz	TRUE	reported	LrVFDM	2	TRUE	0.00296426	21.7718
rs8033140	T	C	T	C	0.008	0.0203993	0.3547		FALSE	FALSE	FALSE	p7ljbW	67906403	0.600822	0.0389882	286529	JUVEN_ARTHR.gz	TRUE	reported	textfile	0.0017	4.323e-06	7325	M02132.metal.pos.txt.gz	TRUE	reported	LrVFDM	2	TRUE	0.00301414	22.1393
rs13267180	A	G	A	G	0.0081	0.00517773	0.4794		FALSE	FALSE	FALSE	p7ljbW	10608972	0.89242	0.0382848	286529	JUVEN_ARTHR.gz	TRUE	reported	textfile	0.0017	3.775e-06	7325	M02132.metal.pos.txt.gz	TRUE	reported	LrVFDM	2	TRUE	0.00308973	22.6962
rs1920325	T	C	T	C	-0.0081	-0.0808033	0.6425		FALSE	FALSE	FALSE	p7ljbW	104147346	0.0345645	0.0382333	286529	JUVEN_ARTHR.gz	TRUE	reported	textfile	0.0017	3.658e-06	7325	M02132.metal.pos.txt.gz	TRUE	reported	LrVFDM	2	TRUE	0.00308973	22.6962
rs2487410	T	C	T	C	-0.0081	-0.00662054	0.4696		FALSE	FALSE	FALSE	p7ljbW	69837760	0.857147	0.0367792	286529	JUVEN_ARTHR.gz	TRUE	reported	textfile	0.0017	1.841e-06	7325	M02132.metal.pos.txt.gz	TRUE	reported	LrVFDM	2	TRUE	0.00308973	22.6962
rs539904	A	G	A	G	-0.0086	-0.0107051	0.7056		FALSE	FALSE	FALSE	p7ljbW	24505387	0.790904	0.0403759	286529	JUVEN_ARTHR.gz	TRUE	reported	textfile	0.0018	1.507e-06	7325	M02132.metal.pos.txt.gz	TRUE	reported	LrVFDM	2	TRUE	0.00310665	22.8209
rs8021336	A	G	A	G	-0.0086	-0.0404957	0.313		FALSE	FALSE	FALSE	p7ljbW	32264259	0.302163	0.0392474	286529	JUVEN_ARTHR.gz	TRUE	reported	textfile	0.0018	9.887e-07	7325	M02132.metal.pos.txt.gz	TRUE	reported	LrVFDM	2	TRUE	0.00310665	22.8209
rs17821771	T	G	T	G	-0.0082	0.0875258	0.3485		FALSE	FALSE	FALSE	p7ljbW	33933637	0.0422893	0.043102	286529	JUVEN_ARTHR.gz	TRUE	reported	textfile	0.0017	1.917e-06	7325	M02132.metal.pos.txt.gz	TRUE	reported	LrVFDM	2	TRUE	0.00316625	23.2601
rs10901047	T	C	T	C	-0.009	0.00716105	0.5877		FALSE	FALSE	FALSE	p7ljbW	130448288	0.847792	0.0373095	286529	JUVEN_ARTHR.gz	TRUE	reported	textfile	0.0018	2.964e-07	7325	M02132.metal.pos.txt.gz	TRUE	reported	LrVFDM	2	TRUE	0.00340136	24.9932
rs10234187	T	C	T	C	0.0085	0.0409342	0.3185		FALSE	FALSE	FALSE	p7ljbW	11177155	0.295585	0.039136	286529	JUVEN_ARTHR.gz	TRUE	reported	textfile	0.0017	1.074e-06	7325	M02132.metal.pos.txt.gz	TRUE	reported	LrVFDM	2	TRUE	0.00340136	24.9932
rs17681684	A	G	A	G	0.0085	-0.0600502	0.3158		FALSE	FALSE	FALSE	p7ljbW	9889451	0.128059	0.03946	286529	JUVEN_ARTHR.gz	TRUE	reported	textfile	0.0017	1.038e-06	7325	M02132.metal.pos.txt.gz	TRUE	reported	LrVFDM	2	TRUE	0.00340136	24.9932
rs12701265	A	G	A	G	0.0086	-0.0135279	0.3919		FALSE	FALSE	FALSE	p7ljbW	32931624	0.722221	0.0380542	286529	JUVEN_ARTHR.gz	TRUE	reported	textfile	0.0017	7.372e-07	7325	M02132.metal.pos.txt.gz	TRUE	reported	LrVFDM	2	TRUE	0.00348158	25.5847
rs879126	T	G	T	G	-0.0086	-0.0286684	0.3286		FALSE	FALSE	FALSE	p7ljbW	207057282	0.485783	0.0411293	286529	JUVEN_ARTHR.gz	TRUE	reported	textfile	0.0017	7.474e-07	7325	M02132.metal.pos.txt.gz	TRUE	reported	LrVFDM	2	TRUE	0.00348158	25.5847
rs10901320	A	G	A	G	0.0087	-0.041021	0.4313		FALSE	FALSE	FALSE	p7ljbW	130415334	0.282264	0.0381504	286529	JUVEN_ARTHR.gz	TRUE	reported	textfile	0.0017	4.343e-07	7325	M02132.metal.pos.txt.gz	TRUE	reported	LrVFDM	2	TRUE	0.00356273	26.1832
rs10858075	T	C	T	C	-0.0091	-0.0794595	0.4061		FALSE	FALSE	FALSE	p7ljbW	115334901	0.0441326	0.0394765	286529	JUVEN_ARTHR.gz	TRUE	reported	textfile	0.0017	1.124e-07	7325	M02132.metal.pos.txt.gz	TRUE	reported	LrVFDM	2	TRUE	0.00389656	28.6462
rs682103	T	C	T	C	-0.0097	-0.0450892	0.7055		FALSE	FALSE	FALSE	p7ljbW	54099108	0.261293	0.0401385	286529	JUVEN_ARTHR.gz	TRUE	reported	textfile	0.0018	4.257e-08	7325	M02132.metal.pos.txt.gz	TRUE	reported	LrVFDM	2	TRUE	0.00394887	29.0322
rs1509820	A	G	A	G	0.0096	0.0370624	0.5299		FALSE	FALSE	FALSE	p7ljbW	210521760	0.316136	0.0369725	286529	JUVEN_ARTHR.gz	TRUE	reported	textfile	0.0017	1.749e-08	7325	M02132.metal.pos.txt.gz	TRUE	reported	LrVFDM	2	TRUE	0.00433461	31.8806
rs10164524	A	G	A	G	-0.01	-0.0378895	0.6775		FALSE	FALSE	FALSE	p7ljbW	210799609	0.329875	0.0388863	286529	JUVEN_ARTHR.gz	TRUE	reported	textfile	0.0017	1.059e-08	7325	M02132.metal.pos.txt.gz	TRUE	reported	LrVFDM	2	TRUE	0.00470162	34.5926
rs7440035	T	G	T	G	-0.0405	0.0212209	0.7877		FALSE	FALSE	FALSE	Ilw8G6	181561820	0.641218	0.0455388	286529	JUVEN_ARTHR.gz	TRUE	reported	textfile	0.0091	9.286e-06	1175	M02137.metal.pos.txt.gz	TRUE	reported	gBrQtw	2	TRUE	0.0165779	19.7737
rs2760277	A	G	A	G	0.0197	0.0311466	0.7946		FALSE	FALSE	FALSE	Ilw8G6	130927759	0.584568	0.0569696	286529	JUVEN_ARTHR.gz	TRUE	reported	textfile	0.0044	8.256e-06	6252	M02137.metal.pos.txt.gz	TRUE	reported	gBrQtw	2	TRUE	0.00319608	20.0396
rs2349945	T	C	T	C	-0.0347	-0.0316102	0.3863		FALSE	FALSE	FALSE	Ilw8G6	61255870	0.392164	0.0369408	286529	JUVEN_ARTHR.gz	TRUE	reported	textfile	0.0077	7.253e-06	1175	M02137.metal.pos.txt.gz	TRUE	reported	gBrQtw	2	TRUE	0.0169902	20.2739
rs17868378	A	C	A	C	-0.034	0.0219621	0.932		FALSE	FALSE	FALSE	Ilw8G6	233899733	0.772866	0.0760914	286529	JUVEN_ARTHR.gz	TRUE	reported	textfile	0.0075	6.487e-06	6252	M02137.metal.pos.txt.gz	TRUE	reported	gBrQtw	2	TRUE	0.00327636	20.5445
rs1019595	T	C	T	C	-0.0345	0.0131731	0.9326		FALSE	FALSE	FALSE	Ilw8G6	80826194	0.874152	0.0831707	286529	JUVEN_ARTHR.gz	TRUE	reported	textfile	0.0076	5.463e-06	6252	M02137.metal.pos.txt.gz	TRUE	reported	gBrQtw	2	TRUE	0.00328521	20.6002
rs4944238	A	G	A	G	-0.0241	-0.00795524	0.8712		FALSE	FALSE	FALSE	Ilw8G6	79624547	0.872206	0.0494553	286529	JUVEN_ARTHR.gz	TRUE	reported	textfile	0.0053	4.882e-06	6252	M02137.metal.pos.txt.gz	TRUE	reported	gBrQtw	2	TRUE	0.00329632	20.6701
rs7045137	A	G	A	G	-0.0169	-0.019372	0.3947		FALSE	FALSE	FALSE	Ilw8G6	114106482	0.602155	0.0371606	286529	JUVEN_ARTHR.gz	TRUE	reported	textfile	0.0037	3.995e-06	6252	M02137.metal.pos.txt.gz	TRUE	reported	gBrQtw	2	TRUE	0.00332586	20.856
rs280194	T	C	T	C	-0.0197	0.0040086	0.7311		FALSE	FALSE	FALSE	Ilw8G6	120981244	0.919343	0.0395869	286529	JUVEN_ARTHR.gz	TRUE	reported	textfile	0.0043	5.766e-06	6252	M02137.metal.pos.txt.gz	TRUE	reported	gBrQtw	2	TRUE	0.00334596	20.9825
rs12496969	A	G	A	G	0.0202	-0.0249789	0.7844		FALSE	FALSE	FALSE	Ilw8G6	24749819	0.532924	0.0400593	286529	JUVEN_ARTHR.gz	TRUE	reported	textfile	0.0044	4.279e-06	6252	M02137.metal.pos.txt.gz	TRUE	reported	gBrQtw	2	TRUE	0.00335983	21.0697
rs12371604	T	C	T	C	-0.0205	-0.01277	0.7709		FALSE	FALSE	FALSE	Ilw8G6	21238402	0.743353	0.0390023	286529	JUVEN_ARTHR.gz	TRUE	reported	textfile	0.0043	2.18e-06	6252	M02137.metal.pos.txt.gz	TRUE	reported	gBrQtw	2	TRUE	0.00362223	22.7212
rs6503066	T	C	T	C	0.0317	0.124408	0.0984		FALSE	FALSE	FALSE	Ilw8G6	7862910	0.0860221	0.0724663	286529	JUVEN_ARTHR.gz	TRUE	reported	textfile	0.0065	9.488e-07	6252	M02137.metal.pos.txt.gz	TRUE	reported	gBrQtw	2	TRUE	0.00378987	23.7768
rs1891053	A	G	A	G	0.1831	-0.0306618	0.0145		FALSE	FALSE	FALSE	Ilw8G6	15683672	0.93511	0.376599	286529	JUVEN_ARTHR.gz	TRUE	reported	textfile	0.0371	8.028e-07	1175	M02137.metal.pos.txt.gz	TRUE	reported	gBrQtw	2	TRUE	0.0203086	24.3158
rs741382	T	C	T	C	-0.0472	0.010892	0.2234		FALSE	FALSE	FALSE	Ilw8G6	216817524	0.834547	0.0521465	286529	JUVEN_ARTHR.gz	TRUE	reported	textfile	0.0093	3.742e-07	1175	M02137.metal.pos.txt.gz	TRUE	reported	gBrQtw	2	TRUE	0.0214517	25.7145
rs6823453	A	G	A	G	0.0231	-0.0668176	0.2233		FALSE	FALSE	FALSE	Ilw8G6	84549816	0.150673	0.0464928	286529	JUVEN_ARTHR.gz	TRUE	reported	textfile	0.0044	1.781e-07	6252	M02137.metal.pos.txt.gz	TRUE	reported	gBrQtw	2	TRUE	0.00438924	27.5537
rs10170160	T	C	T	C	0.0338	0.0449398	0.5675		FALSE	FALSE	FALSE	Ilw8G6	233791932	0.248571	0.0389485	286529	JUVEN_ARTHR.gz	TRUE	reported	textfile	0.0057	2.711e-09	6252	M02137.metal.pos.txt.gz	TRUE	reported	gBrQtw	2	TRUE	0.0055928	35.1516
rs838705	A	G	A	G	0.0266	0.0183734	0.6134		FALSE	FALSE	FALSE	Ilw8G6	233364596	0.628695	0.0379959	286529	JUVEN_ARTHR.gz	TRUE	reported	textfile	0.0036	1.228e-13	6252	M02137.metal.pos.txt.gz	TRUE	reported	gBrQtw	2	TRUE	0.00865692	54.5782
rs887829	T	C	T	C	0.1131	0.0128014	0.3411		FALSE	FALSE	FALSE	Ilw8G6	233759924	0.734225	0.0377052	286529	JUVEN_ARTHR.gz	TRUE	reported	textfile	0.0041	2.5e-168	6252	M02137.metal.pos.txt.gz	TRUE	reported	gBrQtw	2	TRUE	0.108507	760.709
rs988694	A	G	A	G	-0.0145	-0.00769799	0.477		FALSE	FALSE	FALSE	4Nnyf7	132869636	0.835043	0.0369672	286529	JUVEN_ARTHR.gz	TRUE	reported	textfile	0.0033	8.39e-06	5791	M02342.metal.pos.txt.gz	TRUE	reported	lUZsBD	2	TRUE	0.00332284	19.3
rs9953702	A	G	A	G	0.0146	-0.0211078	0.3601		FALSE	FALSE	FALSE	4Nnyf7	22971001	0.575096	0.0376547	286529	JUVEN_ARTHR.gz	TRUE	reported	textfile	0.0033	9.22e-06	5791	M02342.metal.pos.txt.gz	TRUE	reported	lUZsBD	2	TRUE	0.00336867	19.5672
rs11781043	T	C	T	C	-0.0187	-0.0121583	0.6731		FALSE	FALSE	FALSE	4Nnyf7	97849616	0.74898	0.0379963	286529	JUVEN_ARTHR.gz	TRUE	reported	textfile	0.0042	8.808e-06	5791	M02342.metal.pos.txt.gz	TRUE	reported	lUZsBD	2	TRUE	0.00341151	19.8168
rs17708932	A	G	A	G	-0.0766	0.000968749	0.0376		FALSE	FALSE	FALSE	4Nnyf7	14383288	0.990411	0.0806079	286529	JUVEN_ARTHR.gz	TRUE	reported	textfile	0.0171	7.215e-06	1741	M02342.metal.pos.txt.gz	TRUE	reported	lUZsBD	2	TRUE	0.0113944	20.0432
rs2036136	T	C	T	C	-0.0256	0.0533103	0.4587		FALSE	FALSE	FALSE	4Nnyf7	145710078	0.166283	0.0385121	286529	JUVEN_ARTHR.gz	TRUE	reported	textfile	0.0056	5.114e-06	1741	M02342.metal.pos.txt.gz	TRUE	reported	lUZsBD	2	TRUE	0.011861	20.874
rs10953038	T	C	T	C	0.022	0.0333621	0.8497		FALSE	FALSE	FALSE	4Nnyf7	91228259	0.463125	0.0454704	286529	JUVEN_ARTHR.gz	TRUE	reported	textfile	0.0048	4.116e-06	5791	M02342.metal.pos.txt.gz	TRUE	reported	lUZsBD	2	TRUE	0.0036144	20.9997
rs6466265	A	G	A	G	0.0186	0.0663125	0.7977		FALSE	FALSE	FALSE	4Nnyf7	78530931	0.124536	0.0431719	286529	JUVEN_ARTHR.gz	TRUE	reported	textfile	0.004	4.146e-06	5791	M02342.metal.pos.txt.gz	TRUE	reported	lUZsBD	2	TRUE	0.00371992	21.615
rs10881427	T	G	T	G	-0.015	-0.01013	0.5558		FALSE	FALSE	FALSE	4Nnyf7	106630043	0.785308	0.0371867	286529	JUVEN_ARTHR.gz	TRUE	reported	textfile	0.0032	3.688e-06	5791	M02342.metal.pos.txt.gz	TRUE	reported	lUZsBD	2	TRUE	0.00377993	21.9651
rs3753556	T	C	T	C	0.015	0.0249583	0.4325		FALSE	FALSE	FALSE	4Nnyf7	175193587	0.504389	0.0373852	286529	JUVEN_ARTHR.gz	TRUE	reported	textfile	0.0032	3.663e-06	5791	M02342.metal.pos.txt.gz	TRUE	reported	lUZsBD	2	TRUE	0.00377993	21.9651
rs825278	T	C	T	C	-0.0913	0.00791828	0.0201		FALSE	FALSE	FALSE	4Nnyf7	221696547	0.918858	0.0777275	286529	JUVEN_ARTHR.gz	TRUE	reported	textfile	0.0192	2.062e-06	1741	M02342.metal.pos.txt.gz	TRUE	reported	lUZsBD	2	TRUE	0.0128214	22.586
rs12646122	T	C	T	C	-0.0497	-0.0239001	0.0308		FALSE	FALSE	FALSE	4Nnyf7	155325050	0.704099	0.0629295	286529	JUVEN_ARTHR.gz	TRUE	reported	textfile	0.0104	1.802e-06	5791	M02342.metal.pos.txt.gz	TRUE	reported	lUZsBD	2	TRUE	0.00392811	22.8295
rs7868774	A	G	A	G	-0.0188	0.0143127	0.2709		FALSE	FALSE	FALSE	4Nnyf7	135125097	0.753323	0.045544	286529	JUVEN_ARTHR.gz	TRUE	reported	textfile	0.0039	1.779e-06	5791	M02342.metal.pos.txt.gz	TRUE	reported	lUZsBD	2	TRUE	0.00399663	23.2293
rs8113773	A	G	A	G	0.016	-0.00513786	0.5616		FALSE	FALSE	FALSE	4Nnyf7	29859232	0.890183	0.0372113	286529	JUVEN_ARTHR.gz	TRUE	reported	textfile	0.0033	1.117e-06	5791	M02342.metal.pos.txt.gz	TRUE	reported	lUZsBD	2	TRUE	0.00404296	23.4997
rs5764174	T	C	T	C	-0.0194	-0.0429788	0.2445		FALSE	FALSE	FALSE	4Nnyf7	43638054	0.274912	0.0393644	286529	JUVEN_ARTHR.gz	TRUE	reported	textfile	0.004	9.608e-07	5791	M02342.metal.pos.txt.gz	TRUE	reported	lUZsBD	2	TRUE	0.00404547	23.5144
rs10516056	T	C	T	C	-0.0222	-0.0436355	0.1978		FALSE	FALSE	FALSE	4Nnyf7	169041532	0.346876	0.0463879	286529	JUVEN_ARTHR.gz	TRUE	reported	textfile	0.0045	6.992e-07	5791	M02342.metal.pos.txt.gz	TRUE	reported	lUZsBD	2	TRUE	0.0041851	24.3294
rs1832664	T	C	T	C	-0.0097	0.0854489	0.2818		FALSE	FALSE	FALSE	I5z4k5	72413065	0.0231446	0.0376254	286529	JUVEN_ARTHR.gz	TRUE	reported	textfile	0.0022	7.735e-06	7226	M02730.metal.pos.txt.gz	TRUE	reported	zk2E9G	2	TRUE	0.00268308	19.4347
rs2085545	T	G	T	G	0.0098	0.0598821	0.2883		FALSE	FALSE	FALSE	I5z4k5	17260942	0.145963	0.0411861	286529	JUVEN_ARTHR.gz	TRUE	reported	textfile	0.0022	9.855e-06	7226	M02730.metal.pos.txt.gz	TRUE	reported	zk2E9G	2	TRUE	0.00273853	19.8375
rs832404	T	C	T	C	-0.013	0.01322	0.8684		FALSE	FALSE	FALSE	I5z4k5	56971604	0.815792	0.0567479	286529	JUVEN_ARTHR.gz	TRUE	reported	textfile	0.0029	7.525e-06	7226	M02730.metal.pos.txt.gz	TRUE	reported	zk2E9G	2	TRUE	0.00277324	20.0896
rs3094600	A	G	A	G	-0.0099	-0.0877663	0.2637		FALSE	FALSE	FALSE	I5z4k5	31379367	0.0432116	0.0434129	286529	JUVEN_ARTHR.gz	TRUE	reported	textfile	0.0022	6.213e-06	7226	M02730.metal.pos.txt.gz	TRUE	reported	zk2E9G	2	TRUE	0.00279455	20.2444
rs9436667	T	C	T	C	0.0135	0.0155923	0.1138		FALSE	FALSE	FALSE	I5z4k5	62940214	0.788851	0.0582229	286529	JUVEN_ARTHR.gz	TRUE	reported	textfile	0.003	7.3e-06	7226	M02730.metal.pos.txt.gz	TRUE	reported	zk2E9G	2	TRUE	0.00279455	20.2444
rs6488270	A	G	A	G	0.0096	-0.0277087	0.4076		FALSE	FALSE	FALSE	I5z4k5	10197988	0.471734	0.0385025	286529	JUVEN_ARTHR.gz	TRUE	reported	textfile	0.0021	4.947e-06	7226	M02730.metal.pos.txt.gz	TRUE	reported	zk2E9G	2	TRUE	0.00288371	20.8922
rs4981468	A	G	A	G	0.0207	-0.0615251	0.0509		FALSE	FALSE	FALSE	I5z4k5	23328310	0.566547	0.107347	286529	JUVEN_ARTHR.gz	TRUE	reported	textfile	0.0045	4.761e-06	7226	M02730.metal.pos.txt.gz	TRUE	reported	zk2E9G	2	TRUE	0.00291976	21.1541
rs4587207	A	G	A	G	-0.0129	0.00405973	0.8566		FALSE	FALSE	FALSE	I5z4k5	30799168	0.937144	0.0514805	286529	JUVEN_ARTHR.gz	TRUE	reported	textfile	0.0028	3.194e-06	7226	M02730.metal.pos.txt.gz	TRUE	reported	zk2E9G	2	TRUE	0.00292881	21.2199
rs17041868	T	C	T	C	0.0196	0.106883	0.939		FALSE	FALSE	FALSE	I5z4k5	111137143	0.238443	0.0906647	286529	JUVEN_ARTHR.gz	TRUE	reported	textfile	0.0042	4.018e-06	7226	M02730.metal.pos.txt.gz	TRUE	reported	zk2E9G	2	TRUE	0.00300475	21.7718
rs10497174	T	C	T	C	0.0103	0.044391	0.2732		FALSE	FALSE	FALSE	I5z4k5	156070261	0.282095	0.04127	286529	JUVEN_ARTHR.gz	TRUE	reported	textfile	0.0022	4.162e-06	7226	M02730.metal.pos.txt.gz	TRUE	reported	zk2E9G	2	TRUE	0.00302424	21.9134
rs192598	A	C	A	C	0.0103	-0.0639754	0.3185		FALSE	FALSE	FALSE	I5z4k5	82852528	0.123596	0.0415465	286529	JUVEN_ARTHR.gz	TRUE	reported	textfile	0.0022	1.989e-06	7226	M02730.metal.pos.txt.gz	TRUE	reported	zk2E9G	2	TRUE	0.00302424	21.9134
rs17602430	T	C	T	C	0.0172	-0.0944349	0.079		FALSE	FALSE	FALSE	I5z4k5	46791735	0.171425	0.0690496	286529	JUVEN_ARTHR.gz	TRUE	reported	textfile	0.0036	1.574e-06	7226	M02730.metal.pos.txt.gz	TRUE	reported	zk2E9G	2	TRUE	0.00314908	22.8208
rs849039	T	G	T	G	-0.0135	-0.0314343	0.779		FALSE	FALSE	FALSE	I5z4k5	5520578	0.412601	0.0383661	286529	JUVEN_ARTHR.gz	TRUE	reported	textfile	0.0028	1.405e-06	7226	M02730.metal.pos.txt.gz	TRUE	reported	zk2E9G	2	TRUE	0.0032067	23.2397
rs35592	T	C	T	C	0.0107	0.0472207	0.7618		FALSE	FALSE	FALSE	I5z4k5	16047966	0.239631	0.0401567	286529	JUVEN_ARTHR.gz	TRUE	reported	textfile	0.0022	1.241e-06	7226	M02730.metal.pos.txt.gz	TRUE	reported	zk2E9G	2	TRUE	0.00326291	23.6484
rs4880550	T	C	T	C	0.015	0.0697201	0.1292		FALSE	FALSE	FALSE	I5z4k5	2059669	0.165934	0.0503254	286529	JUVEN_ARTHR.gz	TRUE	reported	textfile	0.003	6.317e-07	7226	M02730.metal.pos.txt.gz	TRUE	reported	zk2E9G	2	TRUE	0.0034478	24.9931
rs12737843	T	C	T	C	0.012	0.0744988	0.7976		FALSE	FALSE	FALSE	I5z4k5	167041138	0.105743	0.0460543	286529	JUVEN_ARTHR.gz	TRUE	reported	textfile	0.0023	1.959e-07	7226	M02730.metal.pos.txt.gz	TRUE	reported	zk2E9G	2	TRUE	0.00375298	27.2136
rs10432570	A	G	A	G	0.0738	-0.128856	0.0145		FALSE	FALSE	FALSE	I5z4k5	240965056	0.0751883	0.0724189	286529	JUVEN_ARTHR.gz	TRUE	reported	textfile	0.0138	9.502e-08	1766	M02730.metal.pos.txt.gz	TRUE	reported	zk2E9G	2	TRUE	0.0159363	28.5669
rs1751956	T	G	T	G	0.016	-0.105392	0.8647		FALSE	FALSE	FALSE	I5z4k5	29293069	0.0776051	0.0597204	286529	JUVEN_ARTHR.gz	TRUE	reported	textfile	0.0029	2.353e-08	7226	M02730.metal.pos.txt.gz	TRUE	reported	zk2E9G	2	TRUE	0.00419489	30.4315
rs1260326	T	C	T	C	-0.0121	0.0404075	0.4122		FALSE	FALSE	FALSE	I5z4k5	27508073	0.296745	0.0387254	286529	JUVEN_ARTHR.gz	TRUE	reported	textfile	0.0021	5.608e-09	7226	M02730.metal.pos.txt.gz	TRUE	reported	zk2E9G	2	TRUE	0.00457344	33.1904
rs2657879	A	G	A	G	0.0238	-0.0864119	0.8262		FALSE	FALSE	FALSE	I5z4k5	56471554	0.0706155	0.0477957	286529	JUVEN_ARTHR.gz	TRUE	reported	textfile	0.0027	5.854e-19	7226	M02730.metal.pos.txt.gz	TRUE	reported	zk2E9G	2	TRUE	0.0106386	77.6795
rs3936152	T	C	T	C	0.0079	-0.081234	0.6051		FALSE	FALSE	FALSE	6UCShg	134482499	0.0304502	0.0375356	286529	JUVEN_ARTHR.gz	TRUE	reported	textfile	0.0018	5.924e-06	7037	M02734.metal.pos.txt.gz	TRUE	reported	4pDepQ	2	TRUE	0.00272982	19.2569
rs9895157	T	C	T	C	-0.0079	0.00826455	0.6536		FALSE	FALSE	FALSE	6UCShg	1368941	0.833096	0.0392181	286529	JUVEN_ARTHR.gz	TRUE	reported	textfile	0.0018	6.332e-06	7037	M02734.metal.pos.txt.gz	TRUE	reported	4pDepQ	2	TRUE	0.00272982	19.2569
rs17558863	A	G	A	G	-0.0222	-0.012415	0.955		FALSE	FALSE	FALSE	6UCShg	7862991	0.899343	0.0981494	286529	JUVEN_ARTHR.gz	TRUE	reported	textfile	0.005	8.011e-06	7037	M02734.metal.pos.txt.gz	TRUE	reported	4pDepQ	2	TRUE	0.0027936	19.708
rs10774085	A	C	A	C	0.008	-0.0601359	0.6817		FALSE	FALSE	FALSE	6UCShg	2951058	0.124768	0.0391748	286529	JUVEN_ARTHR.gz	TRUE	reported	textfile	0.0018	7.6e-06	7037	M02734.metal.pos.txt.gz	TRUE	reported	4pDepQ	2	TRUE	0.00279917	19.7475
rs2933568	T	C	T	C	-0.008	-0.00860418	0.3125		FALSE	FALSE	FALSE	6UCShg	4782853	0.837368	0.0419182	286529	JUVEN_ARTHR.gz	TRUE	reported	textfile	0.0018	6.225e-06	7037	M02734.metal.pos.txt.gz	TRUE	reported	4pDepQ	2	TRUE	0.00279917	19.7475
rs6456786	T	C	T	C	-0.008	0.116923	0.3582		FALSE	FALSE	FALSE	6UCShg	27448052	0.00145392	0.0367251	286529	JUVEN_ARTHR.gz	TRUE	reported	textfile	0.0018	5.665e-06	7037	M02734.metal.pos.txt.gz	TRUE	reported	4pDepQ	2	TRUE	0.00279917	19.7475
rs17616555	A	G	A	G	-0.0112	-0.0801141	0.1597		FALSE	FALSE	FALSE	6UCShg	83039382	0.150192	0.0556792	286529	JUVEN_ARTHR.gz	TRUE	reported	textfile	0.0025	9.579e-06	7037	M02734.metal.pos.txt.gz	TRUE	reported	4pDepQ	2	TRUE	0.00284401	20.0647
rs2254174	T	C	T	C	-0.0148	0.00863508	0.8981		FALSE	FALSE	FALSE	6UCShg	70775251	0.867965	0.0519423	286529	JUVEN_ARTHR.gz	TRUE	reported	textfile	0.0033	7.444e-06	7037	M02734.metal.pos.txt.gz	TRUE	reported	4pDepQ	2	TRUE	0.00285015	20.1081
rs151743	T	C	T	C	-0.009	0.0194167	0.426		FALSE	FALSE	FALSE	6UCShg	60422131	0.607377	0.0377888	286529	JUVEN_ARTHR.gz	TRUE	reported	textfile	0.002	6.795e-06	5370	M02734.metal.pos.txt.gz	TRUE	reported	4pDepQ	2	TRUE	0.00375678	20.2425
rs2396461	T	C	T	C	0.0117	-0.0549477	0.121		FALSE	FALSE	FALSE	6UCShg	227179944	0.205957	0.0434451	286529	JUVEN_ARTHR.gz	TRUE	reported	textfile	0.0026	8.377e-06	7037	M02734.metal.pos.txt.gz	TRUE	reported	4pDepQ	2	TRUE	0.00286939	20.2442
rs11199176	A	C	A	C	0.0077	-0.0407767	0.5221		FALSE	FALSE	FALSE	6UCShg	120108699	0.280095	0.0377525	286529	JUVEN_ARTHR.gz	TRUE	reported	textfile	0.0017	9.328e-06	7037	M02734.metal.pos.txt.gz	TRUE	reported	4pDepQ	2	TRUE	0.00290691	20.5097
rs12546042	T	C	T	C	0.0077	0.0104848	0.4197		FALSE	FALSE	FALSE	6UCShg	144344210	0.782559	0.0379901	286529	JUVEN_ARTHR.gz	TRUE	reported	textfile	0.0017	8.353e-06	7037	M02734.metal.pos.txt.gz	TRUE	reported	4pDepQ	2	TRUE	0.00290691	20.5097
rs1418942	A	C	A	C	-0.0077	0.000732467	0.5768		FALSE	FALSE	FALSE	6UCShg	59589251	0.985014	0.0389962	286529	JUVEN_ARTHR.gz	TRUE	reported	textfile	0.0017	9.848e-06	7037	M02734.metal.pos.txt.gz	TRUE	reported	4pDepQ	2	TRUE	0.00290691	20.5097
rs353620	A	G	A	G	-0.0077	-0.0310889	0.6613		FALSE	FALSE	FALSE	6UCShg	35152589	0.428263	0.0392454	286529	JUVEN_ARTHR.gz	TRUE	reported	textfile	0.0017	9.8e-06	7037	M02734.metal.pos.txt.gz	TRUE	reported	4pDepQ	2	TRUE	0.00290691	20.5097
rs2504282	A	G	A	G	0.0191	0.115221	0.9338		FALSE	FALSE	FALSE	6UCShg	77645716	0.117466	0.0736002	286529	JUVEN_ARTHR.gz	TRUE	reported	textfile	0.0042	6.703e-06	7037	M02734.metal.pos.txt.gz	TRUE	reported	4pDepQ	2	TRUE	0.00293026	20.675
rs9310707	A	G	A	G	-0.0082	-0.059135	0.3473		FALSE	FALSE	FALSE	6UCShg	2290420	0.114989	0.0375184	286529	JUVEN_ARTHR.gz	TRUE	reported	textfile	0.0018	6.378e-06	7037	M02734.metal.pos.txt.gz	TRUE	reported	4pDepQ	2	TRUE	0.00294047	20.7472
rs17720371	T	C	T	C	-0.0078	0.0335684	0.4737		FALSE	FALSE	FALSE	6UCShg	22352144	0.36984	0.0374325	286529	JUVEN_ARTHR.gz	TRUE	reported	textfile	0.0017	6.329e-06	7037	M02734.metal.pos.txt.gz	TRUE	reported	4pDepQ	2	TRUE	0.00298268	21.0459
rs848767	T	C	T	C	-0.0179	-0.0438706	0.0696		FALSE	FALSE	FALSE	6UCShg	49322140	0.552188	0.0737961	286529	JUVEN_ARTHR.gz	TRUE	reported	textfile	0.0039	3.455e-06	7037	M02734.metal.pos.txt.gz	TRUE	reported	4pDepQ	2	TRUE	0.00298463	21.0598
rs4465961	T	C	T	C	0.0083	-0.0482914	0.3479		FALSE	FALSE	FALSE	6UCShg	21021566	0.212077	0.0386989	286529	JUVEN_ARTHR.gz	TRUE	reported	textfile	0.0018	3.115e-06	7037	M02734.metal.pos.txt.gz	TRUE	reported	4pDepQ	2	TRUE	0.00301241	21.2563
rs3819535	T	C	T	C	-0.0079	0.00589151	0.618		FALSE	FALSE	FALSE	6UCShg	2327718	0.873707	0.0370647	286529	JUVEN_ARTHR.gz	TRUE	reported	textfile	0.0017	5.016e-06	7037	M02734.metal.pos.txt.gz	TRUE	reported	4pDepQ	2	TRUE	0.00305941	21.589
rs1340971	T	C	T	C	-0.008	-0.00394604	0.6654		FALSE	FALSE	FALSE	6UCShg	69826766	0.920768	0.0396721	286529	JUVEN_ARTHR.gz	TRUE	reported	textfile	0.0017	4.663e-06	7037	M02734.metal.pos.txt.gz	TRUE	reported	4pDepQ	2	TRUE	0.00313711	22.139
rs17115614	T	C	T	C	0.0081	-0.0835546	0.3631		FALSE	FALSE	FALSE	6UCShg	22230609	0.0642436	0.0451527	286529	JUVEN_ARTHR.gz	TRUE	reported	textfile	0.0017	3.979e-06	7037	M02734.metal.pos.txt.gz	TRUE	reported	4pDepQ	2	TRUE	0.00321578	22.696
rs12429206	A	G	A	G	0.0086	0.0476436	0.3376		FALSE	FALSE	FALSE	6UCShg	50871978	0.210702	0.038065	286529	JUVEN_ARTHR.gz	TRUE	reported	textfile	0.0018	1.847e-06	7037	M02734.metal.pos.txt.gz	TRUE	reported	4pDepQ	2	TRUE	0.00323339	22.8207
rs5751902	T	C	T	C	0.012	0.0672748	0.3762		FALSE	FALSE	FALSE	6UCShg	24600663	0.0738176	0.0376312	286529	JUVEN_ARTHR.gz	TRUE	reported	textfile	0.0025	2.381e-06	7037	M02734.metal.pos.txt.gz	TRUE	reported	4pDepQ	2	TRUE	0.00326344	23.0335
rs10013737	A	G	A	G	0.0087	0.0419104	0.6839		FALSE	FALSE	FALSE	6UCShg	37389409	0.297147	0.0401991	286529	JUVEN_ARTHR.gz	TRUE	reported	textfile	0.0018	7.895e-07	7037	M02734.metal.pos.txt.gz	TRUE	reported	4pDepQ	2	TRUE	0.00330877	23.3545
rs8132248	T	C	T	C	0.018	0.0347902	0.0986		FALSE	FALSE	FALSE	6UCShg	17306301	0.538091	0.0565049	286529	JUVEN_ARTHR.gz	TRUE	reported	textfile	0.0037	1.431e-06	7037	M02734.metal.pos.txt.gz	TRUE	reported	4pDepQ	2	TRUE	0.00335194	23.6602
rs2250515	T	G	T	G	-0.0083	-0.0212101	0.5346		FALSE	FALSE	FALSE	6UCShg	86649135	0.5673	0.0370785	286529	JUVEN_ARTHR.gz	TRUE	reported	textfile	0.0017	1.595e-06	7037	M02734.metal.pos.txt.gz	TRUE	reported	4pDepQ	2	TRUE	0.003376	23.8306
rs4487134	T	G	T	G	-0.0083	0.045842	0.355		FALSE	FALSE	FALSE	6UCShg	42879989	0.22453	0.0377434	286529	JUVEN_ARTHR.gz	TRUE	reported	textfile	0.0017	1.99e-06	7037	M02734.metal.pos.txt.gz	TRUE	reported	4pDepQ	2	TRUE	0.003376	23.8306
rs12276109	T	C	T	C	-0.0084	0.00187016	0.4352		FALSE	FALSE	FALSE	6UCShg	33067041	0.962299	0.0395647	286529	JUVEN_ARTHR.gz	TRUE	reported	textfile	0.0017	1.564e-06	7037	M02734.metal.pos.txt.gz	TRUE	reported	4pDepQ	2	TRUE	0.00345755	24.4083
rs322614	A	G	A	G	0.0084	-0.0393868	0.3892		FALSE	FALSE	FALSE	6UCShg	29734000	0.288204	0.0370849	286529	JUVEN_ARTHR.gz	TRUE	reported	textfile	0.0017	1.7e-06	7037	M02734.metal.pos.txt.gz	TRUE	reported	4pDepQ	2	TRUE	0.00345755	24.4083
rs1560792	A	G	A	G	0.009	0.06603	0.3354		FALSE	FALSE	FALSE	6UCShg	48396712	0.0750568	0.0370931	286529	JUVEN_ARTHR.gz	TRUE	reported	textfile	0.0018	3.331e-07	7037	M02734.metal.pos.txt.gz	TRUE	reported	4pDepQ	2	TRUE	0.00354007	24.9929
rs8013373	A	G	A	G	-0.0091	0.0114314	0.3428		FALSE	FALSE	FALSE	6UCShg	62605681	0.760186	0.0374508	286529	JUVEN_ARTHR.gz	TRUE	reported	textfile	0.0018	4.988e-07	7037	M02734.metal.pos.txt.gz	TRUE	reported	4pDepQ	2	TRUE	0.00361889	25.5514
rs10498270	A	G	A	G	0.0088	-0.00750406	0.6222		FALSE	FALSE	FALSE	6UCShg	20638368	0.840909	0.0373836	286529	JUVEN_ARTHR.gz	TRUE	reported	textfile	0.0017	4.734e-07	7037	M02734.metal.pos.txt.gz	TRUE	reported	4pDepQ	2	TRUE	0.00379341	26.7882
rs4572660	T	G	T	G	-0.0088	-0.135701	0.6118		FALSE	FALSE	FALSE	6UCShg	12948340	0.000241463	0.0369643	286529	JUVEN_ARTHR.gz	TRUE	reported	textfile	0.0017	4.685e-07	7037	M02734.metal.pos.txt.gz	TRUE	reported	4pDepQ	2	TRUE	0.00379341	26.7882
rs11165454	T	C	T	C	0.0089	-0.0578717	0.5583		FALSE	FALSE	FALSE	6UCShg	95638740	0.129328	0.0381549	286529	JUVEN_ARTHR.gz	TRUE	reported	textfile	0.0017	2.786e-07	7037	M02734.metal.pos.txt.gz	TRUE	reported	4pDepQ	2	TRUE	0.00387977	27.4005
rs1864151	A	C	A	C	0.0089	-0.0381146	0.5575		FALSE	FALSE	FALSE	6UCShg	87608387	0.301691	0.0369037	286529	JUVEN_ARTHR.gz	TRUE	reported	textfile	0.0017	2.404e-07	7037	M02734.metal.pos.txt.gz	TRUE	reported	4pDepQ	2	TRUE	0.00387977	27.4005
rs5010651	T	C	T	C	-0.0132	-0.0148942	0.8332		FALSE	FALSE	FALSE	6UCShg	30863019	0.697549	0.0383249	286529	JUVEN_ARTHR.gz	TRUE	reported	textfile	0.0025	1.765e-07	7037	M02734.metal.pos.txt.gz	TRUE	reported	4pDepQ	2	TRUE	0.00394606	27.8705
rs1512342	T	C	T	C	0.0095	0.0672827	0.3393		FALSE	FALSE	FALSE	6UCShg	148329631	0.0743721	0.0377077	286529	JUVEN_ARTHR.gz	TRUE	reported	textfile	0.0017	4.659e-08	7037	M02734.metal.pos.txt.gz	TRUE	reported	4pDepQ	2	TRUE	0.00441813	31.2195
rs956966	A	G	A	G	-0.0101	0.0138213	0.4858		FALSE	FALSE	FALSE	6UCShg	102971117	0.708606	0.0369821	286529	JUVEN_ARTHR.gz	TRUE	reported	textfile	0.0018	1.475e-08	7037	M02734.metal.pos.txt.gz	TRUE	reported	4pDepQ	2	TRUE	0.00445422	31.4756
rs875740	A	C	A	C	0.0102	-0.0119157	0.6656		FALSE	FALSE	FALSE	6UCShg	16029191	0.749561	0.0373277	286529	JUVEN_ARTHR.gz	TRUE	reported	textfile	0.0018	6.345e-09	7037	M02734.metal.pos.txt.gz	TRUE	reported	4pDepQ	2	TRUE	0.00454245	32.102
rs1433818	T	C	T	C	0.0206	-0.084193	0.0808		FALSE	FALSE	FALSE	B9RRjk	18798715	0.286155	0.0789362	286529	JUVEN_ARTHR.gz	TRUE	reported	textfile	0.0046	6.99e-06	6941	M03127.metal.pos.txt.gz	TRUE	reported	YewsSb	2	TRUE	0.002881	20.049
rs4147184	A	G	A	G	0.0112	-0.0460363	0.6082		FALSE	FALSE	FALSE	B9RRjk	105397803	0.253938	0.0403531	286529	JUVEN_ARTHR.gz	TRUE	reported	textfile	0.0025	6.728e-06	6941	M03127.metal.pos.txt.gz	TRUE	reported	YewsSb	2	TRUE	0.00288323	20.0646
rs7924591	T	C	T	C	0.0108	0.00881919	0.5985		FALSE	FALSE	FALSE	B9RRjk	103695668	0.821398	0.0390665	286529	JUVEN_ARTHR.gz	TRUE	reported	textfile	0.0024	9.521e-06	6941	M03127.metal.pos.txt.gz	TRUE	reported	YewsSb	2	TRUE	0.00290896	20.2442
rs2900071	T	C	T	C	-0.014	-0.0536393	0.2178		FALSE	FALSE	FALSE	B9RRjk	113195268	0.212931	0.0430649	286529	JUVEN_ARTHR.gz	TRUE	reported	textfile	0.0031	7.459e-06	6941	M03127.metal.pos.txt.gz	TRUE	reported	YewsSb	2	TRUE	0.00292979	20.3895
rs2939707	A	C	A	C	0.0109	0.0425769	0.5698		FALSE	FALSE	FALSE	B9RRjk	37526708	0.254057	0.0373302	286529	JUVEN_ARTHR.gz	TRUE	reported	textfile	0.0024	7.392e-06	6941	M03127.metal.pos.txt.gz	TRUE	reported	YewsSb	2	TRUE	0.00296292	20.6208
rs1587235	A	G	A	G	-0.0132	-0.0607733	0.3312		FALSE	FALSE	FALSE	B9RRjk	130324000	0.107306	0.0377375	286529	JUVEN_ARTHR.gz	TRUE	reported	textfile	0.0029	6.47e-06	6941	M03127.metal.pos.txt.gz	TRUE	reported	YewsSb	2	TRUE	0.00297602	20.7122
rs4776752	A	G	A	G	0.0178	0.0212355	0.1512		FALSE	FALSE	FALSE	B9RRjk	66159461	0.642386	0.0457302	286529	JUVEN_ARTHR.gz	TRUE	reported	textfile	0.0039	4.234e-06	6941	M03127.metal.pos.txt.gz	TRUE	reported	YewsSb	2	TRUE	0.00299218	20.825
rs10878072	A	G	A	G	0.0137	-0.0378956	0.6887		FALSE	FALSE	FALSE	B9RRjk	63663035	0.320175	0.0381206	286529	JUVEN_ARTHR.gz	TRUE	reported	textfile	0.003	7.135e-06	6941	M03127.metal.pos.txt.gz	TRUE	reported	YewsSb	2	TRUE	0.00299553	20.8484
rs4676313	T	C	T	C	0.0179	-0.0126451	0.8778		FALSE	FALSE	FALSE	B9RRjk	107067991	0.836643	0.0613275	286529	JUVEN_ARTHR.gz	TRUE	reported	textfile	0.0039	3.535e-06	6941	M03127.metal.pos.txt.gz	TRUE	reported	YewsSb	2	TRUE	0.00302579	21.0597
rs2145985	T	C	T	C	-0.0152	-0.0133581	0.16		FALSE	FALSE	FALSE	B9RRjk	96412249	0.805144	0.0541479	286529	JUVEN_ARTHR.gz	TRUE	reported	textfile	0.0033	3.911e-06	6941	M03127.metal.pos.txt.gz	TRUE	reported	YewsSb	2	TRUE	0.00304728	21.2097
rs2113305	T	G	T	G	-0.0134	0.00569561	0.2651		FALSE	FALSE	FALSE	B9RRjk	79018100	0.88547	0.0395422	286529	JUVEN_ARTHR.gz	TRUE	reported	textfile	0.0029	4.952e-06	6941	M03127.metal.pos.txt.gz	TRUE	reported	YewsSb	2	TRUE	0.0030666	21.3446
rs1824583	A	G	A	G	-0.0145	0.159532	0.7906		FALSE	FALSE	FALSE	B9RRjk	99193320	0.000461328	0.0455513	286529	JUVEN_ARTHR.gz	TRUE	reported	textfile	0.0031	3.381e-06	6941	M03127.metal.pos.txt.gz	TRUE	reported	YewsSb	2	TRUE	0.00314213	21.8719
rs11595079	T	G	T	G	-0.0214	-0.0357329	0.0951		FALSE	FALSE	FALSE	B9RRjk	86059325	0.493465	0.0521795	286529	JUVEN_ARTHR.gz	TRUE	reported	textfile	0.0045	1.888e-06	6941	M03127.metal.pos.txt.gz	TRUE	reported	YewsSb	2	TRUE	0.00324764	22.6088
rs2247330	T	C	T	C	0.0124	-0.0329347	0.6524		FALSE	FALSE	FALSE	B9RRjk	96030344	0.387854	0.0381402	286529	JUVEN_ARTHR.gz	TRUE	reported	textfile	0.0025	4.564e-07	6941	M03127.metal.pos.txt.gz	TRUE	reported	YewsSb	2	TRUE	0.00353187	24.5945
rs275721	A	C	A	C	-0.016	-0.0495335	0.509		FALSE	FALSE	FALSE	B9RRjk	39823719	0.182329	0.0371422	286529	JUVEN_ARTHR.gz	TRUE	reported	textfile	0.003	9.643e-08	5196	M03127.metal.pos.txt.gz	TRUE	reported	YewsSb	2	TRUE	0.00544449	28.4335
rs6459467	A	G	A	G	0.0202	-0.00610189	0.3888		FALSE	FALSE	FALSE	B9RRjk	16287961	0.868619	0.0368888	286529	JUVEN_ARTHR.gz	TRUE	reported	textfile	0.0025	1.931e-16	6941	M03127.metal.pos.txt.gz	TRUE	reported	YewsSb	2	TRUE	0.00931826	65.2676
rs4327704	A	C	A	C	-0.0219	0.0710004	0.9547		FALSE	FALSE	FALSE	W6f7a0	60952885	0.434934	0.0909355	286529	JUVEN_ARTHR.gz	TRUE	reported	textfile	0.005	9.94e-06	7357	M03141.metal.pos.txt.gz	TRUE	reported	0PPKUD	2	TRUE	0.00260086	19.1792
rs9886534	T	C	T	C	-0.0079	0.0381424	0.5101		FALSE	FALSE	FALSE	W6f7a0	40819136	0.305603	0.0372306	286529	JUVEN_ARTHR.gz	TRUE	reported	textfile	0.0018	8.744e-06	7357	M03141.metal.pos.txt.gz	TRUE	reported	0PPKUD	2	TRUE	0.0026114	19.2571
rs11943623	A	G	A	G	-0.0115	0.0421354	0.1709		FALSE	FALSE	FALSE	W6f7a0	85633795	0.447335	0.0554511	286529	JUVEN_ARTHR.gz	TRUE	reported	textfile	0.0026	8.402e-06	7357	M03141.metal.pos.txt.gz	TRUE	reported	0PPKUD	2	TRUE	0.00265213	19.5583
rs7781104	T	C	T	C	0.0208	0.0825469	0.2683		FALSE	FALSE	FALSE	W6f7a0	145461394	0.0702862	0.0456046	286529	JUVEN_ARTHR.gz	TRUE	reported	textfile	0.0047	7.755e-06	1759	M03141.metal.pos.txt.gz	TRUE	reported	0PPKUD	2	TRUE	0.0110117	19.5631
rs12190141	A	G	A	G	0.0616	-0.0700283	0.9723		FALSE	FALSE	FALSE	W6f7a0	159741407	0.474164	0.0978433	286529	JUVEN_ARTHR.gz	TRUE	reported	textfile	0.0139	9.9e-06	1759	M03141.metal.pos.txt.gz	TRUE	reported	0PPKUD	2	TRUE	0.0110419	19.6172
rs7896866	A	C	A	C	0.0108	0.0213066	0.2982		FALSE	FALSE	FALSE	W6f7a0	99580071	0.575347	0.0380343	286529	JUVEN_ARTHR.gz	TRUE	reported	textfile	0.0024	8.34e-06	7357	M03141.metal.pos.txt.gz	TRUE	reported	0PPKUD	2	TRUE	0.00274493	20.2445
rs12569219	A	C	A	C	-0.0118	0.0479137	0.1612		FALSE	FALSE	FALSE	W6f7a0	203793862	0.353942	0.0516885	286529	JUVEN_ARTHR.gz	TRUE	reported	textfile	0.0026	5.823e-06	7357	M03141.metal.pos.txt.gz	TRUE	reported	0PPKUD	2	TRUE	0.00279192	20.592
rs7668550	T	G	T	G	-0.0368	0.185757	0.0157		FALSE	FALSE	FALSE	W6f7a0	103463199	0.309227	0.18268	286529	JUVEN_ARTHR.gz	TRUE	reported	textfile	0.0081	5.536e-06	7357	M03141.metal.pos.txt.gz	TRUE	reported	0PPKUD	2	TRUE	0.00279774	20.6351
rs2396726	T	C	T	C	-0.0179	-0.00231576	0.5395		FALSE	FALSE	FALSE	W6f7a0	114381355	0.950123	0.0370214	286529	JUVEN_ARTHR.gz	TRUE	reported	textfile	0.0039	4.519e-06	1759	M03141.metal.pos.txt.gz	TRUE	reported	0PPKUD	2	TRUE	0.0118343	21.0418
rs4646359	T	C	T	C	-0.0083	0.0106496	0.5297		FALSE	FALSE	FALSE	W6f7a0	17567295	0.772794	0.0368854	286529	JUVEN_ARTHR.gz	TRUE	reported	textfile	0.0018	3.202e-06	7357	M03141.metal.pos.txt.gz	TRUE	reported	0PPKUD	2	TRUE	0.00288176	21.2566
rs3797248	A	G	A	G	0.012	-0.0216832	0.1651		FALSE	FALSE	FALSE	W6f7a0	54213356	0.638377	0.0461376	286529	JUVEN_ARTHR.gz	TRUE	reported	textfile	0.0026	4.624e-06	7357	M03141.metal.pos.txt.gz	TRUE	reported	0PPKUD	2	TRUE	0.00288708	21.296
rs17750747	T	C	T	C	0.0164	0.0221904	0.9165		FALSE	FALSE	FALSE	W6f7a0	27762555	0.793036	0.0845765	286529	JUVEN_ARTHR.gz	TRUE	reported	textfile	0.0035	2.885e-06	7357	M03141.metal.pos.txt.gz	TRUE	reported	0PPKUD	2	TRUE	0.00297548	21.9499
rs10153066	T	G	T	G	0.0085	-0.0402779	0.4356		FALSE	FALSE	FALSE	W6f7a0	7207970	0.295907	0.0385342	286529	JUVEN_ARTHR.gz	TRUE	reported	textfile	0.0018	2.118e-06	7357	M03141.metal.pos.txt.gz	TRUE	reported	0PPKUD	2	TRUE	0.00302188	22.2933
rs7126003	T	C	T	C	0.0185	-0.0585759	0.6259		FALSE	FALSE	FALSE	W6f7a0	10866886	0.12129	0.037806	286529	JUVEN_ARTHR.gz	TRUE	reported	textfile	0.0039	2.575e-06	1759	M03141.metal.pos.txt.gz	TRUE	reported	0PPKUD	2	TRUE	0.0126307	22.4761
rs164372	T	C	T	C	0.012	-0.00375071	0.8036		FALSE	FALSE	FALSE	W6f7a0	161194036	0.930527	0.043022	286529	JUVEN_ARTHR.gz	TRUE	reported	textfile	0.0025	2.641e-06	7357	M03141.metal.pos.txt.gz	TRUE	reported	0PPKUD	2	TRUE	0.00312193	23.0337
rs1535039	T	C	T	C	0.0175	0.0300181	0.912		FALSE	FALSE	FALSE	W6f7a0	29443655	0.714855	0.0821641	286529	JUVEN_ARTHR.gz	TRUE	reported	textfile	0.0035	4.491e-07	7357	M03141.metal.pos.txt.gz	TRUE	reported	0PPKUD	2	TRUE	0.00338662	24.9932
rs9462856	T	C	T	C	-0.0093	-0.0821688	0.4711		FALSE	FALSE	FALSE	W6f7a0	42958286	0.0279357	0.0373803	286529	JUVEN_ARTHR.gz	TRUE	reported	textfile	0.0018	1.995e-07	7357	M03141.metal.pos.txt.gz	TRUE	reported	0PPKUD	2	TRUE	0.00361532	26.6872
rs12151827	T	C	T	C	-0.0141	0.0222049	0.8159		FALSE	FALSE	FALSE	W6f7a0	134915817	0.651436	0.0491512	286529	JUVEN_ARTHR.gz	TRUE	reported	textfile	0.0026	6.347e-08	7357	M03141.metal.pos.txt.gz	TRUE	reported	0PPKUD	2	TRUE	0.0039816	29.4018
rs495360	A	C	A	C	-0.019	-0.0351653	0.497		FALSE	FALSE	FALSE	W6f7a0	218255	0.343784	0.0371445	286529	JUVEN_ARTHR.gz	TRUE	reported	textfile	0.003	2.399e-10	5598	M03141.metal.pos.txt.gz	TRUE	reported	0PPKUD	2	TRUE	0.00711428	40.0968
rs567754	T	C	T	C	0.0162	-0.00767958	0.3247		FALSE	FALSE	FALSE	W6f7a0	79120593	0.838854	0.0377636	286529	JUVEN_ARTHR.gz	TRUE	reported	textfile	0.0025	4.962e-11	7357	M03141.metal.pos.txt.gz	TRUE	reported	0PPKUD	2	TRUE	0.00567515	41.979
rs715	T	C	T	C	0.0221	0.0228986	0.713		FALSE	FALSE	FALSE	W6f7a0	210678331	0.564924	0.0397861	286529	JUVEN_ARTHR.gz	TRUE	reported	textfile	0.0025	2.077e-19	7357	M03141.metal.pos.txt.gz	TRUE	reported	0PPKUD	2	TRUE	0.0105103	78.1244
rs16876394	T	C	T	C	0.0304	-0.00548897	0.8993		FALSE	FALSE	FALSE	W6f7a0	79050946	0.931436	0.063797	286529	JUVEN_ARTHR.gz	TRUE	reported	textfile	0.0034	1.488e-19	7357	M03141.metal.pos.txt.gz	TRUE	reported	0PPKUD	2	TRUE	0.0107497	79.9229
rs4694292	T	C	T	C	0.0201	0.0646795	0.1089		FALSE	FALSE	FALSE	U0LA2e	70304807	0.29378	0.0616074	286529	JUVEN_ARTHR.gz	TRUE	reported	textfile	0.0045	6.439e-06	6515	M03147.metal.pos.txt.gz	TRUE	reported	LcAJ01	2	TRUE	0.00305299	19.945
rs4673167	A	G	A	G	-0.021	-0.022803	0.889		FALSE	FALSE	FALSE	U0LA2e	226666464	0.784755	0.0834882	286529	JUVEN_ARTHR.gz	TRUE	reported	textfile	0.0044	1.702e-06	6515	M03147.metal.pos.txt.gz	TRUE	reported	LcAJ01	2	TRUE	0.0034842	22.7719
rs11250123	A	G	A	G	-0.0494	0.0436311	0.043		FALSE	FALSE	FALSE	U0LA2e	11235855	0.696163	0.11173	286529	JUVEN_ARTHR.gz	TRUE	reported	textfile	0.0097	3.833e-07	1748	M03147.metal.pos.txt.gz	TRUE	reported	LcAJ01	2	TRUE	0.0146208	25.9068
rs10514491	T	C	T	C	0.0094	0.0119446	0.6781		FALSE	FALSE	FALSE	vqxukf	80281366	0.770786	0.0409978	286529	JUVEN_ARTHR.gz	TRUE	reported	textfile	0.0017	4.457e-08		M10642.metal.pos.txt.gz	TRUE	reported	zsEafT	2	TRUE
rs11196097	A	G	A	G	0.0111	-0.039128	0.1128		FALSE	FALSE	FALSE	vqxukf	112766434	0.590808	0.0727739	286529	JUVEN_ARTHR.gz	TRUE	reported	textfile	0.0025	9.828e-06		M10642.metal.pos.txt.gz	TRUE	reported	zsEafT	2	TRUE
rs11664190	T	C	T	C	-0.0082	0.0120984	0.592		FALSE	FALSE	FALSE	vqxukf	76395964	0.756296	0.0389832	286529	JUVEN_ARTHR.gz	TRUE	reported	textfile	0.0016	6.471e-07		M10642.metal.pos.txt.gz	TRUE	reported	zsEafT	2	TRUE
rs12136055	T	C	T	C	-0.0731	-0.0602132	0.0129		FALSE	FALSE	FALSE	vqxukf	33454773	0.838861	0.296105	286529	JUVEN_ARTHR.gz	TRUE	reported	textfile	0.0153	1.754e-06		M10642.metal.pos.txt.gz	TRUE	reported	zsEafT	2	TRUE
rs12586821	T	C	T	C	0.0129	0.0139754	0.1222		FALSE	FALSE	FALSE	vqxukf	74402341	0.800732	0.0553701	286529	JUVEN_ARTHR.gz	TRUE	reported	textfile	0.0025	1.615e-07		M10642.metal.pos.txt.gz	TRUE	reported	zsEafT	2	TRUE
rs13380271	T	C	T	C	-0.0077	-0.017438	0.4149		FALSE	FALSE	FALSE	vqxukf	87955954	0.647332	0.0381182	286529	JUVEN_ARTHR.gz	TRUE	reported	textfile	0.0016	2.904e-06		M10642.metal.pos.txt.gz	TRUE	reported	zsEafT	2	TRUE
rs1391933	T	G	T	G	-0.0075	-0.0396003	0.4399		FALSE	FALSE	FALSE	vqxukf	2961667	0.286716	0.0371711	286529	JUVEN_ARTHR.gz	TRUE	reported	textfile	0.0016	5.785e-06		M10642.metal.pos.txt.gz	TRUE	reported	zsEafT	2	TRUE
rs1530919	A	G	A	G	0.0076	0.0574506	0.3006		FALSE	FALSE	FALSE	vqxukf	120035199	0.150397	0.0399481	286529	JUVEN_ARTHR.gz	TRUE	reported	textfile	0.0017	5.918e-06		M10642.metal.pos.txt.gz	TRUE	reported	zsEafT	2	TRUE
rs1549556	T	C	T	C	-0.0075	-0.00055545	0.3719		FALSE	FALSE	FALSE	vqxukf	80392809	0.988633	0.0389885	286529	JUVEN_ARTHR.gz	TRUE	reported	textfile	0.0017	7.952e-06		M10642.metal.pos.txt.gz	TRUE	reported	zsEafT	2	TRUE
rs17169194	A	C	A	C	-0.0117	0.0484813	0.8806		FALSE	FALSE	FALSE	vqxukf	7641066	0.43959	0.0627276	286529	JUVEN_ARTHR.gz	TRUE	reported	textfile	0.0026	6.647e-06		M10642.metal.pos.txt.gz	TRUE	reported	zsEafT	2	TRUE
rs17695897	T	C	T	C	0.011	-0.0194128	0.153		FALSE	FALSE	FALSE	vqxukf	1092626	0.719364	0.0540284	286529	JUVEN_ARTHR.gz	TRUE	reported	textfile	0.0025	8.025e-06		M10642.metal.pos.txt.gz	TRUE	reported	zsEafT	2	TRUE
rs2720692	A	G	A	G	-0.0272	0.114924	0.0648		FALSE	FALSE	FALSE	vqxukf	128153357	0.0568028	0.0603331	286529	JUVEN_ARTHR.gz	TRUE	reported	textfile	0.006	5.631e-06		M10642.metal.pos.txt.gz	TRUE	reported	zsEafT	2	TRUE
rs2725779	T	C	T	C	0.0077	-0.0271082	0.4523		FALSE	FALSE	FALSE	vqxukf	139528266	0.471023	0.0376077	286529	JUVEN_ARTHR.gz	TRUE	reported	textfile	0.0017	3.274e-06		M10642.metal.pos.txt.gz	TRUE	reported	zsEafT	2	TRUE
rs2938330	T	C	T	C	-0.0117	0.0317937	0.8105		FALSE	FALSE	FALSE	vqxukf	114012496	0.455598	0.0426124	286529	JUVEN_ARTHR.gz	TRUE	reported	textfile	0.0025	2.146e-06		M10642.metal.pos.txt.gz	TRUE	reported	zsEafT	2	TRUE
rs3781273	A	G	A	G	0.0074	-0.0303987	0.5139		FALSE	FALSE	FALSE	vqxukf	93643216	0.414594	0.0372608	286529	JUVEN_ARTHR.gz	TRUE	reported	textfile	0.0017	8.523e-06		M10642.metal.pos.txt.gz	TRUE	reported	zsEafT	2	TRUE
rs4483514	T	G	T	G	0.009	-0.0417431	0.357		FALSE	FALSE	FALSE	vqxukf	71950756	0.27465	0.0382117	286529	JUVEN_ARTHR.gz	TRUE	reported	textfile	0.002	6.795e-06		M10642.metal.pos.txt.gz	TRUE	reported	zsEafT	2	TRUE
rs4818244	T	C	T	C	0.0136	-0.0148506	0.0939		FALSE	FALSE	FALSE	vqxukf	41522634	0.783316	0.0540021	286529	JUVEN_ARTHR.gz	TRUE	reported	textfile	0.003	6.608e-06		M10642.metal.pos.txt.gz	TRUE	reported	zsEafT	2	TRUE
rs569114	A	G	A	G	-0.0079	0.0301398	0.6199		FALSE	FALSE	FALSE	vqxukf	14072371	0.433451	0.038478	286529	JUVEN_ARTHR.gz	TRUE	reported	textfile	0.0017	1.991e-06		M10642.metal.pos.txt.gz	TRUE	reported	zsEafT	2	TRUE
rs6540619	T	C	T	C	0.0076	0.018568	0.434		FALSE	FALSE	FALSE	vqxukf	210689314	0.620009	0.0374476	286529	JUVEN_ARTHR.gz	TRUE	reported	textfile	0.0016	3.706e-06		M10642.metal.pos.txt.gz	TRUE	reported	zsEafT	2	TRUE
rs6557106	T	C	T	C	0.0076	-0.0591316	0.6715		FALSE	FALSE	FALSE	vqxukf	150957588	0.133105	0.0393693	286529	JUVEN_ARTHR.gz	TRUE	reported	textfile	0.0017	5.417e-06		M10642.metal.pos.txt.gz	TRUE	reported	zsEafT	2	TRUE
rs6828152	T	G	T	G	0.009	-0.0325629	0.359		FALSE	FALSE	FALSE	vqxukf	165358800	0.398298	0.0385512	286529	JUVEN_ARTHR.gz	TRUE	reported	textfile	0.002	6.795e-06		M10642.metal.pos.txt.gz	TRUE	reported	zsEafT	2	TRUE
rs7735310	T	G	T	G	-0.0078	-0.0413559	0.7188		FALSE	FALSE	FALSE	vqxukf	56411048	0.302498	0.040109	286529	JUVEN_ARTHR.gz	TRUE	reported	textfile	0.0017	3.381e-06		M10642.metal.pos.txt.gz	TRUE	reported	zsEafT	2	TRUE
rs7859597	A	G	A	G	-0.009	0.0311786	0.737		FALSE	FALSE	FALSE	vqxukf	15075187	0.506886	0.0469772	286529	JUVEN_ARTHR.gz	TRUE	reported	textfile	0.002	6.795e-06		M10642.metal.pos.txt.gz	TRUE	reported	zsEafT	2	TRUE
rs8043217	A	G	A	G	0.009	-0.0214864	0.524		FALSE	FALSE	FALSE	vqxukf	98557532	0.563748	0.0372198	286529	JUVEN_ARTHR.gz	TRUE	reported	textfile	0.0016	2.793e-08		M10642.metal.pos.txt.gz	TRUE	reported	zsEafT	2	TRUE
rs8128639	A	C	A	C	-0.0113	-0.003335	0.1698		FALSE	FALSE	FALSE	vqxukf	43755690	0.942886	0.04655	286529	JUVEN_ARTHR.gz	TRUE	reported	textfile	0.0025	6.513e-06		M10642.metal.pos.txt.gz	TRUE	reported	zsEafT	2	TRUE
rs947099	A	G	A	G	-0.008	-0.0281801	0.3625		FALSE	FALSE	FALSE	vqxukf	30840954	0.482252	0.0401035	286529	JUVEN_ARTHR.gz	TRUE	reported	textfile	0.0017	1.221e-06		M10642.metal.pos.txt.gz	TRUE	reported	zsEafT	2	TRUE
rs9529827	T	C	T	C	-0.0397	0.124712	0.9843		FALSE	FALSE	FALSE	vqxukf	70972119	0.295837	0.119295	286529	JUVEN_ARTHR.gz	TRUE	reported	textfile	0.0087	5.144e-06		M10642.metal.pos.txt.gz	TRUE	reported	zsEafT	2	TRUE
rs4641759	T	C	T	C	-0.0135	0.000381521	0.7521		FALSE	FALSE	FALSE	U7lNQv	62493080	0.992079	0.0384295	286529	JUVEN_ARTHR.gz	TRUE	reported	textfile	0.003	6.66e-06	1764	M11438.metal.pos.txt.gz	TRUE	reported	m0ntKM	2	TRUE	0.0113493	20.227
rs6126354	T	C	T	C	-0.0134	-0.038162	0.7906		FALSE	FALSE	FALSE	U7lNQv	51854046	0.304706	0.0371807	286529	JUVEN_ARTHR.gz	TRUE	reported	textfile	0.0029	5.463e-06	1764	M11438.metal.pos.txt.gz	TRUE	reported	m0ntKM	2	TRUE	0.0119589	21.3266
rs10404980	A	G	A	G	-0.0744	-0.241934	0.9877		FALSE	FALSE	FALSE	U7lNQv	46255684	0.282075	0.224915	286529	JUVEN_ARTHR.gz	TRUE	reported	textfile	0.0158	2.337e-06	1764	M11438.metal.pos.txt.gz	TRUE	reported	m0ntKM	2	TRUE	0.0124139	22.1482
rs1466522	T	C	T	C	-0.0067	0.106646	0.7645		FALSE	FALSE	FALSE	U7lNQv	84608731	0.00824841	0.0403699	286529	JUVEN_ARTHR.gz	TRUE	reported	textfile	0.0013	3.149e-07	7341	M11438.metal.pos.txt.gz	TRUE	reported	m0ntKM	2	TRUE	0.00360528	26.5549
rs9323203	A	C	A	C	-0.0118	0.0462568	0.7331		FALSE	FALSE	FALSE	ZecUNr	50971259	0.252222	0.0404	286529	JUVEN_ARTHR.gz	TRUE	reported	textfile	0.0027	9.5e-06	5656	M12017.metal.pos.txt.gz	TRUE	reported	55Z87n	2	TRUE	0.0033656	19.0934
rs11192702	A	G	A	G	-0.0275	0.0472847	0.0456		FALSE	FALSE	FALSE	ZecUNr	82149264	0.704156	0.124526	286529	JUVEN_ARTHR.gz	TRUE	reported	textfile	0.0062	7.881e-06	5656	M12017.metal.pos.txt.gz	TRUE	reported	55Z87n	2	TRUE	0.00346629	19.6666
rs7908166	A	G	A	G	-0.0356	0.0657283	0.9724		FALSE	FALSE	FALSE	ZecUNr	24040003	0.631184	0.136917	286529	JUVEN_ARTHR.gz	TRUE	reported	textfile	0.0079	7.678e-06	5656	M12017.metal.pos.txt.gz	TRUE	reported	55Z87n	2	TRUE	0.0035775	20.2998
rs10012175	T	C	T	C	0.0194	-0.0636671	0.1065		FALSE	FALSE	FALSE	ZecUNr	89411122	0.252287	0.0556135	286529	JUVEN_ARTHR.gz	TRUE	reported	textfile	0.0043	5.781e-06	5656	M12017.metal.pos.txt.gz	TRUE	reported	55Z87n	2	TRUE	0.00358589	20.3476
rs10963172	A	G	A	G	0.0352	0.0755543	0.9724		FALSE	FALSE	FALSE	ZecUNr	17636443	0.327538	0.0771682	286529	JUVEN_ARTHR.gz	TRUE	reported	textfile	0.0078	6.987e-06	5656	M12017.metal.pos.txt.gz	TRUE	reported	55Z87n	2	TRUE	0.00358778	20.3583
rs10800623	A	G	A	G	-0.0262	-0.0196741	0.2767		FALSE	FALSE	FALSE	ZecUNr	199303679	0.6052	0.0380588	286529	JUVEN_ARTHR.gz	TRUE	reported	textfile	0.0058	6.168e-06	1452	M12017.metal.pos.txt.gz	TRUE	reported	55Z87n	2	TRUE	0.0138586	20.3774
rs12131781	A	G	A	G	0.0126	-0.0119105	0.7091		FALSE	FALSE	FALSE	ZecUNr	167081328	0.777977	0.0422425	286529	JUVEN_ARTHR.gz	TRUE	reported	textfile	0.0027	2.588e-06	5656	M12017.metal.pos.txt.gz	TRUE	reported	55Z87n	2	TRUE	0.00383562	21.7701
rs6442530	T	C	T	C	-0.026	0.00184648	0.3254		FALSE	FALSE	FALSE	ZecUNr	15513915	0.965028	0.0421138	286529	JUVEN_ARTHR.gz	TRUE	reported	textfile	0.0055	2.745e-06	1452	M12017.metal.pos.txt.gz	TRUE	reported	55Z87n	2	TRUE	0.0151573	22.3163
rs6592988	T	C	T	C	0.0167	0.0596191	0.1439		FALSE	FALSE	FALSE	ZecUNr	52213737	0.348902	0.0636467	286529	JUVEN_ARTHR.gz	TRUE	reported	textfile	0.0035	2.4e-06	5656	M12017.metal.pos.txt.gz	TRUE	reported	55Z87n	2	TRUE	0.00400906	22.7585
rs7253109	T	G	T	G	0.0125	-0.0245873	0.3395		FALSE	FALSE	FALSE	ZecUNr	45581383	0.520945	0.0383046	286529	JUVEN_ARTHR.gz	TRUE	reported	textfile	0.0026	2.343e-06	5656	M12017.metal.pos.txt.gz	TRUE	reported	55Z87n	2	TRUE	0.00406998	23.1057
rs12815706	A	G	A	G	0.019	-0.0185962	0.2806		FALSE	FALSE	FALSE	ZecUNr	47321595	0.620669	0.0375754	286529	JUVEN_ARTHR.gz	TRUE	reported	textfile	0.0039	9.104e-07	5656	M12017.metal.pos.txt.gz	TRUE	reported	55Z87n	2	TRUE	0.00417878	23.726
rs11564710	A	C	A	C	0.0166	0.00486351	0.3886		FALSE	FALSE	FALSE	ZecUNr	2179099	0.899093	0.0383537	286529	JUVEN_ARTHR.gz	TRUE	reported	textfile	0.0034	9.788e-07	5656	M12017.metal.pos.txt.gz	TRUE	reported	55Z87n	2	TRUE	0.00419684	23.8289
rs339707	T	G	T	G	-0.0142	-0.038799	0.6768		FALSE	FALSE	FALSE	ZecUNr	42682335	0.348064	0.041348	286529	JUVEN_ARTHR.gz	TRUE	reported	textfile	0.0026	6.347e-08	5656	M12017.metal.pos.txt.gz	TRUE	reported	55Z87n	2	TRUE	0.0052461	29.8179
rs1097296	T	C	T	C	0.0078	-0.0533565	0.3933		FALSE	FALSE	FALSE	ZRmnCp	226755787	0.172985	0.0391557	286529	JUVEN_ARTHR.gz	TRUE	reported	textfile	0.0018	9.221e-06	7356	M12035.metal.pos.txt.gz	TRUE	reported	31emyG	2	TRUE	0.00254622	18.7727
rs8015724	T	C	T	C	-0.0078	-0.0315711	0.3913		FALSE	FALSE	FALSE	ZRmnCp	22127318	0.40243	0.0377063	286529	JUVEN_ARTHR.gz	TRUE	reported	textfile	0.0018	9.164e-06	7356	M12035.metal.pos.txt.gz	TRUE	reported	31emyG	2	TRUE	0.00254622	18.7727
rs9513489	T	C	T	C	0.0078	0.0690436	0.5888		FALSE	FALSE	FALSE	ZRmnCp	98782504	0.0677642	0.0377995	286529	JUVEN_ARTHR.gz	TRUE	reported	textfile	0.0018	8.48e-06	7356	M12035.metal.pos.txt.gz	TRUE	reported	31emyG	2	TRUE	0.00254622	18.7727
rs10435813	A	G	A	G	0.0114	0.00882557	0.8033		FALSE	FALSE	FALSE	ZRmnCp	5533450	0.849742	0.0465859	286529	JUVEN_ARTHR.gz	TRUE	reported	textfile	0.0026	8.312e-06	7356	M12035.metal.pos.txt.gz	TRUE	reported	31emyG	2	TRUE	0.00260668	19.2196
rs4834846	A	G	A	G	0.0079	0.00142333	0.5501		FALSE	FALSE	FALSE	ZRmnCp	12613650	0.969356	0.0370508	286529	JUVEN_ARTHR.gz	TRUE	reported	textfile	0.0018	6.516e-06	7356	M12035.metal.pos.txt.gz	TRUE	reported	31emyG	2	TRUE	0.00261175	19.2571
rs4848532	T	C	T	C	-0.0079	0.0201711	0.4842		FALSE	FALSE	FALSE	ZRmnCp	119010960	0.58663	0.0370979	286529	JUVEN_ARTHR.gz	TRUE	reported	textfile	0.0018	9.764e-06	7356	M12035.metal.pos.txt.gz	TRUE	reported	31emyG	2	TRUE	0.00261175	19.2571
rs11734565	T	C	T	C	0.0248	0.0359503	0.0402		FALSE	FALSE	FALSE	ZRmnCp	68759889	0.633838	0.0754731	286529	JUVEN_ARTHR.gz	TRUE	reported	textfile	0.0056	9.288e-06	7356	M12035.metal.pos.txt.gz	TRUE	reported	31emyG	2	TRUE	0.00265907	19.6069
rs10738508	A	G	A	G	-0.008	0.030722	0.3472		FALSE	FALSE	FALSE	ZRmnCp	18432490	0.421992	0.0382604	286529	JUVEN_ARTHR.gz	TRUE	reported	textfile	0.0018	6.613e-06	7356	M12035.metal.pos.txt.gz	TRUE	reported	31emyG	2	TRUE	0.00267811	19.7477
rs7002819	T	C	T	C	0.008	0.0660587	0.5269		FALSE	FALSE	FALSE	ZRmnCp	14187742	0.0796746	0.0376924	286529	JUVEN_ARTHR.gz	TRUE	reported	textfile	0.0018	6.153e-06	7356	M12035.metal.pos.txt.gz	TRUE	reported	31emyG	2	TRUE	0.00267811	19.7477
rs2147618	A	C	A	C	-0.0081	0.0238155	0.5036		FALSE	FALSE	FALSE	ZRmnCp	21850943	0.518613	0.0368955	286529	JUVEN_ARTHR.gz	TRUE	reported	textfile	0.0018	5.308e-06	7356	M12035.metal.pos.txt.gz	TRUE	reported	31emyG	2	TRUE	0.0027453	20.2445
rs2286396	T	C	T	C	0.0117	-0.0417381	0.1505		FALSE	FALSE	FALSE	ZRmnCp	114300628	0.397468	0.0493269	286529	JUVEN_ARTHR.gz	TRUE	reported	textfile	0.0026	5.595e-06	7356	M12035.metal.pos.txt.gz	TRUE	reported	31emyG	2	TRUE	0.0027453	20.2445
rs511545	T	C	T	C	0.0081	-0.0656393	0.583		FALSE	FALSE	FALSE	ZRmnCp	76696274	0.0757199	0.0369574	286529	JUVEN_ARTHR.gz	TRUE	reported	textfile	0.0018	4.633e-06	7356	M12035.metal.pos.txt.gz	TRUE	reported	31emyG	2	TRUE	0.0027453	20.2445
rs7214330	T	C	T	C	0.0144	-0.0241098	0.1256		FALSE	FALSE	FALSE	ZRmnCp	68477321	0.626096	0.0494836	286529	JUVEN_ARTHR.gz	TRUE	reported	textfile	0.0032	9.757e-06	7356	M12035.metal.pos.txt.gz	TRUE	reported	31emyG	2	TRUE	0.0027453	20.2445
rs630782	T	C	T	C	0.0077	0.0325489	0.4728		FALSE	FALSE	FALSE	ZRmnCp	107326810	0.379305	0.037022	286529	JUVEN_ARTHR.gz	TRUE	reported	textfile	0.0017	9.38e-06	7356	M12035.metal.pos.txt.gz	TRUE	reported	31emyG	2	TRUE	0.0027812	20.51
rs2049534	T	C	T	C	-0.0082	0.00759681	0.5044		FALSE	FALSE	FALSE	ZRmnCp	53040813	0.836862	0.0368941	286529	JUVEN_ARTHR.gz	TRUE	reported	textfile	0.0018	3.175e-06	7356	M12035.metal.pos.txt.gz	TRUE	reported	31emyG	2	TRUE	0.00281331	20.7474
rs9033	A	G	A	G	0.0082	-0.064741	0.5521		FALSE	FALSE	FALSE	ZRmnCp	67148096	0.080986	0.037101	286529	JUVEN_ARTHR.gz	TRUE	reported	textfile	0.0018	4.24e-06	7356	M12035.metal.pos.txt.gz	TRUE	reported	31emyG	2	TRUE	0.00281331	20.7474
rs2863202	T	C	T	C	0.0114	0.0272821	0.178		FALSE	FALSE	FALSE	ZRmnCp	67118652	0.488849	0.0394171	286529	JUVEN_ARTHR.gz	TRUE	reported	textfile	0.0025	6.934e-06	7356	M12035.metal.pos.txt.gz	TRUE	reported	31emyG	2	TRUE	0.00281879	20.7879
rs16886123	A	G	A	G	-0.0119	0.0441785	0.8616		FALSE	FALSE	FALSE	ZRmnCp	19344111	0.482103	0.0628496	286529	JUVEN_ARTHR.gz	TRUE	reported	textfile	0.0026	3.714e-06	7356	M12035.metal.pos.txt.gz	TRUE	reported	31emyG	2	TRUE	0.00283969	20.9425
rs8079173	A	G	A	G	0.0119	-0.0521536	0.1414		FALSE	FALSE	FALSE	ZRmnCp	72079655	0.234605	0.0438789	286529	JUVEN_ARTHR.gz	TRUE	reported	textfile	0.0026	3.422e-06	7356	M12035.metal.pos.txt.gz	TRUE	reported	31emyG	2	TRUE	0.00283969	20.9425
rs1846975	A	G	A	G	0.0083	0.00894767	0.3554		FALSE	FALSE	FALSE	ZRmnCp	39544609	0.836278	0.0432973	286529	JUVEN_ARTHR.gz	TRUE	reported	textfile	0.0018	2.56e-06	7356	M12035.metal.pos.txt.gz	TRUE	reported	31emyG	2	TRUE	0.00288215	21.2566
rs7642054	T	C	T	C	-0.0171	0.0137197	0.5887		FALSE	FALSE	FALSE	ZRmnCp	29685473	0.711798	0.0371362	286529	JUVEN_ARTHR.gz	TRUE	reported	textfile	0.0037	4.638e-06	1766	M12035.metal.pos.txt.gz	TRUE	reported	31emyG	2	TRUE	0.0119502	21.3352
rs899227	A	G	A	G	-0.0084	-0.00110601	0.3958		FALSE	FALSE	FALSE	ZRmnCp	56353557	0.976233	0.037124	286529	JUVEN_ARTHR.gz	TRUE	reported	textfile	0.0018	2.971e-06	7356	M12035.metal.pos.txt.gz	TRUE	reported	31emyG	2	TRUE	0.00295181	21.7719
rs1229590	A	G	A	G	-0.0084	0.0511048	0.505		FALSE	FALSE	FALSE	ZRmnCp	56232156	0.172026	0.0374196	286529	JUVEN_ARTHR.gz	TRUE	reported	textfile	0.0018	5.231e-06	7356	M12035.metal.pos.txt.gz	TRUE	reported	31emyG	2	TRUE	0.00295181	21.7719
rs4646880	A	G	A	G	-0.0085	-0.0569099	0.5434		FALSE	FALSE	FALSE	ZRmnCp	134916548	0.125565	0.0371516	286529	JUVEN_ARTHR.gz	TRUE	reported	textfile	0.0018	1.498e-06	7356	M12035.metal.pos.txt.gz	TRUE	reported	31emyG	2	TRUE	0.00302229	22.2933
rs11937702	A	G	A	G	0.0157	-0.0716153	0.1122		FALSE	FALSE	FALSE	ZRmnCp	139522362	0.337377	0.0746491	286529	JUVEN_ARTHR.gz	TRUE	reported	textfile	0.0033	2.387e-06	7356	M12035.metal.pos.txt.gz	TRUE	reported	31emyG	2	TRUE	0.00306758	22.6284
rs1447842	A	G	A	G	0.0082	-0.0246329	0.5745		FALSE	FALSE	FALSE	ZRmnCp	77552939	0.504862	0.0369387	286529	JUVEN_ARTHR.gz	TRUE	reported	textfile	0.0017	2.849e-06	7356	M12035.metal.pos.txt.gz	TRUE	reported	31emyG	2	TRUE	0.00315295	23.2601
rs10514491	T	C	T	C	0.0122	0.0119446	0.6801		FALSE	FALSE	FALSE	ZRmnCp	80281366	0.770786	0.0409978	286529	JUVEN_ARTHR.gz	TRUE	reported	textfile	0.0024	6.729e-07	7356	M12035.metal.pos.txt.gz	TRUE	reported	31emyG	2	TRUE	0.00350052	25.8333
rs10848204	T	C	T	C	0.0093	-0.0274849	0.5451		FALSE	FALSE	FALSE	ZRmnCp	130766508	0.461186	0.0372981	286529	JUVEN_ARTHR.gz	TRUE	reported	textfile	0.0018	1.258e-07	7356	M12035.metal.pos.txt.gz	TRUE	reported	31emyG	2	TRUE	0.00361581	26.6872
rs7136574	T	C	T	C	0.0093	-0.0102186	0.4345		FALSE	FALSE	FALSE	ZRmnCp	119131856	0.786421	0.0377127	286529	JUVEN_ARTHR.gz	TRUE	reported	textfile	0.0018	1.325e-07	7356	M12035.metal.pos.txt.gz	TRUE	reported	31emyG	2	TRUE	0.00361581	26.6872
rs7809262	A	G	A	G	-0.0088	-0.0993248	0.425		FALSE	FALSE	FALSE	ZRmnCp	3101503	0.00738618	0.0370765	286529	JUVEN_ARTHR.gz	TRUE	reported	textfile	0.0017	4.409e-07	7356	M12035.metal.pos.txt.gz	TRUE	reported	31emyG	2	TRUE	0.0036295	26.7886
rs11895467	T	G	T	G	0.0094	0.030881	0.3807		FALSE	FALSE	FALSE	ZRmnCp	164609939	0.448643	0.0407574	286529	JUVEN_ARTHR.gz	TRUE	reported	textfile	0.0018	8.425e-08	7356	M12035.metal.pos.txt.gz	TRUE	reported	31emyG	2	TRUE	0.0036937	27.2642
rs1938479	T	C	T	C	-0.01	-0.0227123	0.6445		FALSE	FALSE	FALSE	ZRmnCp	90538186	0.59361	0.0425632	286529	JUVEN_ARTHR.gz	TRUE	reported	textfile	0.0018	1.784e-08	7356	M12035.metal.pos.txt.gz	TRUE	reported	31emyG	2	TRUE	0.00417825	30.8558
rs17103129	T	C	T	C	-0.0154	-0.0906552	0.9595		FALSE	FALSE	FALSE	TX52lZ	122150884	0.291095	0.0858703	286529	JUVEN_ARTHR.gz	TRUE	reported	textfile	0.0035	8.975e-06	7081	M12067.metal.pos.txt.gz	TRUE	reported	3Yuc5G	2	TRUE	0.00272662	19.3545
rs1216886	A	G	A	G	-0.008	0.0583992	0.858		FALSE	FALSE	FALSE	TX52lZ	113194116	0.290161	0.0552098	286529	JUVEN_ARTHR.gz	TRUE	reported	textfile	0.0018	6.882e-06	7081	M12067.metal.pos.txt.gz	TRUE	reported	3Yuc5G	2	TRUE	0.00278183	19.7475
rs10435813	A	G	A	G	0.0081	0.00882557	0.8067		FALSE	FALSE	FALSE	TX52lZ	5533450	0.849742	0.0465859	286529	JUVEN_ARTHR.gz	TRUE	reported	textfile	0.0018	4.009e-06	7081	M12067.metal.pos.txt.gz	TRUE	reported	3Yuc5G	2	TRUE	0.00285161	20.2443
rs10520198	A	G	A	G	0.0186	-0.104625	0.0296		FALSE	FALSE	FALSE	TX52lZ	171027940	0.226014	0.0864176	286529	JUVEN_ARTHR.gz	TRUE	reported	textfile	0.0041	5.637e-06	7081	M12067.metal.pos.txt.gz	TRUE	reported	3Yuc5G	2	TRUE	0.00289803	20.5748
rs1408276	A	C	A	C	-0.043	0.0166427	0.955		FALSE	FALSE	FALSE	TX52lZ	121473320	0.876618	0.107194	286529	JUVEN_ARTHR.gz	TRUE	reported	textfile	0.0094	4.59e-06	1747	M12067.metal.pos.txt.gz	TRUE	reported	3Yuc5G	2	TRUE	0.0118363	20.9018
rs7134822	A	G	A	G	-0.0164	-0.0518126	0.9597		FALSE	FALSE	FALSE	TX52lZ	16046040	0.524373	0.0813872	286529	JUVEN_ARTHR.gz	TRUE	reported	textfile	0.0035	3.872e-06	7081	M12067.metal.pos.txt.gz	TRUE	reported	3Yuc5G	2	TRUE	0.0030911	21.9497
rs196885	T	C	T	C	-0.0086	-0.0466452	0.8501		FALSE	FALSE	FALSE	TX52lZ	24879374	0.323884	0.0472831	286529	JUVEN_ARTHR.gz	TRUE	reported	textfile	0.0018	1.22e-06	7081	M12067.metal.pos.txt.gz	TRUE	reported	3Yuc5G	2	TRUE	0.00321336	22.8207
rs686321	T	C	T	C	0.0082	0.0392402	0.8232		FALSE	FALSE	FALSE	TX52lZ	51851960	0.414313	0.0480693	286529	JUVEN_ARTHR.gz	TRUE	reported	textfile	0.0017	2.138e-06	7081	M12067.metal.pos.txt.gz	TRUE	reported	3Yuc5G	2	TRUE	0.00327499	23.2599
rs2471075	A	G	A	G	-0.0176	0.0745169	0.9318		FALSE	FALSE	FALSE	TX52lZ	38118992	0.345383	0.0789723	286529	JUVEN_ARTHR.gz	TRUE	reported	textfile	0.0036	8.386e-07	7081	M12067.metal.pos.txt.gz	TRUE	reported	3Yuc5G	2	TRUE	0.00336405	23.8945
rs12116440	T	C	T	C	-0.0679	-0.00494123	0.0144		FALSE	FALSE	FALSE	TX52lZ	33013276	0.982578	0.226281	286529	JUVEN_ARTHR.gz	TRUE	reported	textfile	0.0138	9.283e-07	1747	M12067.metal.pos.txt.gz	TRUE	reported	3Yuc5G	2	TRUE	0.0136682	24.1815
rs17031632	A	G	A	G	0.0133	-0.0755781	0.9284		FALSE	FALSE	FALSE	TX52lZ	105727969	0.219083	0.0614971	286529	JUVEN_ARTHR.gz	TRUE	reported	textfile	0.0027	5.693e-07	7081	M12067.metal.pos.txt.gz	TRUE	reported	3Yuc5G	2	TRUE	0.00341504	24.2579
rs16883391	A	C	A	C	-0.0084	0.068559	0.1921		FALSE	FALSE	FALSE	TX52lZ	9697774	0.109188	0.0427998	286529	JUVEN_ARTHR.gz	TRUE	reported	textfile	0.0017	1.199e-06	7081	M12067.metal.pos.txt.gz	TRUE	reported	3Yuc5G	2	TRUE	0.00343614	24.4083
rs7666900	T	C	T	C	0.0089	-0.059708	0.1418		FALSE	FALSE	FALSE	TX52lZ	139493179	0.327891	0.061028	286529	JUVEN_ARTHR.gz	TRUE	reported	textfile	0.0018	6.927e-07	7081	M12067.metal.pos.txt.gz	TRUE	reported	3Yuc5G	2	TRUE	0.00344067	24.4406
rs12826254	T	C	T	C	0.0091	-0.0703922	0.1364		FALSE	FALSE	FALSE	TX52lZ	130772575	0.188674	0.0535501	286529	JUVEN_ARTHR.gz	TRUE	reported	textfile	0.0018	7.048e-07	7081	M12067.metal.pos.txt.gz	TRUE	reported	3Yuc5G	2	TRUE	0.00359649	25.5514
rs17145331	T	C	T	C	-0.0091	0.0208856	0.8525		FALSE	FALSE	FALSE	TX52lZ	21768580	0.637971	0.0443867	286529	JUVEN_ARTHR.gz	TRUE	reported	textfile	0.0018	3.582e-07	7081	M12067.metal.pos.txt.gz	TRUE	reported	3Yuc5G	2	TRUE	0.00359649	25.5514
rs1864609	A	C	A	C	-0.0091	-0.0730337	0.8606		FALSE	FALSE	FALSE	TX52lZ	137241672	0.115061	0.0463457	286529	JUVEN_ARTHR.gz	TRUE	reported	textfile	0.0018	3.265e-07	7081	M12067.metal.pos.txt.gz	TRUE	reported	3Yuc5G	2	TRUE	0.00359649	25.5514
rs17233321	A	G	A	G	-0.0175	-0.0842425	0.9519		FALSE	FALSE	FALSE	TX52lZ	81721322	0.264254	0.0754595	286529	JUVEN_ARTHR.gz	TRUE	reported	textfile	0.0034	3.736e-07	7081	M12067.metal.pos.txt.gz	TRUE	reported	3Yuc5G	2	TRUE	0.00372736	26.4847
rs6967282	A	G	A	G	0.0088	0.000855065	0.797		FALSE	FALSE	FALSE	TX52lZ	151210108	0.984959	0.0453567	286529	JUVEN_ARTHR.gz	TRUE	reported	textfile	0.0017	3.962e-07	7081	M12067.metal.pos.txt.gz	TRUE	reported	3Yuc5G	2	TRUE	0.00376992	26.7883
rs7069652	A	C	A	C	-0.0088	-0.157504	0.1869		FALSE	FALSE	FALSE	TX52lZ	120204818	0.00356845	0.0540509	286529	JUVEN_ARTHR.gz	TRUE	reported	textfile	0.0017	4.028e-07	7081	M12067.metal.pos.txt.gz	TRUE	reported	3Yuc5G	2	TRUE	0.00376992	26.7883
rs1122530	A	G	A	G	-0.0094	0.0471288	0.8519		FALSE	FALSE	FALSE	TX52lZ	84849437	0.40204	0.0562408	286529	JUVEN_ARTHR.gz	TRUE	reported	textfile	0.0018	1.491e-07	7081	M12067.metal.pos.txt.gz	TRUE	reported	3Yuc5G	2	TRUE	0.0038366	27.2639
rs6140831	A	C	A	C	0.0089	0.00871323	0.5484		FALSE	FALSE	FALSE	TX52lZ	9028242	0.822603	0.038864	286529	JUVEN_ARTHR.gz	TRUE	reported	textfile	0.0016	5.398e-08	7081	M12067.metal.pos.txt.gz	TRUE	reported	3Yuc5G	2	TRUE	0.00435063	30.9327
rs943251	T	G	T	G	0.0118	-0.022341	0.3712		FALSE	FALSE	FALSE	WusFxs	53631784	0.560339	0.0383642	286529	JUVEN_ARTHR.gz	TRUE	reported	textfile	0.0027	9.899e-06	6864	M12129.metal.pos.txt.gz	TRUE	reported	PWj3Am	2	TRUE	0.00277493	19.0946
rs10494270	A	G	A	G	0.0119	0.0161823	0.7114		FALSE	FALSE	FALSE	WusFxs	151934697	0.703121	0.0424608	286529	JUVEN_ARTHR.gz	TRUE	reported	textfile	0.0027	8.63e-06	6864	M12129.metal.pos.txt.gz	TRUE	reported	PWj3Am	2	TRUE	0.00282203	19.4196
rs6952850	A	G	A	G	-0.012	0.0391844	0.6998		FALSE	FALSE	FALSE	WusFxs	8615122	0.305761	0.0382601	286529	JUVEN_ARTHR.gz	TRUE	reported	textfile	0.0027	6.875e-06	6864	M12129.metal.pos.txt.gz	TRUE	reported	PWj3Am	2	TRUE	0.00286952	19.7473
rs7178596	A	G	A	G	-0.012	-0.00158786	0.3535		FALSE	FALSE	FALSE	WusFxs	38887120	0.96617	0.0374389	286529	JUVEN_ARTHR.gz	TRUE	reported	textfile	0.0027	7.922e-06	6864	M12129.metal.pos.txt.gz	TRUE	reported	PWj3Am	2	TRUE	0.00286952	19.7473
rs2130791	A	G	A	G	0.0121	-0.00208221	0.7132		FALSE	FALSE	FALSE	WusFxs	70031595	0.961531	0.0431705	286529	JUVEN_ARTHR.gz	TRUE	reported	textfile	0.0027	7.964e-06	6864	M12129.metal.pos.txt.gz	TRUE	reported	PWj3Am	2	TRUE	0.00291741	20.0778
rs9460599	T	C	T	C	0.0302	0.00122117	0.2443		FALSE	FALSE	FALSE	WusFxs	21139527	0.977136	0.0426093	286529	JUVEN_ARTHR.gz	TRUE	reported	textfile	0.0066	4.862e-06	1586	M12129.metal.pos.txt.gz	TRUE	reported	PWj3Am	2	TRUE	0.0130295	20.9112
rs1337278	A	G	A	G	0.0124	-0.0954525	0.6107		FALSE	FALSE	FALSE	WusFxs	85742718	0.010236	0.0371736	286529	JUVEN_ARTHR.gz	TRUE	reported	textfile	0.0027	3.677e-06	6864	M12129.metal.pos.txt.gz	TRUE	reported	PWj3Am	2	TRUE	0.00306342	21.0858
rs1448817	A	G	A	G	0.0124	0.00688106	0.7393		FALSE	FALSE	FALSE	WusFxs	110719897	0.85873	0.0386596	286529	JUVEN_ARTHR.gz	TRUE	reported	textfile	0.0027	4.563e-06	6864	M12129.metal.pos.txt.gz	TRUE	reported	PWj3Am	2	TRUE	0.00306342	21.0858
rs3778889	T	C	T	C	0.0246	-0.0933378	0.0616		FALSE	FALSE	FALSE	WusFxs	38392683	0.240956	0.0795991	286529	JUVEN_ARTHR.gz	TRUE	reported	textfile	0.0053	3.416e-06	6864	M12129.metal.pos.txt.gz	TRUE	reported	PWj3Am	2	TRUE	0.00312882	21.5373
rs11869714	A	G	A	G	-0.0126	-0.0415374	0.7762		FALSE	FALSE	FALSE	WusFxs	50509946	0.380555	0.0473699	286529	JUVEN_ARTHR.gz	TRUE	reported	textfile	0.0027	4.245e-06	6864	M12129.metal.pos.txt.gz	TRUE	reported	PWj3Am	2	TRUE	0.00316272	21.7714
rs7660017	A	G	A	G	-0.0131	-0.0459447	0.3331		FALSE	FALSE	FALSE	WusFxs	38298852	0.251587	0.0400739	286529	JUVEN_ARTHR.gz	TRUE	reported	textfile	0.0028	2.339e-06	6864	M12129.metal.pos.txt.gz	TRUE	reported	PWj3Am	2	TRUE	0.00317882	21.8827
rs11605057	T	C	T	C	-0.0202	0.0323088	0.8787		FALSE	FALSE	FALSE	WusFxs	86993054	0.634106	0.0678819	286529	JUVEN_ARTHR.gz	TRUE	reported	textfile	0.0043	2.238e-06	6864	M12129.metal.pos.txt.gz	TRUE	reported	PWj3Am	2	TRUE	0.00320475	22.0617
rs789195	A	G	A	G	-0.0128	-0.0443308	0.7657		FALSE	FALSE	FALSE	WusFxs	70061232	0.318387	0.0444296	286529	JUVEN_ARTHR.gz	TRUE	reported	textfile	0.0027	2.526e-06	6864	M12129.metal.pos.txt.gz	TRUE	reported	PWj3Am	2	TRUE	0.00326359	22.4681
rs11858062	T	C	T	C	0.0213	0.0742966	0.9142		FALSE	FALSE	FALSE	WusFxs	98113092	0.140012	0.0503451	286529	JUVEN_ARTHR.gz	TRUE	reported	textfile	0.0044	1.654e-06	6864	M12129.metal.pos.txt.gz	TRUE	reported	PWj3Am	2	TRUE	0.00340249	23.4276
rs6477873	T	C	T	C	0.0131	0.00832565	0.6394		FALSE	FALSE	FALSE	WusFxs	111999147	0.822896	0.0371978	286529	JUVEN_ARTHR.gz	TRUE	reported	textfile	0.0027	9.506e-07	6864	M12129.metal.pos.txt.gz	TRUE	reported	PWj3Am	2	TRUE	0.00341783	23.5336
rs7544738	A	G	A	G	0.0132	0.0272747	0.4114		FALSE	FALSE	FALSE	WusFxs	37261647	0.479188	0.0385449	286529	JUVEN_ARTHR.gz	TRUE	reported	textfile	0.0027	7.152e-07	6864	M12129.metal.pos.txt.gz	TRUE	reported	PWj3Am	2	TRUE	0.00347003	23.8943
rs12950972	T	C	T	C	-0.0133	0.0500815	0.6497		FALSE	FALSE	FALSE	WusFxs	76523218	0.180876	0.0374284	286529	JUVEN_ARTHR.gz	TRUE	reported	textfile	0.0027	9.841e-07	6864	M12129.metal.pos.txt.gz	TRUE	reported	PWj3Am	2	TRUE	0.00352262	24.2577
rs17386586	A	C	A	C	-0.0134	-0.0593887	0.2495		FALSE	FALSE	FALSE	WusFxs	108633733	0.207279	0.0470934	286529	JUVEN_ARTHR.gz	TRUE	reported	textfile	0.0027	9.741e-07	6864	M12129.metal.pos.txt.gz	TRUE	reported	PWj3Am	2	TRUE	0.0035756	24.6238
rs7446718	A	G	A	G	-0.0417	-0.0106301	0.8591		FALSE	FALSE	FALSE	WusFxs	12077571	0.823801	0.0477418	286529	JUVEN_ARTHR.gz	TRUE	reported	textfile	0.0082	3.832e-07	1586	M12129.metal.pos.txt.gz	TRUE	reported	PWj3Am	2	TRUE	0.0160442	25.8283
rs1185260	A	G	A	G	-0.0191	0.0156699	0.1225		FALSE	FALSE	FALSE	WusFxs	121951342	0.744267	0.0480368	286529	JUVEN_ARTHR.gz	TRUE	reported	textfile	0.0036	1.143e-07	6864	M12129.metal.pos.txt.gz	TRUE	reported	PWj3Am	2	TRUE	0.0040842	28.1407
rs9841498	T	C	T	C	0.0145	-0.0733806	0.2663		FALSE	FALSE	FALSE	WusFxs	183009309	0.0835872	0.0424107	286529	JUVEN_ARTHR.gz	TRUE	reported	textfile	0.0027	7.117e-08	6864	M12129.metal.pos.txt.gz	TRUE	reported	PWj3Am	2	TRUE	0.00418418	28.8325
rs10975331	T	C	T	C	0.1208	-0.0842423	0.0361		FALSE	FALSE	FALSE	3DAEeJ	5877594	0.285414	0.0788611	286529	JUVEN_ARTHR.gz	TRUE	reported	textfile	0.0273	9.601e-06	1543	M12261.metal.pos.txt.gz	TRUE	reported	CVwPzh	2	TRUE	0.0125304	19.5544
rs7184864	A	G	A	G	-0.0583	0.0784524	0.8047		FALSE	FALSE	FALSE	3DAEeJ	50154872	0.208218	0.062339	286529	JUVEN_ARTHR.gz	TRUE	reported	textfile	0.0131	9.144e-06	1543	M12261.metal.pos.txt.gz	TRUE	reported	CVwPzh	2	TRUE	0.0126733	19.7802
rs8137495	A	G	A	G	0.0602	0.0242172	0.7393		FALSE	FALSE	FALSE	3DAEeJ	23630222	0.576166	0.0433228	286529	JUVEN_ARTHR.gz	TRUE	reported	textfile	0.0135	7.8e-06	1543	M12261.metal.pos.txt.gz	TRUE	reported	CVwPzh	2	TRUE	0.0127233	19.8592
rs17403795	A	G	A	G	0.073	0.0510295	0.1166		FALSE	FALSE	FALSE	3DAEeJ	10559670	0.335816	0.0530197	286529	JUVEN_ARTHR.gz	TRUE	reported	textfile	0.0161	5.607e-06	1543	M12261.metal.pos.txt.gz	TRUE	reported	CVwPzh	2	TRUE	0.0131486	20.532
rs4896370	A	G	A	G	0.0555	-0.00173155	0.3542		FALSE	FALSE	FALSE	3DAEeJ	138497700	0.964751	0.0391822	286529	JUVEN_ARTHR.gz	TRUE	reported	textfile	0.0121	4.191e-06	1543	M12261.metal.pos.txt.gz	TRUE	reported	CVwPzh	2	TRUE	0.0134514	21.0113
rs1898906	A	G	A	G	0.1378	-0.00238746	0.0296		FALSE	FALSE	FALSE	3DAEeJ	188027659	0.991074	0.213406	286529	JUVEN_ARTHR.gz	TRUE	reported	textfile	0.0299	4.087e-06	1543	M12261.metal.pos.txt.gz	TRUE	reported	CVwPzh	2	TRUE	0.0135785	21.2125
rs1153699	T	G	T	G	0.0602	0.024965	0.2385		FALSE	FALSE	FALSE	3DAEeJ	175058058	0.571238	0.0440899	286529	JUVEN_ARTHR.gz	TRUE	reported	textfile	0.013	3.891e-06	1543	M12261.metal.pos.txt.gz	TRUE	reported	CVwPzh	2	TRUE	0.0137071	21.4162
rs11949031	A	G	A	G	0.0662	-0.0999733	0.1629		FALSE	FALSE	FALSE	3DAEeJ	2370222	0.0648142	0.054141	286529	JUVEN_ARTHR.gz	TRUE	reported	textfile	0.0138	1.522e-06	1543	M12261.metal.pos.txt.gz	TRUE	reported	CVwPzh	2	TRUE	0.0146948	22.9824
rs7961079	A	G	A	G	0.0527	0.00790369	0.6241		FALSE	FALSE	FALSE	3DAEeJ	108729288	0.841028	0.0394044	286529	JUVEN_ARTHR.gz	TRUE	reported	textfile	0.0109	1.456e-06	1543	M12261.metal.pos.txt.gz	TRUE	reported	CVwPzh	2	TRUE	0.0149236	23.3456
rs4632709	T	C	T	C	-0.1504	-0.00732547	0.95		FALSE	FALSE	FALSE	3DAEeJ	158324989	0.936322	0.09169	286529	JUVEN_ARTHR.gz	TRUE	reported	textfile	0.0297	3.995e-07	963	M12261.metal.pos.txt.gz	TRUE	reported	CVwPzh	2	TRUE	0.0259384	25.5906
rs6543699	A	G	A	G	0.0116	0.00270662	0.5118		FALSE	FALSE	FALSE	lPwBfA	33177935	0.941817	0.0370841	286529	JUVEN_ARTHR.gz	TRUE	reported	textfile	0.0026	8.923e-06	1750	M12593.metal.pos.txt.gz	TRUE	reported	lb60Ym	2	TRUE	0.0112465	19.8826
rs699191	T	C	T	C	0.0076	0.0387832	0.1916		FALSE	FALSE	FALSE	lPwBfA	90242355	0.437761	0.0499796	286529	JUVEN_ARTHR.gz	TRUE	reported	textfile	0.0017	9.912e-06	7314	M12593.metal.pos.txt.gz	TRUE	reported	lb60Ym	2	TRUE	0.00272514	19.9807
rs10279326	T	C	T	C	-0.0148	0.146295	0.9522		FALSE	FALSE	FALSE	lPwBfA	16115295	0.137233	0.0984375	286529	JUVEN_ARTHR.gz	TRUE	reported	textfile	0.0033	6.517e-06	7314	M12593.metal.pos.txt.gz	TRUE	reported	lb60Ym	2	TRUE	0.00274251	20.1084
rs10937658	A	G	A	G	0.0077	-0.0726231	0.2676		FALSE	FALSE	FALSE	lPwBfA	5681084	0.0739605	0.0406431	286529	JUVEN_ARTHR.gz	TRUE	reported	textfile	0.0017	3.502e-06	7314	M12593.metal.pos.txt.gz	TRUE	reported	lb60Ym	2	TRUE	0.00279713	20.51
rs1556988	A	G	A	G	-0.0077	-0.0601511	0.7923		FALSE	FALSE	FALSE	lPwBfA	4049357	0.201583	0.0471014	286529	JUVEN_ARTHR.gz	TRUE	reported	textfile	0.0017	5.861e-06	7314	M12593.metal.pos.txt.gz	TRUE	reported	lb60Ym	2	TRUE	0.00279713	20.51
rs6924754	A	G	A	G	0.0154	-0.102104	0.0606		FALSE	FALSE	FALSE	lPwBfA	111862610	0.124909	0.0665394	286529	JUVEN_ARTHR.gz	TRUE	reported	textfile	0.0034	6.425e-06	7314	M12593.metal.pos.txt.gz	TRUE	reported	lb60Ym	2	TRUE	0.00279713	20.51
rs17562832	T	C	T	C	0.0118	-0.0503131	0.0769		FALSE	FALSE	FALSE	lPwBfA	35984039	0.496469	0.0739837	286529	JUVEN_ARTHR.gz	TRUE	reported	textfile	0.0026	4.171e-06	7314	M12593.metal.pos.txt.gz	TRUE	reported	lb60Ym	2	TRUE	0.00280828	20.592
rs12896482	T	C	T	C	-0.0109	-0.114481	0.8919		FALSE	FALSE	FALSE	lPwBfA	44058065	0.204507	0.0902265	286529	JUVEN_ARTHR.gz	TRUE	reported	textfile	0.0024	4.174e-06	7314	M12593.metal.pos.txt.gz	TRUE	reported	lb60Ym	2	TRUE	0.00281224	20.6211
rs11874996	T	C	T	C	-0.0523	-0.120755	0.0175		FALSE	FALSE	FALSE	lPwBfA	75814266	0.436933	0.155336	286529	JUVEN_ARTHR.gz	TRUE	reported	textfile	0.0115	5.616e-06	1750	M12593.metal.pos.txt.gz	TRUE	reported	lb60Ym	2	TRUE	0.0116806	20.6591
rs10483826	A	G	A	G	-0.0078	-0.0109719	0.7932		FALSE	FALSE	FALSE	lPwBfA	70158570	0.823333	0.0491442	286529	JUVEN_ARTHR.gz	TRUE	reported	textfile	0.0017	4.598e-06	7314	M12593.metal.pos.txt.gz	TRUE	reported	lb60Ym	2	TRUE	0.00287004	21.0461
rs2705962	A	G	A	G	0.0078	0.100407	0.8068		FALSE	FALSE	FALSE	lPwBfA	178358811	0.0242577	0.0445652	286529	JUVEN_ARTHR.gz	TRUE	reported	textfile	0.0017	4.625e-06	7314	M12593.metal.pos.txt.gz	TRUE	reported	lb60Ym	2	TRUE	0.00287004	21.0461
rs6129758	T	G	T	G	0.0078	-0.0698126	0.843		FALSE	FALSE	FALSE	lPwBfA	41115281	0.254582	0.0612772	286529	JUVEN_ARTHR.gz	TRUE	reported	textfile	0.0017	7.879e-06	7314	M12593.metal.pos.txt.gz	TRUE	reported	lb60Ym	2	TRUE	0.00287004	21.0461
rs8046494	A	G	A	G	0.0138	-0.0857856	0.9288		FALSE	FALSE	FALSE	lPwBfA	83185851	0.135526	0.0574717	286529	JUVEN_ARTHR.gz	TRUE	reported	textfile	0.003	4.079e-06	7314	M12593.metal.pos.txt.gz	TRUE	reported	lb60Ym	2	TRUE	0.00288474	21.1542
rs9861011	A	G	A	G	-0.0074	-0.0555354	0.6558		FALSE	FALSE	FALSE	lPwBfA	131655958	0.143522	0.0379651	286529	JUVEN_ARTHR.gz	TRUE	reported	textfile	0.0016	3.798e-06	7314	M12593.metal.pos.txt.gz	TRUE	reported	lb60Ym	2	TRUE	0.00291609	21.3848
rs1379459	T	C	T	C	0.0079	-0.0215702	0.8083		FALSE	FALSE	FALSE	lPwBfA	6580745	0.616518	0.0430723	286529	JUVEN_ARTHR.gz	TRUE	reported	textfile	0.0017	3.14e-06	7314	M12593.metal.pos.txt.gz	TRUE	reported	lb60Ym	2	TRUE	0.00294389	21.5893
rs905508	T	C	T	C	0.0079	0.0143241	0.1655		FALSE	FALSE	FALSE	lPwBfA	69279329	0.762627	0.0474255	286529	JUVEN_ARTHR.gz	TRUE	reported	textfile	0.0017	5.935e-06	7314	M12593.metal.pos.txt.gz	TRUE	reported	lb60Ym	2	TRUE	0.00294389	21.5893
rs2422370	A	G	A	G	-0.0084	-0.0263653	0.8094		FALSE	FALSE	FALSE	lPwBfA	36846737	0.536614	0.0426663	286529	JUVEN_ARTHR.gz	TRUE	reported	textfile	0.0018	5.964e-06	7314	M12593.metal.pos.txt.gz	TRUE	reported	lb60Ym	2	TRUE	0.00296871	21.7718
rs7068714	A	C	A	C	0.008	-0.0114491	0.1774		FALSE	FALSE	FALSE	lPwBfA	85641640	0.797058	0.0445219	286529	JUVEN_ARTHR.gz	TRUE	reported	textfile	0.0017	2.966e-06	7314	M12593.metal.pos.txt.gz	TRUE	reported	lb60Ym	2	TRUE	0.00301866	22.1393
rs11715915	T	C	T	C	-0.0076	0.0367968	0.2789		FALSE	FALSE	FALSE	lPwBfA	49417897	0.323533	0.0372731	286529	JUVEN_ARTHR.gz	TRUE	reported	textfile	0.0016	3.766e-06	7314	M12593.metal.pos.txt.gz	TRUE	reported	lb60Ym	2	TRUE	0.00307535	22.5563
rs1615157	T	C	T	C	0.0076	-0.0299116	0.5764		FALSE	FALSE	FALSE	lPwBfA	13123283	0.442881	0.038981	286529	JUVEN_ARTHR.gz	TRUE	reported	textfile	0.0016	2.224e-06	7314	M12593.metal.pos.txt.gz	TRUE	reported	lb60Ym	2	TRUE	0.00307535	22.5563
rs7914384	T	C	T	C	-0.0082	-0.0447863	0.1806		FALSE	FALSE	FALSE	lPwBfA	51879561	0.382268	0.051259	286529	JUVEN_ARTHR.gz	TRUE	reported	textfile	0.0017	1.85e-06	7314	M12593.metal.pos.txt.gz	TRUE	reported	lb60Ym	2	TRUE	0.003171	23.2601
rs12444778	T	C	T	C	-0.0156	-0.0402179	0.0607		FALSE	FALSE	FALSE	lPwBfA	81739622	0.547468	0.0668563	286529	JUVEN_ARTHR.gz	TRUE	reported	textfile	0.0032	1.612e-06	7314	M12593.metal.pos.txt.gz	TRUE	reported	lb60Ym	2	TRUE	0.00323881	23.7591
rs12042948	A	G	A	G	-0.0084	0.00682153	0.8045		FALSE	FALSE	FALSE	lPwBfA	84383981	0.875663	0.0435965	286529	JUVEN_ARTHR.gz	TRUE	reported	textfile	0.0017	1.402e-06	7314	M12593.metal.pos.txt.gz	TRUE	reported	lb60Ym	2	TRUE	0.00332704	24.4085
rs9396681	T	C	T	C	-0.012	0.10046	0.9072		FALSE	FALSE	FALSE	lPwBfA	16492858	0.0942801	0.0600391	286529	JUVEN_ARTHR.gz	TRUE	reported	textfile	0.0024	6.253e-07	7314	M12593.metal.pos.txt.gz	TRUE	reported	lb60Ym	2	TRUE	0.00340646	24.9932
rs10132580	T	G	T	G	0.0094	0.0458871	0.1734		FALSE	FALSE	FALSE	lPwBfA	35649142	0.296467	0.0439515	286529	JUVEN_ARTHR.gz	TRUE	reported	textfile	0.0017	5.674e-08	7314	M12593.metal.pos.txt.gz	TRUE	reported	lb60Ym	2	TRUE	0.00416285	30.566
rs6904862	T	C	T	C	0.0115	-0.0112706	0.7427		FALSE	FALSE	FALSE	Tk04A5	23375303	0.80247	0.0450551	286529	JUVEN_ARTHR.gz	TRUE	reported	textfile	0.0026	9.425e-06	7258	M12626.metal.pos.txt.gz	TRUE	reported	rPlJFC	2	TRUE	0.00268821	19.5582
rs729761	T	G	T	G	-0.0139	-0.0223811	0.2479		FALSE	FALSE	FALSE	Tk04A5	43836834	0.58039	0.0404857	286529	JUVEN_ARTHR.gz	TRUE	reported	textfile	0.0031	8.515e-06	7258	M12626.metal.pos.txt.gz	TRUE	reported	rPlJFC	2	TRUE	0.00276241	20.0996
rs10426856	A	G	A	G	-0.0157	-0.0113052	0.8949		FALSE	FALSE	FALSE	Tk04A5	32605500	0.846398	0.0583599	286529	JUVEN_ARTHR.gz	TRUE	reported	textfile	0.0035	8.063e-06	7258	M12626.metal.pos.txt.gz	TRUE	reported	rPlJFC	2	TRUE	0.00276467	20.1161
rs17150563	T	C	T	C	0.0117	-0.0709582	0.7256		FALSE	FALSE	FALSE	Tk04A5	27688230	0.112431	0.044702	286529	JUVEN_ARTHR.gz	TRUE	reported	textfile	0.0026	4.614e-06	7258	M12626.metal.pos.txt.gz	TRUE	reported	rPlJFC	2	TRUE	0.00278226	20.2444
rs4978089	A	G	A	G	0.0117	-0.00382878	0.2125		FALSE	FALSE	FALSE	Tk04A5	26651366	0.928021	0.042384	286529	JUVEN_ARTHR.gz	TRUE	reported	textfile	0.0026	8.776e-06	7258	M12626.metal.pos.txt.gz	TRUE	reported	rPlJFC	2	TRUE	0.00278226	20.2444
rs16940342	A	G	A	G	0.0158	0.0335403	0.88		FALSE	FALSE	FALSE	Tk04A5	23633265	0.467766	0.0461913	286529	JUVEN_ARTHR.gz	TRUE	reported	textfile	0.0035	5.363e-06	7258	M12626.metal.pos.txt.gz	TRUE	reported	rPlJFC	2	TRUE	0.00279991	20.3732
rs7844733	T	C	T	C	-0.0126	0.0292781	0.1881		FALSE	FALSE	FALSE	Tk04A5	3683433	0.550119	0.0489944	286529	JUVEN_ARTHR.gz	TRUE	reported	textfile	0.0027	2.675e-06	7258	M12626.metal.pos.txt.gz	TRUE	reported	rPlJFC	2	TRUE	0.00299154	21.7718
rs8105499	A	C	A	C	0.0123	-0.018574	0.2909		FALSE	FALSE	FALSE	Tk04A5	31533051	0.646898	0.0405478	286529	JUVEN_ARTHR.gz	TRUE	reported	textfile	0.0026	1.567e-06	7258	M12626.metal.pos.txt.gz	TRUE	reported	rPlJFC	2	TRUE	0.00307404	22.374
rs11734331	A	G	A	G	-0.0119	0.0155271	0.3779		FALSE	FALSE	FALSE	Lgyf3S	123450173	0.682518	0.037961	286529	JUVEN_ARTHR.gz	TRUE	reported	textfile	0.0027	7.813e-06	7034	M12768.metal.pos.txt.gz	TRUE	reported	JLd6TZ	2	TRUE	0.00275402	19.4197
rs4239564	A	G	A	G	-0.0155	0.0208845	0.1652		FALSE	FALSE	FALSE	Lgyf3S	27805597	0.618342	0.0419198	286529	JUVEN_ARTHR.gz	TRUE	reported	textfile	0.0035	7.621e-06	7034	M12768.metal.pos.txt.gz	TRUE	reported	JLd6TZ	2	TRUE	0.00278045	19.6067
rs3114834	T	C	T	C	0.0213	-0.0776797	0.1017		FALSE	FALSE	FALSE	Lgyf3S	109958104	0.172225	0.0569045	286529	JUVEN_ARTHR.gz	TRUE	reported	textfile	0.0048	9.856e-06	7034	M12768.metal.pos.txt.gz	TRUE	reported	JLd6TZ	2	TRUE	0.00279165	19.6858
rs12230393	A	C	A	C	-0.02	-0.0915117	0.9032		FALSE	FALSE	FALSE	Lgyf3S	66852042	0.207816	0.0726517	286529	JUVEN_ARTHR.gz	TRUE	reported	textfile	0.0045	7.417e-06	7034	M12768.metal.pos.txt.gz	TRUE	reported	JLd6TZ	2	TRUE	0.00280037	19.7475
rs7766963	T	C	T	C	0.0116	-0.0811167	0.5211		FALSE	FALSE	FALSE	Lgyf3S	135111745	0.0325844	0.0379553	286529	JUVEN_ARTHR.gz	TRUE	reported	textfile	0.0026	8.556e-06	7034	M12768.metal.pos.txt.gz	TRUE	reported	JLd6TZ	2	TRUE	0.00282189	19.8997
rs10512645	A	G	A	G	-0.0121	0.0398566	0.6525		FALSE	FALSE	FALSE	Lgyf3S	1850106	0.288093	0.0375187	286529	JUVEN_ARTHR.gz	TRUE	reported	textfile	0.0027	5.524e-06	7034	M12768.metal.pos.txt.gz	TRUE	reported	JLd6TZ	2	TRUE	0.0028471	20.078
rs11200954	T	G	T	G	-0.0278	-0.0441574	0.9527		FALSE	FALSE	FALSE	Lgyf3S	84272997	0.577134	0.0791955	286529	JUVEN_ARTHR.gz	TRUE	reported	textfile	0.0062	8.119e-06	7034	M12768.metal.pos.txt.gz	TRUE	reported	JLd6TZ	2	TRUE	0.00285013	20.0994
rs1671347	A	G	A	G	0.0311	-0.16013	0.0462		FALSE	FALSE	FALSE	Lgyf3S	13341841	0.117511	0.102299	286529	JUVEN_ARTHR.gz	TRUE	reported	textfile	0.0069	7.264e-06	7034	M12768.metal.pos.txt.gz	TRUE	reported	JLd6TZ	2	TRUE	0.00287984	20.3095
rs7145793	T	G	T	G	-0.1012	-0.121583	0.0337		FALSE	FALSE	FALSE	Lgyf3S	64581724	0.736363	0.36113	286529	JUVEN_ARTHR.gz	TRUE	reported	textfile	0.0224	6.267e-06	1682	M12768.metal.pos.txt.gz	TRUE	reported	JLd6TZ	2	TRUE	0.0119895	20.3868
rs2487411	T	C	T	C	-0.0122	-0.00352119	0.3154		FALSE	FALSE	FALSE	Lgyf3S	69838732	0.928573	0.0392814	286529	JUVEN_ARTHR.gz	TRUE	reported	textfile	0.0027	4.681e-06	7034	M12768.metal.pos.txt.gz	TRUE	reported	JLd6TZ	2	TRUE	0.00289422	20.4112
rs7127507	T	C	T	C	0.0122	0.0366058	0.6814		FALSE	FALSE	FALSE	Lgyf3S	27693337	0.344357	0.0387121	286529	JUVEN_ARTHR.gz	TRUE	reported	textfile	0.0027	4.946e-06	7034	M12768.metal.pos.txt.gz	TRUE	reported	JLd6TZ	2	TRUE	0.00289422	20.4112
rs300250	A	G	A	G	0.0118	-0.051446	0.639		FALSE	FALSE	FALSE	Lgyf3S	74583683	0.17605	0.0380232	286529	JUVEN_ARTHR.gz	TRUE	reported	textfile	0.0026	5.818e-06	7034	M12768.metal.pos.txt.gz	TRUE	reported	JLd6TZ	2	TRUE	0.00291975	20.5918
rs10416177	T	G	T	G	0.0119	-0.00997599	0.592		FALSE	FALSE	FALSE	Lgyf3S	43797391	0.793392	0.0380896	286529	JUVEN_ARTHR.gz	TRUE	reported	textfile	0.0026	6.932e-06	7034	M12768.metal.pos.txt.gz	TRUE	reported	JLd6TZ	2	TRUE	0.0029693	20.9423
rs10787426	T	C	T	C	-0.0123	0.0130623	0.4783		FALSE	FALSE	FALSE	Lgyf3S	111968676	0.724406	0.0370482	286529	JUVEN_ARTHR.gz	TRUE	reported	textfile	0.0026	2.98e-06	7034	M12768.metal.pos.txt.gz	TRUE	reported	JLd6TZ	2	TRUE	0.00317162	22.3738
rs6464030	T	C	T	C	-0.0123	0.0245126	0.591		FALSE	FALSE	FALSE	Lgyf3S	10575529	0.507065	0.0369492	286529	JUVEN_ARTHR.gz	TRUE	reported	textfile	0.0026	2.993e-06	7034	M12768.metal.pos.txt.gz	TRUE	reported	JLd6TZ	2	TRUE	0.00317162	22.3738
rs10945327	A	G	A	G	0.0124	0.00271499	0.6184		FALSE	FALSE	FALSE	Lgyf3S	168903425	0.943175	0.0380895	286529	JUVEN_ARTHR.gz	TRUE	reported	textfile	0.0026	2.317e-06	7034	M12768.metal.pos.txt.gz	TRUE	reported	JLd6TZ	2	TRUE	0.00322324	22.7391
rs16985223	T	C	T	C	0.1077	-0.0741437	0.9655		FALSE	FALSE	FALSE	Lgyf3S	40823555	0.402005	0.088472	286529	JUVEN_ARTHR.gz	TRUE	reported	textfile	0.0225	1.689e-06	1682	M12768.metal.pos.txt.gz	TRUE	reported	JLd6TZ	2	TRUE	0.0134389	22.8849
rs1748947	T	G	T	G	-0.0264	0.0400119	0.9114		FALSE	FALSE	FALSE	Lgyf3S	95681498	0.432502	0.050976	286529	JUVEN_ARTHR.gz	TRUE	reported	textfile	0.0055	1.373e-06	7034	M12768.metal.pos.txt.gz	TRUE	reported	JLd6TZ	2	TRUE	0.00326482	23.0334
[truncated: 7,156 more rows]
