# Supplementary material for: Causal relationship between serum metabolites and juvenile idiopathic arthritis: a mendelian randomization study
Source: Pediatr Rheumatol Online J. 2024 May 9;22:51. doi: 10.1186/s12969-024-00986-0 (PMC11080266; doi:10.1186/s12969-024-00986-0)
Supplement: Supplementary file 3 — Supplementary Material 3 [file 12969_2024_986_MOESM3_ESM.xlsx]

## Sheet: 总表
Supplementary Table 3：All results of preliminary Mendelian randomization
outcome	exposure	method	nsnp	b	se	pval	lo_ci	up_ci	or	or_lci95	or_uci95	estimate
JIA	M00053	Inverse variance weighted	8	-0.41056	2.0043	0.837697	-4.33899	3.51787	0.663278	0.0130497	33.7126	0.66 (0.01- 33.71)
JIA	M00053	Weighted median	8	2.14781	2.06916	0.299263	-1.90773	6.20336	8.56611	0.148417	494.407	8.57 (0.15- 494.41)
JIA	M00053	MR Egger	8	1.36589	3.51566	0.711046	-5.5248	8.25658	3.91921	0.00398668	3852.89	3.92 (0.00-3852.89)
JIA	M00053	Simple mode	8	-3.89758	4.24959	0.389561	-12.2268	4.43161	0.0202909	4.89755e-06	84.0667	0.02 (0.00- 84.07)
JIA	M00053	Weighted mode	8	1.31961	2.08564	0.547025	-2.76824	5.40746	3.74197	0.0627724	223.065	3.74 (0.06- 223.07)
JIA	M00054	Inverse variance weighted	182	-0.108435	0.649212	0.867349	-1.38089	1.16402	0.897237	0.251354	3.20278	0.90 (0.25- 3.20)
JIA	M00054	Weighted median	182	-0.309992	0.937143	0.740807	-2.14679	1.52681	0.733453	0.116858	4.60346	0.73 (0.12- 4.60)
JIA	M00054	MR Egger	182	2.06172	2.59178	0.427379	-3.01817	7.14161	7.85951	0.0488908	1263.47	7.86 (0.05-1263.47)
JIA	M00054	Simple mode	182	-1.64977	3.0721	0.591916	-7.67107	4.37154	0.192095	0.000466117	79.1656	0.19 (0.00- 79.17)
JIA	M00054	Weighted mode	182	-2.88985	2.88769	0.318286	-8.54972	2.77003	0.0555848	0.000193599	15.9592	0.06 (0.00- 15.96)
JIA	M00059	Inverse variance weighted	4	-0.527654	4.82704	0.912955	-9.98865	8.93334	0.589987	4.59182e-05	7580.55	0.59 (0.00- 7580.55)
JIA	M00059	Weighted median	4	4.23324	4.29306	0.324101	-4.18116	12.6476	68.9402	0.0152808	311027	68.94 (0.02- 311027.36)
JIA	M00059	MR Egger	4	-13.882	6.13686	0.152072	-25.9103	-1.85377	9.35649e-07	5.58867e-12	0.156645	0.00 (0.00- 0.16)
JIA	M00059	Simple mode	4	5.31372	5.81557	0.428245	-6.08481	16.7122	203.104	0.0022772	1.81149e+07	203.10 (0.00- 18114851.46)
JIA	M00059	Weighted mode	4	5.06447	6.87706	0.51483	-8.41457	18.5435	158.296	0.000221614	1.13068e+08	158.30 (0.00-113068409.20)
JIA	M00060	Inverse variance weighted	193	-0.349133	0.611781	0.568215	-1.54822	0.849958	0.705299	0.212625	2.33955	0.71 (0.21- 2.34)
JIA	M00060	Weighted median	193	-1.61321	1.04284	0.12188	-3.65718	0.430766	0.199247	0.0258051	1.53844	0.20 (0.03- 1.54)
JIA	M00060	MR Egger	193	0.373746	1.96341	0.849233	-3.47454	4.22203	1.45317	0.0309762	68.1716	1.45 (0.03-68.17)
JIA	M00060	Simple mode	193	-2.55374	2.84066	0.369782	-8.12144	3.01396	0.0777902	0.000297101	20.3679	0.08 (0.00-20.37)
JIA	M00060	Weighted mode	193	-2.55374	1.77419	0.151671	-6.03116	0.92368	0.0777902	0.00240271	2.51854	0.08 (0.00- 2.52)
JIA	M00063	Inverse variance weighted	43	0.0976258	0.710373	0.890692	-1.29471	1.48996	1.10255	0.273979	4.4369	1.10 (0.27- 4.44)
JIA	M00063	Weighted median	43	0.0717308	0.967443	0.940895	-1.82446	1.96792	1.07437	0.161305	7.15577	1.07 (0.16- 7.16)
JIA	M00063	MR Egger	43	-0.231767	1.8815	0.902565	-3.91951	3.45598	0.793131	0.0198507	31.6894	0.79 (0.02-31.69)
JIA	M00063	Simple mode	43	0.389492	1.78757	0.828571	-3.11415	3.89313	1.47623	0.0444163	49.0644	1.48 (0.04-49.06)
JIA	M00063	Weighted mode	43	-0.0129656	1.48196	0.993061	-2.9176	2.89167	0.987118	0.0540634	18.0233	0.99 (0.05-18.02)
JIA	M00064	Inverse variance weighted	5	-5.84033	2.74615	0.0334421	-11.2228	-0.45788	0.00290789	1.33663e-05	0.632624	0.00 (0.00- 0.63)
JIA	M00064	Weighted median	5	-4.4857	3.3498	0.180541	-11.0513	2.07992	0.011269	1.58663e-05	8.00381	0.01 (0.00- 8.00)
JIA	M00064	MR Egger	5	-2.62514	6.88358	0.728341	-16.117	10.8667	0.0724299	1.00114e-07	52401.2	0.07 (0.00-52401.17)
JIA	M00064	Simple mode	5	-11.1628	5.68366	0.120996	-22.3028	-0.0228529	1.41922e-05	2.06075e-10	0.977406	0.00 (0.00- 0.98)
JIA	M00064	Weighted mode	5	-0.791311	4.64112	0.872894	-9.88791	8.30528	0.45325	5.07851e-05	4045.19	0.45 (0.00- 4045.19)
JIA	M00513	Inverse variance weighted	23	0.201524	1.15271	0.861217	-2.0578	2.46084	1.22327	0.127735	11.7147	1.22 (0.13- 11.71)
JIA	M00513	Weighted median	23	0.550488	1.60179	0.731093	-2.58901	3.68999	1.7341	0.0750942	40.0444	1.73 (0.08- 40.04)
JIA	M00513	MR Egger	23	-0.138918	2.79029	0.960763	-5.60788	5.33005	0.870299	0.00366883	206.448	0.87 (0.00- 206.45)
JIA	M00513	Simple mode	23	1.958	3.11584	0.53621	-4.14905	8.06505	7.08517	0.0157794	3181.33	7.09 (0.02-3181.33)
JIA	M00513	Weighted mode	23	1.00387	2.44423	0.685259	-3.78682	5.79456	2.72882	0.0226675	328.507	2.73 (0.02- 328.51)
JIA	M00527	Inverse variance weighted	10	0.639168	1.04567	0.541033	-1.41035	2.68868	1.8949	0.244059	14.7123	1.89 (0.24- 14.71)
JIA	M00527	Weighted median	10	-0.18353	1.44842	0.89917	-3.02244	2.65538	0.832327	0.0486823	14.2304	0.83 (0.05- 14.23)
JIA	M00527	MR Egger	10	-2.94183	3.13959	0.376173	-9.09542	3.21176	0.0527691	0.000112178	24.8228	0.05 (0.00- 24.82)
JIA	M00527	Simple mode	10	-1.25202	2.78245	0.663374	-6.70562	4.20158	0.285926	0.00122401	66.7917	0.29 (0.00- 66.79)
JIA	M00527	Weighted mode	10	3.20549	2.45123	0.223389	-1.59893	8.00991	24.6676	0.202113	3010.63	24.67 (0.20-3010.63)
JIA	M00542	Inverse variance weighted	9	-0.237843	0.211039	0.259737	-0.651479	0.175793	0.788326	0.521274	1.19219	0.79 (0.52-1.19)
JIA	M00542	Weighted median	9	-0.197298	0.316014	0.532409	-0.816686	0.42209	0.820946	0.441894	1.52515	0.82 (0.44-1.53)
JIA	M00542	MR Egger	9	-0.136441	0.299731	0.66274	-0.723915	0.451033	0.872458	0.484851	1.56993	0.87 (0.48-1.57)
JIA	M00542	Simple mode	9	-0.773625	0.556689	0.202073	-1.86474	0.317486	0.461338	0.154937	1.37367	0.46 (0.15-1.37)
JIA	M00542	Weighted mode	9	-0.244579	0.306769	0.448306	-0.845846	0.356688	0.783034	0.429194	1.42859	0.78 (0.43-1.43)
JIA	M00553	Inverse variance weighted	12	0.00144827	0.114909	0.989944	-0.223773	0.226669	1.00145	0.799497	1.25442	1.00 (0.80-1.25)
JIA	M00553	Weighted median	12	0.0841917	0.1317	0.52265	-0.173941	0.342325	1.08784	0.840346	1.40822	1.09 (0.84-1.41)
JIA	M00553	MR Egger	12	-0.0751573	0.220119	0.739839	-0.506591	0.356277	0.927598	0.602546	1.428	0.93 (0.60-1.43)
JIA	M00553	Simple mode	12	0.0478699	0.221701	0.833001	-0.386664	0.482404	1.04903	0.679319	1.61996	1.05 (0.68-1.62)
JIA	M00553	Weighted mode	12	0.0926228	0.149554	0.548313	-0.200502	0.385748	1.09705	0.81832	1.47071	1.10 (0.82-1.47)
JIA	M00569	Inverse variance weighted	9	-0.257708	0.344322	0.454189	-0.93258	0.417164	0.772821	0.393537	1.51765	0.77 (0.39-1.52)
JIA	M00569	Weighted median	9	-0.0508941	0.320933	0.873999	-0.679923	0.578135	0.950379	0.506656	1.78271	0.95 (0.51-1.78)
JIA	M00569	MR Egger	9	-0.88718	1.36227	0.53567	-3.55723	1.78287	0.411815	0.0285178	5.94688	0.41 (0.03-5.95)
JIA	M00569	Simple mode	9	-0.11491	0.435125	0.79839	-0.967754	0.737935	0.891447	0.379935	2.09161	0.89 (0.38-2.09)
JIA	M00569	Weighted mode	9	-0.0908391	0.349985	0.801764	-0.776809	0.595131	0.913165	0.459871	1.81327	0.91 (0.46-1.81)
JIA	M00575	Inverse variance weighted	4	-0.203215	0.362824	0.575416	-0.91435	0.50792	0.816103	0.400777	1.66183	0.82 (0.40-1.66)
JIA	M00575	Weighted median	4	-0.155052	0.425281	0.71542	-0.988603	0.678499	0.856371	0.372096	1.97092	0.86 (0.37-1.97)
JIA	M00575	MR Egger	4	0.119832	0.589027	0.857612	-1.03466	1.27432	1.12731	0.355347	3.57628	1.13 (0.36-3.58)
JIA	M00575	Simple mode	4	-0.0993402	0.640065	0.886516	-1.35387	1.15519	0.905435	0.25824	3.17462	0.91 (0.26-3.17)
JIA	M00575	Weighted mode	4	-0.144771	0.376287	0.726087	-0.882293	0.592751	0.865221	0.413833	1.80896	0.87 (0.41-1.81)
JIA	M00577	Inverse variance weighted	3	-0.362621	1.26569	0.774494	-2.84337	2.11813	0.69585	0.0582291	8.31555	0.70 (0.06- 8.32)
JIA	M00577	Weighted median	3	-0.124744	1.495	0.933501	-3.05495	2.80546	0.882723	0.0471253	16.5346	0.88 (0.05- 16.53)
JIA	M00577	MR Egger	3	-1.68754	4.37106	0.765442	-10.2548	6.87973	0.184973	3.51874e-05	972.366	0.18 (0.00-972.37)
JIA	M00577	Simple mode	3	0.00702958	1.66817	0.99702	-3.26258	3.27664	1.00705	0.0382894	26.4867	1.01 (0.04- 26.49)
JIA	M00577	Weighted mode	3	0.00702958	1.70246	0.99708	-3.32978	3.34384	1.00705	0.0358008	28.3278	1.01 (0.04- 28.33)
JIA	M00584	Inverse variance weighted	17	-0.43887	0.731661	0.548621	-1.87292	0.995185	0.644765	0.153674	2.70522	0.64 (0.15- 2.71)
JIA	M00584	Weighted median	17	-0.758384	0.769075	0.324085	-2.26577	0.749004	0.468423	0.10375	2.11489	0.47 (0.10- 2.11)
JIA	M00584	MR Egger	17	-0.14346	1.57336	0.928555	-3.22725	2.94033	0.866355	0.0396664	18.9221	0.87 (0.04-18.92)
JIA	M00584	Simple mode	17	0.246451	1.33085	0.855412	-2.36201	2.85491	1.27948	0.0942306	17.3729	1.28 (0.09-17.37)
JIA	M00584	Weighted mode	17	-0.692007	0.709233	0.343729	-2.0821	0.698089	0.50057	0.124668	2.00991	0.50 (0.12- 2.01)
JIA	M00599	Inverse variance weighted	13	-0.627586	0.63293	0.321414	-1.86813	0.612958	0.533879	0.154412	1.84588	0.53 (0.15- 1.85)
JIA	M00599	Weighted median	13	-0.288287	0.760876	0.704771	-1.7796	1.20303	0.749547	0.168705	3.33019	0.75 (0.17- 3.33)
JIA	M00599	MR Egger	13	3.15271	1.58381	0.0719551	0.0484366	6.25698	23.3994	1.04963	521.642	23.40 (1.05-521.64)
JIA	M00599	Simple mode	13	-0.514358	1.27611	0.693987	-3.01553	1.98681	0.597884	0.0490201	7.29223	0.60 (0.05- 7.29)
JIA	M00599	Weighted mode	13	-0.101943	0.98722	0.91946	-2.03689	1.83301	0.903081	0.130433	6.25267	0.90 (0.13- 6.25)
JIA	M00606	Inverse variance weighted	19	-0.253452	1.10275	0.818219	-2.41483	1.90793	0.776117	0.0893821	6.73913	0.78 (0.09- 6.74)
JIA	M00606	Weighted median	19	0.4108	1.49963	0.784136	-2.52848	3.35008	1.50802	0.0797801	28.505	1.51 (0.08- 28.51)
JIA	M00606	MR Egger	19	-1.90143	3.28092	0.569825	-8.33204	4.52917	0.149355	0.000240682	92.682	0.15 (0.00- 92.68)
JIA	M00606	Simple mode	19	0.33175	2.57146	0.898778	-4.70831	5.37181	1.3934	0.00902002	215.252	1.39 (0.01-215.25)
JIA	M00606	Weighted mode	19	0.183837	2.13481	0.932327	-4.0004	4.36807	1.20182	0.0183083	78.8914	1.20 (0.02- 78.89)
JIA	M01105	Inverse variance weighted	15	1.60268	0.931644	0.0853828	-0.22334	3.4287	4.96633	0.799843	30.8366	4.97 (0.80- 30.84)
JIA	M01105	Weighted median	15	0.304835	1.24817	0.807056	-2.14158	2.75125	1.3564	0.117469	15.6622	1.36 (0.12- 15.66)
JIA	M01105	MR Egger	15	-1.71083	3.74881	0.655658	-9.05849	5.63683	0.180716	0.000116399	280.572	0.18 (0.00-280.57)
JIA	M01105	Simple mode	15	0.324215	1.98405	0.87253	-3.56451	4.21294	1.38294	0.0283108	67.5551	1.38 (0.03- 67.56)
JIA	M01105	Weighted mode	15	0.0231281	2.19454	0.99174	-4.27816	4.32442	1.0234	0.0138681	75.5216	1.02 (0.01- 75.52)
JIA	M01107	Inverse variance weighted	14	0.545628	0.45453	0.229976	-0.345252	1.43651	1.72569	0.708042	4.20598	1.73 (0.71- 4.21)
JIA	M01107	Weighted median	14	0.677297	0.641713	0.291219	-0.58046	1.93505	1.96855	0.559641	6.92442	1.97 (0.56- 6.92)
JIA	M01107	MR Egger	14	1.64562	1.36393	0.25086	-1.02767	4.31892	5.18424	0.357839	75.1072	5.18 (0.36-75.11)
JIA	M01107	Simple mode	14	0.0323663	1.11412	0.977265	-2.1513	2.21603	1.0329	0.116333	9.17088	1.03 (0.12- 9.17)
JIA	M01107	Weighted mode	14	0.93041	0.774201	0.250889	-0.587024	2.44784	2.53555	0.555979	11.5634	2.54 (0.56-11.56)
JIA	M01110	Inverse variance weighted	20	0.0767144	1.30442	0.953103	-2.47995	2.63338	1.07973	0.0837475	13.9207	1.08 (0.08- 13.92)
JIA	M01110	Weighted median	20	0.281193	1.1598	0.808431	-1.99201	2.5544	1.32471	0.136421	12.8635	1.32 (0.14- 12.86)
JIA	M01110	MR Egger	20	0.318366	3.11753	0.919789	-5.79199	6.42873	1.37488	0.00305189	619.385	1.37 (0.00-619.38)
JIA	M01110	Simple mode	20	-1.38537	1.81677	0.455098	-4.94625	2.1755	0.250231	0.00711004	8.80661	0.25 (0.01- 8.81)
JIA	M01110	Weighted mode	20	-0.00692465	1.18757	0.995408	-2.33455	2.32071	0.993099	0.0968536	10.1829	0.99 (0.10- 10.18)
JIA	M01114	Inverse variance weighted	15	-0.246423	0.278918	0.376967	-0.793102	0.300255	0.781591	0.452439	1.3502	0.78 (0.45-1.35)
JIA	M01114	Weighted median	15	-0.205247	0.369986	0.579071	-0.930421	0.519926	0.814446	0.394388	1.6819	0.81 (0.39-1.68)
JIA	M01114	MR Egger	15	-0.707649	0.636933	0.286684	-1.95604	0.540739	0.492801	0.141418	1.71728	0.49 (0.14-1.72)
JIA	M01114	Simple mode	15	-0.0971696	0.687978	0.889693	-1.44561	1.25127	0.907402	0.235603	3.49477	0.91 (0.24-3.49)
JIA	M01114	Weighted mode	15	-0.269558	0.529821	0.618835	-1.30801	0.768891	0.763717	0.270358	2.15737	0.76 (0.27-2.16)
JIA	M01121	Inverse variance weighted	6	-2.35296	1.22577	0.0549103	-4.75547	0.0495389	0.0950869	0.00860452	1.05079	0.10 (0.01- 1.05)
JIA	M01121	Weighted median	6	-2.27669	1.30986	0.0821909	-4.84403	0.290642	0.102623	0.00787528	1.33729	0.10 (0.01- 1.34)
JIA	M01121	MR Egger	6	-2.31736	5.23123	0.680679	-12.5706	7.93586	0.0985337	3.47271e-06	2795.77	0.10 (0.00-2795.77)
JIA	M01121	Simple mode	6	-2.23162	1.56337	0.212806	-5.29583	0.832581	0.107354	0.00501246	2.29925	0.11 (0.01- 2.30)
JIA	M01121	Weighted mode	6	-2.14384	1.55747	0.227116	-5.19648	0.908795	0.117204	0.00553604	2.48133	0.12 (0.01- 2.48)
JIA	M01123	Inverse variance weighted	9	0.0410226	0.141194	0.771402	-0.235717	0.317762	1.04188	0.790004	1.37405	1.04 (0.79-1.37)
JIA	M01123	Weighted median	9	0.0525081	0.16967	0.756962	-0.280045	0.385061	1.05391	0.75575	1.4697	1.05 (0.76-1.47)
JIA	M01123	MR Egger	9	0.2547	0.181116	0.202447	-0.100288	0.609689	1.29008	0.904577	1.83986	1.29 (0.90-1.84)
JIA	M01123	Simple mode	9	-0.333114	0.328298	0.339964	-0.976579	0.31035	0.716688	0.376597	1.3639	0.72 (0.38-1.36)
JIA	M01123	Weighted mode	9	0.223289	0.16208	0.205618	-0.0943865	0.540965	1.25018	0.909931	1.71766	1.25 (0.91-1.72)
JIA	M01125	Inverse variance weighted	17	-0.0444193	1.26458	0.97198	-2.52301	2.43417	0.956553	0.0802182	11.4063	0.96 (0.08-11.41)
JIA	M01125	Weighted median	17	-1.27789	1.70161	0.45266	-4.61305	2.05727	0.278624	0.00992148	7.82458	0.28 (0.01- 7.82)
JIA	M01125	MR Egger	17	-1.77591	2.98443	0.560675	-7.6254	4.07358	0.169329	0.000487902	58.7668	0.17 (0.00-58.77)
JIA	M01125	Simple mode	17	-1.24248	2.74292	0.656648	-6.61859	4.13364	0.288669	0.00133531	62.4048	0.29 (0.00-62.40)
JIA	M01125	Weighted mode	17	-1.05119	2.05817	0.616507	-5.08519	2.98282	0.349522	0.00618768	19.7434	0.35 (0.01-19.74)
JIA	M01284	Inverse variance weighted	17	0.863409	1.00039	0.388099	-1.09736	2.82418	2.37123	0.333751	16.8471	2.37 (0.33- 16.85)
JIA	M01284	Weighted median	17	1.14039	1.16536	0.327792	-1.14372	3.4245	3.12799	0.318632	30.7072	3.13 (0.32- 30.71)
JIA	M01284	MR Egger	17	1.78595	3.95391	0.657953	-5.96371	9.53561	5.96524	0.00257036	13844	5.97 (0.00-13844.01)
JIA	M01284	Simple mode	17	1.54289	2.16415	0.486159	-2.69886	5.78463	4.67807	0.0672825	325.261	4.68 (0.07- 325.26)
JIA	M01284	Weighted mode	17	1.31206	1.6181	0.429341	-1.85942	4.48353	3.71381	0.155763	88.5471	3.71 (0.16- 88.55)
JIA	M01299	Inverse variance weighted	31	-1.15114	0.806154	0.15331	-2.7312	0.428925	0.316277	0.0651412	1.53561	0.32 (0.07- 1.54)
JIA	M01299	Weighted median	31	-0.716936	1.12449	0.523755	-2.92093	1.48706	0.488246	0.0538835	4.42406	0.49 (0.05- 4.42)
JIA	M01299	MR Egger	31	-0.526721	3.06494	0.864746	-6.534	5.48055	0.590538	0.00145319	239.98	0.59 (0.00-239.98)
JIA	M01299	Simple mode	31	0.0543746	2.21032	0.980537	-4.27785	4.3866	1.05588	0.0138725	80.3666	1.06 (0.01- 80.37)
JIA	M01299	Weighted mode	31	-0.110809	1.81906	0.95183	-3.67616	3.45454	0.89511	0.02532	31.6438	0.90 (0.03- 31.64)
JIA	M01301	Inverse variance weighted	23	1.59749	1.17281	0.173164	-0.701212	3.8962	4.94063	0.495984	49.2149	4.94 (0.50-4.92100e+01)
JIA	M01301	Weighted median	23	0.198081	1.82747	0.913686	-3.38376	3.77993	1.21906	0.0339195	43.8128	1.22 (0.03-4.38100e+01)
JIA	M01301	MR Egger	23	9.92639	5.45186	0.0829284	-0.759256	20.612	20463.3	0.468015	8.94728e+08	20463.28 (0.47-8.94728e+08)
JIA	M01301	Simple mode	23	2.28795	3.3979	0.507743	-4.37194	8.94784	9.85471	0.0126267	7691.25	9.85 (0.01-7.69125e+03)
JIA	M01301	Weighted mode	23	0.27858	2.98284	0.926436	-5.56778	6.12494	1.32125	0.00381895	457.116	1.32 (0.00-4.57120e+02)
JIA	M01302	Inverse variance weighted	20	0.895923	1.4041	0.523423	-1.85611	3.64795	2.4496	0.15628	38.396	2.45 (0.16- 38.40)
JIA	M01302	Weighted median	20	1.04699	1.9596	0.593142	-2.79382	4.8878	2.84906	0.061187	132.662	2.85 (0.06- 132.66)
JIA	M01302	MR Egger	20	-0.924133	5.59422	0.870632	-11.8888	10.0405	0.396875	6.86686e-06	22937.7	0.40 (0.00-22937.74)
JIA	M01302	Simple mode	20	1.59176	3.55096	0.659035	-5.36813	8.55165	4.91238	0.00466285	5175.27	4.91 (0.00- 5175.27)
JIA	M01302	Weighted mode	20	1.50647	3.14368	0.637262	-4.65515	7.66809	4.51077	0.00951248	2138.98	4.51 (0.01- 2138.98)
JIA	M01303	Inverse variance weighted	15	-0.205512	0.815224	0.80097	-1.80335	1.39233	0.814231	0.164746	4.0242	0.81 (0.16- 4.02)
JIA	M01303	Weighted median	15	0.0644027	1.08115	0.952499	-2.05466	2.18347	1.06652	0.128136	8.87701	1.07 (0.13- 8.88)
JIA	M01303	MR Egger	15	0.0573466	4.03062	0.988864	-7.84267	7.95737	1.05902	0.000392618	2856.54	1.06 (0.00-2856.54)
JIA	M01303	Simple mode	15	0.0593693	1.83324	0.974622	-3.53379	3.65253	1.06117	0.0291941	38.572	1.06 (0.03- 38.57)
JIA	M01303	Weighted mode	15	0.285455	1.57318	0.858614	-2.79797	3.36888	1.33037	0.0609335	29.0461	1.33 (0.06- 29.05)
JIA	M01336	Inverse variance weighted	27	0.801499	0.973054	0.410113	-1.10569	2.70868	2.22888	0.330984	15.0095	2.23 (0.33- 15.01)
JIA	M01336	Weighted median	27	1.90121	1.1678	0.103519	-0.387679	4.19009	6.69397	0.67863	66.0289	6.69 (0.68- 66.03)
JIA	M01336	MR Egger	27	2.45633	2.24102	0.283492	-1.93607	6.84872	11.6619	0.14427	942.674	11.66 (0.14-942.67)
JIA	M01336	Simple mode	27	-0.0909178	2.5244	0.971545	-5.03875	4.85691	0.913093	0.00648187	128.626	0.91 (0.01-128.63)
JIA	M01336	Weighted mode	27	3.02392	1.91104	0.125661	-0.721717	6.76956	20.5718	0.485917	870.931	20.57 (0.49-870.93)
JIA	M01356	Inverse variance weighted	14	-0.579074	0.617418	0.348298	-1.78921	0.631065	0.560417	0.167092	1.87961	0.56 (0.17- 1.88)
JIA	M01356	Weighted median	14	-0.769419	0.921826	0.403904	-2.5762	1.03736	0.463282	0.0760627	2.82176	0.46 (0.08- 2.82)
JIA	M01356	MR Egger	14	0.441186	1.16581	0.711716	-1.8438	2.72617	1.55455	0.158215	15.2743	1.55 (0.16-15.27)
JIA	M01356	Simple mode	14	-2.17921	1.59348	0.194622	-5.30244	0.94401	0.113131	0.00497945	2.57027	0.11 (0.00- 2.57)
JIA	M01356	Weighted mode	14	-1.38294	1.54018	0.385563	-4.40168	1.63581	0.250841	0.0122567	5.1336	0.25 (0.01- 5.13)
JIA	M01358	Inverse variance weighted	42	-0.329416	0.69061	0.633367	-1.68301	1.02418	0.719343	0.185813	2.78481	0.72 (0.19- 2.78)
JIA	M01358	Weighted median	42	0.831512	0.995575	0.403601	-1.11982	2.78284	2.29679	0.32634	16.1649	2.30 (0.33- 16.16)
JIA	M01358	MR Egger	42	-2.04671	1.91332	0.29116	-5.79682	1.7034	0.129159	0.00303719	5.49258	0.13 (0.00- 5.49)
JIA	M01358	Simple mode	42	1.6021	2.05487	0.440069	-2.42545	5.62966	4.96345	0.0884381	278.566	4.96 (0.09-278.57)
JIA	M01358	Weighted mode	42	1.35382	2.11914	0.526472	-2.79969	5.50733	3.87218	0.0608289	246.491	3.87 (0.06-246.49)
JIA	M01359	Inverse variance weighted	16	1.06976	0.893424	0.231161	-0.681349	2.82087	2.91468	0.505934	16.7915	2.91 (0.51- 16.79)
JIA	M01359	Weighted median	16	-0.0396517	1.27842	0.975257	-2.54536	2.46606	0.961124	0.0784449	11.7759	0.96 (0.08- 11.78)
JIA	M01359	MR Egger	16	2.28295	3.12782	0.477496	-3.84757	8.41347	9.80555	0.0213314	4507.38	9.81 (0.02-4507.38)
JIA	M01359	Simple mode	16	-0.671919	2.19503	0.763729	-4.97418	3.63034	0.510728	0.00691417	37.7258	0.51 (0.01- 37.73)
JIA	M01359	Weighted mode	16	-0.822429	2.15101	0.707568	-5.03841	3.39355	0.439363	0.00648407	29.7714	0.44 (0.01- 29.77)
JIA	M01361	Inverse variance weighted	19	-0.701045	0.66294	0.290293	-2.00041	0.598318	0.496067	0.13528	1.81906	0.50 (0.14-1.82)
JIA	M01361	Weighted median	19	-0.729816	0.965996	0.449945	-2.62317	1.16354	0.481998	0.0725726	3.20123	0.48 (0.07-3.20)
JIA	M01361	MR Egger	19	-2.0944	1.7951	0.259425	-5.61281	1.424	0.123144	0.00365081	4.1537	0.12 (0.00-4.15)
JIA	M01361	Simple mode	19	-1.42952	1.69425	0.409885	-4.75025	1.89122	0.239424	0.00864952	6.62743	0.24 (0.01-6.63)
JIA	M01361	Weighted mode	19	-0.96079	1.42807	0.509626	-3.7598	1.83822	0.38259	0.0232884	6.28535	0.38 (0.02-6.29)
JIA	M01365	Inverse variance weighted	22	-0.484165	0.554538	0.382611	-1.57106	0.60273	0.616212	0.207825	1.8271	0.62 (0.21-1.83)
JIA	M01365	Weighted median	22	-0.679495	0.765936	0.375002	-2.18073	0.821739	0.506873	0.112959	2.27445	0.51 (0.11-2.27)
JIA	M01365	MR Egger	22	-1.07221	1.01284	0.302394	-3.05738	0.912959	0.342252	0.0470108	2.49168	0.34 (0.05-2.49)
JIA	M01365	Simple mode	22	-0.593153	1.19808	0.625681	-2.9414	1.75509	0.552582	0.0527919	5.78398	0.55 (0.05-5.78)
JIA	M01365	Weighted mode	22	-0.760795	0.873196	0.393455	-2.47226	0.95067	0.467295	0.084394	2.58744	0.47 (0.08-2.59)
JIA	M01444	Inverse variance weighted	12	0.256125	0.590255	0.664345	-0.900775	1.41302	1.29191	0.406255	4.10836	1.29 (0.41- 4.11)
JIA	M01444	Weighted median	12	0.498084	0.714665	0.485835	-0.902659	1.89883	1.64557	0.40549	6.67806	1.65 (0.41- 6.68)
JIA	M01444	MR Egger	12	2.35385	1.71791	0.200605	-1.01326	5.72096	10.526	0.363032	305.196	10.53 (0.36-305.20)
JIA	M01444	Simple mode	12	0.0968153	1.09424	0.931088	-2.0479	2.24153	1.10166	0.129006	9.40769	1.10 (0.13- 9.41)
JIA	M01444	Weighted mode	12	0.819113	0.838192	0.349454	-0.823743	2.46197	2.26849	0.438786	11.7279	2.27 (0.44- 11.73)
JIA	M01493	Inverse variance weighted	7	1.50226	1.26366	0.23451	-0.974505	3.97903	4.49183	0.377379	53.4649	4.49 (0.38- 53.46)
JIA	M01493	Weighted median	7	0.978704	1.4769	0.507538	-1.91601	3.87342	2.661	0.147193	48.1066	2.66 (0.15- 48.11)
JIA	M01493	MR Egger	7	-0.717783	3.26736	0.834806	-7.12182	5.68625	0.487833	0.000807298	294.787	0.49 (0.00-294.79)
JIA	M01493	Simple mode	7	1.80313	2.00247	0.402573	-2.12171	5.72796	6.06859	0.119826	307.343	6.07 (0.12-307.34)
JIA	M01493	Weighted mode	7	0.860389	1.60499	0.61119	-2.28539	4.00617	2.36408	0.101734	54.936	2.36 (0.10- 54.94)
JIA	M01494	Inverse variance weighted	19	0.00314452	0.778496	0.996777	-1.52271	1.529	1.00315	0.218121	4.61354	1.00 (0.22- 4.61)
JIA	M01494	Weighted median	19	-0.107012	1.06536	0.91999	-2.19512	1.9811	0.898515	0.111345	7.2507	0.90 (0.11- 7.25)
JIA	M01494	MR Egger	19	0.263491	1.25538	0.836248	-2.19704	2.72403	1.30147	0.111131	15.2416	1.30 (0.11-15.24)
JIA	M01494	Simple mode	19	-0.60347	1.98234	0.764297	-4.48885	3.28191	0.546911	0.0112336	26.6265	0.55 (0.01-26.63)
JIA	M01494	Weighted mode	19	-0.180877	1.03562	0.863299	-2.21069	1.84893	0.834538	0.109626	6.35302	0.83 (0.11- 6.35)
JIA	M01508	Inverse variance weighted	24	-1.26508	0.497725	0.0110309	-2.24062	-0.289536	0.282218	0.106393	0.748611	0.28 (0.11-0.75)
JIA	M01508	Weighted median	24	-1.58316	0.728076	0.0296721	-3.01019	-0.156129	0.205326	0.0492824	0.855449	0.21 (0.05-0.86)
JIA	M01508	MR Egger	24	-2.12075	0.900278	0.0278172	-3.88529	-0.3562	0.119942	0.0205418	0.700333	0.12 (0.02-0.70)
JIA	M01508	Simple mode	24	-1.03844	1.21323	0.400864	-3.41636	1.33948	0.354006	0.0328316	3.81706	0.35 (0.03-3.82)
JIA	M01508	Weighted mode	24	-1.8223	0.938711	0.064575	-3.66217	0.0175774	0.161654	0.0256768	1.01773	0.16 (0.03-1.02)
JIA	M01515	Inverse variance weighted	16	-0.0369648	0.0512774	0.470984	-0.137468	0.0635389	0.96371	0.871562	1.0656	0.96 (0.87-1.07)
JIA	M01515	Weighted median	16	0.0213556	0.0669564	0.749766	-0.109879	0.15259	1.02159	0.895943	1.16485	1.02 (0.90-1.16)
JIA	M01515	MR Egger	16	0.0548675	0.0717809	0.457335	-0.085823	0.195558	1.0564	0.917757	1.21599	1.06 (0.92-1.22)
JIA	M01515	Simple mode	16	-0.000319996	0.0917047	0.997262	-0.180061	0.179421	0.99968	0.835219	1.19652	1.00 (0.84-1.20)
JIA	M01515	Weighted mode	16	0.0220107	0.062414	0.729253	-0.100321	0.144342	1.02225	0.904547	1.15528	1.02 (0.90-1.16)
JIA	M01558	Inverse variance weighted	33	-0.422583	0.687457	0.53875	-1.77	0.924833	0.655352	0.170333	2.52145	0.66 (0.17- 2.52)
JIA	M01558	Weighted median	33	-0.950177	1.10995	0.39197	-3.12569	1.22533	0.386673	0.0439068	3.4053	0.39 (0.04- 3.41)
JIA	M01558	MR Egger	33	0.669593	1.63673	0.685276	-2.53839	3.87758	1.95344	0.0789931	48.3072	1.95 (0.08-48.31)
JIA	M01558	Simple mode	33	-0.663255	1.88135	0.726743	-4.3507	3.02419	0.515172	0.0128978	20.5773	0.52 (0.01-20.58)
JIA	M01558	Weighted mode	33	-0.777479	1.24142	0.535571	-3.21065	1.65569	0.459563	0.0403303	5.23671	0.46 (0.04- 5.24)
JIA	M01561	Inverse variance weighted	9	0.0325574	0.677492	0.961672	-1.29533	1.36044	1.03309	0.273808	3.89791	1.03 (0.27- 3.90)
JIA	M01561	Weighted median	9	-0.22706	0.910177	0.802998	-2.01101	1.55689	0.796873	0.133854	4.74403	0.80 (0.13- 4.74)
JIA	M01561	MR Egger	9	-0.84815	1.77937	0.648126	-4.33572	2.63942	0.428206	0.0130925	14.005	0.43 (0.01-14.01)
JIA	M01561	Simple mode	9	-0.225801	1.26998	0.8633	-2.71496	2.26336	0.797877	0.0662075	9.61534	0.80 (0.07- 9.62)
JIA	M01561	Weighted mode	9	-0.111274	1.05262	0.918414	-2.1744	1.95185	0.894694	0.113676	7.04173	0.89 (0.11- 7.04)
JIA	M01564	Inverse variance weighted	43	-1.09158	0.633674	0.0849559	-2.33358	0.150417	0.335684	0.0969477	1.16232	0.34 (0.10- 1.16)
JIA	M01564	Weighted median	43	-0.614817	0.992894	0.535774	-2.56089	1.33126	0.54074	0.077236	3.7858	0.54 (0.08- 3.79)
JIA	M01564	MR Egger	43	-0.618277	1.8152	0.735136	-4.17607	2.93952	0.538872	0.0153587	18.9067	0.54 (0.02-18.91)
JIA	M01564	Simple mode	43	-0.703502	1.82911	0.702464	-4.28856	2.88156	0.494849	0.0137246	17.8421	0.49 (0.01-17.84)
JIA	M01564	Weighted mode	43	-0.703502	1.48974	0.639206	-3.62339	2.21639	0.494849	0.026692	9.17414	0.49 (0.03- 9.17)
JIA	M01572	Inverse variance weighted	12	1.19875	0.905067	0.185341	-0.575181	2.97268	3.31597	0.562603	19.5443	3.32 (0.56- 19.54)
JIA	M01572	Weighted median	12	1.56753	1.21496	0.196981	-0.813778	3.94885	4.79481	0.443181	51.8755	4.79 (0.44- 51.88)
JIA	M01572	MR Egger	12	1.22459	2.73405	0.663772	-4.13416	6.58333	3.40276	0.0160161	722.946	3.40 (0.02-722.95)
JIA	M01572	Simple mode	12	1.21912	1.94712	0.544014	-2.59724	5.03548	3.3842	0.0744787	153.773	3.38 (0.07-153.77)
JIA	M01572	Weighted mode	12	1.37014	1.55102	0.395927	-1.66985	4.41013	3.93589	0.188275	82.28	3.94 (0.19- 82.28)
JIA	M01573	Inverse variance weighted	12	-0.193274	0.277462	0.486067	-0.7371	0.350552	0.824256	0.4785	1.41985	0.82 (0.48-1.42)
JIA	M01573	Weighted median	12	-0.245075	0.38322	0.522488	-0.996187	0.506036	0.782646	0.369285	1.6587	0.78 (0.37-1.66)
JIA	M01573	MR Egger	12	-0.562948	0.744384	0.466935	-2.02194	0.896044	0.569527	0.132398	2.44989	0.57 (0.13-2.45)
JIA	M01573	Simple mode	12	0.645892	0.688697	0.368459	-0.703954	1.99574	1.90769	0.494626	7.35763	1.91 (0.49-7.36)
JIA	M01573	Weighted mode	12	-0.236506	0.580211	0.691372	-1.37372	0.900706	0.789381	0.253164	2.46134	0.79 (0.25-2.46)
JIA	M01585	Inverse variance weighted	21	-1.83136	1.33401	0.169806	-4.44602	0.783293	0.160195	0.0117251	2.18867	0.16 (0.01-2.190000e+00)
JIA	M01585	Weighted median	21	-2.33963	1.74221	0.179301	-5.75437	1.0751	0.0963629	0.00316891	2.93028	0.10 (0.00-2.930000e+00)
JIA	M01585	MR Egger	21	5.77335	24.619	0.817099	-42.4799	54.0266	321.613	3.55822e-19	2.90693e+23	321.61 (0.00-2.906925e+23)
JIA	M01585	Simple mode	21	-2.19606	3.67163	0.556476	-9.39245	5.00033	0.111241	8.33512e-05	148.462	0.11 (0.00-1.484600e+02)
JIA	M01585	Weighted mode	21	-2.35194	3.05865	0.45091	-8.3469	3.64302	0.095184	0.00023713	38.207	0.10 (0.00-3.821000e+01)
JIA	M01604	Inverse variance weighted	20	-1.35865	1.24928	0.276793	-3.80724	1.08993	0.257006	0.0222094	2.97407	0.26 (0.02- 2.97)
JIA	M01604	Weighted median	20	-3.07331	1.66883	0.0655345	-6.34422	0.197599	0.0462678	0.00175688	1.21847	0.05 (0.00- 1.22)
JIA	M01604	MR Egger	20	-11.8679	4.54288	0.017633	-20.7719	-2.96382	7.01218e-06	9.52525e-10	0.0516214	0.00 (0.00- 0.05)
JIA	M01604	Simple mode	20	-2.4522	2.90558	0.409192	-8.14713	3.24274	0.0861044	0.000289566	25.6037	0.09 (0.00-25.60)
JIA	M01604	Weighted mode	20	-4.14665	2.24974	0.0809612	-8.55614	0.262831	0.0158172	0.00019236	1.30061	0.02 (0.00- 1.30)
JIA	M01605	Inverse variance weighted	9	0.690309	0.305832	0.023999	0.0908769	1.28974	1.99433	1.09513	3.63184	1.99 (1.10-3.63)
JIA	M01605	Weighted median	9	0.58399	0.339368	0.0852839	-0.0811707	1.24915	1.79318	0.922036	3.48738	1.79 (0.92-3.49)
JIA	M01605	MR Egger	9	0.83947	0.509794	0.143617	-0.159727	1.83867	2.31514	0.852377	6.28815	2.32 (0.85-6.29)
JIA	M01605	Simple mode	9	0.915867	0.551255	0.135205	-0.164593	1.99633	2.49894	0.848239	7.36196	2.50 (0.85-7.36)
JIA	M01605	Weighted mode	9	0.598122	0.290366	0.0733725	0.0290046	1.16724	1.8187	1.02943	3.21311	1.82 (1.03-3.21)
JIA	M01638	Inverse variance weighted	21	0.435469	0.675289	0.519016	-0.888098	1.75904	1.54569	0.411438	5.80684	1.55 (0.41- 5.81)
JIA	M01638	Weighted median	21	-0.262966	0.918919	0.774748	-2.06405	1.53811	0.768768	0.126939	4.6558	0.77 (0.13- 4.66)
JIA	M01638	MR Egger	21	-1.06914	2.23497	0.637844	-5.44968	3.31139	0.343302	0.00429767	27.4233	0.34 (0.00-27.42)
JIA	M01638	Simple mode	21	-0.664064	1.51417	0.665677	-3.63184	2.30371	0.514755	0.0264674	10.0113	0.51 (0.03-10.01)
JIA	M01638	Weighted mode	21	-0.889436	1.4247	0.539489	-3.68185	1.90297	0.410888	0.0251765	6.70581	0.41 (0.03- 6.71)
JIA	M01640	Inverse variance weighted	13	0.131929	0.17689	0.455775	-0.214776	0.478634	1.14103	0.806722	1.61387	1.14 (0.81-1.61)
JIA	M01640	Weighted median	13	0.0291093	0.256874	0.909776	-0.474364	0.532582	1.02954	0.622281	1.70332	1.03 (0.62-1.70)
JIA	M01640	MR Egger	13	-0.060537	0.430978	0.890832	-0.905254	0.78418	0.941259	0.404439	2.19061	0.94 (0.40-2.19)
JIA	M01640	Simple mode	13	-0.0529172	0.35251	0.883167	-0.743837	0.638002	0.948459	0.475287	1.8927	0.95 (0.48-1.89)
JIA	M01640	Weighted mode	13	-0.00496795	0.275497	0.985909	-0.544942	0.535006	0.995044	0.579875	1.70746	1.00 (0.58-1.71)
JIA	M01644	Inverse variance weighted	34	0.210485	0.779052	0.787021	-1.31646	1.73743	1.23428	0.268083	5.6827	1.23 (0.27- 5.68)
JIA	M01644	Weighted median	34	0.424294	1.00066	0.671557	-1.53701	2.3856	1.52851	0.215023	10.8655	1.53 (0.22- 10.87)
JIA	M01644	MR Egger	34	2.50509	2.21999	0.267528	-1.84608	6.85627	12.2447	0.157855	949.815	12.24 (0.16-949.81)
JIA	M01644	Simple mode	34	1.75227	1.93109	0.370774	-2.03266	5.5372	5.76767	0.130987	253.965	5.77 (0.13-253.97)
JIA	M01644	Weighted mode	34	0.591651	1.47968	0.691842	-2.30851	3.49181	1.80697	0.0994089	32.8455	1.81 (0.10- 32.85)
JIA	M01645	Inverse variance weighted	39	-0.349764	0.551092	0.52564	-1.4299	0.730375	0.704854	0.239332	2.07586	0.70 (0.24- 2.08)
JIA	M01645	Weighted median	39	0.00480961	0.909526	0.995781	-1.77786	1.78748	1.00482	0.168999	5.97439	1.00 (0.17- 5.97)
JIA	M01645	MR Egger	39	-1.10217	1.07993	0.314075	-3.21883	1.0145	0.33215	0.0400018	2.75797	0.33 (0.04- 2.76)
JIA	M01645	Simple mode	39	0.349199	1.55716	0.823761	-2.70282	3.40122	1.41793	0.0670159	30.0008	1.42 (0.07-30.00)
JIA	M01645	Weighted mode	39	0.133449	1.06005	0.900482	-1.94424	2.21114	1.14276	0.143096	9.1261	1.14 (0.14- 9.13)
JIA	M01649	Inverse variance weighted	5	-0.861361	2.27843	0.705393	-5.32708	3.60436	0.422587	0.00485823	36.7582	0.42 (0.00- 36.76)
JIA	M01649	Weighted median	5	-2.00894	2.04411	0.325708	-6.0154	1.99751	0.134131	0.00244088	7.37072	0.13 (0.00- 7.37)
JIA	M01649	MR Egger	5	-3.5366	2.60644	0.267892	-8.64523	1.57202	0.029112	0.000175964	4.81638	0.03 (0.00- 4.82)
JIA	M01649	Simple mode	5	-0.33931	4.21829	0.939753	-8.60716	7.92854	0.712261	0.000182792	2775.38	0.71 (0.00-2775.38)
JIA	M01649	Weighted mode	5	-2.22076	1.97296	0.3233	-6.08776	1.64623	0.108526	0.0022705	5.1874	0.11 (0.00- 5.19)
JIA	M01670	Inverse variance weighted	10	0.475646	0.997369	0.633433	-1.4792	2.43049	1.60905	0.227821	11.3644	1.61 (0.23- 11.36)
JIA	M01670	Weighted median	10	-0.166611	1.33437	0.900634	-2.78198	2.44876	0.846529	0.0619158	11.574	0.85 (0.06- 11.57)
JIA	M01670	MR Egger	10	-2.01671	3.07329	0.53011	-8.04036	4.00694	0.133093	0.000322194	54.9784	0.13 (0.00- 54.98)
JIA	M01670	Simple mode	10	2.09686	2.02274	0.326951	-1.86771	6.06143	8.14058	0.154477	428.989	8.14 (0.15-428.99)
JIA	M01670	Weighted mode	10	-0.0716124	1.79502	0.969048	-3.58985	3.44663	0.930892	0.0276024	31.3944	0.93 (0.03- 31.39)
JIA	M01712	Inverse variance weighted	10	0.0334645	0.658626	0.959477	-1.25744	1.32437	1.03403	0.28438	3.75982	1.03 (0.28-3.76)
JIA	M01712	Weighted median	10	-0.535715	0.864583	0.535507	-2.2303	1.15887	0.585251	0.107496	3.18632	0.59 (0.11-3.19)
JIA	M01712	MR Egger	10	-1.84814	1.44845	0.237772	-4.6871	0.990821	0.15753	0.00921341	2.69344	0.16 (0.01-2.69)
JIA	M01712	Simple mode	10	-0.76624	1.40326	0.598308	-3.51662	1.98414	0.464757	0.0296996	7.2728	0.46 (0.03-7.27)
JIA	M01712	Weighted mode	10	-0.812489	1.14805	0.497041	-3.06267	1.43769	0.443752	0.0467627	4.21096	0.44 (0.05-4.21)
JIA	M01769	Inverse variance weighted	38	-1.14719	0.68226	0.092675	-2.48442	0.190041	0.317529	0.0833742	1.2093	0.32 (0.08- 1.21)
JIA	M01769	Weighted median	38	-1.84531	0.996936	0.0641723	-3.7993	0.108685	0.157976	0.0223864	1.11481	0.16 (0.02- 1.11)
JIA	M01769	MR Egger	38	-1.28564	1.55506	0.413827	-4.33356	1.76228	0.276473	0.0131208	5.82568	0.28 (0.01- 5.83)
JIA	M01769	Simple mode	38	-1.19206	1.88892	0.531867	-4.89434	2.51022	0.303595	0.00748886	12.3076	0.30 (0.01-12.31)
JIA	M01769	Weighted mode	38	-1.54996	1.42675	0.284348	-4.34639	1.24647	0.212256	0.0129535	3.47804	0.21 (0.01- 3.48)
JIA	M01898	Inverse variance weighted	32	-0.49988	0.605796	0.409279	-1.68724	0.68748	0.606603	0.18503	1.9887	0.61 (0.19- 1.99)
JIA	M01898	Weighted median	32	0.488216	0.933344	0.600917	-1.34114	2.31757	1.62941	0.261548	10.151	1.63 (0.26-10.15)
JIA	M01898	MR Egger	32	-0.213271	1.23353	0.863895	-2.63098	2.20444	0.807937	0.0720078	9.06517	0.81 (0.07- 9.07)
JIA	M01898	Simple mode	32	-0.405358	1.64081	0.8065	-3.62134	2.81063	0.666738	0.0267467	16.6204	0.67 (0.03-16.62)
JIA	M01898	Weighted mode	32	0.258084	1.00481	0.798993	-1.71135	2.22752	1.29445	0.180622	9.27681	1.29 (0.18- 9.28)
JIA	M02132	Inverse variance weighted	42	0.620772	0.654618	0.342978	-0.662278	1.90382	1.86036	0.515675	6.7115	1.86 (0.52- 6.71)
JIA	M02132	Weighted median	42	0.766491	0.979061	0.433695	-1.15247	2.68545	2.1522	0.315856	14.6648	2.15 (0.32- 14.66)
JIA	M02132	MR Egger	42	-0.503827	1.71902	0.770968	-3.8731	2.86545	0.604214	0.0207938	17.5569	0.60 (0.02- 17.56)
JIA	M02132	Simple mode	42	1.24079	1.75301	0.483072	-2.19511	4.67669	3.45834	0.111346	107.414	3.46 (0.11-107.41)
JIA	M02132	Weighted mode	42	0.991397	1.46687	0.502925	-1.88367	3.86646	2.695	0.152031	47.7732	2.69 (0.15- 47.77)
JIA	M02137	Inverse variance weighted	17	0.176767	0.257158	0.491839	-0.327262	0.680796	1.19335	0.720895	1.97545	1.19 (0.72-1.98)
JIA	M02137	Weighted median	17	0.116371	0.31557	0.712304	-0.502147	0.734888	1.12341	0.60523	2.08525	1.12 (0.61-2.09)
JIA	M02137	MR Egger	17	0.0793895	0.429774	0.85592	-0.762968	0.921747	1.08263	0.46628	2.51368	1.08 (0.47-2.51)
JIA	M02137	Simple mode	17	-0.139672	0.649071	0.83234	-1.41185	1.13251	0.869643	0.243691	3.10343	0.87 (0.24-3.10)
JIA	M02137	Weighted mode	17	0.107394	0.328053	0.747635	-0.53559	0.750378	1.11337	0.585324	2.1178	1.11 (0.59-2.12)
JIA	M02342	Inverse variance weighted	15	0.267907	0.427751	0.531108	-0.570485	1.1063	1.30723	0.565251	3.02315	1.31 (0.57-3.02)
JIA	M02342	Weighted median	15	-0.0160291	0.582053	0.97803	-1.15685	1.1248	0.984099	0.314474	3.07959	0.98 (0.31-3.08)
JIA	M02342	MR Egger	15	-0.188146	0.777463	0.812556	-1.71197	1.33568	0.828494	0.180509	3.80259	0.83 (0.18-3.80)
JIA	M02342	Simple mode	15	0.410784	0.938409	0.668249	-1.4285	2.25006	1.508	0.239669	9.48835	1.51 (0.24-9.49)
JIA	M02342	Weighted mode	15	0.110245	0.657547	0.869248	-1.17855	1.39904	1.11655	0.307725	4.0513	1.12 (0.31-4.05)
JIA	M02730	Inverse variance weighted	20	-0.948257	0.850365	0.2648	-2.61497	0.718457	0.387416	0.0731698	2.05127	0.39 (0.07-2.05)
JIA	M02730	Weighted median	20	-1.71805	0.967427	0.0757492	-3.61421	0.178102	0.179415	0.0269381	1.19495	0.18 (0.03-1.19)
JIA	M02730	MR Egger	20	-2.45333	1.46915	0.112237	-5.33287	0.426204	0.0860064	0.00483019	1.53143	0.09 (0.00-1.53)
JIA	M02730	Simple mode	20	-2.81749	2.47193	0.268539	-7.66247	2.0275	0.059756	0.000470144	7.59509	0.06 (0.00-7.60)
JIA	M02730	Weighted mode	20	-2.11409	0.968914	0.0418779	-4.01316	-0.215021	0.120743	0.0180761	0.806525	0.12 (0.02-0.81)
JIA	M02734	Inverse variance weighted	40	0.127964	0.879318	0.884296	-1.5955	1.85143	1.13651	0.202807	6.3689	1.14 (0.20- 6.37)
JIA	M02734	Weighted median	40	-0.177944	1.03739	0.863806	-2.21122	1.85533	0.83699	0.109567	6.39382	0.84 (0.11- 6.39)
JIA	M02734	MR Egger	40	6.33913	3.57678	0.0843622	-0.671352	13.3496	566.302	0.511017	627568	566.30 (0.51-627568.29)
JIA	M02734	Simple mode	40	-0.169888	2.33116	0.942277	-4.73895	4.39918	0.84376	0.00874779	81.3841	0.84 (0.01- 81.38)
JIA	M02734	Weighted mode	40	-0.0818131	1.93922	0.966564	-3.88268	3.71906	0.921444	0.0205955	41.2255	0.92 (0.02- 41.23)
JIA	M03127	Inverse variance weighted	16	-0.0401096	0.91491	0.965032	-1.83333	1.75311	0.960684	0.15988	5.77256	0.96 (0.16- 5.77)
JIA	M03127	Weighted median	16	0.602383	1.02962	0.55851	-1.41566	2.62043	1.82647	0.242765	13.7416	1.83 (0.24- 13.74)
JIA	M03127	MR Egger	16	0.302483	4.46529	0.94695	-8.44948	9.05444	1.35321	0.000214012	8556.48	1.35 (0.00-8556.48)
JIA	M03127	Simple mode	16	0.753844	1.66442	0.65709	-2.50841	4.0161	2.12515	0.0813972	55.4844	2.13 (0.08- 55.48)
JIA	M03127	Weighted mode	16	0.644798	1.41065	0.654154	-2.12007	3.40967	1.9056	0.120023	30.2551	1.91 (0.12- 30.26)
JIA	M03141	Inverse variance weighted	22	-0.13815	0.592332	0.815582	-1.29912	1.02282	0.870968	0.272772	2.78103	0.87 (0.27- 2.78)
JIA	M03141	Weighted median	22	-0.245349	0.860276	0.775492	-1.93149	1.44079	0.782431	0.144932	4.22404	0.78 (0.14- 4.22)
JIA	M03141	MR Egger	22	-0.115432	1.37093	0.933735	-2.80246	2.5716	0.890981	0.0606607	13.0867	0.89 (0.06-13.09)
JIA	M03141	Simple mode	22	-0.471689	1.48836	0.754435	-3.38887	2.4455	0.623948	0.0337467	11.5363	0.62 (0.03-11.54)
JIA	M03141	Weighted mode	22	-0.150165	1.13524	0.896025	-2.37524	2.07491	0.860566	0.0929922	7.96383	0.86 (0.09- 7.96)
JIA	M03147	Inverse variance weighted	3	0.653267	1.65476	0.693005	-2.59006	3.8966	1.92181	0.0750153	49.2346	1.92 (0.08- 49.23)
JIA	M03147	Weighted median	3	0.370835	1.94658	0.848913	-3.44447	4.18613	1.44894	0.0319218	65.7681	1.45 (0.03- 65.77)
JIA	M03147	MR Egger	3	-3.28556	4.21464	0.578461	-11.5462	4.97513	0.0374198	9.67232e-06	144.768	0.04 (0.00-144.77)
JIA	M03147	Simple mode	3	0.90037	2.83481	0.780872	-4.65585	6.45659	2.46051	0.00950581	636.886	2.46 (0.01-636.89)
JIA	M03147	Weighted mode	3	-0.498007	2.15089	0.838431	-4.71375	3.71773	0.607741	0.00897111	41.1709	0.61 (0.01- 41.17)
JIA	M10642	Inverse variance weighted	27	-1.44166	0.826834	0.0812306	-3.06225	0.178935	0.236535	0.0467822	1.19594	0.24 (0.05-1.20)
JIA	M10642	Weighted median	27	-2.54622	1.14486	0.0261458	-4.79016	-0.302289	0.078377	0.00831113	0.739124	0.08 (0.01-0.74)
JIA	M10642	MR Egger	27	-3.75351	2.04467	0.0783165	-7.76105	0.254035	0.0234354	0.000426008	1.28922	0.02 (0.00-1.29)
JIA	M10642	Simple mode	27	-3.22266	2.06367	0.13047	-7.26746	0.822139	0.039849	0.000697884	2.27536	0.04 (0.00-2.28)
JIA	M10642	Weighted mode	27	-3.32068	1.73141	0.0661701	-6.71425	0.0728934	0.0361284	0.0012135	1.07562	0.04 (0.00-1.08)
JIA	M11438	Inverse variance weighted	4	0.727239	2.76993	0.792899	-4.70183	6.15631	2.06936	0.00907864	471.683	2.07 (0.01- 471.68)
JIA	M11438	Weighted median	4	2.36826	2.00213	0.23686	-1.55591	6.29243	10.6788	0.210997	540.464	10.68 (0.21- 540.46)
JIA	M11438	MR Egger	4	7.03736	4.44132	0.253937	-1.66762	15.7423	1138.38	0.188696	6.8677e+06	1138.38 (0.19-6867697.17)
JIA	M11438	Simple mode	4	2.64256	2.10886	0.298953	-1.4908	6.77592	14.0491	0.225193	876.482	14.05 (0.23- 876.48)
JIA	M11438	Weighted mode	4	2.58557	1.98592	0.283881	-1.30683	6.47797	13.2709	0.270677	650.651	13.27 (0.27- 650.65)
JIA	M12017	Inverse variance weighted	13	-0.0397623	0.672405	0.952845	-1.35768	1.27815	0.961018	0.257258	3.59	0.96 (0.26- 3.59)
JIA	M12017	Weighted median	13	0.107541	0.908668	0.90579	-1.67345	1.88853	1.11354	0.187599	6.60964	1.11 (0.19- 6.61)
JIA	M12017	MR Egger	13	1.72513	2.1031	0.429473	-2.39695	5.84721	5.61327	0.0909955	346.268	5.61 (0.09-346.27)
JIA	M12017	Simple mode	13	-1.2128	1.27778	0.36127	-3.71725	1.29165	0.297363	0.0243007	3.63877	0.30 (0.02- 3.64)
JIA	M12017	Weighted mode	13	0.100832	1.1116	0.92922	-2.07791	2.27957	1.10609	0.125192	9.7725	1.11 (0.13- 9.77)
JIA	M12035	Inverse variance weighted	32	-0.238358	0.77106	0.757222	-1.74964	1.27292	0.78792	0.173837	3.57126	0.79 (0.17- 3.57)
JIA	M12035	Weighted median	32	-0.724181	1.0888	0.505973	-2.85822	1.40986	0.484722	0.0573707	4.09538	0.48 (0.06- 4.10)
JIA	M12035	MR Egger	32	-1.14935	2.89533	0.694201	-6.8242	4.52549	0.316841	0.00108714	92.3414	0.32 (0.00-92.34)
JIA	M12035	Simple mode	32	-1.84117	2.03486	0.372542	-5.8295	2.14716	0.158631	0.00293955	8.56047	0.16 (0.00- 8.56)
JIA	M12035	Weighted mode	32	-0.626015	1.74926	0.722862	-4.05456	2.80253	0.534718	0.0173432	16.4862	0.53 (0.02-16.49)
JIA	M12067	Inverse variance weighted	21	-0.100948	1.18573	0.932154	-2.42499	2.22309	0.90398	0.0884794	9.23582	0.90 (0.09- 9.24)
JIA	M12067	Weighted median	21	-0.128789	1.51141	0.932093	-3.09115	2.83357	0.879159	0.0454497	17.0061	0.88 (0.05-17.01)
JIA	M12067	MR Egger	21	-0.500805	2.57531	0.847877	-5.5484	4.54679	0.606043	0.00389366	94.3296	0.61 (0.00-94.33)
JIA	M12067	Simple mode	21	-4.45194	2.52027	0.0925803	-9.39168	0.4878	0.0116559	8.34154e-05	1.62873	0.01 (0.00- 1.63)
JIA	M12067	Weighted mode	21	-0.123155	2.12129	0.95428	-4.28089	4.03458	0.884127	0.0138304	56.5191	0.88 (0.01-56.52)
JIA	M12129	Inverse variance weighted	21	-0.146072	0.579591	0.801021	-1.28207	0.989926	0.864096	0.277463	2.69104	0.86 (0.28- 2.69)
JIA	M12129	Weighted median	21	0.169034	0.798692	0.832388	-1.3964	1.73447	1.18416	0.247486	5.66593	1.18 (0.25- 5.67)
JIA	M12129	MR Egger	21	0.468894	1.46433	0.752303	-2.40118	3.33897	1.59823	0.0906106	28.1901	1.60 (0.09-28.19)
JIA	M12129	Simple mode	21	0.273613	1.38075	0.844918	-2.43265	2.97988	1.31471	0.0878037	19.6854	1.31 (0.09-19.69)
JIA	M12129	Weighted mode	21	0.191613	0.917432	0.836672	-1.60655	1.98978	1.2112	0.200578	7.31392	1.21 (0.20- 7.31)
JIA	M12261	Inverse variance weighted	10	-0.107833	0.240357	0.653692	-0.578932	0.363266	0.897777	0.560496	1.43802	0.90 (0.56-1.44)
JIA	M12261	Weighted median	10	0.0619459	0.320108	0.846555	-0.565465	0.689357	1.0639	0.568096	1.99243	1.06 (0.57-1.99)
JIA	M12261	MR Egger	10	-0.356248	0.767646	0.654959	-1.86083	1.14834	0.700299	0.155543	3.15295	0.70 (0.16-3.15)
JIA	M12261	Simple mode	10	0.181182	0.452199	0.698008	-0.705127	1.06749	1.19863	0.494046	2.90808	1.20 (0.49-2.91)
JIA	M12261	Weighted mode	10	0.197595	0.429533	0.656411	-0.64429	1.03948	1.21847	0.525035	2.82775	1.22 (0.53-2.83)
JIA	M12593	Inverse variance weighted	25	-0.228631	1.13536	0.840407	-2.45394	1.99667	0.795622	0.0859546	7.36452	0.80 (0.09- 7.36)
JIA	M12593	Weighted median	25	0.580616	1.49895	0.698499	-2.35733	3.51856	1.78714	0.0946724	33.736	1.79 (0.09- 33.74)
JIA	M12593	MR Egger	25	-1.57474	3.2287	0.630356	-7.903	4.75351	0.20706	0.000369634	115.99	0.21 (0.00- 115.99)
JIA	M12593	Simple mode	25	1.85454	3.09119	0.554167	-4.20419	7.91326	6.38873	0.0149329	2733.28	6.39 (0.01-2733.28)
JIA	M12593	Weighted mode	25	1.53401	2.44512	0.536336	-3.25842	6.32645	4.63675	0.038449	559.167	4.64 (0.04- 559.17)
JIA	M12626	Inverse variance weighted	8	-0.454051	1.21693	0.709064	-2.83922	1.93112	0.63505	0.058471	6.89724	0.64 (0.06-6.900000e+00)
JIA	M12626	Weighted median	8	-0.183984	1.55504	0.905818	-3.23187	2.8639	0.831949	0.0394837	17.5297	0.83 (0.04-1.753000e+01)
JIA	M12626	MR Egger	8	14.0962	10.2233	0.217144	-5.94138	34.1338	1.32408e+06	0.00262839	667014521497154	1324075.56 (0.00-6.670145e+14)
JIA	M12626	Simple mode	8	-0.462699	2.37422	0.851019	-5.11617	4.19077	0.629582	0.00599895	66.0737	0.63 (0.01-6.607000e+01)
JIA	M12626	Weighted mode	8	0.743941	2.25962	0.751612	-3.68492	5.1728	2.10421	0.0250991	176.409	2.10 (0.03-1.764100e+02)
JIA	M12768	Inverse variance weighted	18	-1.04874	0.541586	0.0528153	-2.11025	0.0127662	0.350378	0.121207	1.01285	0.35 (0.12-1.01)
JIA	M12768	Weighted median	18	-0.75829	0.811029	0.349802	-2.34791	0.831327	0.468467	0.0955691	2.29636	0.47 (0.10-2.30)
JIA	M12768	MR Egger	18	-0.520174	0.866579	0.556739	-2.21867	1.17832	0.594417	0.108754	3.24891	0.59 (0.11-3.25)
JIA	M12768	Simple mode	18	-0.997514	1.42188	0.492456	-3.7844	1.78937	0.368795	0.0227224	5.98571	0.37 (0.02-5.99)
JIA	M12768	Weighted mode	18	-0.843984	0.794968	0.303241	-2.40212	0.714152	0.429994	0.0905258	2.04245	0.43 (0.09-2.04)
JIA	M12774	Inverse variance weighted	29	0.642393	0.648453	0.321854	-0.628574	1.91336	1.90102	0.533352	6.77582	1.90 (0.53- 6.78)
JIA	M12774	Weighted median	29	0.733972	0.904607	0.417153	-1.03906	2.507	2.08334	0.353788	12.2681	2.08 (0.35-12.27)
JIA	M12774	MR Egger	29	0.943399	1.49065	0.532138	-1.97828	3.86508	2.5687	0.138307	47.707	2.57 (0.14-47.71)
JIA	M12774	Simple mode	29	-1.10225	1.72814	0.528769	-4.48941	2.2849	0.332122	0.0112273	9.82471	0.33 (0.01- 9.82)
JIA	M12774	Weighted mode	29	1.18666	1.49627	0.434399	-1.74602	4.11935	3.27613	0.174467	61.5191	3.28 (0.17-61.52)
JIA	M15122	Inverse variance weighted	15	0.704959	0.56265	0.210232	-0.397835	1.80775	2.02376	0.671773	6.09674	2.02 (0.67- 6.10)
JIA	M15122	Weighted median	15	0.536791	0.828986	0.517291	-1.08802	2.1616	1.71051	0.336882	8.68505	1.71 (0.34- 8.69)
JIA	M15122	MR Egger	15	0.432062	1.01622	0.677669	-1.55973	2.42385	1.54043	0.210194	11.2892	1.54 (0.21-11.29)
JIA	M15122	Simple mode	15	1.52142	1.40491	0.29714	-1.23221	4.27504	4.57871	0.291648	71.8832	4.58 (0.29-71.88)
JIA	M15122	Weighted mode	15	0.50629	0.799874	0.536961	-1.06146	2.07404	1.65912	0.345949	7.95693	1.66 (0.35- 7.96)
JIA	M15140	Inverse variance weighted	39	3.89329	0.811802	1.61977e-06	2.30216	5.48442	49.072	9.99573	240.909	49.07 (10.00- 240.91)
JIA	M15140	Weighted median	39	2.58607	0.938256	0.00584673	0.747091	4.42505	13.2775	2.11085	83.5173	13.28 ( 2.11- 83.52)
JIA	M15140	MR Egger	39	4.72222	2.18135	0.0369247	0.446763	8.99767	112.417	1.56324	8084.25	112.42 ( 1.56-8084.25)
JIA	M15140	Simple mode	39	2.53584	1.69742	0.143448	-0.79109	5.86278	12.6271	0.45335	351.7	12.63 ( 0.45- 351.70)
JIA	M15140	Weighted mode	39	2.96825	1.40161	0.0407971	0.221092	5.7154	19.4578	1.24744	303.507	19.46 ( 1.25- 303.51)
JIA	M15335	Inverse variance weighted	13	0.0983026	0.210981	0.641265	-0.315221	0.511826	1.1033	0.729628	1.66833	1.10 (0.73-1.67)
JIA	M15335	Weighted median	13	-0.0110109	0.271497	0.96765	-0.543144	0.521122	0.98905	0.580919	1.68392	0.99 (0.58-1.68)
JIA	M15335	MR Egger	13	-0.457771	0.663319	0.504418	-1.75788	0.842335	0.632692	0.17241	2.32178	0.63 (0.17-2.32)
JIA	M15335	Simple mode	13	-0.286549	0.472437	0.555462	-1.21252	0.639427	0.75085	0.297445	1.89539	0.75 (0.30-1.90)
JIA	M15335	Weighted mode	13	-0.0303412	0.35937	0.934108	-0.734707	0.674024	0.970114	0.479646	1.96212	0.97 (0.48-1.96)
JIA	M15365	Inverse variance weighted	9	-0.387621	1.15695	0.737596	-2.65523	1.87999	0.678669	0.0702824	6.55345	0.68 (0.07- 6.55)
JIA	M15365	Weighted median	9	-0.0398325	1.44487	0.978007	-2.87177	2.79211	0.96095	0.0565985	16.3154	0.96 (0.06- 16.32)
JIA	M15365	MR Egger	9	0.0614045	2.65838	0.982216	-5.14903	5.27184	1.06333	0.00580505	194.773	1.06 (0.01-194.77)
JIA	M15365	Simple mode	9	1.0475	2.13505	0.636868	-3.1372	5.23221	2.85052	0.043404	187.205	2.85 (0.04-187.21)
JIA	M15365	Weighted mode	9	0.322292	1.46438	0.831316	-2.5479	3.19249	1.38029	0.0782456	24.3489	1.38 (0.08- 24.35)
JIA	M15488	Inverse variance weighted	15	-2.1143	1.2959	0.102777	-4.65426	0.425652	0.120717	0.00952095	1.53059	0.12 (0.01- 1.53)
JIA	M15488	Weighted median	15	-2.15574	1.73473	0.213981	-5.55581	1.24433	0.115818	0.00386495	3.47062	0.12 (0.00- 3.47)
JIA	M15488	MR Egger	15	-1.24149	4.01722	0.762187	-9.11524	6.63227	0.288954	0.000109976	759.203	0.29 (0.00-759.20)
JIA	M15488	Simple mode	15	-2.31298	2.88689	0.436404	-7.97129	3.34534	0.0989664	0.000345234	28.3701	0.10 (0.00- 28.37)
JIA	M15488	Weighted mode	15	-1.85449	2.72137	0.506701	-7.18836	3.47939	0.156533	0.000755324	32.4399	0.16 (0.00- 32.44)
JIA	M15500	Inverse variance weighted	212	-0.716587	0.577341	0.214537	-1.84818	0.415001	0.488416	0.157524	1.51437	0.49 (0.16- 1.51)
JIA	M15500	Weighted median	212	0.651542	0.872568	0.455247	-1.05869	2.36178	1.9185	0.34691	10.6098	1.92 (0.35- 10.61)
JIA	M15500	MR Egger	212	-0.850292	1.38445	0.539766	-3.56381	1.86323	0.42729	0.0283306	6.44452	0.43 (0.03- 6.44)
JIA	M15500	Simple mode	212	3.04275	2.38514	0.203461	-1.63213	7.71764	20.9629	0.195513	2247.64	20.96 (0.20-2247.64)
JIA	M15500	Weighted mode	212	1.04065	1.28689	0.419621	-1.48164	3.56295	2.83107	0.227264	35.2672	2.83 (0.23- 35.27)
JIA	M15506	Inverse variance weighted	19	0.592253	1.26782	0.640397	-1.89267	3.07717	1.80806	0.15067	21.6969	1.81 (0.15- 21.70)
JIA	M15506	Weighted median	19	0.81508	1.7733	0.645775	-2.6606	4.29076	2.25936	0.0699065	73.0217	2.26 (0.07- 73.02)
JIA	M15506	MR Egger	19	-0.987473	3.72319	0.794027	-8.28492	6.30997	0.372517	0.000252293	550.031	0.37 (0.00-550.03)
JIA	M15506	Simple mode	19	1.09351	2.84565	0.705278	-4.48397	6.67098	2.98472	0.0112885	789.172	2.98 (0.01-789.17)
JIA	M15506	Weighted mode	19	0.687438	2.59129	0.793802	-4.39149	5.76636	1.98861	0.0123823	319.375	1.99 (0.01-319.37)
JIA	M15630	Inverse variance weighted	25	-0.0756977	0.194263	0.696784	-0.456454	0.305058	0.927096	0.633526	1.3567	0.93 (0.63-1.36)
JIA	M15630	Weighted median	25	-0.102	0.252366	0.686084	-0.596637	0.392637	0.90303	0.550661	1.48088	0.90 (0.55-1.48)
JIA	M15630	MR Egger	25	-0.116667	0.285937	0.687035	-0.677105	0.44377	0.889881	0.508086	1.55857	0.89 (0.51-1.56)
JIA	M15630	Simple mode	25	-0.0365609	0.701255	0.958852	-1.41102	1.3379	0.964099	0.243894	3.81103	0.96 (0.24-3.81)
JIA	M15630	Weighted mode	25	-0.214258	0.242019	0.384783	-0.688615	0.2601	0.80714	0.502271	1.29706	0.81 (0.50-1.30)
JIA	M15650	Inverse variance weighted	6	1.29086	2.4823	0.603047	-3.57445	6.15617	3.6359	0.0280307	471.617	3.64 (0.03-4.716200e+02)
JIA	M15650	Weighted median	6	2.77594	3.27413	0.396527	-3.64135	9.19322	16.0537	0.0262169	9830.3	16.05 (0.03-9.830300e+03)
JIA	M15650	MR Egger	6	7.35893	8.52532	0.436719	-9.3507	24.0686	1570.15	8.69045e-05	2.83688e+10	1570.15 (0.00-2.836876e+10)
JIA	M15650	Simple mode	6	2.12386	4.36971	0.64749	-6.44077	10.6885	8.36332	0.00159518	43847.8	8.36 (0.00-4.384777e+04)
JIA	M15650	Weighted mode	6	3.045	3.64487	0.44156	-4.09894	10.1889	21.0101	0.0165902	26607.4	21.01 (0.02-2.660737e+04)
JIA	M15676	Inverse variance weighted	32	1.20097	0.637216	0.0594679	-0.0479707	2.44992	3.32335	0.953162	11.5874	3.32 (0.95- 11.59)
JIA	M15676	Weighted median	32	1.56312	0.962663	0.104429	-0.323697	3.44994	4.7737	0.72347	31.4986	4.77 (0.72- 31.50)
JIA	M15676	MR Egger	32	1.86277	1.28639	0.157974	-0.658567	4.3841	6.44154	0.517593	80.1661	6.44 (0.52- 80.17)
JIA	M15676	Simple mode	32	2.83029	2.07787	0.182979	-1.24234	6.90293	16.9504	0.288708	995.182	16.95 (0.29-995.18)
JIA	M15676	Weighted mode	32	2.73346	1.68551	0.114986	-0.570132	6.03706	15.3861	0.565451	418.658	15.39 (0.57-418.66)
JIA	M15677	Inverse variance weighted	8	-0.365559	0.291532	0.20987	-0.936961	0.205844	0.693809	0.391817	1.22856	0.69 (0.39-1.23)
JIA	M15677	Weighted median	8	-0.371457	0.391011	0.342117	-1.13784	0.394925	0.689729	0.320511	1.48427	0.69 (0.32-1.48)
JIA	M15677	MR Egger	8	-1.1887	0.774677	0.175819	-2.70707	0.329668	0.304617	0.0667322	1.39051	0.30 (0.07-1.39)
JIA	M15677	Simple mode	8	-0.26924	0.555468	0.642682	-1.35796	0.819477	0.76396	0.257186	2.26931	0.76 (0.26-2.27)
JIA	M15677	Weighted mode	8	-0.491267	0.408711	0.268447	-1.29234	0.309807	0.61185	0.274627	1.36316	0.61 (0.27-1.36)
JIA	M15749	Inverse variance weighted	11	0.457734	0.388015	0.238127	-0.302775	1.21824	1.58049	0.738765	3.38124	1.58 (0.74-3.38)
JIA	M15749	Weighted median	11	0.297437	0.550024	0.588665	-0.78061	1.37548	1.3464	0.458127	3.95699	1.35 (0.46-3.96)
JIA	M15749	MR Egger	11	0.168145	0.614333	0.790491	-1.03595	1.37224	1.18311	0.35489	3.94416	1.18 (0.35-3.94)
JIA	M15749	Simple mode	11	0.254287	0.821067	0.763144	-1.355	1.86358	1.28954	0.257946	6.44676	1.29 (0.26-6.45)
JIA	M15749	Weighted mode	11	0.254287	0.616204	0.688559	-0.953473	1.46205	1.28954	0.3854	4.31478	1.29 (0.39-4.31)
JIA	M15753	Inverse variance weighted	13	0.276848	0.353739	0.433843	-0.416481	0.970176	1.31897	0.659363	2.63841	1.32 (0.66-2.64)
JIA	M15753	Weighted median	13	0.447913	0.44696	0.316279	-0.428128	1.32395	1.56504	0.651728	3.75825	1.57 (0.65-3.76)
JIA	M15753	MR Egger	13	0.280831	0.72938	0.707558	-1.14875	1.71042	1.32423	0.317031	5.53127	1.32 (0.32-5.53)
JIA	M15753	Simple mode	13	0.385197	0.637036	0.556659	-0.863394	1.63379	1.4699	0.421728	5.12324	1.47 (0.42-5.12)
JIA	M15753	Weighted mode	13	0.524252	0.455403	0.272079	-0.368338	1.41684	1.68919	0.691883	4.12407	1.69 (0.69-4.12)
JIA	M15778	Inverse variance weighted	37	0.521093	0.660772	0.430339	-0.774021	1.81621	1.68387	0.461155	6.14849	1.68 (0.46- 6.15)
JIA	M15778	Weighted median	37	-0.464791	0.97593	0.633893	-2.37761	1.44803	0.628266	0.0927717	4.25473	0.63 (0.09- 4.25)
JIA	M15778	MR Egger	37	-0.0923701	1.8394	0.960234	-3.69759	3.51285	0.911768	0.0247832	33.5437	0.91 (0.02-33.54)
JIA	M15778	Simple mode	37	-0.787905	1.7167	0.649018	-4.15263	2.57682	0.454797	0.015723	13.1553	0.45 (0.02-13.16)
JIA	M15778	Weighted mode	37	-0.592742	1.41165	0.677059	-3.35957	2.17409	0.55281	0.0347502	8.79416	0.55 (0.03- 8.79)
JIA	M15958	Inverse variance weighted	9	0.239469	0.400839	0.550228	-0.546176	1.02511	1.27057	0.57916	2.78741	1.27 (0.58-2.79)
JIA	M15958	Weighted median	9	0.252818	0.493141	0.608184	-0.713739	1.21937	1.28765	0.489809	3.38507	1.29 (0.49-3.39)
JIA	M15958	MR Egger	9	0.355366	0.612805	0.580159	-0.845732	1.55646	1.4267	0.429243	4.74203	1.43 (0.43-4.74)
JIA	M15958	Simple mode	9	-0.23336	0.746153	0.762467	-1.69582	1.2291	0.791868	0.183449	3.41815	0.79 (0.18-3.42)
JIA	M15958	Weighted mode	9	0.233062	0.464154	0.629109	-0.676681	1.1428	1.26246	0.508301	3.13555	1.26 (0.51-3.14)
JIA	M15990	Inverse variance weighted	18	-0.551673	0.337079	0.101707	-1.21235	0.109001	0.575985	0.297498	1.11516	0.58 (0.30-1.12)
JIA	M15990	Weighted median	18	-0.276536	0.43443	0.524419	-1.12802	0.574947	0.758406	0.323674	1.77704	0.76 (0.32-1.78)
JIA	M15990	MR Egger	18	-0.303401	0.472786	0.530135	-1.23006	0.623258	0.738303	0.292275	1.865	0.74 (0.29-1.86)
JIA	M15990	Simple mode	18	-1.33392	1.03188	0.213406	-3.3564	0.688563	0.263443	0.0348604	1.99085	0.26 (0.03-1.99)
JIA	M15990	Weighted mode	18	-0.294678	0.425012	0.497461	-1.1277	0.538345	0.744772	0.323777	1.71317	0.74 (0.32-1.71)
JIA	M15996	Inverse variance weighted	4	0.405668	1.11278	0.715444	-1.77538	2.58671	1.5003	0.169419	13.286	1.50 (0.17-13.29)
JIA	M15996	Weighted median	4	-0.318644	1.158	0.783187	-2.58832	1.95104	0.727134	0.0751458	7.03597	0.73 (0.08- 7.04)
JIA	M15996	MR Egger	4	-4.30981	2.51163	0.22831	-9.23261	0.612995	0.0134361	9.77977e-05	1.84595	0.01 (0.00- 1.85)
JIA	M15996	Simple mode	4	-0.00510786	1.96908	0.998093	-3.8645	3.85428	0.994905	0.0209735	47.1947	0.99 (0.02-47.19)
JIA	M15996	Weighted mode	4	-0.769337	1.14796	0.550718	-3.01933	1.48066	0.46332	0.0488339	4.39583	0.46 (0.05- 4.40)
JIA	M16634	Inverse variance weighted	9	0.253769	0.566312	0.654076	-0.856203	1.36374	1.28887	0.424772	3.91079	1.29 (0.42- 3.91)
JIA	M16634	Weighted median	9	0.242398	0.747161	0.745616	-1.22204	1.70683	1.2743	0.294629	5.51148	1.27 (0.29- 5.51)
JIA	M16634	MR Egger	9	0.182331	1.25656	0.888719	-2.28052	2.64519	1.20001	0.102231	14.0861	1.20 (0.10-14.09)
JIA	M16634	Simple mode	9	-0.210307	1.19946	0.865173	-2.56125	2.14063	0.810335	0.0772085	8.50481	0.81 (0.08- 8.50)
JIA	M16634	Weighted mode	9	0.118255	0.992839	0.908127	-1.82771	2.06422	1.12553	0.160781	7.87915	1.13 (0.16- 7.88)
JIA	M16816	Inverse variance weighted	13	0.52572	0.646122	0.415843	-0.740679	1.79212	1.69168	0.47679	6.00216	1.69 (0.48- 6.00)
JIA	M16816	Weighted median	13	0.123748	0.954634	0.89686	-1.74733	1.99483	1.13173	0.174238	7.35096	1.13 (0.17- 7.35)
JIA	M16816	MR Egger	13	0.215475	1.11346	0.85008	-1.96691	2.39786	1.24045	0.139889	10.9996	1.24 (0.14-11.00)
JIA	M16816	Simple mode	13	-0.28237	1.34563	0.837311	-2.9198	2.35506	0.753995	0.0539446	10.5387	0.75 (0.05-10.54)
JIA	M16816	Weighted mode	13	0.0596396	0.941823	0.950551	-1.78633	1.90561	1.06145	0.167573	6.72353	1.06 (0.17- 6.72)
JIA	M16818	Inverse variance weighted	7	-0.0468523	0.782429	0.952251	-1.58041	1.48671	0.954228	0.20589	4.42251	0.95 (0.21- 4.42)
JIA	M16818	Weighted median	7	-0.112866	1.05285	0.91463	-2.17645	1.95072	0.89327	0.113443	7.03374	0.89 (0.11- 7.03)
JIA	M16818	MR Egger	7	-2.06201	1.84926	0.315536	-5.68655	1.56254	0.127198	0.00339126	4.77091	0.13 (0.00- 4.77)
JIA	M16818	Simple mode	7	0.1306	1.55126	0.935644	-2.90987	3.17107	1.13951	0.0544829	23.833	1.14 (0.05-23.83)
JIA	M16818	Weighted mode	7	-0.017097	1.32411	0.990117	-2.61235	2.57815	0.983048	0.0733623	13.1728	0.98 (0.07-13.17)
JIA	M16821	Inverse variance weighted	18	-0.0791647	0.757318	0.916746	-1.56351	1.40518	0.923888	0.2094	4.07625	0.92 (0.21- 4.08)
JIA	M16821	Weighted median	18	0.00654373	0.96918	0.994613	-1.89305	1.90614	1.00657	0.150612	6.72705	1.01 (0.15- 6.73)
JIA	M16821	MR Egger	18	-0.981713	2.03091	0.63537	-4.9623	2.99887	0.374669	0.00699683	20.0629	0.37 (0.01-20.06)
JIA	M16821	Simple mode	18	0.807652	1.648	0.630342	-2.42243	4.03773	2.24264	0.0887061	56.6975	2.24 (0.09-56.70)
JIA	M16821	Weighted mode	18	0.0852341	1.25839	0.946789	-2.38121	2.55168	1.08897	0.0924385	12.8286	1.09 (0.09-12.83)
JIA	M16822	Inverse variance weighted	20	-0.290559	0.695657	0.676184	-1.65405	1.07293	0.747845	0.191274	2.92393	0.75 (0.19- 2.92)
JIA	M16822	Weighted median	20	0.25562	0.987377	0.795722	-1.67964	2.19088	1.29126	0.186441	8.94307	1.29 (0.19- 8.94)
JIA	M16822	MR Egger	20	0.980628	2.93115	0.741828	-4.76443	6.72568	2.66613	0.00852777	833.541	2.67 (0.01-833.54)
JIA	M16822	Simple mode	20	0.902091	1.8944	0.63937	-2.81094	4.61512	2.46475	0.0601487	101	2.46 (0.06-101.00)
JIA	M16822	Weighted mode	20	0.969866	1.85808	0.607722	-2.67197	4.61171	2.63759	0.0691157	100.656	2.64 (0.07-100.66)
JIA	M16823	Inverse variance weighted	11	0.241913	0.171811	0.159125	-0.0948358	0.578663	1.27368	0.909522	1.78365	1.27 (0.91-1.78)
JIA	M16823	Weighted median	11	0.275723	0.241466	0.253508	-0.197551	0.748997	1.31748	0.820739	2.11488	1.32 (0.82-2.11)
JIA	M16823	MR Egger	11	0.322923	0.340955	0.368315	-0.345348	0.991195	1.38116	0.707974	2.69445	1.38 (0.71-2.69)
JIA	M16823	Simple mode	11	-0.358224	0.456031	0.450356	-1.25205	0.535597	0.698916	0.285919	1.70847	0.70 (0.29-1.71)
JIA	M16823	Weighted mode	11	0.427862	0.311243	0.199246	-0.182174	1.0379	1.53397	0.833457	2.82328	1.53 (0.83-2.82)
JIA	M17799	Inverse variance weighted	111	-0.0935327	0.0598849	0.118317	-0.210907	0.0238416	0.910708	0.809849	1.02413	0.91 (0.81-1.02)
JIA	M17799	Weighted median	111	-0.0574449	0.091369	0.529536	-0.236528	0.121638	0.944174	0.789364	1.12935	0.94 (0.79-1.13)
JIA	M17799	MR Egger	111	-0.139276	0.159445	0.384308	-0.451789	0.173236	0.869988	0.636488	1.18915	0.87 (0.64-1.19)
JIA	M17799	Simple mode	111	0.0653391	0.229051	0.775982	-0.383602	0.51428	1.06752	0.681403	1.67243	1.07 (0.68-1.67)
JIA	M17799	Weighted mode	111	0.05192	0.170382	0.76115	-0.282029	0.385869	1.05329	0.754252	1.47089	1.05 (0.75-1.47)
JIA	M17805	Inverse variance weighted	9	0.661497	0.879494	0.451971	-1.06231	2.3853	1.93769	0.345656	10.8624	1.94 (0.35- 10.86)
JIA	M17805	Weighted median	9	0.613134	1.03392	0.55317	-1.41335	2.63962	1.84621	0.243326	14.0079	1.85 (0.24- 14.01)
JIA	M17805	MR Egger	9	-1.0101	2.93597	0.740918	-6.7646	4.7444	0.364183	0.00115391	114.939	0.36 (0.00-114.94)
JIA	M17805	Simple mode	9	2.83046	2.03846	0.202413	-1.16492	6.82584	16.9533	0.311948	921.348	16.95 (0.31-921.35)
JIA	M17805	Weighted mode	9	-0.91441	1.26581	0.490631	-3.39541	1.56659	0.400753	0.0335269	4.79027	0.40 (0.03- 4.79)
JIA	M17807	Inverse variance weighted	21	-0.22075	0.274622	0.421494	-0.759009	0.317509	0.801917	0.46813	1.3737	0.80 (0.47-1.37)
JIA	M17807	Weighted median	21	0.00107573	0.424042	0.997976	-0.830047	0.832199	1.00108	0.436029	2.29837	1.00 (0.44-2.30)
JIA	M17807	MR Egger	21	0.393314	0.547572	0.481321	-0.679928	1.46656	1.48188	0.506653	4.33428	1.48 (0.51-4.33)
JIA	M17807	Simple mode	21	-0.606354	0.706361	0.400832	-1.99082	0.778113	0.545336	0.136583	2.17736	0.55 (0.14-2.18)
JIA	M17807	Weighted mode	21	-0.00937019	0.513563	0.985624	-1.01595	0.997213	0.990674	0.362057	2.71072	0.99 (0.36-2.71)
JIA	M17945	Inverse variance weighted	33	0.289771	0.598608	0.628333	-0.8835	1.46304	1.33612	0.413334	4.31908	1.34 (0.41- 4.32)
JIA	M17945	Weighted median	33	0.638793	0.96485	0.50793	-1.25231	2.5299	1.89419	0.285843	12.5522	1.89 (0.29-12.55)
JIA	M17945	MR Egger	33	1.27715	1.03908	0.228278	-0.759451	3.31374	3.58639	0.467923	27.4878	3.59 (0.47-27.49)
JIA	M17945	Simple mode	33	-2.13894	2.02361	0.29843	-6.10523	1.82734	0.117779	0.00223117	6.21734	0.12 (0.00- 6.22)
JIA	M17945	Weighted mode	33	0.985148	0.974109	0.319444	-0.924105	2.8944	2.67821	0.396886	18.0727	2.68 (0.40-18.07)
JIA	M18254	Inverse variance weighted	9	-0.269479	0.349405	0.440558	-0.954312	0.415354	0.763777	0.385077	1.51491	0.76 (0.39-1.51)
JIA	M18254	Weighted median	9	-0.0571322	0.46903	0.90305	-0.976431	0.862167	0.944469	0.376653	2.36829	0.94 (0.38-2.37)
JIA	M18254	MR Egger	9	-1.32839	1.1258	0.276562	-3.53496	0.878188	0.264904	0.0291598	2.40653	0.26 (0.03-2.41)
JIA	M18254	Simple mode	9	0.021236	0.674744	0.975664	-1.30126	1.34373	1.02146	0.272188	3.83333	1.02 (0.27-3.83)
JIA	M18254	Weighted mode	9	0.0153226	0.671089	0.982343	-1.30001	1.33066	1.01544	0.272529	3.78353	1.02 (0.27-3.78)
JIA	M18281	Inverse variance weighted	11	-0.0127047	0.136716	0.925961	-0.280669	0.255259	0.987376	0.755279	1.2908	0.99 (0.76-1.29)
JIA	M18281	Weighted median	11	-0.122825	0.152992	0.422078	-0.42269	0.177039	0.884418	0.655282	1.19368	0.88 (0.66-1.19)
JIA	M18281	MR Egger	11	0.168384	0.371518	0.661111	-0.559792	0.89656	1.18339	0.571328	2.45116	1.18 (0.57-2.45)
JIA	M18281	Simple mode	11	-0.076993	0.239145	0.754119	-0.545717	0.391731	0.925896	0.579426	1.47954	0.93 (0.58-1.48)
JIA	M18281	Weighted mode	11	-0.076993	0.20973	0.72119	-0.488064	0.334078	0.925896	0.613814	1.39665	0.93 (0.61-1.40)
JIA	M18283	Inverse variance weighted	9	-0.39621	0.487423	0.416294	-1.35156	0.559138	0.672865	0.258837	1.74916	0.67 (0.26-1.75)
JIA	M18283	Weighted median	9	-1.13375	0.554235	0.0407941	-2.22005	-0.0474515	0.321824	0.108603	0.953657	0.32 (0.11-0.95)
JIA	M18283	MR Egger	9	-1.79632	1.41031	0.243428	-4.56054	0.967894	0.165908	0.0104564	2.6324	0.17 (0.01-2.63)
JIA	M18283	Simple mode	9	-1.16607	0.831957	0.198619	-2.79671	0.464567	0.311589	0.0610108	1.59133	0.31 (0.06-1.59)
JIA	M18283	Weighted mode	9	-1.22045	0.649294	0.0969568	-2.49307	0.052167	0.295098	0.0826562	1.05355	0.30 (0.08-1.05)
JIA	M18335	Inverse variance weighted	4	-0.380074	0.440464	0.388195	-1.24338	0.483235	0.683811	0.288407	1.62131	0.68 (0.29-1.62)
JIA	M18335	Weighted median	4	-0.621459	0.566631	0.272746	-1.73206	0.489139	0.53716	0.17692	1.63091	0.54 (0.18-1.63)
JIA	M18335	MR Egger	4	-1.07113	1.0833	0.426998	-3.1944	1.05214	0.34262	0.0409909	2.86377	0.34 (0.04-2.86)
JIA	M18335	Simple mode	4	0.310728	0.791012	0.720699	-1.23966	1.86111	1.36442	0.289484	6.43088	1.36 (0.29-6.43)
JIA	M18335	Weighted mode	4	-0.827272	0.73157	0.340364	-2.26115	0.606605	0.43724	0.104231	1.83419	0.44 (0.10-1.83)
JIA	M18349	Inverse variance weighted	16	-0.00602084	0.56006	0.991423	-1.10374	1.0917	0.993997	0.331629	2.97932	0.99 (0.33- 2.98)
JIA	M18349	Weighted median	16	-0.132976	0.816703	0.87066	-1.73372	1.46776	0.875486	0.176627	4.33951	0.88 (0.18- 4.34)
JIA	M18349	MR Egger	16	-0.259383	1.04096	0.806844	-2.29967	1.78091	0.771528	0.100292	5.93525	0.77 (0.10- 5.94)
JIA	M18349	Simple mode	16	0.3953	1.32782	0.770011	-2.20723	2.99783	1.48483	0.110005	20.0419	1.48 (0.11-20.04)
JIA	M18349	Weighted mode	16	-0.551013	0.851146	0.527172	-2.21926	1.11723	0.576366	0.10869	3.05638	0.58 (0.11- 3.06)
JIA	M18357	Inverse variance weighted	6	0.128545	0.417775	0.758318	-0.690293	0.947384	1.13717	0.501429	2.57895	1.14 (0.50- 2.58)
JIA	M18357	Weighted median	6	-0.00399885	0.523982	0.993911	-1.031	1.02301	0.996009	0.356649	2.78154	1.00 (0.36- 2.78)
JIA	M18357	MR Egger	6	-2.20905	2.55621	0.436228	-7.21921	2.80112	0.109805	0.000732377	16.4632	0.11 (0.00-16.46)
JIA	M18357	Simple mode	6	-0.160479	0.764841	0.842089	-1.65957	1.33861	0.851735	0.190221	3.81373	0.85 (0.19- 3.81)
JIA	M18357	Weighted mode	6	-0.0872955	0.716924	0.907828	-1.49247	1.31788	0.916406	0.224817	3.73548	0.92 (0.22- 3.74)
JIA	M18369	Inverse variance weighted	35	0.740367	0.733322	0.312683	-0.696944	2.17768	2.09671	0.498105	8.82579	2.10 (0.50- 8.83)
JIA	M18369	Weighted median	35	0.706867	1.00469	0.481704	-1.26233	2.67607	2.02763	0.282993	14.5278	2.03 (0.28- 14.53)
JIA	M18369	MR Egger	35	-0.951806	1.60255	0.556607	-4.0928	2.18919	0.386043	0.0166924	8.92799	0.39 (0.02- 8.93)
JIA	M18369	Simple mode	35	1.01433	1.92446	0.601565	-2.75761	4.78628	2.75752	0.0634431	119.854	2.76 (0.06-119.85)
JIA	M18369	Weighted mode	35	0.814089	1.56306	0.60586	-2.24951	3.87769	2.25712	0.105451	48.3123	2.26 (0.11- 48.31)
JIA	M18392	Inverse variance weighted	3	-0.451068	1.28113	0.724774	-2.96209	2.05995	0.636947	0.0517108	7.8456	0.64 (0.05-7.850000e+00)
JIA	M18392	Weighted median	3	0.528993	1.06642	0.619863	-1.5612	2.61918	1.69722	0.209885	13.7245	1.70 (0.21-1.372000e+01)
JIA	M18392	MR Egger	3	3.81286	50.0166	0.951563	-94.2197	101.845	45.2799	1.20472e-41	1.70187e+44	45.28 (0.00-1.701871e+44)
JIA	M18392	Simple mode	3	0.874005	1.28967	0.567853	-1.65375	3.40176	2.39649	0.191331	30.0168	2.40 (0.19-3.002000e+01)
JIA	M18392	Weighted mode	3	0.822792	1.186	0.55958	-1.50176	3.14735	2.27685	0.222738	23.2742	2.28 (0.22-2.327000e+01)
JIA	M18394	Inverse variance weighted	14	0.25149	0.277415	0.364647	-0.292245	0.795224	1.28594	0.746586	2.21494	1.29 (0.75-2.21)
JIA	M18394	Weighted median	14	0.266876	0.364812	0.464447	-0.448156	0.981909	1.30588	0.638805	2.66955	1.31 (0.64-2.67)
JIA	M18394	MR Egger	14	0.566651	0.614597	0.3747	-0.637959	1.77126	1.76235	0.52837	5.87826	1.76 (0.53-5.88)
JIA	M18394	Simple mode	14	-0.106244	0.590976	0.8601	-1.26456	1.05207	0.899206	0.282364	2.86357	0.90 (0.28-2.86)
JIA	M18394	Weighted mode	14	0.34719	0.485447	0.487135	-0.604287	1.29867	1.41509	0.546464	3.66441	1.42 (0.55-3.66)
JIA	M18467	Inverse variance weighted	11	-0.431006	0.534624	0.420136	-1.47887	0.616857	0.649855	0.227895	1.85309	0.65 (0.23- 1.85)
JIA	M18467	Weighted median	11	-0.162799	0.695515	0.81493	-1.52601	1.20041	0.849762	0.217402	3.32148	0.85 (0.22- 3.32)
JIA	M18467	MR Egger	11	0.930139	1.18842	0.453922	-1.39917	3.25945	2.53486	0.246802	26.0351	2.53 (0.25-26.04)
JIA	M18467	Simple mode	11	0.379855	1.17225	0.752584	-1.91775	2.67746	1.46207	0.146937	14.5481	1.46 (0.15-14.55)
JIA	M18467	Weighted mode	11	0.136485	0.782265	0.864975	-1.39676	1.66973	1.14624	0.247398	5.31071	1.15 (0.25- 5.31)
JIA	M18474	Inverse variance weighted	12	0.0825974	0.104478	0.429194	-0.122179	0.287374	1.0861	0.88499	1.33292	1.09 (0.88-1.33)
JIA	M18474	Weighted median	12	0.0699106	0.143919	0.627135	-0.212171	0.351992	1.07241	0.808826	1.4219	1.07 (0.81-1.42)
JIA	M18474	MR Egger	12	0.0378461	0.152251	0.808718	-0.260566	0.336258	1.03857	0.770616	1.3997	1.04 (0.77-1.40)
JIA	M18474	Simple mode	12	0.134066	0.211475	0.539069	-0.280425	0.548558	1.14347	0.755462	1.73075	1.14 (0.76-1.73)
JIA	M18474	Weighted mode	12	0.0858438	0.14836	0.574504	-0.204942	0.37663	1.08964	0.814694	1.45736	1.09 (0.81-1.46)
JIA	M18476	Inverse variance weighted	8	-0.0109913	0.361472	0.975742	-0.719477	0.697494	0.989069	0.487007	2.00871	0.99 (0.49-2.01)
JIA	M18476	Weighted median	8	-0.171541	0.459226	0.708745	-1.07162	0.728543	0.842366	0.342452	2.07206	0.84 (0.34-2.07)
JIA	M18476	MR Egger	8	-0.332417	0.688324	0.646256	-1.68153	1.0167	0.717189	0.186089	2.76405	0.72 (0.19-2.76)
JIA	M18476	Simple mode	8	-0.0746931	0.71129	0.919313	-1.46882	1.31944	0.928028	0.230197	3.74131	0.93 (0.23-3.74)
JIA	M18476	Weighted mode	8	-0.264588	0.470512	0.591428	-1.18679	0.657614	0.767522	0.305199	1.93018	0.77 (0.31-1.93)
JIA	M18477	Inverse variance weighted	6	-0.171205	0.326581	0.600116	-0.811303	0.468894	0.842649	0.444279	1.59823	0.84 (0.44- 1.60)
JIA	M18477	Weighted median	6	0.154154	0.321649	0.631753	-0.476278	0.784586	1.16667	0.621091	2.1915	1.17 (0.62- 2.19)
JIA	M18477	MR Egger	6	0.138378	1.69934	0.939011	-3.19232	3.46908	1.14841	0.0410763	32.1072	1.15 (0.04-32.11)
JIA	M18477	Simple mode	6	0.33397	0.511548	0.542669	-0.668664	1.3366	1.3965	0.512392	3.8061	1.40 (0.51- 3.81)
JIA	M18477	Weighted mode	6	0.213113	0.479564	0.675336	-0.726832	1.15306	1.23752	0.483438	3.16787	1.24 (0.48- 3.17)
JIA	M18494	Inverse variance weighted	11	-0.258412	0.233393	0.268209	-0.715863	0.199038	0.772277	0.48877	1.22023	0.77 (0.49-1.22)
JIA	M18494	Weighted median	11	-0.318761	0.315843	0.312861	-0.937813	0.300292	0.72705	0.391483	1.35025	0.73 (0.39-1.35)
JIA	M18494	MR Egger	11	-0.390401	0.382794	0.33442	-1.14068	0.359875	0.676786	0.319603	1.43315	0.68 (0.32-1.43)
JIA	M18494	Simple mode	11	0.0296187	0.453246	0.949185	-0.858742	0.91798	1.03006	0.423695	2.50423	1.03 (0.42-2.50)
JIA	M18494	Weighted mode	11	-0.248187	0.339264	0.481237	-0.913144	0.41677	0.780214	0.401261	1.51705	0.78 (0.40-1.52)
JIA	M18497	Inverse variance weighted	14	0.251206	0.191806	0.190301	-0.124734	0.627146	1.28557	0.882732	1.87226	1.29 (0.88-1.87)
JIA	M18497	Weighted median	14	0.260579	0.263798	0.323251	-0.256465	0.777622	1.29768	0.773782	2.17629	1.30 (0.77-2.18)
JIA	M18497	MR Egger	14	0.391669	0.331918	0.260857	-0.25889	1.04223	1.47945	0.771908	2.83553	1.48 (0.77-2.84)
JIA	M18497	Simple mode	14	0.467405	0.426104	0.292577	-0.367758	1.30257	1.59585	0.692284	3.67873	1.60 (0.69-3.68)
JIA	M18497	Weighted mode	14	0.0777758	0.362561	0.833472	-0.632843	0.788395	1.08088	0.53108	2.19986	1.08 (0.53-2.20)
JIA	M18929	Inverse variance weighted	11	-1.32905	0.819282	0.104757	-2.93485	0.276739	0.264728	0.0531389	1.31882	0.26 (0.05- 1.32)
JIA	M18929	Weighted median	11	-0.629669	1.12256	0.574851	-2.82989	1.57055	0.532768	0.0590194	4.8093	0.53 (0.06- 4.81)
JIA	M18929	MR Egger	11	1.49863	1.79773	0.426065	-2.02493	5.02218	4.47553	0.132003	151.742	4.48 (0.13-151.74)
JIA	M18929	Simple mode	11	-0.94055	1.62988	0.576655	-4.13512	2.25402	0.390413	0.0160007	9.52597	0.39 (0.02- 9.53)
JIA	M18929	Weighted mode	11	-0.730592	1.20552	0.557993	-3.0934	1.63222	0.481624	0.0453474	5.11521	0.48 (0.05- 5.12)
JIA	M19323	Inverse variance weighted	5	0.522114	0.672963	0.437842	-0.796894	1.84112	1.68559	0.450727	6.3036	1.69 (0.45- 6.30)
JIA	M19323	Weighted median	5	0.50877	0.829109	0.539457	-1.11628	2.13382	1.66324	0.327495	8.44711	1.66 (0.33- 8.45)
JIA	M19323	MR Egger	5	-0.675588	1.35751	0.652911	-3.33631	1.98514	0.508857	0.0355678	7.28005	0.51 (0.04- 7.28)
JIA	M19323	Simple mode	5	1.14509	1.21026	0.397647	-1.22703	3.51721	3.14272	0.293163	33.6902	3.14 (0.29-33.69)
JIA	M19323	Weighted mode	5	0.537096	0.876909	0.573323	-1.18164	2.25584	1.71103	0.306774	9.54328	1.71 (0.31- 9.54)
JIA	M19324	Inverse variance weighted	4	1.26061	0.566679	0.0261109	0.149919	2.3713	3.52758	1.16174	10.7113	3.53 (1.16-10.71)
JIA	M19324	Weighted median	4	1.35317	0.686856	0.0488279	0.0069314	2.69941	3.86967	1.00696	14.8709	3.87 (1.01-14.87)
JIA	M19324	MR Egger	4	0.482542	1.18613	0.723545	-1.84226	2.80735	1.62019	0.158458	16.5659	1.62 (0.16-16.57)
JIA	M19324	Simple mode	4	2.1604	1.12619	0.150886	-0.0469366	4.36773	8.67458	0.954148	78.8644	8.67 (0.95-78.86)
JIA	M19324	Weighted mode	4	0.569643	0.725842	0.489838	-0.853008	1.99229	1.76764	0.426131	7.33233	1.77 (0.43- 7.33)
JIA	M19362	Inverse variance weighted	19	-0.2443	1.08632	0.822066	-2.37349	1.88488	0.783252	0.0931555	6.58559	0.78 (0.09- 6.59)
JIA	M19362	Weighted median	19	-0.857457	1.50705	0.569381	-3.81128	2.09637	0.424239	0.0221198	8.13656	0.42 (0.02- 8.14)
JIA	M19362	MR Egger	19	-5.82577	2.466	0.0303415	-10.6591	-0.992402	0.00295054	2.34854e-05	0.370685	0.00 (0.00- 0.37)
JIA	M19362	Simple mode	19	0.185177	3.03913	0.952086	-5.77152	6.14187	1.20343	0.00311502	464.924	1.20 (0.00-464.92)
JIA	M19362	Weighted mode	19	-3.52808	2.16523	0.120598	-7.77194	0.715777	0.0293611	0.000421393	2.04578	0.03 (0.00- 2.05)
JIA	M19364	Inverse variance weighted	19	0.747827	0.63536	0.239191	-0.497479	1.99313	2.1124	0.608062	7.33849	2.11 (0.61- 7.34)
JIA	M19364	Weighted median	19	0.0974496	0.885661	0.912385	-1.63845	1.83334	1.10236	0.194282	6.25477	1.10 (0.19- 6.25)
JIA	M19364	MR Egger	19	0.044444	1.5995	0.978156	-3.09058	3.17947	1.04545	0.0454756	24.0339	1.05 (0.05-24.03)
JIA	M19364	Simple mode	19	-0.412265	1.46067	0.780975	-3.27517	2.45064	0.662149	0.0378104	11.5958	0.66 (0.04-11.60)
JIA	M19364	Weighted mode	19	-0.0440719	1.1606	0.970127	-2.31884	2.2307	0.956885	0.0983873	9.30637	0.96 (0.10- 9.31)
JIA	M19368	Inverse variance weighted	12	0.350077	0.80065	0.661937	-1.2192	1.91935	1.41918	0.295467	6.81653	1.42 (0.30- 6.82)
JIA	M19368	Weighted median	12	-0.0493005	1.13043	0.965213	-2.26494	2.16634	0.951895	0.103837	8.72624	0.95 (0.10- 8.73)
JIA	M19368	MR Egger	12	0.472421	1.92803	0.81139	-3.30653	4.25137	1.60387	0.0366432	70.2015	1.60 (0.04-70.20)
JIA	M19368	Simple mode	12	-0.0893678	1.67993	0.958528	-3.38203	3.20329	0.914509	0.0339785	24.6134	0.91 (0.03-24.61)
JIA	M19368	Weighted mode	12	-0.307548	1.20369	0.803048	-2.66678	2.05169	0.735247	0.0694755	7.781	0.74 (0.07- 7.78)
JIA	M19396	Inverse variance weighted	6	-0.539544	0.91841	0.556884	-2.33963	1.26054	0.583014	0.0963635	3.52733	0.58 (0.10- 3.53)
JIA	M19396	Weighted median	6	-0.735653	1.11912	0.510954	-2.92912	1.45781	0.479192	0.0534441	4.29655	0.48 (0.05- 4.30)
JIA	M19396	MR Egger	6	1.93818	4.09562	0.660716	-6.08924	9.9656	6.94612	0.00226714	21281.7	6.95 (0.00-21281.69)
JIA	M19396	Simple mode	6	-1.0216	1.54739	0.538315	-4.05449	2.01128	0.360017	0.0173443	7.47291	0.36 (0.02- 7.47)
JIA	M19396	Weighted mode	6	-0.970757	1.49535	0.544857	-3.90165	1.96013	0.378796	0.0202086	7.10028	0.38 (0.02- 7.10)
JIA	M19414	Inverse variance weighted	13	0.191078	0.636567	0.764047	-1.05659	1.43875	1.21055	0.347638	4.21542	1.21 (0.35- 4.22)
JIA	M19414	Weighted median	13	0.558353	0.848478	0.510497	-1.10466	2.22137	1.74779	0.331322	9.21996	1.75 (0.33- 9.22)
JIA	M19414	MR Egger	13	0.554797	1.23165	0.661136	-1.85924	2.96884	1.74159	0.15579	19.4693	1.74 (0.16-19.47)
JIA	M19414	Simple mode	13	1.25082	1.29876	0.354511	-1.29475	3.79639	3.4932	0.273966	44.54	3.49 (0.27-44.54)
JIA	M19414	Weighted mode	13	0.738892	0.929116	0.441907	-1.08217	2.55996	2.09361	0.338858	12.9353	2.09 (0.34-12.94)
JIA	M19415	Inverse variance weighted	6	-0.349107	0.824026	0.671814	-1.9642	1.26598	0.705318	0.140268	3.54658	0.71 (0.14- 3.55)
JIA	M19415	Weighted median	6	-0.0462058	1.07059	0.965575	-2.14456	2.05215	0.954845	0.11712	7.78459	0.95 (0.12- 7.78)
JIA	M19415	MR Egger	6	-1.84057	1.58875	0.311116	-4.95453	1.27339	0.158727	0.00705142	3.57294	0.16 (0.01- 3.57)
JIA	M19415	Simple mode	6	0.87068	1.61776	0.613524	-2.30014	4.0415	2.38853	0.100245	56.9115	2.39 (0.10-56.91)
JIA	M19415	Weighted mode	6	0.904264	1.52499	0.579006	-2.08471	3.89324	2.47011	0.124343	49.0694	2.47 (0.12-49.07)
JIA	M19934	Inverse variance weighted	34	0.561196	0.603554	0.352465	-0.621771	1.74416	1.75277	0.536993	5.72111	1.75 (0.54- 5.72)
JIA	M19934	Weighted median	34	0.141415	0.904603	0.875775	-1.63161	1.91444	1.1519	0.195615	6.78311	1.15 (0.20- 6.78)
JIA	M19934	MR Egger	34	1.25959	1.20258	0.302758	-1.09746	3.61664	3.52398	0.333717	37.2124	3.52 (0.33-37.21)
JIA	M19934	Simple mode	34	-0.460206	1.73788	0.792804	-3.86644	2.94603	0.631154	0.0209327	19.0303	0.63 (0.02-19.03)
JIA	M19934	Weighted mode	34	0.057665	1.28267	0.964413	-2.45638	2.57171	1.05936	0.0857452	13.0881	1.06 (0.09-13.09)
JIA	M20489	Inverse variance weighted	35	-0.321968	0.698638	0.644906	-1.6913	1.04736	0.724721	0.18428	2.85013	0.72 (0.18- 2.85)
JIA	M20489	Weighted median	35	-0.254981	1.07387	0.812315	-2.35977	1.8498	0.774931	0.0944424	6.35857	0.77 (0.09- 6.36)
JIA	M20489	MR Egger	35	0.0518623	1.28581	0.968069	-2.46832	2.57204	1.05323	0.0847273	13.0925	1.05 (0.08-13.09)
JIA	M20489	Simple mode	35	-1.96337	1.85625	0.297646	-5.60162	1.67488	0.140385	0.00369188	5.33816	0.14 (0.00- 5.34)
JIA	M20489	Weighted mode	35	-0.16898	1.28918	0.896488	-2.69578	2.35782	0.844526	0.06749	10.5678	0.84 (0.07-10.57)
JIA	M20675	Inverse variance weighted	27	0.164533	0.455806	0.71812	-0.728847	1.05791	1.17884	0.482465	2.88035	1.18 (0.48- 2.88)
JIA	M20675	Weighted median	27	-0.250453	0.659859	0.704275	-1.54378	1.04287	0.778448	0.213573	2.83735	0.78 (0.21- 2.84)
JIA	M20675	MR Egger	27	-1.00714	1.04988	0.346598	-3.0649	1.05062	0.365263	0.0466586	2.85943	0.37 (0.05- 2.86)
JIA	M20675	Simple mode	27	0.339765	1.07518	0.754519	-1.76758	2.44711	1.40462	0.170746	11.5549	1.40 (0.17-11.55)
JIA	M20675	Weighted mode	27	-0.186561	0.6933	0.789984	-1.54543	1.17231	0.829808	0.21322	3.22944	0.83 (0.21- 3.23)
JIA	M20699	Inverse variance weighted	21	0.0497958	0.466648	0.915019	-0.864833	0.964425	1.05106	0.421122	2.62328	1.05 (0.42- 2.62)
JIA	M20699	Weighted median	21	0.831369	0.617607	0.178266	-0.379141	2.04188	2.29646	0.684449	7.70507	2.30 (0.68- 7.71)
JIA	M20699	MR Egger	21	0.647144	0.746866	0.397038	-0.816712	2.111	1.91008	0.441882	8.2565	1.91 (0.44- 8.26)
JIA	M20699	Simple mode	21	0.168479	1.20241	0.889968	-2.18824	2.5252	1.1835	0.112114	12.4934	1.18 (0.11-12.49)
JIA	M20699	Weighted mode	21	0.420431	0.579483	0.476533	-0.715355	1.55622	1.52262	0.489018	4.74086	1.52 (0.49- 4.74)
JIA	M21044	Inverse variance weighted	16	-0.0136639	0.614206	0.982251	-1.21751	1.19018	0.986429	0.295967	3.28768	0.99 (0.30- 3.29)
JIA	M21044	Weighted median	16	0.0602618	0.847622	0.943322	-1.60108	1.7216	1.06211	0.201679	5.59348	1.06 (0.20- 5.59)
JIA	M21044	MR Egger	16	-0.168342	1.50523	0.91254	-3.1186	2.78192	0.845065	0.0442189	16.15	0.85 (0.04-16.15)
JIA	M21044	Simple mode	16	-0.533887	1.74848	0.764301	-3.96091	2.89313	0.586321	0.0190459	18.0497	0.59 (0.02-18.05)
JIA	M21044	Weighted mode	16	-0.695819	1.63865	0.677135	-3.90758	2.51594	0.498666	0.0200891	12.3782	0.50 (0.02-12.38)
JIA	M21047	Inverse variance weighted	17	0.548996	0.926601	0.553527	-1.26714	2.36513	1.73151	0.281635	10.6455	1.73 (0.28-10.65)
JIA	M21047	Weighted median	17	0.201139	1.34441	0.881071	-2.4339	2.83618	1.2228	0.0876944	17.0504	1.22 (0.09-17.05)
JIA	M21047	MR Egger	17	-2.55845	3.61243	0.48966	-9.63881	4.52191	0.0774247	6.51505e-05	92.0114	0.08 (0.00-92.01)
JIA	M21047	Simple mode	17	0.0730414	2.1269	0.973029	-4.09567	4.24176	1.07578	0.0166445	69.5299	1.08 (0.02-69.53)
JIA	M21047	Weighted mode	17	-0.11438	2.02044	0.955556	-4.07444	3.84568	0.891919	0.0170017	46.7905	0.89 (0.02-46.79)
JIA	M21049	Inverse variance weighted	10	0.511676	0.356137	0.150792	-0.186353	1.20971	1.66808	0.829981	3.3525	1.67 (0.83- 3.35)
JIA	M21049	Weighted median	10	0.850641	0.468573	0.0694645	-0.0677619	1.76904	2.34115	0.934483	5.86524	2.34 (0.93- 5.87)
JIA	M21049	MR Egger	10	1.5288	1.00621	0.167156	-0.443374	3.50097	4.61263	0.641867	33.1476	4.61 (0.64-33.15)
JIA	M21049	Simple mode	10	1.0039	0.687933	0.178487	-0.344452	2.35224	2.72889	0.708609	10.5091	2.73 (0.71-10.51)
JIA	M21049	Weighted mode	10	1.07479	0.547493	0.0812362	0.00170706	2.14788	2.92939	1.00171	8.56668	2.93 (1.00- 8.57)
JIA	M21127	Inverse variance weighted	13	0.0767782	0.712736	0.914215	-1.32018	1.47374	1.0798	0.267086	4.36553	1.08 (0.27- 4.37)
JIA	M21127	Weighted median	13	0.292095	1.05054	0.780979	-1.76696	2.35115	1.33923	0.170852	10.4976	1.34 (0.17- 10.50)
JIA	M21127	MR Egger	13	-0.315268	2.3523	0.895803	-4.92577	4.29524	0.729593	0.00725712	73.3495	0.73 (0.01- 73.35)
JIA	M21127	Simple mode	13	1.38805	1.73168	0.438393	-2.00605	4.78214	4.00701	0.134519	119.36	4.01 (0.13-119.36)
JIA	M21127	Weighted mode	13	0.440824	1.15514	0.709415	-1.82325	2.7049	1.55399	0.1615	14.9528	1.55 (0.16- 14.95)
JIA	M21151	Inverse variance weighted	9	0.0362566	0.180236	0.840572	-0.317007	0.38952	1.03692	0.728326	1.47627	1.04 (0.73-1.48)
JIA	M21151	Weighted median	9	0.0148689	0.236308	0.949829	-0.448296	0.478033	1.01498	0.638716	1.6129	1.01 (0.64-1.61)
JIA	M21151	MR Egger	9	0.360799	0.341165	0.325386	-0.307885	1.02948	1.43447	0.735	2.79962	1.43 (0.73-2.80)
JIA	M21151	Simple mode	9	-0.00380792	0.341043	0.991365	-0.672252	0.664636	0.996199	0.510558	1.94378	1.00 (0.51-1.94)
JIA	M21151	Weighted mode	9	-0.0369026	0.313372	0.909161	-0.651112	0.577307	0.96377	0.521465	1.78123	0.96 (0.52-1.78)
JIA	M21184	Inverse variance weighted	13	-0.0929339	0.402345	0.81733	-0.881529	0.695662	0.911254	0.414149	2.00504	0.91 (0.41- 2.01)
JIA	M21184	Weighted median	13	-0.500494	0.569701	0.379661	-1.61711	0.616119	0.606231	0.198472	1.85173	0.61 (0.20- 1.85)
JIA	M21184	MR Egger	13	0.318342	1.6436	0.849952	-2.90312	3.53981	1.37485	0.0548517	34.4603	1.37 (0.05-34.46)
JIA	M21184	Simple mode	13	-0.592314	0.869345	0.508596	-2.29623	1.1116	0.553046	0.100637	3.03922	0.55 (0.10- 3.04)
JIA	M21184	Weighted mode	13	-0.624489	0.77615	0.436703	-2.14574	0.896765	0.535535	0.116981	2.45166	0.54 (0.12- 2.45)
JIA	M21188	Inverse variance weighted	23	-0.111466	0.660947	0.866075	-1.40692	1.18399	0.894522	0.244896	3.26739	0.89 (0.24- 3.27)
JIA	M21188	Weighted median	23	0.307338	0.878917	0.726581	-1.41534	2.03002	1.3598	0.242843	7.61421	1.36 (0.24- 7.61)
JIA	M21188	MR Egger	23	-0.754522	1.75569	0.671749	-4.19567	2.68663	0.470236	0.0150606	14.6821	0.47 (0.02-14.68)
JIA	M21188	Simple mode	23	0.863197	1.41424	0.547877	-1.90872	3.63511	2.37073	0.148271	37.9061	2.37 (0.15-37.91)
JIA	M21188	Weighted mode	23	0.189084	1.02985	0.856006	-1.82942	2.20759	1.20814	0.160507	9.09373	1.21 (0.16- 9.09)
JIA	M21630	Inverse variance weighted	20	-0.0521558	0.532754	0.922013	-1.09635	0.992041	0.949181	0.334087	2.69673	0.95 (0.33- 2.70)
JIA	M21630	Weighted median	20	0.629367	0.67876	0.353807	-0.701003	1.95974	1.87642	0.496088	7.09746	1.88 (0.50- 7.10)
JIA	M21630	MR Egger	20	1.04488	0.862689	0.241484	-0.645988	2.73575	2.84306	0.524144	15.4214	2.84 (0.52-15.42)
JIA	M21630	Simple mode	20	-2.61896	1.3497	0.0673168	-5.26436	0.0264398	0.0728784	0.00517268	1.02679	0.07 (0.01- 1.03)
JIA	M21630	Weighted mode	20	0.672811	0.679388	0.334463	-0.658789	2.00441	1.95974	0.517478	7.42173	1.96 (0.52- 7.42)
JIA	M22030	Inverse variance weighted	17	0.397831	0.669964	0.55264	-0.915299	1.71096	1.48859	0.400397	5.53428	1.49 (0.40- 5.53)
JIA	M22030	Weighted median	17	-0.338967	0.933455	0.716507	-2.16854	1.49061	0.712506	0.114345	4.43978	0.71 (0.11- 4.44)
JIA	M22030	MR Egger	17	-0.130506	1.88853	0.945819	-3.83202	3.57101	0.877651	0.0216657	35.5525	0.88 (0.02-35.55)
JIA	M22030	Simple mode	17	0.50549	1.46051	0.733773	-2.35711	3.36809	1.6578	0.0946937	29.023	1.66 (0.09-29.02)
JIA	M22030	Weighted mode	17	-0.101585	1.11301	0.928411	-2.28309	2.07992	0.903404	0.101969	8.00383	0.90 (0.10- 8.00)
JIA	M22032	Inverse variance weighted	16	0.993008	0.545669	0.0687896	-0.0765031	2.06252	2.69934	0.92635	7.86576	2.70 (0.93- 7.87)
JIA	M22032	Weighted median	16	0.903654	0.7018	0.197877	-0.471875	2.27918	2.46861	0.623832	9.76869	2.47 (0.62- 9.77)
JIA	M22032	MR Egger	16	0.320846	1.2002	0.793115	-2.03155	2.67324	1.37829	0.131132	14.4868	1.38 (0.13-14.49)
JIA	M22032	Simple mode	16	1.12611	1.19119	0.359451	-1.20861	3.46083	3.08364	0.298611	31.8435	3.08 (0.30-31.84)
JIA	M22032	Weighted mode	16	0.799353	0.810556	0.339687	-0.789337	2.38804	2.2241	0.454146	10.8922	2.22 (0.45-10.89)
JIA	M22116	Inverse variance weighted	13	-0.399998	1.03448	0.699005	-2.42759	1.62759	0.670321	0.0882494	5.0916	0.67 (0.09- 5.09)
JIA	M22116	Weighted median	13	-0.0498402	1.23244	0.967742	-2.46543	2.36575	0.951381	0.0849721	10.652	0.95 (0.08- 10.65)
JIA	M22116	MR Egger	13	-0.0298614	4.05582	0.994257	-7.97926	7.91954	0.97058	0.000342493	2750.5	0.97 (0.00-2750.50)
JIA	M22116	Simple mode	13	0.334714	2.01423	0.870786	-3.61317	4.2826	1.39754	0.0269662	72.4284	1.40 (0.03- 72.43)
JIA	M22116	Weighted mode	13	-0.0568394	1.7594	0.974759	-3.50527	3.39159	0.944746	0.0300386	29.7133	0.94 (0.03- 29.71)
JIA	M22130	Inverse variance weighted	18	0.208187	0.604782	0.730669	-0.977185	1.39356	1.23144	0.376369	4.02917	1.23 (0.38- 4.03)
JIA	M22130	Weighted median	18	0.0188557	0.841948	0.982133	-1.63136	1.66907	1.01903	0.195663	5.30725	1.02 (0.20- 5.31)
JIA	M22130	MR Egger	18	-2.06204	1.61895	0.220966	-5.23518	1.1111	0.127195	0.00532589	3.03771	0.13 (0.01- 3.04)
JIA	M22130	Simple mode	18	1.52072	1.38267	0.286733	-1.18932	4.23076	4.57552	0.304429	68.7692	4.58 (0.30-68.77)
JIA	M22130	Weighted mode	18	0.0475004	1.05795	0.964711	-2.02609	2.12109	1.04865	0.13185	8.3402	1.05 (0.13- 8.34)
JIA	M22138	Inverse variance weighted	6	-0.210507	0.7871	0.789126	-1.75322	1.33221	0.810173	0.173215	3.7894	0.81 (0.17- 3.79)
JIA	M22138	Weighted median	6	0.27114	0.934154	0.771624	-1.5598	2.10208	1.31146	0.210178	8.18319	1.31 (0.21- 8.18)
JIA	M22138	MR Egger	6	0.102951	2.61444	0.970476	-5.02136	5.22726	1.10844	0.00659555	186.282	1.11 (0.01-186.28)
JIA	M22138	Simple mode	6	0.874971	1.46454	0.57624	-1.99552	3.74546	2.39881	0.135943	42.3285	2.40 (0.14- 42.33)
JIA	M22138	Weighted mode	6	0.48272	1.15642	0.693686	-1.78387	2.74931	1.62048	0.167987	15.6319	1.62 (0.17- 15.63)
JIA	M22175	Inverse variance weighted	6	0.418629	0.526728	0.426746	-0.613759	1.45102	1.51988	0.541312	4.26745	1.52 (0.54- 4.27)
JIA	M22175	Weighted median	6	0.141251	0.64667	0.827096	-1.12622	1.40872	1.15171	0.324256	4.09073	1.15 (0.32- 4.09)
JIA	M22175	MR Egger	6	-0.461883	1.57745	0.784234	-3.55369	2.62993	0.630096	0.0286188	13.8727	0.63 (0.03-13.87)
JIA	M22175	Simple mode	6	0.161198	0.929208	0.869079	-1.66005	1.98245	1.17492	0.190129	7.26049	1.17 (0.19- 7.26)
JIA	M22175	Weighted mode	6	0.000196162	0.742053	0.999799	-1.45423	1.45462	1.0002	0.23358	4.28286	1.00 (0.23- 4.28)
JIA	M22177	Inverse variance weighted	49	-1.34905	0.629801	0.0321916	-2.58346	-0.114639	0.259487	0.0755124	0.891688	0.26 (0.08- 0.89)
JIA	M22177	Weighted median	49	-0.772307	0.899085	0.390345	-2.53451	0.989899	0.461946	0.0793004	2.69096	0.46 (0.08- 2.69)
JIA	M22177	MR Egger	49	1.14583	1.73232	0.51156	-2.24953	4.54118	3.14504	0.105449	93.8018	3.15 (0.11-93.80)
JIA	M22177	Simple mode	49	-0.629183	1.9485	0.748168	-4.44824	3.18987	0.533027	0.0116991	24.2854	0.53 (0.01-24.29)
JIA	M22177	Weighted mode	49	-0.109499	1.52082	0.942901	-3.09032	2.87132	0.896283	0.0454876	17.6603	0.90 (0.05-17.66)
JIA	M22189	Inverse variance weighted	7	-0.966254	0.725695	0.183029	-2.38862	0.456108	0.380506	0.0917565	1.57792	0.38 (0.09- 1.58)
JIA	M22189	Weighted median	7	-0.773405	0.970276	0.425394	-2.67515	1.12834	0.461439	0.0688967	3.09051	0.46 (0.07- 3.09)
JIA	M22189	MR Egger	7	0.0693505	1.61206	0.967351	-3.09028	3.22898	1.07181	0.0454893	25.2538	1.07 (0.05-25.25)
JIA	M22189	Simple mode	7	-1.33145	1.45651	0.395892	-4.18621	1.5233	0.264093	0.0152038	4.58734	0.26 (0.02- 4.59)
JIA	M22189	Weighted mode	7	-0.662897	1.12818	0.578239	-2.87412	1.54833	0.515356	0.0564657	4.7036	0.52 (0.06- 4.70)
JIA	M22481	Inverse variance weighted	32	0.118522	0.416543	0.775998	-0.697901	0.934946	1.12583	0.497629	2.54708	1.13 (0.50- 2.55)
JIA	M22481	Weighted median	32	0.284185	0.627142	0.650446	-0.945014	1.51338	1.32868	0.388674	4.54208	1.33 (0.39- 4.54)
JIA	M22481	MR Egger	32	0.325201	0.605884	0.595407	-0.862331	1.51273	1.38431	0.422177	4.53912	1.38 (0.42- 4.54)
JIA	M22481	Simple mode	32	0.192727	1.16565	0.869751	-2.09194	2.4774	1.21255	0.123447	11.9102	1.21 (0.12-11.91)
JIA	M22481	Weighted mode	32	0.13894	0.515415	0.789278	-0.871273	1.14915	1.14906	0.418418	3.15552	1.15 (0.42- 3.16)
JIA	M22548	Inverse variance weighted	13	1.38384	0.987629	0.161161	-0.55191	3.3196	3.99021	0.575849	27.6492	3.99 (0.58- 27.65)
JIA	M22548	Weighted median	13	1.79132	1.22516	0.143711	-0.609997	4.19263	5.99735	0.543352	66.1968	6.00 (0.54- 66.20)
JIA	M22548	MR Egger	13	3.04322	3.99291	0.461997	-4.78288	10.8693	20.9726	0.00837188	52539	20.97 (0.01-52539.01)
JIA	M22548	Simple mode	13	2.13944	2.12968	0.334927	-2.03475	6.31362	8.49465	0.130714	552.039	8.49 (0.13- 552.04)
JIA	M22548	Weighted mode	13	3.14693	1.70005	0.0889149	-0.185166	6.47902	23.2645	0.830967	651.333	23.26 (0.83- 651.33)
JIA	M22649	Inverse variance weighted	10	-0.855665	1.402	0.541652	-3.60359	1.89226	0.425	0.0272259	6.63433	0.43 (0.03- 6.63)
JIA	M22649	Weighted median	10	-1.165	1.77199	0.510889	-4.6381	2.3081	0.311923	0.00967609	10.0553	0.31 (0.01- 10.06)
JIA	M22649	MR Egger	10	-10.6051	8.4552	0.245151	-27.1773	5.96713	2.479e-05	1.57421e-12	390.383	0.00 (0.00- 390.38)
JIA	M22649	Simple mode	10	3.01606	3.04212	0.347378	-2.94649	8.97861	20.4107	0.0525238	7931.56	20.41 (0.05-7931.56)
JIA	M22649	Weighted mode	10	-3.7733	2.91166	0.227246	-9.48015	1.93354	0.0229761	7.63526e-05	6.91397	0.02 (0.00- 6.91)
JIA	M22842	Inverse variance weighted	9	-0.483127	0.246489	0.0499914	-0.966245	-9.2032e-06	0.616851	0.380509	0.999991	0.62 (0.38-1.00)
JIA	M22842	Weighted median	9	-0.304225	0.263344	0.247994	-0.82038	0.21193	0.737695	0.440264	1.23606	0.74 (0.44-1.24)
JIA	M22842	MR Egger	9	-0.299609	0.488979	0.55943	-1.25801	0.65879	0.741108	0.28422	1.93245	0.74 (0.28-1.93)
JIA	M22842	Simple mode	9	-0.0653184	0.49347	0.897964	-1.03252	0.901883	0.936769	0.356109	2.46424	0.94 (0.36-2.46)
JIA	M22842	Weighted mode	9	-0.224277	0.282106	0.449549	-0.777205	0.328651	0.799094	0.459689	1.38909	0.80 (0.46-1.39)
JIA	M24074	Inverse variance weighted	15	0.506486	0.77915	0.51566	-1.02065	2.03362	1.65945	0.360362	7.6417	1.66 (0.36- 7.64)
JIA	M24074	Weighted median	15	0.868934	1.00832	0.388816	-1.10737	2.84524	2.38437	0.330427	17.2056	2.38 (0.33-17.21)
JIA	M24074	MR Egger	15	-1.11601	1.78925	0.543596	-4.62294	2.39093	0.327585	0.00982387	10.9236	0.33 (0.01-10.92)
JIA	M24074	Simple mode	15	0.680297	1.54131	0.665681	-2.34067	3.70126	1.97446	0.0962632	40.4984	1.97 (0.10-40.50)
JIA	M24074	Weighted mode	15	0.825272	1.34774	0.55013	-1.81629	3.46683	2.2825	0.162628	32.0351	2.28 (0.16-32.04)
JIA	M25459	Inverse variance weighted	28	0.872075	0.550042	0.112859	-0.206007	1.95016	2.39187	0.813828	7.0298	2.39 (0.81- 7.03)
JIA	M25459	Weighted median	28	1.07071	0.809106	0.185728	-0.515138	2.65656	2.91745	0.597418	14.2471	2.92 (0.60- 14.25)
JIA	M25459	MR Egger	28	1.54152	0.815261	0.0698407	-0.0563928	3.13943	4.67168	0.945168	23.0907	4.67 (0.95- 23.09)
JIA	M25459	Simple mode	28	1.74058	1.57862	0.279936	-1.35353	4.83468	5.70063	0.258328	125.798	5.70 (0.26-125.80)
JIA	M25459	Weighted mode	28	1.10795	0.724422	0.137792	-0.311918	2.52782	3.02814	0.732042	12.5261	3.03 (0.73- 12.53)
JIA	M25599	Inverse variance weighted	18	0.0101536	0.537041	0.984916	-1.04245	1.06275	1.01021	0.352591	2.89433	1.01 (0.35-2.89)
JIA	M25599	Weighted median	18	-0.178142	0.750557	0.812388	-1.64923	1.29295	0.836823	0.192197	3.64352	0.84 (0.19-3.64)
JIA	M25599	MR Egger	18	-0.00105425	1.15097	0.99928	-2.25696	2.25485	0.998946	0.104668	9.5339	1.00 (0.10-9.53)
JIA	M25599	Simple mode	18	-0.107168	1.09472	0.92316	-2.25281	2.03848	0.898375	0.105103	7.67889	0.90 (0.11-7.68)
JIA	M25599	Weighted mode	18	-0.250333	0.81119	0.761376	-1.84026	1.3396	0.778542	0.158775	3.81751	0.78 (0.16-3.82)
JIA	M27256	Inverse variance weighted	34	0.589269	0.751746	0.433118	-0.884153	2.06269	1.80267	0.413064	7.86711	1.80 (0.41- 7.87)
JIA	M27256	Weighted median	34	0.431381	1.17757	0.714118	-1.87666	2.73942	1.53938	0.153101	15.478	1.54 (0.15- 15.48)
JIA	M27256	MR Egger	34	0.786155	2.2338	0.727194	-3.5921	5.16441	2.19494	0.0275404	174.934	2.19 (0.03-174.93)
JIA	M27256	Simple mode	34	-0.0168929	2.09056	0.993601	-4.11439	4.08061	0.983249	0.0163359	59.1813	0.98 (0.02- 59.18)
JIA	M27256	Weighted mode	34	0.742517	1.42351	0.605424	-2.04755	3.53259	2.10122	0.12905	34.2124	2.10 (0.13- 34.21)
JIA	M27273	Inverse variance weighted	11	-1.15677	0.781167	0.138653	-2.68786	0.374316	0.3145	0.0680265	1.454	0.31 (0.07- 1.45)
JIA	M27273	Weighted median	11	-0.646804	1.14363	0.571684	-2.88831	1.5947	0.523717	0.0556702	4.92686	0.52 (0.06- 4.93)
JIA	M27273	MR Egger	11	-2.01254	1.69916	0.266577	-5.34289	1.31781	0.133649	0.00478205	3.73524	0.13 (0.00- 3.74)
JIA	M27273	Simple mode	11	0.345955	1.83252	0.854036	-3.24578	3.93769	1.41334	0.0389383	51.2998	1.41 (0.04-51.30)
JIA	M27273	Weighted mode	11	-0.429083	1.14806	0.716395	-2.67928	1.82112	0.651106	0.0686124	6.17875	0.65 (0.07- 6.18)
JIA	M27278	Inverse variance weighted	21	-0.257262	0.728212	0.723879	-1.68456	1.17003	0.773166	0.185527	3.2221	0.77 (0.19- 3.22)
JIA	M27278	Weighted median	21	0.432968	0.92648	0.640267	-1.38293	2.24887	1.54183	0.250842	9.477	1.54 (0.25- 9.48)
JIA	M27278	MR Egger	21	-0.503145	1.72751	0.774013	-3.88907	2.88278	0.604626	0.0204643	17.8639	0.60 (0.02-17.86)
JIA	M27278	Simple mode	21	-1.45398	1.79741	0.428074	-4.97691	2.06894	0.233638	0.00689536	7.91646	0.23 (0.01- 7.92)
JIA	M27278	Weighted mode	21	0.773579	1.01753	0.455973	-1.22078	2.76794	2.16751	0.295	15.9258	2.17 (0.30-15.93)
JIA	M27447	Inverse variance weighted	13	-0.358624	0.311095	0.249001	-0.96837	0.251122	0.698637	0.379702	1.28547	0.70 (0.38-1.29)
JIA	M27447	Weighted median	13	-0.239201	0.392327	0.542062	-1.00816	0.52976	0.787256	0.364889	1.69853	0.79 (0.36-1.70)
JIA	M27447	MR Egger	13	-1.16888	0.806458	0.175129	-2.74954	0.411775	0.310714	0.0639573	1.50949	0.31 (0.06-1.51)
JIA	M27447	Simple mode	13	0.0992332	0.656499	0.882365	-1.1875	1.38597	1.10432	0.304981	3.9987	1.10 (0.30-4.00)
JIA	M27447	Weighted mode	13	0.0604028	0.635423	0.925837	-1.18503	1.30583	1.06226	0.305738	3.69076	1.06 (0.31-3.69)
JIA	M27513	Inverse variance weighted	19	0.172747	0.470978	0.71378	-0.750369	1.09586	1.18857	0.472192	2.99177	1.19 (0.47-2.99)
JIA	M27513	Weighted median	19	0.136355	0.648803	0.83354	-1.1353	1.40801	1.14609	0.321326	4.08781	1.15 (0.32-4.09)
JIA	M27513	MR Egger	19	0.549994	0.72335	0.457466	-0.867772	1.96776	1.73324	0.419886	7.15463	1.73 (0.42-7.15)
JIA	M27513	Simple mode	19	-0.106033	0.948338	0.912212	-1.96478	1.75271	0.899395	0.140187	5.77021	0.90 (0.14-5.77)
JIA	M27513	Weighted mode	19	0.238013	0.65451	0.720355	-1.04483	1.52085	1.26873	0.351753	4.57613	1.27 (0.35-4.58)
JIA	M27531	Inverse variance weighted	17	0.0398066	0.198107	0.840749	-0.348483	0.428096	1.04061	0.705758	1.53433	1.04 (0.71-1.53)
JIA	M27531	Weighted median	17	0.0147334	0.267702	0.956109	-0.509963	0.539429	1.01484	0.600518	1.71503	1.01 (0.60-1.72)
JIA	M27531	MR Egger	17	0.0995786	0.339261	0.773149	-0.565372	0.76453	1.10471	0.568148	2.14798	1.10 (0.57-2.15)
JIA	M27531	Simple mode	17	0.00545768	0.408279	0.9895	-0.794769	0.805684	1.00547	0.451686	2.23823	1.01 (0.45-2.24)
JIA	M27531	Weighted mode	17	0.0633908	0.314287	0.842696	-0.552612	0.679394	1.06544	0.575445	1.97268	1.07 (0.58-1.97)
JIA	M27672	Inverse variance weighted	5	0.719836	0.725899	0.321369	-0.702926	2.1426	2.0541	0.495134	8.52156	2.05 (0.50- 8.52)
JIA	M27672	Weighted median	5	1.4074	0.760741	0.064308	-0.0836521	2.89845	4.08532	0.919751	18.146	4.09 (0.92- 18.15)
JIA	M27672	MR Egger	5	6.91313	6.9316	0.392106	-6.67281	20.4991	1005.38	0.00126484	7.99153e+08	1005.38 (0.00-799153489.63)
JIA	M27672	Simple mode	5	1.62402	1.08799	0.209808	-0.508443	3.75648	5.07344	0.601431	42.7975	5.07 (0.60- 42.80)
JIA	M27672	Weighted mode	5	1.57623	1.02034	0.197279	-0.423632	3.5761	4.83669	0.654665	35.7337	4.84 (0.65- 35.73)
JIA	M27710	Inverse variance weighted	16	-0.604143	0.287155	0.0353879	-1.16697	-0.0413192	0.546542	0.31131	0.959523	0.55 (0.31-0.96)
JIA	M27710	Weighted median	16	-0.283899	0.381947	0.457303	-1.03251	0.464717	0.752843	0.35611	1.59156	0.75 (0.36-1.59)
JIA	M27710	MR Egger	16	-0.553425	0.565446	0.344319	-1.6617	0.55485	0.574977	0.189816	1.74168	0.57 (0.19-1.74)
JIA	M27710	Simple mode	16	-0.52417	0.622741	0.413167	-1.74474	0.696402	0.592047	0.17469	2.00652	0.59 (0.17-2.01)
JIA	M27710	Weighted mode	16	-0.385928	0.379322	0.325086	-1.1294	0.357543	0.67982	0.323228	1.42981	0.68 (0.32-1.43)
JIA	M27716	Inverse variance weighted	11	0.208105	0.178625	0.244003	-0.142	0.55821	1.23134	0.867622	1.74754	1.23 (0.87-1.75)
JIA	M27716	Weighted median	11	0.0802923	0.202229	0.691341	-0.316077	0.476661	1.0836	0.729003	1.61069	1.08 (0.73-1.61)
JIA	M27716	MR Egger	11	0.0602834	0.314731	0.852355	-0.556589	0.677155	1.06214	0.573161	1.96827	1.06 (0.57-1.97)
JIA	M27716	Simple mode	11	0.214258	0.432139	0.630744	-0.632734	1.06125	1.23894	0.531138	2.88998	1.24 (0.53-2.89)
JIA	M27716	Weighted mode	11	0.0990454	0.214942	0.6548	-0.322241	0.520332	1.10412	0.724524	1.68259	1.10 (0.72-1.68)
JIA	M27718	Inverse variance weighted	7	-0.558404	0.483509	0.248131	-1.50608	0.389273	0.572121	0.221777	1.47591	0.57 (0.22-1.48)
JIA	M27718	Weighted median	7	-0.657524	0.60631	0.278157	-1.84589	0.530844	0.518133	0.157884	1.70037	0.52 (0.16-1.70)
JIA	M27718	MR Egger	7	-1.11825	1.07313	0.34513	-3.22158	0.985078	0.326852	0.0398921	2.67802	0.33 (0.04-2.68)
JIA	M27718	Simple mode	7	-0.604263	0.930072	0.53995	-2.4272	1.21868	0.546477	0.0882833	3.38271	0.55 (0.09-3.38)
JIA	M27718	Weighted mode	7	-0.721269	0.762723	0.380836	-2.21621	0.773669	0.486135	0.109022	2.16771	0.49 (0.11-2.17)
JIA	M27722	Inverse variance weighted	6	0.437832	0.934977	0.639583	-1.39472	2.27039	1.54935	0.247902	9.68316	1.55 (0.25- 9.68)
JIA	M27722	Weighted median	6	0.00449744	0.996582	0.996399	-1.9488	1.9578	1.00451	0.142445	7.08371	1.00 (0.14- 7.08)
JIA	M27722	MR Egger	6	-1.47452	1.88489	0.477764	-5.16891	2.21986	0.228887	0.00569076	9.20606	0.23 (0.01- 9.21)
JIA	M27722	Simple mode	6	3.03045	2.15119	0.217959	-1.18589	7.24678	20.7065	0.305476	1403.58	20.71 (0.31-1403.58)
JIA	M27722	Weighted mode	6	-1.15814	1.23646	0.391935	-3.58159	1.26532	0.314071	0.0278314	3.54423	0.31 (0.03- 3.54)
JIA	M27728	Inverse variance weighted	26	0.0451318	0.524388	0.931414	-0.982669	1.07293	1.04617	0.374311	2.92394	1.05 (0.37- 2.92)
JIA	M27728	Weighted median	26	-0.0245576	0.70984	0.972402	-1.41584	1.36673	0.975741	0.242721	3.9225	0.98 (0.24- 3.92)
JIA	M27728	MR Egger	26	2.28117	1.28265	0.0879962	-0.232818	4.79516	9.78813	0.792298	120.924	9.79 (0.79-120.92)
JIA	M27728	Simple mode	26	-1.01496	1.43795	0.486817	-3.83334	1.80343	0.362418	0.0216372	6.07043	0.36 (0.02- 6.07)
JIA	M27728	Weighted mode	26	1.28935	1.02154	0.21854	-0.712874	3.29157	3.63041	0.490233	26.8849	3.63 (0.49- 26.88)
JIA	M27738	Inverse variance weighted	18	0.0147569	0.321515	0.963392	-0.615412	0.644926	1.01487	0.540418	1.90585	1.01 (0.54-1.91)
JIA	M27738	Weighted median	18	-0.157641	0.381002	0.679054	-0.904405	0.589123	0.854156	0.404783	1.80241	0.85 (0.40-1.80)
JIA	M27738	MR Egger	18	-0.11489	0.474858	0.811895	-1.04561	0.815831	0.891464	0.351477	2.26105	0.89 (0.35-2.26)
JIA	M27738	Simple mode	18	0.131412	0.585001	0.82494	-1.01519	1.27801	1.14044	0.362334	3.5895	1.14 (0.36-3.59)
JIA	M27738	Weighted mode	18	-0.248429	0.365177	0.505476	-0.964177	0.467318	0.780025	0.381297	1.59571	0.78 (0.38-1.60)
JIA	M30805	Inverse variance weighted	15	0.472206	0.477363	0.322566	-0.463425	1.40784	1.60353	0.629125	4.08711	1.60 (0.63- 4.09)
JIA	M30805	Weighted median	15	0.942179	0.539127	0.0805333	-0.114511	1.99887	2.56557	0.891802	7.3807	2.57 (0.89- 7.38)
JIA	M30805	MR Egger	15	1.44535	0.598222	0.0311331	0.272836	2.61786	4.24334	1.31369	13.7064	4.24 (1.31-13.71)
JIA	M30805	Simple mode	15	-1.82096	1.64489	0.286936	-5.04495	1.40303	0.16187	0.00644177	4.0675	0.16 (0.01- 4.07)
JIA	M30805	Weighted mode	15	0.937827	0.567929	0.120919	-0.175313	2.05097	2.55442	0.839194	7.77542	2.55 (0.84- 7.78)
JIA	M31453	Inverse variance weighted	18	1.36415	0.505618	0.00697624	0.373134	2.35516	3.91238	1.45228	10.5398	3.91 (1.45-10.54)
JIA	M31453	Weighted median	18	1.52912	0.762692	0.0449739	0.0342438	3.024	4.61412	1.03484	20.5734	4.61 (1.03-20.57)
JIA	M31453	MR Egger	18	1.30312	0.782977	0.115508	-0.231517	2.83775	3.68076	0.793329	17.0774	3.68 (0.79-17.08)
JIA	M31453	Simple mode	18	1.03879	1.09883	0.357717	-1.11491	3.19249	2.8258	0.327945	24.3489	2.83 (0.33-24.35)
JIA	M31453	Weighted mode	18	1.2177	0.751275	0.123449	-0.254796	2.6902	3.37942	0.775075	14.7347	3.38 (0.78-14.73)
JIA	M31522	Inverse variance weighted	3	-0.402767	0.446854	0.367407	-1.2786	0.473066	0.668468	0.278427	1.60491	0.67 (0.28- 1.60)
JIA	M31522	Weighted median	3	-0.391359	0.503908	0.437367	-1.37902	0.596302	0.676138	0.251825	1.81539	0.68 (0.25- 1.82)
JIA	M31522	MR Egger	3	-0.271548	1.6488	0.896085	-3.50319	2.9601	0.762199	0.0301011	19.2999	0.76 (0.03-19.30)
JIA	M31522	Simple mode	3	-0.402627	0.6047	0.574037	-1.58784	0.782585	0.668562	0.204367	2.18712	0.67 (0.20- 2.19)
JIA	M31522	Weighted mode	3	-0.374463	0.557835	0.571189	-1.46782	0.718894	0.687658	0.230427	2.05216	0.69 (0.23- 2.05)
JIA	M31536	Inverse variance weighted	24	0.0129394	0.0908356	0.886726	-0.165098	0.190977	1.01302	0.84781	1.21043	1.01 (0.85-1.21)
JIA	M31536	Weighted median	24	-0.0154356	0.132218	0.907064	-0.274583	0.243712	0.984683	0.759889	1.27598	0.98 (0.76-1.28)
JIA	M31536	MR Egger	24	-0.105819	0.196868	0.596311	-0.49168	0.280043	0.899588	0.611598	1.32319	0.90 (0.61-1.32)
JIA	M31536	Simple mode	24	-0.0712355	0.206193	0.732874	-0.475375	0.332904	0.931243	0.621652	1.39501	0.93 (0.62-1.40)
JIA	M31536	Weighted mode	24	-0.0856626	0.158866	0.594923	-0.397041	0.225716	0.917904	0.672307	1.25322	0.92 (0.67-1.25)
JIA	M31548	Inverse variance weighted	11	0.225976	0.380969	0.553073	-0.520722	0.972675	1.25355	0.594091	2.64501	1.25 (0.59- 2.65)
JIA	M31548	Weighted median	11	0.565724	0.514975	0.271966	-0.443626	1.57507	1.76072	0.641705	4.8311	1.76 (0.64- 4.83)
JIA	M31548	MR Egger	11	2.83978	1.50582	0.0919417	-0.111637	5.79119	17.1119	0.894369	327.402	17.11 (0.89-327.40)
JIA	M31548	Simple mode	11	1.05913	0.803811	0.217014	-0.516341	2.6346	2.88386	0.5967	13.9377	2.88 (0.60- 13.94)
JIA	M31548	Weighted mode	11	1.08607	0.784194	0.196185	-0.450951	2.62309	2.9626	0.637022	13.7782	2.96 (0.64- 13.78)
JIA	M31555	Inverse variance weighted	12	0.296802	0.391263	0.448107	-0.470074	1.06368	1.34555	0.624956	2.89701	1.35 (0.62-2.90)
JIA	M31555	Weighted median	12	0.0561883	0.568503	0.921269	-1.05808	1.17045	1.0578	0.347123	3.22346	1.06 (0.35-3.22)
JIA	M31555	MR Egger	12	-0.30298	0.656835	0.654474	-1.59038	0.984418	0.738614	0.203849	2.67625	0.74 (0.20-2.68)
JIA	M31555	Simple mode	12	-0.0224067	0.911331	0.980825	-1.80862	1.7638	0.977842	0.163881	5.83458	0.98 (0.16-5.83)
JIA	M31555	Weighted mode	12	-0.000863238	0.516566	0.998697	-1.01333	1.01161	0.999137	0.363007	2.75001	1.00 (0.36-2.75)
JIA	M31591	Inverse variance weighted	19	-0.172926	0.111046	0.119413	-0.390576	0.0447249	0.8412	0.676667	1.04574	0.84 (0.68-1.05)
JIA	M31591	Weighted median	19	-0.206033	0.130843	0.115335	-0.462484	0.050419	0.813807	0.629717	1.05171	0.81 (0.63-1.05)
JIA	M31591	MR Egger	19	-0.191547	0.14258	0.196791	-0.471003	0.0879098	0.825681	0.624376	1.09189	0.83 (0.62-1.09)
JIA	M31591	Simple mode	19	-0.240372	0.312253	0.451404	-0.852388	0.371644	0.786335	0.426396	1.45012	0.79 (0.43-1.45)
JIA	M31591	Weighted mode	19	-0.209791	0.123859	0.107539	-0.452554	0.0329728	0.810754	0.636001	1.03352	0.81 (0.64-1.03)
JIA	M31787	Inverse variance weighted	13	0.486599	0.201902	0.0159493	0.0908708	0.882328	1.62677	1.09513	2.41652	1.63 (1.10-2.42)
JIA	M31787	Weighted median	13	0.325391	0.302383	0.281888	-0.26728	0.918061	1.38457	0.765459	2.50443	1.38 (0.77-2.50)
JIA	M31787	MR Egger	13	1.03033	0.469592	0.0506052	0.109929	1.95073	2.80199	1.1162	7.03381	2.80 (1.12-7.03)
JIA	M31787	Simple mode	13	0.402561	0.509659	0.444935	-0.59637	1.40149	1.49565	0.550808	4.06126	1.50 (0.55-4.06)
JIA	M31787	Weighted mode	13	0.28342	0.408323	0.500832	-0.516893	1.08373	1.32766	0.596371	2.95569	1.33 (0.60-2.96)
JIA	M32197	Inverse variance weighted	18	-0.681375	0.724577	0.347025	-2.10154	0.738795	0.505921	0.122267	2.09341	0.51 (0.12- 2.09)
JIA	M32197	Weighted median	18	-0.316216	0.979607	0.746848	-2.23625	1.60381	0.728902	0.106859	4.97196	0.73 (0.11- 4.97)
JIA	M32197	MR Egger	18	0.109743	1.75702	0.95097	-3.33401	3.55349	1.11599	0.03565	34.9351	1.12 (0.04-34.94)
JIA	M32197	Simple mode	18	-0.593119	1.74034	0.737425	-4.00418	2.81795	0.552601	0.0182392	16.7424	0.55 (0.02-16.74)
JIA	M32197	Weighted mode	18	-0.825429	1.52429	0.595178	-3.81304	2.16218	0.438047	0.0220809	8.69008	0.44 (0.02- 8.69)
JIA	M32198	Inverse variance weighted	16	-2.00484	0.967105	0.0381697	-3.90036	-0.10931	0.134683	0.0202346	0.896453	0.13 (0.02- 0.90)
JIA	M32198	Weighted median	16	-1.75199	1.13647	0.123169	-3.97947	0.475492	0.173429	0.0186956	1.60881	0.17 (0.02- 1.61)
JIA	M32198	MR Egger	16	-6.73106	2.24887	0.00968327	-11.1388	-2.32328	0.00119327	1.45366e-05	0.0979521	0.00 (0.00- 0.10)
JIA	M32198	Simple mode	16	-4.42521	2.52595	0.100203	-9.37608	0.525651	0.0119717	8.4727e-05	1.69156	0.01 (0.00- 1.69)
JIA	M32198	Weighted mode	16	0.745859	2.28827	0.748966	-3.73915	5.23087	2.10825	0.0237744	186.955	2.11 (0.02-186.95)
JIA	M32315	Inverse variance weighted	32	0.341677	0.711732	0.631182	-1.05332	1.73667	1.40731	0.348778	5.67841	1.41 (0.35- 5.68)
JIA	M32315	Weighted median	32	-0.0342022	0.972808	0.971954	-1.94091	1.8725	0.966376	0.143574	6.50454	0.97 (0.14- 6.50)
JIA	M32315	MR Egger	32	-1.20099	1.9842	0.549548	-5.09002	2.68805	0.300897	0.00615788	14.7029	0.30 (0.01-14.70)
JIA	M32315	Simple mode	32	-1.08474	1.85212	0.562335	-4.71488	2.54541	0.337991	0.0089609	12.7485	0.34 (0.01-12.75)
JIA	M32315	Weighted mode	32	-0.791368	1.2958	0.545839	-3.33114	1.7484	0.453224	0.0357524	5.74541	0.45 (0.04- 5.75)
JIA	M32319	Inverse variance weighted	6	-0.251337	0.599707	0.675143	-1.42676	0.924088	0.77776	0.240085	2.51957	0.78 (0.24- 2.52)
JIA	M32319	Weighted median	6	0.0449601	0.748549	0.952105	-1.4222	1.51212	1.04599	0.241184	4.53632	1.05 (0.24- 4.54)
JIA	M32319	MR Egger	6	0.410211	1.21387	0.752403	-1.96898	2.7894	1.50714	0.139599	16.2713	1.51 (0.14-16.27)
JIA	M32319	Simple mode	6	0.156873	1.03904	0.885894	-1.87965	2.19339	1.16985	0.152644	8.96557	1.17 (0.15- 8.97)
JIA	M32319	Weighted mode	6	0.140602	0.915292	0.883921	-1.65337	1.93457	1.15097	0.191404	6.9211	1.15 (0.19- 6.92)
JIA	M32322	Inverse variance weighted	2	-3.14286	1.48321	0.0340934	-6.04994	-0.235778	0.0431591	0.00235799	0.789956	0.04 (0.00-0.79)
JIA	M32328	Inverse variance weighted	18	-0.51612	0.395979	0.192437	-1.29224	0.259998	0.596832	0.274655	1.29693	0.60 (0.27-1.30)
JIA	M32328	Weighted median	18	0.0605147	0.531193	0.909299	-0.980624	1.10165	1.06238	0.375077	3.00914	1.06 (0.38-3.01)
JIA	M32328	MR Egger	18	0.578349	0.756141	0.455484	-0.903687	2.06038	1.78309	0.405073	7.84899	1.78 (0.41-7.85)
JIA	M32328	Simple mode	18	-0.368745	0.968286	0.708052	-2.26659	1.5291	0.691602	0.103666	4.61401	0.69 (0.10-4.61)
JIA	M32328	Weighted mode	18	0.0896369	0.523498	0.866067	-0.93642	1.11569	1.09378	0.392029	3.05168	1.09 (0.39-3.05)
JIA	M32338	Inverse variance weighted	24	-0.106243	0.398985	0.79002	-0.888254	0.675767	0.899206	0.411373	1.96554	0.90 (0.41-1.97)
JIA	M32338	Weighted median	24	-0.300272	0.505836	0.552769	-1.29171	0.691166	0.740617	0.2748	1.99604	0.74 (0.27-2.00)
JIA	M32338	MR Egger	24	-0.50792	0.624756	0.424935	-1.73244	0.716601	0.601746	0.176852	2.04746	0.60 (0.18-2.05)
JIA	M32338	Simple mode	24	-0.220839	1.13842	0.847888	-2.45214	2.01046	0.801846	0.0861094	7.46674	0.80 (0.09-7.47)
JIA	M32338	Weighted mode	24	-0.306596	0.504339	0.549199	-1.2951	0.681909	0.735948	0.27387	1.97765	0.74 (0.27-1.98)
JIA	M32339	Inverse variance weighted	35	0.350586	0.71181	0.622346	-1.04456	1.74573	1.4199	0.351846	5.7301	1.42 (0.35- 5.73)
JIA	M32339	Weighted median	35	0.895062	0.99542	0.368557	-1.05596	2.84609	2.44749	0.347858	17.2202	2.45 (0.35- 17.22)
JIA	M32339	MR Egger	35	4.24197	2.52776	0.102765	-0.712443	9.19638	69.5447	0.490445	9861.39	69.54 (0.49-9861.39)
JIA	M32339	Simple mode	35	-0.0235988	2.07358	0.990986	-4.08781	4.04062	0.976677	0.0167759	56.8614	0.98 (0.02- 56.86)
JIA	M32339	Weighted mode	35	0.666025	1.60786	0.681307	-2.48539	3.81744	1.94648	0.0832934	45.4874	1.95 (0.08- 45.49)
JIA	M32346	Inverse variance weighted	12	-0.0602963	0.261209	0.817443	-0.572266	0.451674	0.941486	0.564245	1.57094	0.94 (0.56-1.57)
JIA	M32346	Weighted median	12	0.0469001	0.334195	0.888393	-0.608122	0.701922	1.04802	0.544372	2.01763	1.05 (0.54-2.02)
JIA	M32346	MR Egger	12	-0.17841	0.553321	0.753763	-1.26292	0.906099	0.836599	0.282827	2.47465	0.84 (0.28-2.47)
JIA	M32346	Simple mode	12	0.0966973	0.511727	0.853563	-0.906288	1.09968	1.10153	0.404021	3.00321	1.10 (0.40-3.00)
JIA	M32346	Weighted mode	12	0.118488	0.380634	0.7614	-0.627555	0.864531	1.12579	0.533895	2.37389	1.13 (0.53-2.37)
JIA	M32348	Inverse variance weighted	43	-0.375597	0.614269	0.540899	-1.57956	0.82837	0.686879	0.206065	2.28958	0.69 (0.21- 2.29)
JIA	M32348	Weighted median	43	-0.384312	0.914394	0.674272	-2.17652	1.4079	0.680919	0.113435	4.08736	0.68 (0.11- 4.09)
JIA	M32348	MR Egger	43	0.910247	1.94225	0.641798	-2.89656	4.71705	2.48494	0.0552129	111.838	2.48 (0.06-111.84)
JIA	M32348	Simple mode	43	-3.56425	1.93173	0.0720803	-7.35043	0.221937	0.0283183	0.000642317	1.24849	0.03 (0.00- 1.25)
JIA	M32348	Weighted mode	43	0.216591	1.60194	0.893095	-2.9232	3.35639	1.24184	0.0537611	28.6853	1.24 (0.05- 28.69)
JIA	M32379	Inverse variance weighted	9	-1.02726	0.605308	0.0896787	-2.21367	0.159138	0.357985	0.109299	1.1725	0.36 (0.11- 1.17)
JIA	M32379	Weighted median	9	-1.04004	0.794984	0.190787	-2.59821	0.518126	0.35344	0.0744067	1.67888	0.35 (0.07- 1.68)
JIA	M32379	MR Egger	9	0.00241602	1.98129	0.999061	-3.88092	3.88575	1.00242	0.0206318	48.7036	1.00 (0.02-48.70)
JIA	M32379	Simple mode	9	-0.888575	1.17603	0.471565	-3.19359	1.41645	0.411242	0.0410241	4.12244	0.41 (0.04- 4.12)
JIA	M32379	Weighted mode	9	-1.02239	1.15816	0.403108	-3.29239	1.24761	0.359734	0.0371649	3.48202	0.36 (0.04- 3.48)
JIA	M32388	Inverse variance weighted	6	0.764247	0.936175	0.414299	-1.07066	2.59915	2.14738	0.342784	13.4523	2.15 (0.34- 13.45)
JIA	M32388	Weighted median	6	0.343218	0.791708	0.66464	-1.20853	1.89497	1.40948	0.298636	6.65232	1.41 (0.30- 6.65)
JIA	M32388	MR Egger	6	4.14777	3.14988	0.25828	-2.026	10.3215	63.2928	0.131862	30380	63.29 (0.13-30379.96)
JIA	M32388	Simple mode	6	-0.553732	1.02623	0.612641	-2.56515	1.45768	0.574801	0.0769079	4.29599	0.57 (0.08- 4.30)
JIA	M32388	Weighted mode	6	0.11877	0.791695	0.886612	-1.43295	1.67049	1.12611	0.238604	5.31479	1.13 (0.24- 5.31)
JIA	M32393	Inverse variance weighted	13	0.538427	0.87463	0.538155	-1.17585	2.2527	1.71331	0.308557	9.51339	1.71 (0.31- 9.51)
JIA	M32393	Weighted median	13	0.486803	1.20913	0.687239	-1.8831	2.8567	1.62711	0.152118	17.404	1.63 (0.15-17.40)
JIA	M32393	MR Egger	13	-3.87376	3.40134	0.278943	-10.5404	2.79286	0.0207801	2.64466e-05	16.3277	0.02 (0.00-16.33)
JIA	M32393	Simple mode	13	0.637164	1.76093	0.723767	-2.81425	4.08858	1.89111	0.0599497	59.655	1.89 (0.06-59.65)
JIA	M32393	Weighted mode	13	0.183314	1.58407	0.909786	-2.92146	3.28808	1.20119	0.0538552	26.7915	1.20 (0.05-26.79)
JIA	M32405	Inverse variance weighted	15	0.0277283	0.400039	0.94474	-0.756347	0.811804	1.02812	0.469378	2.25197	1.03 (0.47- 2.25)
JIA	M32405	Weighted median	15	0.267439	0.524012	0.609793	-0.759624	1.2945	1.30661	0.467842	3.64918	1.31 (0.47- 3.65)
JIA	M32405	MR Egger	15	0.781285	0.790059	0.340764	-0.767231	2.3298	2.18428	0.464297	10.2759	2.18 (0.46-10.28)
JIA	M32405	Simple mode	15	0.780043	0.858634	0.379003	-0.902879	2.46297	2.18157	0.405401	11.7396	2.18 (0.41-11.74)
JIA	M32405	Weighted mode	15	0.472061	0.524416	0.383256	-0.555795	1.49992	1.6033	0.573616	4.48132	1.60 (0.57- 4.48)
JIA	M32412	Inverse variance weighted	31	0.435606	0.24299	0.0730222	-0.0406543	0.911867	1.5459	0.960161	2.48896	1.55 (0.96- 2.49)
JIA	M32412	Weighted median	31	0.653384	0.28115	0.0201274	0.102329	1.20444	1.92203	1.10775	3.33489	1.92 (1.11- 3.33)
JIA	M32412	MR Egger	31	0.311974	0.373086	0.409881	-0.419274	1.04322	1.36612	0.657524	2.83835	1.37 (0.66- 2.84)
JIA	M32412	Simple mode	31	1.91534	0.856906	0.0330008	0.235803	3.59487	6.78924	1.26592	36.4111	6.79 (1.27-36.41)
JIA	M32412	Weighted mode	31	0.640507	0.266259	0.0225181	0.118639	1.16238	1.89744	1.12596	3.19752	1.90 (1.13- 3.20)
JIA	M32418	Inverse variance weighted	15	-0.103283	0.407817	0.800068	-0.902605	0.696038	0.901871	0.405512	2.00579	0.90 (0.41- 2.01)
JIA	M32418	Weighted median	15	-0.259745	0.595548	0.662732	-1.42702	0.907529	0.771249	0.240024	2.47819	0.77 (0.24- 2.48)
JIA	M32418	MR Egger	15	0.565251	0.782271	0.482738	-0.968001	2.0985	1.75989	0.379842	8.15395	1.76 (0.38- 8.15)
JIA	M32418	Simple mode	15	1.06194	1.06975	0.337704	-1.03477	3.15866	2.89199	0.355308	23.539	2.89 (0.36-23.54)
JIA	M32418	Weighted mode	15	-0.307614	0.667952	0.652206	-1.6168	1.00157	0.735199	0.198533	2.72256	0.74 (0.20- 2.72)
JIA	M32425	Inverse variance weighted	22	-0.138717	0.310878	0.655446	-0.748038	0.470605	0.870475	0.473294	1.60096	0.87 (0.47-1.60)
JIA	M32425	Weighted median	22	-0.509412	0.43034	0.236515	-1.35288	0.334055	0.600849	0.258495	1.39662	0.60 (0.26-1.40)
JIA	M32425	MR Egger	22	-0.916165	0.800285	0.265809	-2.48472	0.652394	0.40005	0.0833487	1.92013	0.40 (0.08-1.92)
JIA	M32425	Simple mode	22	0.66266	0.826576	0.431709	-0.957429	2.28275	1.93995	0.383879	9.80359	1.94 (0.38-9.80)
JIA	M32425	Weighted mode	22	-0.742919	0.598232	0.227981	-1.91545	0.429616	0.475723	0.147275	1.53667	0.48 (0.15-1.54)
JIA	M32445	Inverse variance weighted	12	-0.061538	0.357322	0.863265	-0.76189	0.638814	0.940317	0.466784	1.89423	0.94 (0.47-1.89)
JIA	M32445	Weighted median	12	-0.361891	0.508254	0.476447	-1.35807	0.634286	0.696358	0.257157	1.88567	0.70 (0.26-1.89)
JIA	M32445	MR Egger	12	0.269717	0.939578	0.779925	-1.57186	2.11129	1.30959	0.207659	8.25888	1.31 (0.21-8.26)
JIA	M32445	Simple mode	12	-0.606679	0.749824	0.435612	-2.07633	0.862977	0.545159	0.125389	2.37021	0.55 (0.13-2.37)
JIA	M32445	Weighted mode	12	-0.474158	0.643478	0.476626	-1.73538	0.78706	0.622409	0.176334	2.19693	0.62 (0.18-2.20)
JIA	M32452	Inverse variance weighted	28	0.149433	0.700791	0.831144	-1.22412	1.52298	1.16118	0.294017	4.58588	1.16 (0.29- 4.59)
JIA	M32452	Weighted median	28	0.892847	0.960698	0.352696	-0.99012	2.77581	2.44207	0.371532	16.0517	2.44 (0.37-16.05)
JIA	M32452	MR Egger	28	-0.271587	1.45595	0.853473	-3.12525	2.58208	0.762169	0.0439259	13.2246	0.76 (0.04-13.22)
JIA	M32452	Simple mode	28	-1.02887	1.78933	0.570051	-4.53597	2.47822	0.35741	0.0107165	11.9201	0.36 (0.01-11.92)
JIA	M32452	Weighted mode	28	1.50538	1.25669	0.241369	-0.957731	3.96849	4.50587	0.383762	52.9047	4.51 (0.38-52.90)
JIA	M32489	Inverse variance weighted	35	-1.11145	0.693721	0.10912	-2.47115	0.248239	0.32908	0.084488	1.28177	0.33 (0.08- 1.28)
JIA	M32489	Weighted median	35	-1.02003	1.01377	0.314331	-3.00703	0.966962	0.360582	0.0494382	2.62994	0.36 (0.05- 2.63)
JIA	M32489	MR Egger	35	2.08369	2.19041	0.34838	-2.20952	6.37689	8.03403	0.109753	588.098	8.03 (0.11-588.10)
JIA	M32489	Simple mode	35	-0.604502	1.94219	0.757513	-4.4112	3.2022	0.546347	0.0121406	24.5865	0.55 (0.01- 24.59)
JIA	M32489	Weighted mode	35	-0.375257	1.34785	0.782383	-3.01704	2.26653	0.687113	0.0489457	9.64587	0.69 (0.05- 9.65)
JIA	M32492	Inverse variance weighted	42	-0.10384	0.598547	0.862268	-1.27699	1.06931	0.901369	0.278875	2.91337	0.90 (0.28- 2.91)
JIA	M32492	Weighted median	42	0.228053	0.917447	0.803691	-1.57014	2.02625	1.25615	0.208015	7.58559	1.26 (0.21- 7.59)
JIA	M32492	MR Egger	42	-0.779135	1.52684	0.612651	-3.77174	2.21347	0.458803	0.023012	9.14739	0.46 (0.02- 9.15)
JIA	M32492	Simple mode	42	0.416231	1.89778	0.827485	-3.30342	4.13588	1.51624	0.0367572	62.5448	1.52 (0.04-62.54)
JIA	M32492	Weighted mode	42	0.416231	1.7483	0.813007	-3.01043	3.84289	1.51624	0.0492704	46.6602	1.52 (0.05-46.66)
JIA	M32497	Inverse variance weighted	23	-0.281245	0.342504	0.411565	-0.952553	0.390063	0.754843	0.385755	1.47707	0.75 (0.39-1.48)
JIA	M32497	Weighted median	23	-0.0921734	0.40597	0.820389	-0.887875	0.703528	0.911947	0.411529	2.02087	0.91 (0.41-2.02)
JIA	M32497	MR Egger	23	-0.0853267	0.475144	0.859203	-1.01661	0.845955	0.918212	0.36182	2.3302	0.92 (0.36-2.33)
JIA	M32497	Simple mode	23	-0.582438	1.17579	0.62526	-2.88699	1.72212	0.558535	0.0557435	5.59637	0.56 (0.06-5.60)
JIA	M32497	Weighted mode	23	-0.137859	0.346553	0.694612	-0.817102	0.541385	0.871222	0.44171	1.71838	0.87 (0.44-1.72)
JIA	M32504	Inverse variance weighted	8	-0.0569913	0.542089	0.91627	-1.11949	1.0055	0.944602	0.326448	2.73328	0.94 (0.33-2.73)
JIA	M32504	Weighted median	8	-0.128146	0.640191	0.841349	-1.38292	1.12663	0.879725	0.250845	3.08524	0.88 (0.25-3.09)
JIA	M32504	MR Egger	8	-0.521386	1.34488	0.711632	-3.15735	2.11458	0.593697	0.0425382	8.28612	0.59 (0.04-8.29)
JIA	M32504	Simple mode	8	-0.160735	0.850737	0.855504	-1.82818	1.50671	0.851518	0.160706	4.51186	0.85 (0.16-4.51)
JIA	M32504	Weighted mode	8	-0.186288	0.758	0.812916	-1.67197	1.29939	0.830034	0.187877	3.66706	0.83 (0.19-3.67)
JIA	M32518	Inverse variance weighted	36	-1.23428	0.866661	0.154393	-2.93294	0.464371	0.291043	0.0532404	1.59101	0.29 (0.05- 1.59)
JIA	M32518	Weighted median	36	-0.693595	1.09112	0.524991	-2.8322	1.44501	0.499776	0.0588833	4.24188	0.50 (0.06- 4.24)
JIA	M32518	MR Egger	36	-3.64153	3.21132	0.264741	-9.9357	2.65265	0.0262123	4.84148e-05	14.1916	0.03 (0.00- 14.19)
JIA	M32518	Simple mode	36	0.791414	2.03549	0.699773	-3.19814	4.78097	2.20652	0.040838	119.22	2.21 (0.04-119.22)
JIA	M32518	Weighted mode	36	0.102153	1.83766	0.955986	-3.49966	3.70397	1.10755	0.0302075	40.6082	1.11 (0.03- 40.61)
JIA	M32549	Inverse variance weighted	8	-0.509295	0.39829	0.201001	-1.28994	0.271353	0.600919	0.275286	1.31174	0.60 (0.28- 1.31)
JIA	M32549	Weighted median	8	-0.0331663	0.500593	0.947175	-1.01433	0.947996	0.967378	0.362646	2.58053	0.97 (0.36- 2.58)
JIA	M32549	MR Egger	8	1.31984	1.28338	0.34342	-1.19559	3.83527	3.74282	0.302525	46.306	3.74 (0.30-46.31)
JIA	M32549	Simple mode	8	-0.010819	0.782003	0.989348	-1.54355	1.52191	0.989239	0.213622	4.58096	0.99 (0.21- 4.58)
JIA	M32549	Weighted mode	8	-0.0239479	0.603472	0.969454	-1.20675	1.15886	0.976337	0.299167	3.18629	0.98 (0.30- 3.19)
JIA	M32553	Inverse variance weighted	14	0.108425	0.388739	0.780309	-0.653502	0.870353	1.11452	0.520221	2.38775	1.11 (0.52- 2.39)
JIA	M32553	Weighted median	14	-0.0631981	0.556162	0.909529	-1.15328	1.02688	0.938758	0.315601	2.79234	0.94 (0.32- 2.79)
JIA	M32553	MR Egger	14	0.800372	1.19375	0.515256	-1.53938	3.14013	2.22637	0.214514	23.1068	2.23 (0.21-23.11)
JIA	M32553	Simple mode	14	-0.670553	0.936837	0.486796	-2.50675	1.16565	0.511426	0.0815325	3.208	0.51 (0.08- 3.21)
JIA	M32553	Weighted mode	14	-0.0342754	0.71124	0.962297	-1.42831	1.35976	0.966305	0.239715	3.89524	0.97 (0.24- 3.90)
JIA	M32557	Inverse variance weighted	10	0.145835	0.414572	0.725008	-0.666726	0.958396	1.15701	0.513387	2.60751	1.16 (0.51- 2.61)
JIA	M32557	Weighted median	10	0.49472	0.579366	0.393161	-0.640838	1.63028	1.64004	0.526851	5.10529	1.64 (0.53- 5.11)
JIA	M32557	MR Egger	10	-2.00774	1.64718	0.257603	-5.23621	1.22073	0.134292	0.00532036	3.38967	0.13 (0.01- 3.39)
JIA	M32557	Simple mode	10	0.835773	0.986157	0.418681	-1.09709	2.76864	2.3066	0.33384	15.937	2.31 (0.33-15.94)
JIA	M32557	Weighted mode	10	0.770018	1.08025	0.494027	-1.34728	2.88731	2.15981	0.259947	17.945	2.16 (0.26-17.95)
JIA	M32560	Inverse variance weighted	11	0.0945843	0.209138	0.651084	-0.315327	0.504496	1.0992	0.72955	1.65615	1.10 (0.73-1.66)
JIA	M32560	Weighted median	11	-0.00829783	0.280242	0.976378	-0.557572	0.540976	0.991736	0.572598	1.71768	0.99 (0.57-1.72)
JIA	M32560	MR Egger	11	-0.210326	0.352684	0.565632	-0.901586	0.480934	0.81032	0.405925	1.61759	0.81 (0.41-1.62)
JIA	M32560	Simple mode	11	-0.115319	0.41626	0.787394	-0.931188	0.70055	0.891082	0.394085	2.01486	0.89 (0.39-2.01)
JIA	M32560	Weighted mode	11	-0.155928	0.358231	0.672609	-0.85806	0.546204	0.855621	0.423984	1.72669	0.86 (0.42-1.73)
JIA	M32564	Inverse variance weighted	15	-0.354796	0.25339	0.161453	-0.85144	0.141847	0.701316	0.4268	1.1524	0.70 (0.43-1.15)
JIA	M32564	Weighted median	15	-0.320011	0.350605	0.361379	-1.0072	0.367174	0.726141	0.365241	1.44365	0.73 (0.37-1.44)
JIA	M32564	MR Egger	15	-1.44585	0.568934	0.0245925	-2.56096	-0.330739	0.235546	0.0772306	0.718393	0.24 (0.08-0.72)
JIA	M32564	Simple mode	15	0.318943	0.64103	0.626526	-0.937475	1.57536	1.37567	0.391615	4.83248	1.38 (0.39-4.83)
JIA	M32564	Weighted mode	15	-0.211702	0.558449	0.710309	-1.30626	0.882859	0.809206	0.27083	2.4178	0.81 (0.27-2.42)
JIA	M32578	Inverse variance weighted	15	-0.85972	0.480079	0.0733272	-1.80068	0.0812349	0.423281	0.165187	1.08463	0.42 (0.17- 1.08)
JIA	M32578	Weighted median	15	-0.508616	0.580617	0.381034	-1.64663	0.629394	0.601327	0.192699	1.87647	0.60 (0.19- 1.88)
JIA	M32578	MR Egger	15	0.576535	1.25486	0.653505	-1.88299	3.03606	1.77986	0.152135	20.823	1.78 (0.15-20.82)
JIA	M32578	Simple mode	15	-0.950986	1.14054	0.418392	-3.18645	1.28448	0.38636	0.0413184	3.61278	0.39 (0.04- 3.61)
JIA	M32578	Weighted mode	15	-0.432078	0.820278	0.606616	-2.03982	1.17567	0.649159	0.130052	3.2403	0.65 (0.13- 3.24)
JIA	M32586	Inverse variance weighted	9	-0.0133996	0.242133	0.955868	-0.487979	0.46118	0.98669	0.613866	1.58594	0.99 (0.61-1.59)
JIA	M32586	Weighted median	9	0.0117851	0.268638	0.965008	-0.514746	0.538316	1.01185	0.597652	1.71312	1.01 (0.60-1.71)
JIA	M32586	MR Egger	9	0.150336	0.422055	0.732185	-0.676893	0.977564	1.16222	0.508194	2.65797	1.16 (0.51-2.66)
JIA	M32586	Simple mode	9	-0.363479	0.541153	0.52071	-1.42414	0.69718	0.695253	0.240716	2.00808	0.70 (0.24-2.01)
JIA	M32586	Weighted mode	9	0.0576991	0.291358	0.847957	-0.513363	0.628761	1.0594	0.59848	1.87529	1.06 (0.60-1.88)
JIA	M32587	Inverse variance weighted	13	-0.1944	0.815616	0.811611	-1.79301	1.40421	0.823328	0.166459	4.0723	0.82 (0.17-4.07)
JIA	M32587	Weighted median	13	-1.20103	0.799373	0.132975	-2.76781	0.365736	0.300883	0.0627996	1.44157	0.30 (0.06-1.44)
JIA	M32587	MR Egger	13	-4.10397	2.54657	0.135354	-9.09526	0.887317	0.016507	0.000112197	2.42861	0.02 (0.00-2.43)
JIA	M32587	Simple mode	13	-1.44289	1.29281	0.286236	-3.9768	1.09102	0.236244	0.0187455	2.97732	0.24 (0.02-2.98)
JIA	M32587	Weighted mode	13	-1.30337	1.00604	0.219501	-3.27522	0.668474	0.271614	0.0378085	1.95126	0.27 (0.04-1.95)
JIA	M32593	Inverse variance weighted	9	0.378499	0.618085	0.54029	-0.832947	1.58995	1.46009	0.434766	4.90348	1.46 (0.43- 4.90)
JIA	M32593	Weighted median	9	0.244656	0.822438	0.766103	-1.36732	1.85663	1.27718	0.254788	6.40215	1.28 (0.25- 6.40)
JIA	M32593	MR Egger	9	-1.25871	2.94591	0.682016	-7.03269	4.51527	0.284021	0.000882556	91.4027	0.28 (0.00-91.40)
JIA	M32593	Simple mode	9	0.745619	1.3442	0.594269	-1.88902	3.38026	2.10775	0.15122	29.3784	2.11 (0.15-29.38)
JIA	M32593	Weighted mode	9	0.444328	1.38359	0.756333	-2.26751	3.15617	1.55944	0.103569	23.4805	1.56 (0.10-23.48)
JIA	M32616	Inverse variance weighted	8	-0.267698	0.300881	0.373619	-0.857425	0.322028	0.765138	0.424253	1.37992	0.77 (0.42- 1.38)
JIA	M32616	Weighted median	8	-0.210966	0.403849	0.601401	-1.00251	0.580579	0.809802	0.366957	1.78707	0.81 (0.37- 1.79)
JIA	M32616	MR Egger	8	-1.13635	2.82579	0.701519	-6.67489	4.4022	0.32099	0.00126221	81.63	0.32 (0.00-81.63)
JIA	M32616	Simple mode	8	-0.12223	0.670294	0.860474	-1.43601	1.19155	0.884945	0.237876	3.29217	0.88 (0.24- 3.29)
JIA	M32616	Weighted mode	8	-0.186412	0.610797	0.769092	-1.38357	1.01075	0.829931	0.250681	2.74766	0.83 (0.25- 2.75)
JIA	M32632	Inverse variance weighted	25	-0.237991	0.408995	0.560639	-1.03962	0.563639	0.788209	0.353588	1.75706	0.79 (0.35-1.76)
JIA	M32632	Weighted median	25	-0.838385	0.594882	0.158737	-2.00435	0.327583	0.432408	0.134748	1.38761	0.43 (0.13-1.39)
JIA	M32632	MR Egger	25	0.171373	0.687347	0.805323	-1.17583	1.51857	1.18693	0.308564	4.5657	1.19 (0.31-4.57)
JIA	M32632	Simple mode	25	-1.12272	1.08177	0.309684	-3.24299	0.997557	0.325395	0.039047	2.71165	0.33 (0.04-2.71)
JIA	M32632	Weighted mode	25	-0.636734	0.710307	0.378931	-2.02894	0.755467	0.529017	0.131475	2.1286	0.53 (0.13-2.13)
JIA	M32634	Inverse variance weighted	41	0.173956	0.604216	0.77342	-1.01031	1.35822	1.19	0.364107	3.88926	1.19 (0.36- 3.89)
JIA	M32634	Weighted median	41	0.0965705	0.918578	0.916272	-1.70384	1.89698	1.10139	0.181983	6.66576	1.10 (0.18- 6.67)
JIA	M32634	MR Egger	41	0.379316	1.46922	0.79763	-2.50036	3.25899	1.46129	0.0820553	26.0234	1.46 (0.08-26.02)
JIA	M32634	Simple mode	41	-1.18437	1.61515	0.467659	-4.35006	1.98133	0.305939	0.012906	7.25235	0.31 (0.01- 7.25)
JIA	M32634	Weighted mode	41	0.115497	1.11693	0.918158	-2.07369	2.30468	1.12243	0.125721	10.021	1.12 (0.13-10.02)
JIA	M32635	Inverse variance weighted	10	0.637009	0.677731	0.347262	-0.691345	1.96536	1.89082	0.500902	7.1375	1.89 (0.50- 7.14)
JIA	M32635	Weighted median	10	0.427712	0.75418	0.570631	-1.05048	1.90591	1.53374	0.34977	6.72549	1.53 (0.35- 6.73)
JIA	M32635	MR Egger	10	-0.229499	1.80523	0.901975	-3.76775	3.30875	0.794932	0.0231041	27.3509	0.79 (0.02-27.35)
JIA	M32635	Simple mode	10	0.266193	1.07476	0.809942	-1.84033	2.37271	1.30499	0.158765	10.7265	1.30 (0.16-10.73)
JIA	M32635	Weighted mode	10	0.442696	0.721405	0.554632	-0.971258	1.85665	1.5569	0.378606	6.40226	1.56 (0.38- 6.40)
JIA	M32644	Inverse variance weighted	31	-0.13968	0.916445	0.878859	-1.93591	1.65655	0.869636	0.144292	5.24121	0.87 (0.14- 5.24)
JIA	M32644	Weighted median	31	-0.994924	1.10016	0.365814	-3.15124	1.1614	0.369752	0.0427989	3.19439	0.37 (0.04- 3.19)
JIA	M32644	MR Egger	31	-4.49213	3.82597	0.249901	-11.991	3.00677	0.0111967	6.1995e-06	20.222	0.01 (0.00-20.22)
JIA	M32644	Simple mode	31	-1.19875	2.46072	0.629689	-6.02177	3.62426	0.30157	0.00242538	37.4971	0.30 (0.00-37.50)
JIA	M32644	Weighted mode	31	-1.83542	1.89105	0.339517	-5.54187	1.87103	0.159547	0.0039192	6.49501	0.16 (0.00- 6.50)
JIA	M32651	Inverse variance weighted	25	0.421032	0.516922	0.415359	-0.592134	1.4342	1.52353	0.553146	4.19628	1.52 (0.55- 4.20)
JIA	M32651	Weighted median	25	0.281825	0.750624	0.707323	-1.1894	1.75305	1.32555	0.304404	5.77217	1.33 (0.30- 5.77)
JIA	M32651	MR Egger	25	-0.629087	1.51392	0.681602	-3.59638	2.3382	0.533078	0.0274229	10.3626	0.53 (0.03-10.36)
JIA	M32651	Simple mode	25	0.609124	1.20189	0.616915	-1.74657	2.96482	1.83882	0.17437	19.3912	1.84 (0.17-19.39)
JIA	M32651	Weighted mode	25	0.393467	0.983729	0.692713	-1.53464	2.32157	1.48211	0.215533	10.1917	1.48 (0.22-10.19)
JIA	M32654	Inverse variance weighted	25	-1.80064	0.582096	0.0019789	-2.94155	-0.659736	0.165193	0.0527838	0.516988	0.17 (0.05-0.52)
JIA	M32654	Weighted median	25	-2.3018	0.883282	0.0091617	-4.03303	-0.570565	0.100079	0.0177206	0.565206	0.10 (0.02-0.57)
JIA	M32654	MR Egger	25	-1.84281	1.71887	0.294794	-5.2118	1.52618	0.158372	0.00545186	4.60055	0.16 (0.01-4.60)
JIA	M32654	Simple mode	25	-2.33765	1.51856	0.136792	-5.31402	0.638728	0.0965546	0.00492209	1.89407	0.10 (0.00-1.89)
JIA	M32654	Weighted mode	25	-2.77869	1.3293	0.0473564	-5.38413	-0.173254	0.0621197	0.00458883	0.840924	0.06 (0.00-0.84)
JIA	M32672	Inverse variance weighted	16	-0.190766	0.379719	0.615394	-0.935015	0.553482	0.826326	0.39258	1.7393	0.83 (0.39-1.74)
JIA	M32672	Weighted median	16	-0.225143	0.531635	0.671937	-1.26715	0.816862	0.798402	0.281634	2.26339	0.80 (0.28-2.26)
JIA	M32672	MR Egger	16	-0.315068	1.00988	0.759649	-2.29442	1.66429	0.729739	0.100819	5.28191	0.73 (0.10-5.28)
JIA	M32672	Simple mode	16	-0.669506	0.915048	0.475651	-2.463	1.12399	0.511962	0.0851791	3.0771	0.51 (0.09-3.08)
JIA	M32672	Weighted mode	16	-0.887829	0.693819	0.220116	-2.24771	0.472056	0.411548	0.10564	1.60329	0.41 (0.11-1.60)
JIA	M32675	Inverse variance weighted	22	-0.349581	1.11847	0.75462	-2.54178	1.84262	0.704983	0.078726	6.31305	0.70 (0.08- 6.31)
JIA	M32675	Weighted median	22	-1.3152	1.56734	0.401398	-4.38718	1.75679	0.268422	0.0124358	5.79379	0.27 (0.01- 5.79)
JIA	M32675	MR Egger	22	2.13632	3.5693	0.556208	-4.85952	9.13215	8.46818	0.00775424	9247.85	8.47 (0.01-9247.85)
JIA	M32675	Simple mode	22	0.5096	2.97458	0.865613	-5.32057	6.33977	1.66462	0.00488995	566.667	1.66 (0.00- 566.67)
JIA	M32675	Weighted mode	22	-2.32066	2.47048	0.358229	-7.1628	2.52149	0.0982091	0.00077488	12.4471	0.10 (0.00- 12.45)
JIA	M32691	Inverse variance weighted	10	0.317419	0.405681	0.433959	-0.477715	1.11255	1.37358	0.620199	3.04211	1.37 (0.62- 3.04)
JIA	M32691	Weighted median	10	0.472812	0.536473	0.378137	-0.578675	1.5243	1.6045	0.560641	4.59192	1.60 (0.56- 4.59)
JIA	M32691	MR Egger	10	2.80858	2.0953	0.216926	-1.2982	6.91536	16.5863	0.273021	1007.64	16.59 (0.27-1007.64)
JIA	M32691	Simple mode	10	0.614292	0.843554	0.484994	-1.03907	2.26766	1.84835	0.353782	9.65677	1.85 (0.35- 9.66)
JIA	M32691	Weighted mode	10	0.474441	0.654906	0.4872	-0.809175	1.75806	1.60712	0.445225	5.80116	1.61 (0.45- 5.80)
JIA	M32698	Inverse variance weighted	15	-0.147925	0.813381	0.855689	-1.74215	1.4463	0.862496	0.175143	4.24737	0.86 (0.18- 4.25)
JIA	M32698	Weighted median	15	0.734531	1.11522	0.510126	-1.4513	2.92036	2.0845	0.234265	18.548	2.08 (0.23- 18.55)
JIA	M32698	MR Egger	15	0.276694	2.19662	0.901688	-4.02869	4.58208	1.31876	0.0177976	97.7171	1.32 (0.02- 97.72)
JIA	M32698	Simple mode	15	-3.05613	2.14048	0.175282	-7.25146	1.13921	0.0470697	0.000709135	3.1243	0.05 (0.00- 3.12)
JIA	M32698	Weighted mode	15	1.41453	1.80039	0.445148	-2.11422	4.94329	4.11456	0.120727	140.231	4.11 (0.12-140.23)
JIA	M32709	Inverse variance weighted	23	-0.284848	0.523973	0.586695	-1.31184	0.742139	0.752128	0.269325	2.10042	0.75 (0.27-2.10)
JIA	M32709	Weighted median	23	-0.415997	0.706755	0.556129	-1.80124	0.969244	0.659682	0.165095	2.63595	0.66 (0.17-2.64)
JIA	M32709	MR Egger	23	-0.736748	1.03487	0.484346	-2.76509	1.29159	0.478668	0.0629705	3.63858	0.48 (0.06-3.64)
JIA	M32709	Simple mode	23	-1.15357	1.18739	0.341849	-3.48085	1.17371	0.315507	0.0307811	3.23395	0.32 (0.03-3.23)
JIA	M32709	Weighted mode	23	-0.743134	0.807	0.367112	-2.32485	0.838586	0.475621	0.0977977	2.31309	0.48 (0.10-2.31)
JIA	M32729	Inverse variance weighted	43	0.495117	0.566326	0.381976	-0.614882	1.60512	1.64069	0.540705	4.97844	1.64 (0.54- 4.98)
JIA	M32729	Weighted median	43	0.634369	0.852452	0.456774	-1.03644	2.30518	1.88583	0.354716	10.0259	1.89 (0.35- 10.03)
JIA	M32729	MR Egger	43	0.509105	1.37584	0.713263	-2.18754	3.20575	1.6638	0.112193	24.6739	1.66 (0.11- 24.67)
JIA	M32729	Simple mode	43	2.20535	1.73819	0.211512	-1.2015	5.61219	9.0734	0.300744	273.744	9.07 (0.30-273.74)
JIA	M32729	Weighted mode	43	1.85063	1.27695	0.154692	-0.652197	4.35346	6.36385	0.5209	77.7473	6.36 (0.52- 77.75)
JIA	M32735	Inverse variance weighted	15	0.249007	0.378577	0.510702	-0.493004	0.991018	1.28275	0.610789	2.69398	1.28 (0.61-2.69)
JIA	M32735	Weighted median	15	-0.139857	0.433084	0.746746	-0.988703	0.708988	0.869482	0.372059	2.03193	0.87 (0.37-2.03)
JIA	M32735	MR Egger	15	-0.118415	1.13353	0.918394	-2.34014	2.10331	0.888327	0.0963138	8.19327	0.89 (0.10-8.19)
JIA	M32735	Simple mode	15	-0.158993	0.69195	0.82159	-1.51522	1.19723	0.853002	0.219761	3.31093	0.85 (0.22-3.31)
JIA	M32735	Weighted mode	15	-0.415348	0.569404	0.477758	-1.53138	0.700684	0.66011	0.216237	2.01513	0.66 (0.22-2.02)
JIA	M32739	Inverse variance weighted	6	-0.374201	1.32238	0.777196	-2.96607	2.21766	0.687839	0.0515056	9.18584	0.69 (0.05- 9.19)
JIA	M32739	Weighted median	6	-0.770864	1.6703	0.644431	-4.04465	2.50293	0.462613	0.0175158	12.2182	0.46 (0.02-12.22)
JIA	M32739	MR Egger	6	-4.4169	3.15969	0.234686	-10.6099	1.7761	0.0120716	2.46705e-05	5.90679	0.01 (0.00- 5.91)
JIA	M32739	Simple mode	6	-0.477817	2.56232	0.859399	-5.49996	4.54432	0.620135	0.00408695	94.0966	0.62 (0.00-94.10)
JIA	M32739	Weighted mode	6	-0.746748	2.17929	0.745792	-5.01815	3.52465	0.473905	0.00661675	33.9421	0.47 (0.01-33.94)
JIA	M32740	Inverse variance weighted	40	-0.708429	0.663714	0.285804	-2.00931	0.59245	0.492417	0.134081	1.80841	0.49 (0.13-1.81)
JIA	M32740	Weighted median	40	-1.25255	0.986626	0.204251	-3.18634	0.681234	0.285774	0.0413228	1.97632	0.29 (0.04-1.98)
JIA	M32740	MR Egger	40	-2.56472	2.01729	0.211325	-6.51861	1.38917	0.0769409	0.00147572	4.01154	0.08 (0.00-4.01)
JIA	M32740	Simple mode	40	-1.93427	1.86315	0.305583	-5.58605	1.7175	0.144529	0.00374981	5.57059	0.14 (0.00-5.57)
JIA	M32740	Weighted mode	40	-1.66535	1.59825	0.303836	-4.79792	1.46722	0.189125	0.00824689	4.33717	0.19 (0.01-4.34)
JIA	M32753	Inverse variance weighted	11	0.274516	0.444674	0.537009	-0.597045	1.14608	1.31589	0.550436	3.14583	1.32 (0.55-3.15)
JIA	M32753	Weighted median	11	-0.251565	0.588919	0.66926	-1.40585	0.902716	0.777583	0.24516	2.46629	0.78 (0.25-2.47)
JIA	M32753	MR Egger	11	-0.714829	1.52497	0.650396	-3.70378	2.27412	0.489276	0.0246303	9.71938	0.49 (0.02-9.72)
JIA	M32753	Simple mode	11	-0.547422	0.953832	0.578702	-2.41693	1.32209	0.578439	0.0891948	3.75125	0.58 (0.09-3.75)
JIA	M32753	Weighted mode	11	-0.511734	0.820625	0.546856	-2.12016	1.09669	0.599455	0.120013	2.99424	0.60 (0.12-2.99)
JIA	M32754	Inverse variance weighted	12	0.46555	0.150254	0.00194551	0.171053	0.760046	1.59289	1.18655	2.13838	1.59 (1.19-2.14)
JIA	M32754	Weighted median	12	0.548173	0.225067	0.0148672	0.107042	0.989304	1.73009	1.11298	2.68936	1.73 (1.11-2.69)
JIA	M32754	MR Egger	12	0.562072	0.226031	0.0321716	0.11905	1.00509	1.7543	1.12643	2.73216	1.75 (1.13-2.73)
JIA	M32754	Simple mode	12	0.440356	0.359476	0.246162	-0.264218	1.14493	1.55326	0.767806	3.14222	1.55 (0.77-3.14)
JIA	M32754	Weighted mode	12	0.53721	0.214801	0.0294555	0.116201	0.958219	1.71123	1.12322	2.60705	1.71 (1.12-2.61)
JIA	M32755	Inverse variance weighted	24	-0.435576	0.349567	0.212748	-1.12073	0.249575	0.646892	0.326043	1.28348	0.65 (0.33-1.28)
JIA	M32755	Weighted median	24	-0.242548	0.501948	0.628944	-1.22637	0.741269	0.784626	0.293357	2.0986	0.78 (0.29-2.10)
JIA	M32755	MR Egger	24	-0.0148089	0.72319	0.983847	-1.43226	1.40264	0.9853	0.238769	4.06593	0.99 (0.24-4.07)
JIA	M32755	Simple mode	24	-1.28248	0.88356	0.160146	-3.01426	0.449294	0.277348	0.0490821	1.56721	0.28 (0.05-1.57)
JIA	M32755	Weighted mode	24	-0.186222	0.658852	0.779976	-1.47757	1.10513	0.830089	0.228191	3.01961	0.83 (0.23-3.02)
JIA	M32757	Inverse variance weighted	15	0.11016	0.240463	0.646869	-0.361147	0.581466	1.11646	0.696877	1.78866	1.12 (0.70-1.79)
JIA	M32757	Weighted median	15	0.13181	0.292981	0.652788	-0.442433	0.706053	1.14089	0.642471	2.02598	1.14 (0.64-2.03)
JIA	M32757	MR Egger	15	0.357301	0.354723	0.332188	-0.337956	1.05256	1.42947	0.713226	2.86497	1.43 (0.71-2.86)
JIA	M32757	Simple mode	15	0.180324	0.620102	0.77547	-1.03508	1.39572	1.19761	0.355199	4.0379	1.20 (0.36-4.04)
JIA	M32757	Weighted mode	15	0.180324	0.290355	0.544549	-0.388772	0.749419	1.19761	0.677889	2.11577	1.20 (0.68-2.12)
JIA	M32758	Inverse variance weighted	14	0.166168	0.331335	0.616011	-0.483248	0.815584	1.18077	0.616777	2.2605	1.18 (0.62-2.26)
JIA	M32758	Weighted median	14	0.0738247	0.338558	0.827385	-0.589748	0.737398	1.07662	0.554467	2.09049	1.08 (0.55-2.09)
JIA	M32758	MR Egger	14	0.0989227	0.550439	0.860375	-0.979938	1.17778	1.10398	0.375334	3.24717	1.10 (0.38-3.25)
JIA	M32758	Simple mode	14	-0.695621	0.76484	0.379641	-2.19471	0.803467	0.498765	0.111391	2.23327	0.50 (0.11-2.23)
JIA	M32758	Weighted mode	14	0.0648918	0.339998	0.851584	-0.601505	0.731289	1.06704	0.547986	2.07776	1.07 (0.55-2.08)
JIA	M32759	Inverse variance weighted	16	0.187501	0.315915	0.552834	-0.431691	0.806694	1.20623	0.64941	2.24049	1.21 (0.65- 2.24)
JIA	M32759	Weighted median	16	0.193239	0.31722	0.542415	-0.428512	0.81499	1.21317	0.651478	2.25915	1.21 (0.65- 2.26)
JIA	M32759	MR Egger	16	0.301254	0.51608	0.568685	-0.710263	1.31277	1.35155	0.491515	3.71646	1.35 (0.49- 3.72)
JIA	M32759	Simple mode	16	0.947402	0.837347	0.275638	-0.693798	2.5886	2.579	0.499675	13.3111	2.58 (0.50-13.31)
JIA	M32759	Weighted mode	16	0.21241	0.333872	0.534232	-0.441979	0.8668	1.23666	0.642763	2.37928	1.24 (0.64- 2.38)
JIA	M32761	Inverse variance weighted	10	0.00815047	0.665362	0.990226	-1.29596	1.31226	1.00818	0.273635	3.71456	1.01 (0.27- 3.71)
JIA	M32761	Weighted median	10	-0.120929	0.898972	0.892992	-1.88291	1.64106	0.886097	0.152146	5.16062	0.89 (0.15- 5.16)
JIA	M32761	MR Egger	10	-0.89389	2.21239	0.69677	-5.23018	3.4424	0.409061	0.00535256	31.2619	0.41 (0.01-31.26)
JIA	M32761	Simple mode	10	-0.665667	1.31164	0.624002	-3.23648	1.90515	0.513931	0.0393018	6.72042	0.51 (0.04- 6.72)
JIA	M32761	Weighted mode	10	-0.377556	1.12103	0.743992	-2.57477	1.81965	0.685535	0.0761717	6.16972	0.69 (0.08- 6.17)
JIA	M32762	Inverse variance weighted	13	0.186983	0.222905	0.401556	-0.24991	0.623875	1.20561	0.778871	1.86615	1.21 (0.78-1.87)
JIA	M32762	Weighted median	13	0.255792	0.284244	0.368172	-0.301326	0.81291	1.29148	0.739836	2.25446	1.29 (0.74-2.25)
JIA	M32762	MR Egger	13	0.307842	0.829401	0.717566	-1.31778	1.93347	1.36049	0.267728	6.91345	1.36 (0.27-6.91)
JIA	M32762	Simple mode	13	0.286165	0.442109	0.529643	-0.580369	1.1527	1.33131	0.559692	3.16673	1.33 (0.56-3.17)
JIA	M32762	Weighted mode	13	0.281689	0.418262	0.513407	-0.538104	1.10148	1.32537	0.583854	3.00862	1.33 (0.58-3.01)
JIA	M32769	Inverse variance weighted	5	-1.30053	0.574644	0.0236239	-2.42683	-0.174227	0.272387	0.0883162	0.840106	0.27 (0.09- 0.84)
JIA	M32769	Weighted median	5	-1.72329	0.643082	0.00736786	-2.98373	-0.462854	0.178477	0.0506036	0.629485	0.18 (0.05- 0.63)
JIA	M32769	MR Egger	5	1.82445	1.79663	0.384648	-1.69694	5.34583	6.19937	0.183244	209.732	6.20 (0.18-209.73)
JIA	M32769	Simple mode	5	-1.74588	0.92727	0.132848	-3.56333	0.0715718	0.174492	0.0283444	1.0742	0.17 (0.03- 1.07)
JIA	M32769	Weighted mode	5	-1.7302	0.86586	0.116349	-3.42729	-0.0331153	0.177249	0.0324749	0.967427	0.18 (0.03- 0.97)
JIA	M32786	Inverse variance weighted	18	0.0543321	0.286322	0.849498	-0.506859	0.615523	1.05584	0.602384	1.85063	1.06 (0.60- 1.85)
JIA	M32786	Weighted median	18	0.0425314	0.369278	0.908307	-0.681253	0.766316	1.04345	0.505983	2.15182	1.04 (0.51- 2.15)
JIA	M32786	MR Egger	18	1.49297	1.2456	0.248135	-0.948393	3.93434	4.45032	0.387363	51.1285	4.45 (0.39-51.13)
JIA	M32786	Simple mode	18	-0.168104	0.577597	0.774542	-1.30019	0.963987	0.845266	0.272479	2.62213	0.85 (0.27- 2.62)
JIA	M32786	Weighted mode	18	-0.102192	0.521538	0.846977	-1.12441	0.920022	0.902856	0.324845	2.50934	0.90 (0.32- 2.51)
JIA	M32787	Inverse variance weighted	12	-1.23249	1.50447	0.412663	-4.18125	1.71627	0.291567	0.0152794	5.56376	0.29 (0.02- 5.56)
JIA	M32787	Weighted median	12	0.126929	0.817714	0.876645	-1.47579	1.72965	1.13534	0.228598	5.63867	1.14 (0.23- 5.64)
JIA	M32787	MR Egger	12	0.329445	3.4689	0.926214	-6.46961	7.1285	1.3902	0.00154983	1247	1.39 (0.00-1247.00)
JIA	M32787	Simple mode	12	0.367102	1.01881	0.725427	-1.62976	2.36396	1.44355	0.195977	10.633	1.44 (0.20- 10.63)
JIA	M32787	Weighted mode	12	0.227134	0.893741	0.804076	-1.5246	1.97887	1.255	0.217708	7.23455	1.25 (0.22- 7.23)
JIA	M32795	Inverse variance weighted	13	0.215313	0.533481	0.686507	-0.830309	1.26093	1.24025	0.435915	3.52872	1.24 (0.44-3.53)
JIA	M32795	Weighted median	13	0.0446804	0.416815	0.914634	-0.772276	0.861637	1.04569	0.46196	2.36703	1.05 (0.46-2.37)
JIA	M32795	MR Egger	13	-0.0423953	0.907661	0.963583	-1.82141	1.73662	0.958491	0.161797	5.67812	0.96 (0.16-5.68)
JIA	M32795	Simple mode	13	0.413843	0.691437	0.560617	-0.941373	1.76906	1.51262	0.390092	5.86533	1.51 (0.39-5.87)
JIA	M32795	Weighted mode	13	0.0822111	0.395145	0.838677	-0.692273	0.856695	1.08568	0.500437	2.35536	1.09 (0.50-2.36)
JIA	M32800	Inverse variance weighted	8	0.0216082	0.201169	0.914462	-0.372684	0.4159	1.02184	0.688883	1.51573	1.02 (0.69-1.52)
JIA	M32800	Weighted median	8	-0.0236361	0.244542	0.923001	-0.502938	0.455666	0.976641	0.604751	1.57722	0.98 (0.60-1.58)
JIA	M32800	MR Egger	8	-0.0637291	0.280659	0.827909	-0.613821	0.486363	0.938259	0.541279	1.62639	0.94 (0.54-1.63)
JIA	M32800	Simple mode	8	-0.0727026	0.428675	0.870123	-0.912905	0.7675	0.929877	0.401357	2.15437	0.93 (0.40-2.15)
JIA	M32800	Weighted mode	8	-0.0476292	0.240869	0.848869	-0.519732	0.424474	0.953487	0.59468	1.52879	0.95 (0.59-1.53)
JIA	M32802	Inverse variance weighted	4	0.200452	0.590716	0.734356	-0.957353	1.35826	1.22195	0.383908	3.8894	1.22 (0.38- 3.89)
JIA	M32802	Weighted median	4	0.222155	0.713157	0.755413	-1.17563	1.61994	1.24877	0.308624	5.0528	1.25 (0.31- 5.05)
JIA	M32802	MR Egger	4	-8.85427	10.4153	0.484794	-29.2682	11.5597	0.00014277	1.94523e-13	104786	0.00 (0.00-104786.17)
JIA	M32802	Simple mode	4	0.184675	0.908972	0.852002	-1.59691	1.96626	1.20283	0.202521	7.14391	1.20 (0.20- 7.14)
JIA	M32802	Weighted mode	4	0.198071	0.832988	0.827364	-1.43459	1.83073	1.21905	0.238214	6.23842	1.22 (0.24- 6.24)
JIA	M32808	Inverse variance weighted	11	0.0604388	0.266188	0.820383	-0.46129	0.582167	1.0623	0.63047	1.78991	1.06 (0.63-1.79)
JIA	M32808	Weighted median	11	-0.0945288	0.336002	0.778455	-0.753093	0.564036	0.909802	0.470908	1.75775	0.91 (0.47-1.76)
JIA	M32808	MR Egger	11	0.244026	0.515384	0.647143	-0.766127	1.25418	1.27638	0.46481	3.50496	1.28 (0.46-3.50)
JIA	M32808	Simple mode	11	-0.0936531	0.517363	0.859968	-1.10769	0.920379	0.910599	0.330323	2.51024	0.91 (0.33-2.51)
JIA	M32808	Weighted mode	11	-0.100152	0.397407	0.806134	-0.87907	0.678765	0.9047	0.415169	1.97144	0.90 (0.42-1.97)
JIA	M32814	Inverse variance weighted	12	-0.0766113	0.88274	0.93084	-1.80678	1.65356	0.92625	0.164182	5.22555	0.93 (0.16- 5.23)
JIA	M32814	Weighted median	12	0.298882	1.20726	0.804467	-2.06734	2.66511	1.34835	0.126521	14.3695	1.35 (0.13- 14.37)
JIA	M32814	MR Egger	12	-7.00585	4.33791	0.137378	-15.5082	1.49646	0.000906565	1.84032e-07	4.46584	0.00 (0.00- 4.47)
JIA	M32814	Simple mode	12	1.26824	2.01857	0.542641	-2.68816	5.22464	3.55459	0.068006	185.795	3.55 (0.07-185.79)
JIA	M32814	Weighted mode	12	1.10049	1.95412	0.58462	-2.72959	4.93057	3.00564	0.065246	138.459	3.01 (0.07-138.46)
JIA	M32836	Inverse variance weighted	6	-0.348726	0.579127	0.54707	-1.48382	0.786364	0.705587	0.226771	2.1954	0.71 (0.23- 2.20)
JIA	M32836	Weighted median	6	-0.613166	0.587517	0.296644	-1.7647	0.538367	0.541634	0.171238	1.71321	0.54 (0.17- 1.71)
JIA	M32836	MR Egger	6	-0.115958	2.86754	0.969682	-5.73633	5.50442	0.890513	0.00322658	245.775	0.89 (0.00-245.78)
JIA	M32836	Simple mode	6	-0.760191	0.682604	0.316075	-2.09809	0.577712	0.467577	0.12269	1.78196	0.47 (0.12- 1.78)
JIA	M32836	Weighted mode	6	-0.653284	0.615949	0.337387	-1.86054	0.553975	0.520334	0.155588	1.74016	0.52 (0.16- 1.74)
JIA	M32838	Inverse variance weighted	11	-0.544601	0.512311	0.287769	-1.54873	0.459529	0.580073	0.212517	1.58333	0.58 (0.21- 1.58)
JIA	M32838	Weighted median	11	-0.38758	0.685268	0.571673	-1.7307	0.955544	0.678697	0.17716	2.60008	0.68 (0.18- 2.60)
JIA	M32838	MR Egger	11	0.150618	1.31315	0.911201	-2.42315	2.72438	1.16255	0.0886423	15.247	1.16 (0.09-15.25)
JIA	M32838	Simple mode	11	-1.05839	1.10024	0.35875	-3.21485	1.09807	0.347014	0.0401613	2.99838	0.35 (0.04- 3.00)
JIA	M32838	Weighted mode	11	-0.305722	0.865251	0.731174	-2.00161	1.39017	0.736591	0.135117	4.01553	0.74 (0.14- 4.02)
JIA	M32846	Inverse variance weighted	10	0.0120003	0.128954	0.925856	-0.240749	0.26475	1.01207	0.786039	1.3031	1.01 (0.79-1.30)
JIA	M32846	Weighted median	10	0.010557	0.146957	0.942731	-0.277478	0.298592	1.01061	0.757692	1.34796	1.01 (0.76-1.35)
JIA	M32846	MR Egger	10	0.0109558	0.182238	0.953536	-0.346231	0.368143	1.01102	0.707349	1.44505	1.01 (0.71-1.45)
JIA	M32846	Simple mode	10	0.470502	0.294906	0.145081	-0.107514	1.04852	1.6008	0.898064	2.85342	1.60 (0.90-2.85)
JIA	M32846	Weighted mode	10	0.000273715	0.144068	0.998526	-0.2821	0.282647	1.00027	0.754198	1.32664	1.00 (0.75-1.33)
JIA	M32847	Inverse variance weighted	12	0.113411	0.294275	0.699948	-0.463368	0.690191	1.12009	0.629161	1.9941	1.12 (0.63- 1.99)
JIA	M32847	Weighted median	12	0.111253	0.321532	0.729335	-0.518948	0.741455	1.11768	0.595146	2.09899	1.12 (0.60- 2.10)
JIA	M32847	MR Egger	12	0.0180905	0.463659	0.969645	-0.890681	0.926861	1.01826	0.410376	2.52657	1.02 (0.41- 2.53)
JIA	M32847	Simple mode	12	1.22313	0.812018	0.160159	-0.368423	2.81469	3.39782	0.691825	16.688	3.40 (0.69-16.69)
JIA	M32847	Weighted mode	12	0.119784	0.333539	0.726296	-0.533952	0.77352	1.12725	0.586284	2.16738	1.13 (0.59- 2.17)
JIA	M32854	Inverse variance weighted	5	0.904017	0.596475	0.129621	-0.265074	2.07311	2.4695	0.767149	7.94948	2.47 (0.77- 7.95)
JIA	M32854	Weighted median	5	0.630377	0.690694	0.361415	-0.723382	1.98414	1.87832	0.485109	7.27277	1.88 (0.49- 7.27)
JIA	M32854	MR Egger	5	1.81255	3.1813	0.608719	-4.42281	8.0479	6.12604	0.0120005	3127.24	6.13 (0.01-3127.24)
JIA	M32854	Simple mode	5	0.733341	0.880351	0.451687	-0.992146	2.45883	2.08202	0.37078	11.6911	2.08 (0.37- 11.69)
JIA	M32854	Weighted mode	5	0.574081	0.76212	0.493197	-0.919673	2.06784	1.7755	0.398649	7.90769	1.78 (0.40- 7.91)
JIA	M32855	Inverse variance weighted	14	0.170104	0.268845	0.526916	-0.356832	0.69704	1.18543	0.69989	2.0078	1.19 (0.70-2.01)
JIA	M32855	Weighted median	14	0.0726749	0.326914	0.824076	-0.568076	0.713426	1.07538	0.566615	2.04097	1.08 (0.57-2.04)
JIA	M32855	MR Egger	14	0.25406	0.465748	0.595412	-0.658807	1.16693	1.28925	0.517468	3.21211	1.29 (0.52-3.21)
JIA	M32855	Simple mode	14	-0.120931	0.587963	0.840228	-1.27334	1.03148	0.886095	0.279895	2.80521	0.89 (0.28-2.81)
JIA	M32855	Weighted mode	14	0.0545821	0.320597	0.867434	-0.573789	0.682953	1.0561	0.563387	1.97971	1.06 (0.56-1.98)
JIA	M32857	Inverse variance weighted	4	0.803975	0.926404	0.385479	-1.01178	2.61973	2.23441	0.363572	13.732	2.23 (0.36- 13.73)
JIA	M32857	Weighted median	4	0.305814	0.766654	0.689971	-1.19683	1.80846	1.35773	0.302151	6.10102	1.36 (0.30- 6.10)
JIA	M32857	MR Egger	4	7.1123	5.42727	0.320308	-3.52515	17.7498	1226.97	0.0294474	5.11235e+07	1226.97 (0.03-51123510.41)
JIA	M32857	Simple mode	4	0.161861	1.03372	0.885519	-1.86423	2.18795	1.1757	0.155015	8.91695	1.18 (0.16- 8.92)
JIA	M32857	Weighted mode	4	-0.00194293	0.912812	0.998435	-1.79106	1.78717	0.998059	0.166784	5.97252	1.00 (0.17- 5.97)
JIA	M32863	Inverse variance weighted	11	0.379552	0.162351	0.0193949	0.0613448	0.69776	1.46163	1.06327	2.00925	1.46 (1.06-2.01)
JIA	M32863	Weighted median	11	0.497166	0.228412	0.0295089	0.0494786	0.944854	1.64406	1.05072	2.57244	1.64 (1.05-2.57)
JIA	M32863	MR Egger	11	0.676398	0.324423	0.0667301	0.0405289	1.31227	1.96678	1.04136	3.71459	1.97 (1.04-3.71)
JIA	M32863	Simple mode	11	-0.163359	0.38657	0.68154	-0.921037	0.594319	0.849286	0.398106	1.8118	0.85 (0.40-1.81)
JIA	M32863	Weighted mode	11	0.600077	0.285164	0.0616277	0.0411558	1.159	1.82226	1.04201	3.18674	1.82 (1.04-3.19)
JIA	M32867	Inverse variance weighted	16	0.195712	1.57587	0.901162	-2.89299	3.28441	1.21618	0.0554105	26.6932	1.22 (0.06- 26.69)
JIA	M32867	Weighted median	16	1.63726	2.13096	0.442296	-2.53942	5.81394	5.14109	0.0789125	334.938	5.14 (0.08- 334.94)
JIA	M32867	MR Egger	16	2.69849	7.90352	0.737851	-12.7924	18.1894	14.8573	2.78184e-06	7.93505e+07	14.86 (0.00-79350469.67)
JIA	M32867	Simple mode	16	-0.470845	3.75775	0.90195	-7.83604	6.89435	0.624475	0.00039523	986.689	0.62 (0.00- 986.69)
JIA	M32867	Weighted mode	16	2.74778	3.49286	0.443718	-4.09822	9.59378	15.6079	0.0166022	14673.2	15.61 (0.02- 14673.19)
JIA	M32869	Inverse variance weighted	15	-0.000824906	0.411868	0.998402	-0.808087	0.806437	0.999175	0.44571	2.23991	1.00 (0.45- 2.24)
JIA	M32869	Weighted median	15	-0.0663189	0.56481	0.906529	-1.17335	1.04071	0.935832	0.30933	2.83122	0.94 (0.31- 2.83)
JIA	M32869	MR Egger	15	-1.32979	2.02786	0.523415	-5.3044	2.64482	0.264532	0.00496969	14.0808	0.26 (0.00-14.08)
JIA	M32869	Simple mode	15	-0.365501	0.925686	0.698908	-2.17985	1.44884	0.693849	0.113059	4.25818	0.69 (0.11- 4.26)
JIA	M32869	Weighted mode	15	-0.237859	0.768629	0.761531	-1.74437	1.26865	0.788314	0.174755	3.55607	0.79 (0.17- 3.56)
JIA	M32910	Inverse variance weighted	46	0.879881	0.534957	0.100017	-0.168634	1.9284	2.41061	0.844818	6.87847	2.41 (0.84- 6.88)
JIA	M32910	Weighted median	46	1.33099	0.723616	0.0658616	-0.0872939	2.74928	3.7848	0.916408	15.6314	3.78 (0.92-15.63)
JIA	M32910	MR Egger	46	1.86172	0.948063	0.0559025	0.0035128	3.71992	6.43477	1.00352	41.261	6.43 (1.00-41.26)
JIA	M32910	Simple mode	46	1.11889	1.51723	0.464671	-1.85487	4.09266	3.06147	0.156473	59.899	3.06 (0.16-59.90)
JIA	M32910	Weighted mode	46	1.35145	0.722677	0.067989	-0.064997	2.7679	3.86302	0.93707	15.9251	3.86 (0.94-15.93)
JIA	M32980	Inverse variance weighted	10	-0.240076	0.558097	0.667073	-1.33394	0.853794	0.786568	0.263436	2.34854	0.79 (0.26- 2.35)
JIA	M32980	Weighted median	10	-0.434366	0.726634	0.549988	-1.85857	0.989837	0.647675	0.155896	2.6908	0.65 (0.16- 2.69)
JIA	M32980	MR Egger	10	1.49316	1.4054	0.319051	-1.26143	4.24774	4.45113	0.283249	69.9475	4.45 (0.28-69.95)
JIA	M32980	Simple mode	10	-0.311247	0.995431	0.761651	-2.26229	1.6398	0.732533	0.104112	5.15412	0.73 (0.10- 5.15)
JIA	M32980	Weighted mode	10	-0.377612	0.896687	0.683547	-2.13512	1.37989	0.685496	0.118231	3.97448	0.69 (0.12- 3.97)
JIA	M33009	Inverse variance weighted	6	-0.263283	0.50083	0.599102	-1.24491	0.718343	0.768525	0.287967	2.05103	0.77 (0.29- 2.05)
JIA	M33009	Weighted median	6	-0.442529	0.678231	0.514095	-1.77186	0.886804	0.64241	0.170016	2.42736	0.64 (0.17- 2.43)
JIA	M33009	MR Egger	6	0.535559	1.6359	0.759798	-2.6708	3.74192	1.7084	0.0691967	42.1789	1.71 (0.07-42.18)
JIA	M33009	Simple mode	6	-1.00221	1.04175	0.380209	-3.04404	1.03962	0.367066	0.0476419	2.82813	0.37 (0.05- 2.83)
JIA	M33009	Weighted mode	6	-0.850184	0.887575	0.382118	-2.58983	0.889462	0.427336	0.0750328	2.43382	0.43 (0.08- 2.43)
JIA	M33084	Inverse variance weighted	8	0.353947	0.347507	0.308425	-0.327167	1.03506	1.42468	0.720963	2.81528	1.42 (0.72- 2.82)
JIA	M33084	Weighted median	8	0.313844	0.487645	0.519841	-0.64194	1.26963	1.36868	0.52627	3.55953	1.37 (0.53- 3.56)
JIA	M33084	MR Egger	8	-0.589012	0.692493	0.427642	-1.9463	0.768274	0.554875	0.142802	2.15604	0.55 (0.14- 2.16)
JIA	M33084	Simple mode	8	0.99396	0.850861	0.280975	-0.673727	2.66165	2.70191	0.509805	14.3199	2.70 (0.51-14.32)
JIA	M33084	Weighted mode	8	0.281581	0.474351	0.571446	-0.648148	1.21131	1.32522	0.523014	3.35788	1.33 (0.52- 3.36)
JIA	M33131	Inverse variance weighted	10	0.17716	0.474862	0.709091	-0.75357	1.10789	1.19382	0.470683	3.02796	1.19 (0.47- 3.03)
JIA	M33131	Weighted median	10	0.520306	0.604674	0.389528	-0.664856	1.70547	1.68254	0.514348	5.50396	1.68 (0.51- 5.50)
JIA	M33131	MR Egger	10	1.71536	2.00659	0.417493	-2.21757	5.64828	5.55866	0.108874	283.804	5.56 (0.11-283.80)
JIA	M33131	Simple mode	10	0.770692	0.96367	0.444452	-1.1181	2.65949	2.16126	0.3269	14.2889	2.16 (0.33- 14.29)
JIA	M33131	Weighted mode	10	0.721293	0.838605	0.412053	-0.922373	2.36496	2.05709	0.397575	10.6436	2.06 (0.40- 10.64)
JIA	M33132	Inverse variance weighted	29	1.24974	0.841949	0.13772	-0.400485	2.89996	3.48942	0.669995	18.1734	3.49 (0.67- 18.17)
JIA	M33132	Weighted median	29	1.03247	1.24688	0.407648	-1.41142	3.47635	2.80798	0.243798	32.3413	2.81 (0.24- 32.34)
JIA	M33132	MR Egger	29	1.59799	1.94309	0.418056	-2.21047	5.40645	4.94308	0.109649	222.838	4.94 (0.11-222.84)
JIA	M33132	Simple mode	29	0.203524	2.04464	0.921419	-3.80397	4.21102	1.22571	0.0222821	67.4253	1.23 (0.02- 67.43)
JIA	M33132	Weighted mode	29	0.998978	1.28227	0.442475	-1.51428	3.51223	2.7155	0.219967	33.523	2.72 (0.22- 33.52)
JIA	M33137	Inverse variance weighted	14	0.141948	0.175012	0.417323	-0.201075	0.48497	1.15252	0.817851	1.62413	1.15 (0.82-1.62)
JIA	M33137	Weighted median	14	0.236554	0.224301	0.291596	-0.203076	0.676185	1.26688	0.816216	1.96636	1.27 (0.82-1.97)
JIA	M33137	MR Egger	14	0.313679	0.562754	0.587501	-0.78932	1.41668	1.36845	0.454154	4.1234	1.37 (0.45-4.12)
JIA	M33137	Simple mode	14	0.327979	0.381153	0.405109	-0.419082	1.07504	1.38816	0.65765	2.93011	1.39 (0.66-2.93)
JIA	M33137	Weighted mode	14	0.371077	0.322243	0.270247	-0.260518	1.00267	1.44929	0.770652	2.72556	1.45 (0.77-2.73)
JIA	M33138	Inverse variance weighted	12	0.425316	0.330849	0.198607	-0.223148	1.07378	1.53007	0.799997	2.92642	1.53 (0.80-2.93)
JIA	M33138	Weighted median	12	0.279185	0.388417	0.472279	-0.482113	1.04048	1.32205	0.617478	2.83058	1.32 (0.62-2.83)
JIA	M33138	MR Egger	12	0.0528674	0.557191	0.926283	-1.03923	1.14496	1.05429	0.353728	3.14232	1.05 (0.35-3.14)
JIA	M33138	Simple mode	12	0.679448	0.726773	0.369917	-0.745026	2.10392	1.97279	0.474722	8.19827	1.97 (0.47-8.20)
JIA	M33138	Weighted mode	12	0.21792	0.3974	0.594396	-0.560984	0.996824	1.24349	0.570647	2.70966	1.24 (0.57-2.71)
JIA	M33140	Inverse variance weighted	11	0.889744	0.653946	0.173648	-0.391991	2.17148	2.43451	0.67571	8.77125	2.43 (0.68- 8.77)
JIA	M33140	Weighted median	11	1.39521	0.843403	0.0980753	-0.257864	3.04828	4.0358	0.7727	21.079	4.04 (0.77-21.08)
JIA	M33140	MR Egger	11	-0.260858	1.81455	0.888858	-3.81739	3.29567	0.77039	0.0219852	26.9955	0.77 (0.02-27.00)
JIA	M33140	Simple mode	11	1.54675	1.40383	0.296356	-1.20475	4.29825	4.69619	0.299767	73.571	4.70 (0.30-73.57)
JIA	M33140	Weighted mode	11	1.49343	1.34057	0.291328	-1.13409	4.12095	4.45233	0.321714	61.6178	4.45 (0.32-61.62)
JIA	M33144	Inverse variance weighted	8	-0.568179	0.238494	0.0172018	-1.03563	-0.100732	0.566556	0.355004	0.904176	0.57 (0.36-0.90)
JIA	M33144	Weighted median	8	-0.532083	0.295856	0.0721056	-1.11196	0.0477954	0.58738	0.328913	1.04896	0.59 (0.33-1.05)
JIA	M33144	MR Egger	8	-0.342251	0.543959	0.552414	-1.40841	0.723909	0.71017	0.244531	2.06248	0.71 (0.24-2.06)
JIA	M33144	Simple mode	8	-1.1487	0.524869	0.0648177	-2.17744	-0.119957	0.317049	0.113331	0.886958	0.32 (0.11-0.89)
JIA	M33144	Weighted mode	8	-0.452417	0.334471	0.218235	-1.10798	0.203146	0.636089	0.330225	1.22525	0.64 (0.33-1.23)
JIA	M33150	Inverse variance weighted	7	0.150022	0.340125	0.659156	-0.516623	0.816668	1.16186	0.596531	2.26295	1.16 (0.60-2.26)
JIA	M33150	Weighted median	7	0.345327	0.44914	0.441974	-0.534986	1.22564	1.41245	0.585677	3.40635	1.41 (0.59-3.41)
JIA	M33150	MR Egger	7	0.256469	0.643838	0.706818	-1.00545	1.51839	1.29236	0.365879	4.56487	1.29 (0.37-4.56)
JIA	M33150	Simple mode	7	0.695352	0.671165	0.340123	-0.620131	2.01084	2.00441	0.537874	7.46956	2.00 (0.54-7.47)
JIA	M33150	Weighted mode	7	0.523976	0.601669	0.417302	-0.655296	1.70325	1.68873	0.519288	5.49176	1.69 (0.52-5.49)
JIA	M33163	Inverse variance weighted	17	-0.279144	0.635987	0.660723	-1.52568	0.96739	0.756431	0.217474	2.63107	0.76 (0.22- 2.63)
JIA	M33163	Weighted median	17	-0.0524472	0.869772	0.951917	-1.7572	1.65231	0.948904	0.172527	5.219	0.95 (0.17- 5.22)
JIA	M33163	MR Egger	17	1.06917	1.5752	0.507634	-2.01823	4.15656	2.91295	0.132891	63.8518	2.91 (0.13-63.85)
JIA	M33163	Simple mode	17	0.668447	1.43014	0.646517	-2.13463	3.47153	1.9512	0.118288	32.1859	1.95 (0.12-32.19)
JIA	M33163	Weighted mode	17	0.308565	1.06836	0.776426	-1.78542	2.40255	1.36147	0.167727	11.0513	1.36 (0.17-11.05)
JIA	M33165	Inverse variance weighted	8	-0.679397	0.467582	0.146223	-1.59586	0.237064	0.506923	0.202735	1.26752	0.51 (0.20- 1.27)
JIA	M33165	Weighted median	8	-0.414241	0.615929	0.501236	-1.62146	0.79298	0.660841	0.197609	2.20997	0.66 (0.20- 2.21)
JIA	M33165	MR Egger	8	0.734065	1.0104	0.49488	-1.24631	2.71444	2.08353	0.287563	15.0962	2.08 (0.29-15.10)
JIA	M33165	Simple mode	8	-0.635657	0.914282	0.509311	-2.42765	1.15634	0.529588	0.0882441	3.17826	0.53 (0.09- 3.18)
JIA	M33165	Weighted mode	8	-0.273761	0.652355	0.687321	-1.55238	1.00485	0.760514	0.211744	2.73151	0.76 (0.21- 2.73)
JIA	M33173	Inverse variance weighted	36	0.0144063	0.0235471	0.540664	-0.031746	0.0605587	1.01451	0.968753	1.06243	1.01 (0.97-1.06)
JIA	M33173	Weighted median	36	-0.0127355	0.0337599	0.705997	-0.0789048	0.0534338	0.987345	0.924128	1.05489	0.99 (0.92-1.05)
JIA	M33173	MR Egger	36	0.0226753	0.0469776	0.632414	-0.0694008	0.114751	1.02293	0.932953	1.12159	1.02 (0.93-1.12)
JIA	M33173	Simple mode	36	-0.0222155	0.0639652	0.730441	-0.147587	0.103156	0.978029	0.862787	1.10866	0.98 (0.86-1.11)
JIA	M33173	Weighted mode	36	-0.0117669	0.0466673	0.802404	-0.103235	0.079701	0.988302	0.901915	1.08296	0.99 (0.90-1.08)
JIA	M33178	Inverse variance weighted	413	-0.0109599	0.0151296	0.468823	-0.0406139	0.0186942	0.9891	0.9602	1.01887	0.99 (0.96-1.02)
JIA	M33178	Weighted median	413	-0.0179729	0.0240381	0.454652	-0.0650875	0.0291418	0.982188	0.936985	1.02957	0.98 (0.94-1.03)
JIA	M33178	MR Egger	413	-0.039173	0.0452044	0.386681	-0.127774	0.0494276	0.961584	0.880053	1.05067	0.96 (0.88-1.05)
JIA	M33178	Simple mode	413	0.0184284	0.0623746	0.767801	-0.103826	0.140683	1.0186	0.901382	1.15106	1.02 (0.90-1.15)
JIA	M33178	Weighted mode	413	-0.00598842	0.0425287	0.88809	-0.0893447	0.0773678	0.994029	0.91453	1.08044	0.99 (0.91-1.08)
JIA	M33188	Inverse variance weighted	3	-0.117674	0.459813	0.798014	-1.01891	0.783559	0.888985	0.360989	2.18925	0.89 (0.36- 2.19)
JIA	M33188	Weighted median	3	-0.021799	0.414219	0.958029	-0.833669	0.790071	0.978437	0.434452	2.20355	0.98 (0.43- 2.20)
JIA	M33188	MR Egger	3	-1.05313	0.627772	0.342214	-2.28356	0.177305	0.348845	0.101921	1.194	0.35 (0.10- 1.19)
JIA	M33188	Simple mode	3	0.807342	0.853134	0.44387	-0.864801	2.47948	2.24194	0.421135	11.9351	2.24 (0.42-11.94)
JIA	M33188	Weighted mode	3	-0.572145	0.435029	0.318995	-1.4248	0.28051	0.564313	0.240556	1.32381	0.56 (0.24- 1.32)
JIA	M33190	Inverse variance weighted	19	0.174079	0.140268	0.214587	-0.100846	0.449004	1.19015	0.904073	1.56675	1.19 (0.90-1.57)
JIA	M33190	Weighted median	19	0.065481	0.20036	0.743807	-0.327226	0.458187	1.06767	0.720921	1.58121	1.07 (0.72-1.58)
JIA	M33190	MR Egger	19	0.282166	0.355035	0.437712	-0.413704	0.978035	1.326	0.661197	2.65923	1.33 (0.66-2.66)
JIA	M33190	Simple mode	19	0.144163	0.316185	0.653882	-0.47556	0.763886	1.15507	0.621537	2.1466	1.16 (0.62-2.15)
JIA	M33190	Weighted mode	19	0.0914567	0.219093	0.681298	-0.337965	0.520879	1.09577	0.71322	1.68351	1.10 (0.71-1.68)
JIA	M33192	Inverse variance weighted	12	0.158086	0.192258	0.41093	-0.21874	0.534912	1.17127	0.803531	1.7073	1.17 (0.80-1.71)
JIA	M33192	Weighted median	12	-0.0284237	0.246253	0.908109	-0.51108	0.454232	0.971976	0.599848	1.57496	0.97 (0.60-1.57)
JIA	M33192	MR Egger	12	-0.492257	0.490894	0.339616	-1.45441	0.469896	0.611245	0.233538	1.59983	0.61 (0.23-1.60)
JIA	M33192	Simple mode	12	0.034513	0.384673	0.930122	-0.719447	0.788473	1.03512	0.487022	2.20003	1.04 (0.49-2.20)
JIA	M33192	Weighted mode	12	-0.0860796	0.294531	0.775527	-0.663361	0.491202	0.917521	0.515117	1.63428	0.92 (0.52-1.63)
JIA	M33194	Inverse variance weighted	10	0.22672	0.225321	0.314315	-0.214909	0.668349	1.25448	0.806615	1.95101	1.25 (0.81-1.95)
JIA	M33194	Weighted median	10	-0.00769521	0.252057	0.975645	-0.501727	0.486337	0.992334	0.605484	1.62635	0.99 (0.61-1.63)
JIA	M33194	MR Egger	10	-0.588844	0.430243	0.20831	-1.43212	0.254431	0.554968	0.238802	1.28973	0.55 (0.24-1.29)
JIA	M33194	Simple mode	10	0.194205	0.452115	0.677625	-0.691941	1.08035	1.21434	0.500604	2.94571	1.21 (0.50-2.95)
JIA	M33194	Weighted mode	10	-0.00212886	0.34328	0.995187	-0.674957	0.670699	0.997873	0.509178	1.9556	1.00 (0.51-1.96)
JIA	M33195	Inverse variance weighted	5	0.250333	0.224826	0.265513	-0.190325	0.690992	1.28445	0.82669	1.99569	1.28 (0.83-2.00)
JIA	M33195	Weighted median	5	0.237253	0.267948	0.375917	-0.287925	0.762431	1.26776	0.749818	2.14348	1.27 (0.75-2.14)
JIA	M33195	MR Egger	5	0.109051	0.345965	0.773257	-0.569041	0.787143	1.11522	0.566068	2.19711	1.12 (0.57-2.20)
JIA	M33195	Simple mode	5	0.0692889	0.402437	0.871661	-0.719487	0.858065	1.07175	0.487002	2.35859	1.07 (0.49-2.36)
JIA	M33195	Weighted mode	5	0.23197	0.265263	0.431214	-0.287944	0.751885	1.26108	0.749803	2.121	1.26 (0.75-2.12)
JIA	M33197	Inverse variance weighted	7	0.133248	0.357223	0.709141	-0.56691	0.833405	1.14253	0.567276	2.30114	1.14 (0.57-2.30)
JIA	M33197	Weighted median	7	0.275349	0.350334	0.431889	-0.411305	0.962004	1.31699	0.662785	2.61693	1.32 (0.66-2.62)
JIA	M33197	MR Egger	7	-0.148305	0.790063	0.858482	-1.69683	1.40022	0.862168	0.183264	4.05609	0.86 (0.18-4.06)
JIA	M33197	Simple mode	7	0.0462498	0.51851	0.931828	-0.970029	1.06253	1.04734	0.379072	2.89368	1.05 (0.38-2.89)
JIA	M33197	Weighted mode	7	0.151279	0.406138	0.722336	-0.644751	0.94731	1.16332	0.524793	2.57876	1.16 (0.52-2.58)
JIA	M33203	Inverse variance weighted	12	-0.21896	0.138457	0.113779	-0.490336	0.0524152	0.803354	0.612421	1.05381	0.80 (0.61-1.05)
JIA	M33203	Weighted median	12	-0.204848	0.193446	0.289627	-0.584001	0.174306	0.814771	0.557662	1.19042	0.81 (0.56-1.19)
JIA	M33203	MR Egger	12	-0.0996673	0.275884	0.725417	-0.6404	0.441066	0.905139	0.527081	1.55436	0.91 (0.53-1.55)
JIA	M33203	Simple mode	12	0.139077	0.321721	0.673882	-0.491496	0.76965	1.14921	0.611711	2.15901	1.15 (0.61-2.16)
JIA	M33203	Weighted mode	12	-0.203639	0.24264	0.419187	-0.679213	0.271935	0.815757	0.507016	1.3125	0.82 (0.51-1.31)
JIA	M33204	Inverse variance weighted	12	-1.08942	0.680781	0.109541	-2.42376	0.244906	0.33641	0.0885883	1.2775	0.34 (0.09- 1.28)
JIA	M33204	Weighted median	12	-1.35737	0.94122	0.149263	-3.20216	0.48742	0.257337	0.0406742	1.62811	0.26 (0.04- 1.63)
JIA	M33204	MR Egger	12	-0.864903	1.77257	0.636114	-4.33913	2.60933	0.421092	0.0130478	13.5899	0.42 (0.01-13.59)
JIA	M33204	Simple mode	12	-2.42802	1.60661	0.158902	-5.57698	0.720934	0.088211	0.00378397	2.05635	0.09 (0.00- 2.06)
JIA	M33204	Weighted mode	12	-2.5131	1.68396	0.163716	-5.81367	0.787469	0.0810168	0.00298646	2.19783	0.08 (0.00- 2.20)
JIA	M33221	Inverse variance weighted	16	-0.503235	0.4139	0.224047	-1.31448	0.308009	0.604572	0.268614	1.36071	0.60 (0.27-1.36)
JIA	M33221	Weighted median	16	-0.0545116	0.568227	0.923574	-1.16824	1.05921	0.946948	0.310915	2.8841	0.95 (0.31-2.88)
JIA	M33221	MR Egger	16	0.543787	0.877214	0.545281	-1.17555	2.26313	1.72252	0.308648	9.6131	1.72 (0.31-9.61)
JIA	M33221	Simple mode	16	-0.197734	0.983237	0.843318	-2.12488	1.72941	0.820588	0.119448	5.63733	0.82 (0.12-5.64)
JIA	M33221	Weighted mode	16	-0.0563892	0.684662	0.935449	-1.39833	1.28555	0.945171	0.24701	3.61665	0.95 (0.25-3.62)
JIA	M33228	Inverse variance weighted	18	-0.0949793	0.537504	0.85974	-1.14849	0.958528	0.909392	0.317116	2.60785	0.91 (0.32- 2.61)
JIA	M33228	Weighted median	18	-0.279217	0.62098	0.65297	-1.49634	0.937903	0.756375	0.223949	2.55462	0.76 (0.22- 2.55)
JIA	M33228	MR Egger	18	-0.0724136	1.0466	0.945696	-2.12375	1.97892	0.930146	0.119582	7.23495	0.93 (0.12- 7.23)
JIA	M33228	Simple mode	18	0.348437	1.29655	0.791362	-2.1928	2.88967	1.41685	0.111604	17.9874	1.42 (0.11-17.99)
JIA	M33228	Weighted mode	18	-0.208542	0.627603	0.743738	-1.43864	1.02156	0.811767	0.237249	2.77753	0.81 (0.24- 2.78)
JIA	M33230	Inverse variance weighted	13	-0.438771	0.716875	0.540498	-1.84385	0.966304	0.644829	0.158208	2.62821	0.64 (0.16- 2.63)
JIA	M33230	Weighted median	13	-0.490382	0.995369	0.62225	-2.4413	1.46054	0.612392	0.0870472	4.30829	0.61 (0.09- 4.31)
JIA	M33230	MR Egger	13	2.86319	2.23439	0.226399	-1.51621	7.24259	17.5174	0.219543	1397.71	17.52 (0.22-1397.71)
JIA	M33230	Simple mode	13	-1.06268	1.75335	0.55575	-4.49924	2.37389	0.34553	0.0111174	10.739	0.35 (0.01- 10.74)
JIA	M33230	Weighted mode	13	-1.31382	1.66649	0.445773	-4.58013	1.9525	0.268792	0.0102535	7.04629	0.27 (0.01- 7.05)
JIA	M33250	Inverse variance weighted	17	0.180515	0.247891	0.46649	-0.305351	0.666381	1.19783	0.736865	1.94718	1.20 (0.74-1.95)
JIA	M33250	Weighted median	17	-0.324251	0.287061	0.258665	-0.886891	0.23839	0.723069	0.411935	1.2692	0.72 (0.41-1.27)
JIA	M33250	MR Egger	17	-0.795138	0.37048	0.0486203	-1.52128	-0.068997	0.451519	0.218432	0.933329	0.45 (0.22-0.93)
JIA	M33250	Simple mode	17	0.982581	0.602887	0.122671	-0.199078	2.16424	2.67134	0.819486	8.70798	2.67 (0.82-8.71)
JIA	M33250	Weighted mode	17	-0.195173	0.281526	0.498084	-0.746964	0.356619	0.822693	0.473803	1.42849	0.82 (0.47-1.43)
JIA	M33353	Inverse variance weighted	15	-0.173657	0.152145	0.253705	-0.471861	0.124546	0.840585	0.62384	1.13263	0.84 (0.62-1.13)
JIA	M33353	Weighted median	15	-0.227272	0.217096	0.295157	-0.652781	0.198236	0.796704	0.520596	1.21925	0.80 (0.52-1.22)
JIA	M33353	MR Egger	15	-0.265349	0.286102	0.370586	-0.82611	0.295411	0.766938	0.437749	1.34368	0.77 (0.44-1.34)
JIA	M33353	Simple mode	15	-0.163601	0.33878	0.636622	-0.827609	0.500407	0.849081	0.437093	1.64939	0.85 (0.44-1.65)
JIA	M33353	Weighted mode	15	-0.219116	0.210083	0.314625	-0.630879	0.192646	0.803228	0.532124	1.21245	0.80 (0.53-1.21)
JIA	M33359	Inverse variance weighted	8	-0.15534	0.197044	0.430491	-0.541546	0.230866	0.856124	0.581848	1.25969	0.86 (0.58-1.26)
JIA	M33359	Weighted median	8	-0.160873	0.236756	0.496828	-0.624914	0.303168	0.8514	0.535308	1.35414	0.85 (0.54-1.35)
JIA	M33359	MR Egger	8	-0.134311	0.302344	0.672449	-0.726906	0.458284	0.874318	0.483402	1.58136	0.87 (0.48-1.58)
JIA	M33359	Simple mode	8	-0.829381	0.489086	0.133747	-1.78799	0.129227	0.436319	0.167296	1.13795	0.44 (0.17-1.14)
JIA	M33359	Weighted mode	8	0.0144794	0.229076	0.951368	-0.434509	0.463468	1.01458	0.647583	1.58958	1.01 (0.65-1.59)
JIA	M33363	Inverse variance weighted	6	0.337445	0.652178	0.604869	-0.940825	1.61571	1.40136	0.390306	5.03148	1.40 (0.39- 5.03)
JIA	M33363	Weighted median	6	-0.183911	0.85686	0.830053	-1.86336	1.49553	0.83201	0.155151	4.46172	0.83 (0.16- 4.46)
JIA	M33363	MR Egger	6	0.877411	1.4476	0.577152	-1.95988	3.7147	2.40467	0.140875	41.0465	2.40 (0.14-41.05)
JIA	M33363	Simple mode	6	-0.47234	1.3092	0.733002	-3.03837	2.09369	0.623542	0.0479129	8.11482	0.62 (0.05- 8.11)
JIA	M33363	Weighted mode	6	-0.551739	1.25999	0.679735	-3.02132	1.91784	0.575947	0.0487369	6.80624	0.58 (0.05- 6.81)
JIA	M33364	Inverse variance weighted	8	0.316593	0.707004	0.654301	-1.06914	1.70232	1.37244	0.343305	5.48667	1.37 (0.34- 5.49)
JIA	M33364	Weighted median	8	0.426065	0.965377	0.658963	-1.46607	2.3182	1.53122	0.23083	10.1574	1.53 (0.23- 10.16)
JIA	M33364	MR Egger	8	1.26777	1.78452	0.504104	-2.22989	4.76544	3.55293	0.10754	117.382	3.55 (0.11-117.38)
JIA	M33364	Simple mode	8	-0.111924	1.40894	0.938907	-2.87345	2.6496	0.894112	0.0565037	14.1484	0.89 (0.06- 14.15)
JIA	M33364	Weighted mode	8	0.344505	1.18028	0.778836	-1.96884	2.65785	1.41129	0.139619	14.2656	1.41 (0.14- 14.27)
JIA	M33380	Inverse variance weighted	37	0.777154	0.703402	0.269224	-0.601513	2.15582	2.17527	0.547982	8.63498	2.18 (0.55- 8.63)
JIA	M33380	Weighted median	37	1.23674	0.992895	0.212916	-0.709337	3.18281	3.44436	0.49197	24.1145	3.44 (0.49-24.11)
JIA	M33380	MR Egger	37	0.301554	1.87104	0.872887	-3.36568	3.96879	1.35196	0.0345385	52.9203	1.35 (0.03-52.92)
JIA	M33380	Simple mode	37	-0.341859	1.95365	0.862072	-4.17102	3.4873	0.710448	0.0154365	32.6976	0.71 (0.02-32.70)
JIA	M33380	Weighted mode	37	0.265475	1.61107	0.870037	-2.89222	3.42317	1.30405	0.0554532	30.6663	1.30 (0.06-30.67)
JIA	M33384	Inverse variance weighted	11	-0.0499061	0.11662	0.668695	-0.27848	0.178668	0.951319	0.756933	1.19562	0.95 (0.76-1.20)
JIA	M33384	Weighted median	11	-0.0831432	0.132393	0.530001	-0.342633	0.176346	0.920219	0.709899	1.19285	0.92 (0.71-1.19)
JIA	M33384	MR Egger	11	-0.191184	0.205127	0.375649	-0.593232	0.210865	0.825981	0.552539	1.23475	0.83 (0.55-1.23)
JIA	M33384	Simple mode	11	0.324958	0.29873	0.302207	-0.260554	0.910469	1.38397	0.770625	2.48549	1.38 (0.77-2.49)
JIA	M33384	Weighted mode	11	-0.150684	0.156767	0.359119	-0.457948	0.15658	0.860119	0.63258	1.1695	0.86 (0.63-1.17)
JIA	M33389	Inverse variance weighted	50	-0.0138818	0.630434	0.982432	-1.24953	1.22177	0.986214	0.286639	3.39319	0.99 (0.29- 3.39)
JIA	M33389	Weighted median	50	0.360168	0.88925	0.685459	-1.38276	2.1031	1.43357	0.250885	8.19151	1.43 (0.25- 8.19)
JIA	M33389	MR Egger	50	-8.78469	3.17772	0.00806472	-15.013	-2.55636	0.000153059	3.01948e-07	0.0775865	0.00 (0.00- 0.08)
JIA	M33389	Simple mode	50	0.789364	1.95979	0.688862	-3.05182	4.63055	2.202	0.0472729	102.57	2.20 (0.05-102.57)
JIA	M33389	Weighted mode	50	0.331265	1.8554	0.859035	-3.30532	3.96785	1.39273	0.0366874	52.8707	1.39 (0.04- 52.87)
JIA	M33390	Inverse variance weighted	14	-0.230758	0.221677	0.297892	-0.665244	0.203729	0.793932	0.514148	1.22597	0.79 (0.51-1.23)
JIA	M33390	Weighted median	14	-0.303128	0.292177	0.299511	-0.875794	0.269538	0.738505	0.416531	1.30936	0.74 (0.42-1.31)
JIA	M33390	MR Egger	14	-0.141111	0.414792	0.739589	-0.954103	0.671881	0.868393	0.385157	1.95792	0.87 (0.39-1.96)
JIA	M33390	Simple mode	14	-0.305552	0.407768	0.467003	-1.10478	0.493673	0.736716	0.331285	1.63832	0.74 (0.33-1.64)
JIA	M33390	Weighted mode	14	-0.21996	0.392177	0.584424	-0.988627	0.548706	0.802551	0.372087	1.73101	0.80 (0.37-1.73)
JIA	M33391	Inverse variance weighted	14	-0.0582637	0.0907638	0.520921	-0.236161	0.119633	0.943401	0.789654	1.12708	0.94 (0.79-1.13)
JIA	M33391	Weighted median	14	-0.0760118	0.117925	0.519201	-0.307145	0.155121	0.926805	0.735544	1.1678	0.93 (0.74-1.17)
JIA	M33391	MR Egger	14	-0.135397	0.148519	0.379903	-0.426493	0.155699	0.873369	0.652794	1.16847	0.87 (0.65-1.17)
JIA	M33391	Simple mode	14	-0.0779834	0.175689	0.664434	-0.422334	0.266367	0.92498	0.655515	1.30521	0.92 (0.66-1.31)
JIA	M33391	Weighted mode	14	-0.103905	0.1471	0.49243	-0.392221	0.18441	0.90131	0.675555	1.20251	0.90 (0.68-1.20)
JIA	M33408	Inverse variance weighted	12	0.652269	0.30051	0.0299658	0.0632701	1.24127	1.91989	1.06531	3.46	1.92 (1.07-3.46)
JIA	M33408	Weighted median	12	0.623048	0.402353	0.121499	-0.165564	1.41166	1.8646	0.847416	4.10276	1.86 (0.85-4.10)
JIA	M33408	MR Egger	12	0.742681	0.626572	0.263298	-0.4854	1.97076	2.10156	0.615451	7.17614	2.10 (0.62-7.18)
JIA	M33408	Simple mode	12	0.229554	0.658803	0.734086	-1.0617	1.52081	1.25804	0.345867	4.57592	1.26 (0.35-4.58)
JIA	M33408	Weighted mode	12	0.337821	0.573763	0.567902	-0.786755	1.4624	1.40189	0.45532	4.31629	1.40 (0.46-4.32)
JIA	M33415	Inverse variance weighted	15	0.307446	0.198728	0.121847	-0.0820611	0.696954	1.35995	0.921216	2.00763	1.36 (0.92-2.01)
JIA	M33415	Weighted median	15	0.238549	0.275592	0.386716	-0.301611	0.778709	1.26941	0.739626	2.17866	1.27 (0.74-2.18)
JIA	M33415	MR Egger	15	0.159579	0.303803	0.608237	-0.435874	0.755032	1.17302	0.646699	2.12768	1.17 (0.65-2.13)
JIA	M33415	Simple mode	15	0.912481	0.520799	0.101624	-0.108285	1.93325	2.49049	0.897372	6.91191	2.49 (0.90-6.91)
JIA	M33415	Weighted mode	15	0.241415	0.259867	0.368632	-0.267923	0.750754	1.27305	0.764967	2.1186	1.27 (0.76-2.12)
JIA	M33420	Inverse variance weighted	11	-0.16992	0.420356	0.686044	-0.993817	0.653977	0.843732	0.370161	1.92317	0.84 (0.37-1.92)
JIA	M33420	Weighted median	11	-0.352903	0.540055	0.513462	-1.41141	0.705605	0.702645	0.243799	2.02507	0.70 (0.24-2.03)
JIA	M33420	MR Egger	11	-1.14175	0.838346	0.206337	-2.78491	0.501405	0.319259	0.0617346	1.65104	0.32 (0.06-1.65)
JIA	M33420	Simple mode	11	-0.443288	0.874859	0.623352	-2.15801	1.27144	0.641922	0.115555	3.56597	0.64 (0.12-3.57)
JIA	M33420	Weighted mode	11	-0.396404	0.708011	0.58788	-1.78411	0.991298	0.672735	0.167947	2.69473	0.67 (0.17-2.69)
JIA	M33422	Inverse variance weighted	31	-0.993963	0.793773	0.210497	-2.54976	0.561831	0.370107	0.0781006	1.75388	0.37 (0.08- 1.75)
JIA	M33422	Weighted median	31	-1.3632	1.19564	0.254224	-3.70665	0.980244	0.25584	0.0245596	2.66511	0.26 (0.02- 2.67)
JIA	M33422	MR Egger	31	-1.14092	1.637	0.49138	-4.34944	2.0676	0.319526	0.0129141	7.90585	0.32 (0.01- 7.91)
JIA	M33422	Simple mode	31	2.11804	2.43069	0.390469	-2.6461	6.88219	8.31485	0.0709272	974.756	8.31 (0.07-974.76)
JIA	M33422	Weighted mode	31	-1.68301	1.40216	0.239416	-4.43124	1.06522	0.185814	0.0118997	2.90148	0.19 (0.01- 2.90)
JIA	M33423	Inverse variance weighted	46	0.00120477	0.0115725	0.917085	-0.0214774	0.0238869	1.00121	0.978752	1.02417	1.00 (0.98-1.02)
JIA	M33423	Weighted median	46	-0.00635601	0.0167904	0.705022	-0.0392652	0.0265532	0.993664	0.961496	1.02691	0.99 (0.96-1.03)
JIA	M33423	MR Egger	46	0.000595315	0.0230978	0.979554	-0.0446763	0.045867	1.0006	0.956307	1.04694	1.00 (0.96-1.05)
JIA	M33423	Simple mode	46	-0.0295516	0.0264027	0.268966	-0.0813009	0.0221977	0.970881	0.921916	1.02245	0.97 (0.92-1.02)
JIA	M33423	Weighted mode	46	-0.0186225	0.0223499	0.409118	-0.0624284	0.0251833	0.98155	0.93948	1.0255	0.98 (0.94-1.03)
JIA	M33441	Inverse variance weighted	8	-0.202529	0.825096	0.8061	-1.81972	1.41466	0.816663	0.162072	4.11509	0.82 (0.16- 4.12)
JIA	M33441	Weighted median	8	0.0582398	0.937227	0.950451	-1.77873	1.89521	1.05997	0.168853	6.65392	1.06 (0.17- 6.65)
JIA	M33441	MR Egger	8	1.25239	2.73483	0.663112	-4.10788	6.61265	3.49868	0.0164426	744.456	3.50 (0.02-744.46)
JIA	M33441	Simple mode	8	0.0449207	1.32626	0.973926	-2.55455	2.64439	1.04594	0.0777275	14.0748	1.05 (0.08- 14.07)
JIA	M33441	Weighted mode	8	0.0449207	1.09612	0.968455	-2.10347	2.19332	1.04594	0.122032	8.96489	1.05 (0.12- 8.96)
JIA	M33442	Inverse variance weighted	25	0.0905283	1.06625	0.932338	-1.99932	2.18037	1.09475	0.135428	8.84961	1.09 (0.14- 8.85)
JIA	M33442	Weighted median	25	-0.31391	1.48153	0.832199	-3.21771	2.58989	0.730585	0.0400467	13.3283	0.73 (0.04- 13.33)
JIA	M33442	MR Egger	25	-0.874431	4.22691	0.83793	-9.15918	7.41032	0.417099	0.000105249	1652.96	0.42 (0.00-1652.96)
JIA	M33442	Simple mode	25	-0.188024	2.40336	0.93829	-4.8986	4.52255	0.828594	0.007457	92.0704	0.83 (0.01- 92.07)
JIA	M33442	Weighted mode	25	-0.188024	2.29244	0.935312	-4.68121	4.30517	0.828594	0.00926776	74.0814	0.83 (0.01- 74.08)
JIA	M33443	Inverse variance weighted	10	0.940141	0.796331	0.237765	-0.620667	2.50095	2.56034	0.537586	12.1941	2.56 (0.54- 12.19)
JIA	M33443	Weighted median	10	1.15656	1.06821	0.278937	-0.937131	3.25026	3.17899	0.39175	25.797	3.18 (0.39- 25.80)
JIA	M33443	MR Egger	10	0.572675	2.93132	0.849979	-5.17272	6.31807	1.773	0.00566912	554.502	1.77 (0.01-554.50)
JIA	M33443	Simple mode	10	1.36038	1.65586	0.432552	-1.8851	4.60587	3.89769	0.151814	100.07	3.90 (0.15-100.07)
JIA	M33443	Weighted mode	10	1.56714	1.44522	0.306395	-1.26548	4.39977	4.79294	0.282103	81.4324	4.79 (0.28- 81.43)
JIA	M33447	Inverse variance weighted	8	0.329979	0.684844	0.629927	-1.01232	1.67227	1.39094	0.363376	5.32426	1.39 (0.36- 5.32)
JIA	M33447	Weighted median	8	-0.482672	0.924288	0.601524	-2.29428	1.32893	0.617132	0.100834	3.77701	0.62 (0.10- 3.78)
JIA	M33447	MR Egger	8	-1.37851	1.85017	0.48438	-5.00485	2.24783	0.251953	0.00670532	9.46717	0.25 (0.01- 9.47)
JIA	M33447	Simple mode	8	-0.478595	1.4638	0.753262	-3.34764	2.39045	0.619653	0.0351672	10.9184	0.62 (0.04-10.92)
JIA	M33447	Weighted mode	8	-0.723894	1.22298	0.572523	-3.12093	1.67314	0.484861	0.0441162	5.32888	0.48 (0.04- 5.33)
JIA	M33453	Inverse variance weighted	11	0.502413	0.86057	0.559345	-1.1843	2.18913	1.65271	0.305959	8.92745	1.65 (0.31- 8.93)
JIA	M33453	Weighted median	11	-0.31615	0.956462	0.740991	-2.19082	1.55852	0.72895	0.111825	4.75176	0.73 (0.11- 4.75)
JIA	M33453	MR Egger	11	8.88587	5.36777	0.132225	-1.63496	19.4067	7229.08	0.19496	2.68052e+08	7229.08 (0.19-268052468.78)
JIA	M33453	Simple mode	11	-1.97402	2.15652	0.381541	-6.2008	2.25277	0.138898	0.0020278	9.51404	0.14 (0.00- 9.51)
JIA	M33453	Weighted mode	11	-1.69798	1.90539	0.393788	-5.43255	2.03659	0.183053	0.00437194	7.66443	0.18 (0.00- 7.66)
JIA	M33477	Inverse variance weighted	43	-0.234495	0.98876	0.812532	-2.17246	1.70347	0.79097	0.113897	5.493	0.79 (0.11- 5.49)
JIA	M33477	Weighted median	43	-1.037	0.980529	0.290241	-2.95884	0.884836	0.354516	0.0518791	2.42259	0.35 (0.05- 2.42)
JIA	M33477	MR Egger	43	-4.69113	6.19315	0.4531	-16.8297	7.44746	0.00917634	4.90851e-08	1715.49	0.01 (0.00-1715.49)
JIA	M33477	Simple mode	43	-2.06184	1.99019	0.30613	-5.96262	1.83893	0.12722	0.00257317	6.28983	0.13 (0.00- 6.29)
JIA	M33477	Weighted mode	43	-1.96199	1.88102	0.302892	-5.64878	1.7248	0.140578	0.0035218	5.61138	0.14 (0.00- 5.61)
JIA	M33488	Inverse variance weighted	16	-0.0616108	0.345841	0.858607	-0.739459	0.616237	0.940249	0.477372	1.85195	0.94 (0.48-1.85)
JIA	M33488	Weighted median	16	-0.19039	0.462684	0.680714	-1.09725	0.716471	0.826637	0.333788	2.0472	0.83 (0.33-2.05)
JIA	M33488	MR Egger	16	0.434077	0.742966	0.568349	-1.02214	1.89029	1.54354	0.359826	6.62128	1.54 (0.36-6.62)
JIA	M33488	Simple mode	16	-0.231831	0.79435	0.774398	-1.78876	1.32509	0.79308	0.167168	3.76254	0.79 (0.17-3.76)
JIA	M33488	Weighted mode	16	-0.218517	0.667173	0.747796	-1.52618	1.08914	0.80371	0.217365	2.97172	0.80 (0.22-2.97)
JIA	M33507	Inverse variance weighted	30	0.191748	0.150355	0.202201	-0.102947	0.486444	1.21137	0.902175	1.62652	1.21 (0.90-1.63)
JIA	M33507	Weighted median	30	0.185138	0.149513	0.215615	-0.107908	0.478185	1.20339	0.89771	1.61314	1.20 (0.90-1.61)
JIA	M33507	MR Egger	30	0.258947	0.194463	0.193733	-0.122202	0.640095	1.29556	0.88497	1.89666	1.30 (0.88-1.90)
JIA	M33507	Simple mode	30	0.196928	0.593274	0.742326	-0.96589	1.35975	1.21766	0.380644	3.8952	1.22 (0.38-3.90)
JIA	M33507	Weighted mode	30	0.196928	0.142215	0.176701	-0.0818138	0.47567	1.21766	0.921444	1.60909	1.22 (0.92-1.61)
JIA	M33508	Inverse variance weighted	9	-0.313335	0.254979	0.219122	-0.813093	0.186424	0.731005	0.443484	1.20493	0.73 (0.44-1.20)
JIA	M33508	Weighted median	9	-0.330822	0.316368	0.295706	-0.950904	0.28926	0.718333	0.386392	1.33544	0.72 (0.39-1.34)
JIA	M33508	MR Egger	9	-0.24125	0.434546	0.596061	-1.09296	0.610461	0.785645	0.335222	1.84128	0.79 (0.34-1.84)
JIA	M33508	Simple mode	9	-0.667605	0.443809	0.170925	-1.53747	0.20226	0.512935	0.214924	1.22417	0.51 (0.21-1.22)
JIA	M33508	Weighted mode	9	-0.371777	0.353674	0.323887	-1.06498	0.321425	0.689508	0.344735	1.37909	0.69 (0.34-1.38)
JIA	M33509	Inverse variance weighted	6	-0.730011	0.819897	0.373268	-2.33701	0.876988	0.481904	0.0966161	2.40365	0.48 (0.10- 2.40)
JIA	M33509	Weighted median	6	-0.914218	0.985287	0.353475	-2.84538	1.01694	0.40083	0.0581121	2.76474	0.40 (0.06- 2.76)
JIA	M33509	MR Egger	6	-2.05382	2.49043	0.455887	-6.93506	2.82741	0.128244	0.000973066	16.9017	0.13 (0.00-16.90)
JIA	M33509	Simple mode	6	-1.04109	1.39657	0.489532	-3.77837	1.69619	0.35307	0.02286	5.45314	0.35 (0.02- 5.45)
JIA	M33509	Weighted mode	6	-1.28001	1.37007	0.393055	-3.96534	1.40533	0.278035	0.0189615	4.07688	0.28 (0.02- 4.08)
JIA	M33510	Inverse variance weighted	21	-0.367882	0.436659	0.399512	-1.22373	0.48797	0.692199	0.29413	1.62901	0.69 (0.29-1.63)
JIA	M33510	Weighted median	21	-0.78825	0.673078	0.241553	-2.10748	0.530982	0.45464	0.121544	1.7006	0.45 (0.12-1.70)
JIA	M33510	MR Egger	21	-0.393436	0.691352	0.575967	-1.74849	0.961614	0.674735	0.174037	2.61591	0.67 (0.17-2.62)
JIA	M33510	Simple mode	21	-1.04861	1.16616	0.379244	-3.33429	1.23706	0.350423	0.0356398	3.44548	0.35 (0.04-3.45)
JIA	M33510	Weighted mode	21	-0.836984	0.677255	0.230835	-2.1644	0.490436	0.433015	0.114818	1.63303	0.43 (0.11-1.63)
JIA	M33515	Inverse variance weighted	42	0.302325	0.701719	0.666589	-1.07304	1.67769	1.353	0.341966	5.3532	1.35 (0.34- 5.35)
JIA	M33515	Weighted median	42	0.425744	0.916385	0.642225	-1.37037	2.22186	1.53073	0.254013	9.22447	1.53 (0.25- 9.22)
JIA	M33515	MR Egger	42	2.87082	2.90852	0.329556	-2.82987	8.57151	17.6515	0.0590206	5279.11	17.65 (0.06-5279.11)
JIA	M33515	Simple mode	42	-1.76052	2.07252	0.400561	-5.82266	2.30163	0.171956	0.00295971	9.99046	0.17 (0.00- 9.99)
JIA	M33515	Weighted mode	42	1.02463	1.99758	0.610748	-2.89062	4.93989	2.78607	0.0555416	139.755	2.79 (0.06- 139.75)
JIA	M33531	Inverse variance weighted	9	0.100209	0.37652	0.790127	-0.637771	0.838189	1.1054	0.528469	2.31218	1.11 (0.53-2.31)
JIA	M33531	Weighted median	9	0.305313	0.506373	0.546548	-0.687178	1.29781	1.35705	0.502993	3.66125	1.36 (0.50-3.66)
JIA	M33531	MR Egger	9	-0.102276	1.04701	0.924922	-2.15441	1.94986	0.902781	0.115971	7.02771	0.90 (0.12-7.03)
JIA	M33531	Simple mode	9	0.749507	0.728677	0.333766	-0.6787	2.17771	2.11596	0.507276	8.82611	2.12 (0.51-8.83)
JIA	M33531	Weighted mode	9	0.261312	0.591414	0.670302	-0.897859	1.42048	1.29863	0.407441	4.13912	1.30 (0.41-4.14)
JIA	M33587	Inverse variance weighted	12	0.339655	0.567829	0.54973	-0.773289	1.4526	1.40446	0.461493	4.27421	1.40 (0.46- 4.27)
JIA	M33587	Weighted median	12	-0.00917722	0.783666	0.990656	-1.54516	1.52681	0.990865	0.213277	4.60346	0.99 (0.21- 4.60)
JIA	M33587	MR Egger	12	0.174856	1.50024	0.909522	-2.76561	3.11532	1.19107	0.062938	22.5406	1.19 (0.06-22.54)
JIA	M33587	Simple mode	12	1.35345	1.30541	0.322084	-1.20516	3.91206	3.87077	0.299644	50.0021	3.87 (0.30-50.00)
JIA	M33587	Weighted mode	12	-0.68094	1.13319	0.560081	-2.90199	1.54011	0.506141	0.0549138	4.66511	0.51 (0.05- 4.67)
JIA	M33609	Inverse variance weighted	18	0.0503791	0.0898198	0.574872	-0.125668	0.226426	1.05167	0.881908	1.25411	1.05 (0.88-1.25)
JIA	M33609	Weighted median	18	0.0880194	0.117432	0.453533	-0.142147	0.318185	1.09201	0.867494	1.37463	1.09 (0.87-1.37)
JIA	M33609	MR Egger	18	0.169463	0.142545	0.251848	-0.109925	0.44885	1.18467	0.895902	1.56651	1.18 (0.90-1.57)
JIA	M33609	Simple mode	18	-0.0555038	0.180175	0.761783	-0.408646	0.297639	0.946008	0.664549	1.34668	0.95 (0.66-1.35)
JIA	M33609	Weighted mode	18	0.0649881	0.109658	0.561222	-0.149942	0.279918	1.06715	0.860758	1.32302	1.07 (0.86-1.32)
JIA	M33610	Inverse variance weighted	24	-0.0470296	0.0858117	0.583654	-0.215221	0.121161	0.954059	0.806364	1.12881	0.95 (0.81-1.13)
JIA	M33610	Weighted median	24	-0.0330578	0.11685	0.777248	-0.262084	0.195969	0.967483	0.769446	1.21649	0.97 (0.77-1.22)
JIA	M33610	MR Egger	24	-0.0654695	0.125943	0.608372	-0.312319	0.18138	0.936628	0.731748	1.19887	0.94 (0.73-1.20)
JIA	M33610	Simple mode	24	-0.207975	0.173838	0.243739	-0.548698	0.132748	0.812227	0.577701	1.14196	0.81 (0.58-1.14)
JIA	M33610	Weighted mode	24	-0.0589945	0.116605	0.617718	-0.287541	0.169551	0.942712	0.750106	1.18477	0.94 (0.75-1.18)
JIA	M33627	Inverse variance weighted	9	0.766416	0.6952	0.270271	-0.596176	2.12901	2.15204	0.550914	8.40653	2.15 (0.55- 8.41)
JIA	M33627	Weighted median	9	0.0882418	0.890469	0.921062	-1.65708	1.83356	1.09225	0.190695	6.25613	1.09 (0.19- 6.26)
JIA	M33627	MR Egger	9	1.22312	2.59368	0.651575	-3.8605	6.30673	3.39776	0.0210575	548.251	3.40 (0.02-548.25)
JIA	M33627	Simple mode	9	-0.0114882	1.40663	0.993684	-2.76849	2.74552	0.988578	0.0627566	15.5726	0.99 (0.06- 15.57)
JIA	M33627	Weighted mode	9	0.0235114	1.20323	0.984889	-2.33481	2.38183	1.02379	0.0968287	10.8247	1.02 (0.10- 10.82)
JIA	M33633	Inverse variance weighted	10	0.419628	0.355784	0.23822	-0.277708	1.11696	1.5214	0.757518	3.05556	1.52 (0.76-3.06)
JIA	M33633	Weighted median	10	0.437673	0.481243	0.363106	-0.505564	1.38091	1.5491	0.603165	3.97852	1.55 (0.60-3.98)
JIA	M33633	MR Egger	10	0.347546	0.660507	0.613034	-0.947049	1.64214	1.41559	0.387884	5.16621	1.42 (0.39-5.17)
JIA	M33633	Simple mode	10	0.658383	0.652126	0.33906	-0.619784	1.93655	1.93167	0.538061	6.93479	1.93 (0.54-6.93)
JIA	M33633	Weighted mode	10	0.51121	0.521219	0.352321	-0.510379	1.5328	1.66731	0.600268	4.63112	1.67 (0.60-4.63)
JIA	M33637	Inverse variance weighted	8	-0.183268	0.504193	0.71624	-1.17149	0.804949	0.832545	0.309906	2.23658	0.83 (0.31-2.24)
JIA	M33637	Weighted median	8	-0.184712	0.532481	0.728675	-1.22837	0.858951	0.831344	0.292768	2.36068	0.83 (0.29-2.36)
JIA	M33637	MR Egger	8	-1.51149	0.718903	0.0801997	-2.92054	-0.102446	0.22058	0.0539044	0.902627	0.22 (0.05-0.90)
JIA	M33637	Simple mode	8	0.0807791	0.785502	0.920976	-1.45881	1.62036	1.08413	0.232514	5.05493	1.08 (0.23-5.05)
JIA	M33637	Weighted mode	8	-0.495023	0.595316	0.43312	-1.66184	0.671797	0.609557	0.189789	1.95775	0.61 (0.19-1.96)
JIA	M33638	Inverse variance weighted	10	0.0526352	0.560236	0.925147	-1.04543	1.1507	1.05405	0.351542	3.1604	1.05 (0.35- 3.16)
JIA	M33638	Weighted median	10	0.339006	0.680956	0.618598	-0.995668	1.67368	1.40355	0.369477	5.33175	1.40 (0.37- 5.33)
JIA	M33638	MR Egger	10	0.94879	1.09284	0.410578	-1.19318	3.09076	2.58258	0.303256	21.9937	2.58 (0.30-21.99)
JIA	M33638	Simple mode	10	-0.822282	1.23397	0.521888	-3.24087	1.5963	0.439428	0.03913	4.93475	0.44 (0.04- 4.93)
JIA	M33638	Weighted mode	10	0.733316	0.732497	0.342924	-0.702378	2.16901	2.08197	0.495406	8.74962	2.08 (0.50- 8.75)
JIA	M33652	Inverse variance weighted	9	-0.143064	0.587694	0.80767	-1.29494	1.00882	0.866698	0.273913	2.74235	0.87 (0.27-2.74)
JIA	M33652	Weighted median	9	-0.4365	0.518573	0.399937	-1.4529	0.579902	0.646295	0.23389	1.78586	0.65 (0.23-1.79)
JIA	M33652	MR Egger	9	-0.308827	1.11391	0.789599	-2.49208	1.87443	0.734308	0.0827375	6.5171	0.73 (0.08-6.52)
JIA	M33652	Simple mode	9	0.079732	1.06119	0.941953	-2.0002	2.15966	1.083	0.135308	8.66823	1.08 (0.14-8.67)
JIA	M33652	Weighted mode	9	-0.41134	0.529501	0.459601	-1.44916	0.626481	0.662761	0.234767	1.87102	0.66 (0.23-1.87)
JIA	M33653	Inverse variance weighted	10	-0.54478	0.523855	0.298366	-1.57154	0.481976	0.579969	0.207726	1.61927	0.58 (0.21- 1.62)
JIA	M33653	Weighted median	10	0.23681	0.608732	0.69726	-0.956305	1.42992	1.2672	0.38431	4.17839	1.27 (0.38- 4.18)
JIA	M33653	MR Egger	10	0.574207	1.14981	0.630945	-1.67942	2.82784	1.77572	0.186481	16.9089	1.78 (0.19-16.91)
JIA	M33653	Simple mode	10	0.348727	1.05742	0.749106	-1.72382	2.42128	1.41726	0.178383	11.2602	1.42 (0.18-11.26)
JIA	M33653	Weighted mode	10	0.325141	0.682718	0.645249	-1.01299	1.66327	1.38423	0.363133	5.27653	1.38 (0.36- 5.28)
JIA	M33658	Inverse variance weighted	7	0.156717	0.515743	0.76123	-0.85414	1.16757	1.16966	0.425649	3.21418	1.17 (0.43- 3.21)
JIA	M33658	Weighted median	7	-0.441799	0.538278	0.411781	-1.49682	0.613227	0.642879	0.22384	1.84638	0.64 (0.22- 1.85)
JIA	M33658	MR Egger	7	-0.798302	1.62815	0.644671	-3.98948	2.39288	0.450093	0.0185093	10.945	0.45 (0.02-10.94)
JIA	M33658	Simple mode	7	-0.608353	0.851961	0.502009	-2.2782	1.06149	0.544246	0.102469	2.89068	0.54 (0.10- 2.89)
JIA	M33658	Weighted mode	7	-0.640285	0.751269	0.426768	-2.11277	0.832202	0.527142	0.120902	2.29838	0.53 (0.12- 2.30)
JIA	M33666	Inverse variance weighted	21	-0.206911	0.536203	0.699584	-1.25787	0.844047	0.813092	0.284259	2.32576	0.81 (0.28- 2.33)
JIA	M33666	Weighted median	21	-0.393196	0.784518	0.616234	-1.93085	1.14446	0.674896	0.145025	3.14074	0.67 (0.15- 3.14)
JIA	M33666	MR Egger	21	-0.368444	1.25313	0.77193	-2.82457	2.08768	0.69181	0.059334	8.06621	0.69 (0.06- 8.07)
JIA	M33666	Simple mode	21	-0.150031	1.33814	0.911847	-2.77279	2.47272	0.860681	0.0624876	11.8547	0.86 (0.06-11.85)
JIA	M33666	Weighted mode	21	-0.393266	0.992163	0.696028	-2.33791	1.55137	0.674849	0.0965296	4.71795	0.67 (0.10- 4.72)
JIA	M33675	Inverse variance weighted	8	0.606071	0.60949	0.320033	-0.588529	1.80067	1.83321	0.555143	6.0537	1.83 (0.56-6.05)
JIA	M33675	Weighted median	8	-0.215836	0.582782	0.711118	-1.35809	0.926417	0.805867	0.257152	2.52544	0.81 (0.26-2.53)
JIA	M33675	MR Egger	8	-2.50827	1.9592	0.247722	-6.34831	1.33176	0.0814088	0.00174971	3.78772	0.08 (0.00-3.79)
JIA	M33675	Simple mode	8	0.232846	0.883419	0.799699	-1.49866	1.96435	1.26219	0.22343	7.13026	1.26 (0.22-7.13)
JIA	M33675	Weighted mode	8	-0.14897	0.595462	0.809635	-1.31607	1.01813	0.861595	0.268186	2.76803	0.86 (0.27-2.77)
JIA	M33683	Inverse variance weighted	12	0.254403	0.187924	0.175814	-0.113927	0.622734	1.28969	0.892323	1.86402	1.29 (0.89-1.86)
JIA	M33683	Weighted median	12	0.336016	0.174769	0.0545271	-0.00653187	0.678563	1.39936	0.993489	1.97104	1.40 (0.99-1.97)
JIA	M33683	MR Egger	12	0.0849181	0.352751	0.814627	-0.606474	0.776311	1.08863	0.54527	2.17344	1.09 (0.55-2.17)
JIA	M33683	Simple mode	12	-0.00183793	0.263811	0.994566	-0.518907	0.515231	0.998164	0.595171	1.67403	1.00 (0.60-1.67)
JIA	M33683	Weighted mode	12	0.222568	0.153477	0.174919	-0.0782468	0.523383	1.24928	0.924736	1.68773	1.25 (0.92-1.69)
JIA	M33751	Inverse variance weighted	26	0.00259996	0.0670163	0.969053	-0.128752	0.133952	1.0026	0.879192	1.14334	1.00 (0.88-1.14)
JIA	M33751	Weighted median	26	-0.016322	0.0697233	0.81491	-0.15298	0.120336	0.983811	0.858147	1.12788	0.98 (0.86-1.13)
JIA	M33751	MR Egger	26	0.0439009	0.0887874	0.625485	-0.130122	0.217924	1.04488	0.877988	1.24349	1.04 (0.88-1.24)
JIA	M33751	Simple mode	26	-0.0850915	0.0977455	0.392287	-0.276673	0.10649	0.918428	0.758303	1.11237	0.92 (0.76-1.11)
JIA	M33751	Weighted mode	26	-0.026607	0.0615083	0.669032	-0.147163	0.0939493	0.973744	0.863153	1.0985	0.97 (0.86-1.10)
JIA	M33782	Inverse variance weighted	11	-0.190721	0.187304	0.308561	-0.557837	0.176394	0.826363	0.572446	1.19291	0.83 (0.57-1.19)
JIA	M33782	Weighted median	11	-0.108838	0.250899	0.664439	-0.600599	0.382923	0.896876	0.548483	1.46657	0.90 (0.55-1.47)
JIA	M33782	MR Egger	11	-0.399477	0.316509	0.238625	-1.01984	0.220881	0.67067	0.360654	1.24718	0.67 (0.36-1.25)
JIA	M33782	Simple mode	11	0.238041	0.377385	0.542341	-0.501634	0.977715	1.26876	0.605541	2.65838	1.27 (0.61-2.66)
JIA	M33782	Weighted mode	11	-0.0843688	0.256029	0.748554	-0.586185	0.417447	0.919092	0.556446	1.51808	0.92 (0.56-1.52)
JIA	M33801	Inverse variance weighted	7	-0.185536	0.500392	0.710801	-1.1663	0.795233	0.830659	0.311516	2.21496	0.83 (0.31- 2.21)
JIA	M33801	Weighted median	7	-0.55281	0.53875	0.304845	-1.60876	0.503139	0.575331	0.200136	1.6539	0.58 (0.20- 1.65)
JIA	M33801	MR Egger	7	0.185714	1.5847	0.91127	-2.92029	3.29172	1.20408	0.0539182	26.889	1.20 (0.05-26.89)
JIA	M33801	Simple mode	7	-0.808086	0.750773	0.323139	-2.2796	0.663429	0.44571	0.102325	1.94144	0.45 (0.10- 1.94)
JIA	M33801	Weighted mode	7	-0.607708	0.622017	0.366303	-1.82686	0.611445	0.544598	0.160918	1.84309	0.54 (0.16- 1.84)
JIA	M33821	Inverse variance weighted	15	-0.039037	0.503436	0.938193	-1.02577	0.947698	0.961715	0.35852	2.57976	0.96 (0.36- 2.58)
JIA	M33821	Weighted median	15	-0.113634	0.68522	0.868286	-1.45666	1.2294	0.892584	0.233012	3.41916	0.89 (0.23- 3.42)
JIA	M33821	MR Egger	15	-0.774156	1.34016	0.573364	-3.40087	1.85256	0.461093	0.0333443	6.37609	0.46 (0.03- 6.38)
JIA	M33821	Simple mode	15	-0.460987	1.19515	0.705507	-2.80349	1.88152	0.630661	0.0605982	6.56345	0.63 (0.06- 6.56)
JIA	M33821	Weighted mode	15	0.41879	1.04602	0.69493	-1.63141	2.46899	1.52012	0.195654	11.8105	1.52 (0.20-11.81)
JIA	M33822	Inverse variance weighted	6	-1.16033	1.12545	0.302546	-3.36621	1.04556	0.313383	0.0345201	2.84498	0.31 (0.03- 2.84)
JIA	M33822	Weighted median	6	-0.950667	1.28182	0.458298	-3.46304	1.56171	0.386483	0.0313343	4.76695	0.39 (0.03- 4.77)
JIA	M33822	MR Egger	6	4.36412	4.64099	0.400283	-4.73221	13.4605	78.5805	0.00880695	701138	78.58 (0.01-701137.91)
JIA	M33822	Simple mode	6	-1.07238	1.72652	0.561736	-4.45635	2.31159	0.342195	0.0116047	10.0905	0.34 (0.01- 10.09)
JIA	M33822	Weighted mode	6	-0.656749	1.52554	0.684756	-3.64681	2.33332	0.518534	0.0260741	10.3121	0.52 (0.03- 10.31)
JIA	M33833	Inverse variance weighted	7	0.146432	0.481012	0.760804	-0.796351	1.08921	1.1577	0.450971	2.97194	1.16 (0.45- 2.97)
JIA	M33833	Weighted median	7	0.254179	0.652117	0.696703	-1.02397	1.53233	1.2894	0.359166	4.62894	1.29 (0.36- 4.63)
JIA	M33833	MR Egger	7	1.02431	1.60369	0.551111	-2.11893	4.16755	2.78518	0.120161	64.5571	2.79 (0.12-64.56)
JIA	M33833	Simple mode	7	0.840131	1.02434	0.443473	-1.16757	2.84783	2.31667	0.311123	17.2503	2.32 (0.31-17.25)
JIA	M33833	Weighted mode	7	0.90841	0.936092	0.36931	-0.926329	2.74315	2.48038	0.396005	15.5358	2.48 (0.40-15.54)
JIA	M33835	Inverse variance weighted	8	-0.101377	0.278227	0.715583	-0.646701	0.443947	0.903592	0.523771	1.55885	0.90 (0.52-1.56)
JIA	M33835	Weighted median	8	-0.17147	0.371631	0.644512	-0.899867	0.556926	0.842425	0.406624	1.7453	0.84 (0.41-1.75)
JIA	M33835	MR Egger	8	0.177517	0.748249	0.820361	-1.28905	1.64408	1.19425	0.275532	5.17627	1.19 (0.28-5.18)
JIA	M33835	Simple mode	8	-0.254798	0.518546	0.638195	-1.27115	0.761552	0.775073	0.280509	2.1416	0.78 (0.28-2.14)
JIA	M33835	Weighted mode	8	-0.210539	0.43864	0.645875	-1.07027	0.649195	0.810147	0.342914	1.914	0.81 (0.34-1.91)
JIA	M33864	Inverse variance weighted	8	0.175592	0.28993	0.544758	-0.392672	0.743855	1.19195	0.67525	2.10403	1.19 (0.68-2.10)
JIA	M33864	Weighted median	8	0.261204	0.379276	0.491017	-0.482176	1.00458	1.29849	0.617438	2.73077	1.30 (0.62-2.73)
JIA	M33864	MR Egger	8	0.170678	0.559983	0.770821	-0.926889	1.26824	1.18611	0.395783	3.55461	1.19 (0.40-3.55)
JIA	M33864	Simple mode	8	0.191073	0.554237	0.740408	-0.895232	1.27738	1.21055	0.408513	3.58722	1.21 (0.41-3.59)
JIA	M33864	Weighted mode	8	0.28804	0.429091	0.52357	-0.552979	1.12906	1.33381	0.575233	3.09274	1.33 (0.58-3.09)
JIA	M33871	Inverse variance weighted	10	0.253487	0.600194	0.672776	-0.922894	1.42987	1.28851	0.397367	4.17815	1.29 (0.40- 4.18)
JIA	M33871	Weighted median	10	0.492633	0.767302	0.520852	-1.01128	1.99655	1.63662	0.363753	7.36357	1.64 (0.36- 7.36)
JIA	M33871	MR Egger	10	-0.142211	1.18012	0.907054	-2.45525	2.17083	0.867438	0.0858419	8.76553	0.87 (0.09- 8.77)
JIA	M33871	Simple mode	10	0.0209311	1.18146	0.986252	-2.29473	2.3366	1.02115	0.100788	10.346	1.02 (0.10-10.35)
JIA	M33871	Weighted mode	10	0.5302	0.85812	0.551978	-1.15172	2.21212	1.69927	0.316094	9.13503	1.70 (0.32- 9.14)
JIA	M33877	Inverse variance weighted	25	0.0635843	0.0727252	0.38195	-0.0789572	0.206126	1.06565	0.92408	1.22891	1.07 (0.92-1.23)
JIA	M33877	Weighted median	25	0.0277278	0.110008	0.801	-0.187887	0.243343	1.02812	0.828708	1.27551	1.03 (0.83-1.28)
JIA	M33877	MR Egger	25	0.028467	0.125258	0.822224	-0.217039	0.273973	1.02888	0.804899	1.31518	1.03 (0.80-1.32)
JIA	M33877	Simple mode	25	0.0220856	0.171186	0.898421	-0.313439	0.35761	1.02233	0.730929	1.42991	1.02 (0.73-1.43)
JIA	M33877	Weighted mode	25	0.0130703	0.117786	0.912565	-0.21779	0.243931	1.01316	0.804294	1.27626	1.01 (0.80-1.28)
JIA	M33883	Inverse variance weighted	13	0.219967	0.197402	0.265146	-0.166941	0.606875	1.24604	0.84625	1.83469	1.25 (0.85-1.83)
JIA	M33883	Weighted median	13	0.382985	0.265371	0.148962	-0.137142	0.903111	1.46666	0.871846	2.46727	1.47 (0.87-2.47)
JIA	M33883	MR Egger	13	-0.365242	0.690863	0.607533	-1.71933	0.988849	0.694029	0.179186	2.68814	0.69 (0.18-2.69)
JIA	M33883	Simple mode	13	0.46436	0.440172	0.312226	-0.398378	1.3271	1.59099	0.671408	3.77008	1.59 (0.67-3.77)
JIA	M33883	Weighted mode	13	0.443062	0.417757	0.309764	-0.375742	1.26187	1.55747	0.68678	3.53201	1.56 (0.69-3.53)
JIA	M33884	Inverse variance weighted	12	-0.130717	0.38529	0.734408	-0.885885	0.624452	0.877466	0.412349	1.86722	0.88 (0.41-1.87)
JIA	M33884	Weighted median	12	-0.58808	0.537612	0.27401	-1.6418	0.46564	0.555393	0.193631	1.59303	0.56 (0.19-1.59)
JIA	M33884	MR Egger	12	-0.0467311	0.771089	0.952869	-1.55806	1.4646	0.954344	0.210543	4.32582	0.95 (0.21-4.33)
JIA	M33884	Simple mode	12	0.00422808	0.862408	0.996176	-1.68609	1.69455	1.00424	0.185242	5.44419	1.00 (0.19-5.44)
JIA	M33884	Weighted mode	12	-0.268129	0.556612	0.639449	-1.35909	0.822831	0.764809	0.256895	2.27694	0.76 (0.26-2.28)
JIA	M33885	Inverse variance weighted	9	0.15301	0.282857	0.588545	-0.401389	0.70741	1.16534	0.669389	2.02873	1.17 (0.67-2.03)
JIA	M33885	Weighted median	9	-0.0579789	0.36617	0.87419	-0.775671	0.659714	0.94367	0.460395	1.93424	0.94 (0.46-1.93)
JIA	M33885	MR Egger	9	0.028903	0.562864	0.960481	-1.07431	1.13212	1.02932	0.341533	3.10222	1.03 (0.34-3.10)
JIA	M33885	Simple mode	9	-0.256883	0.551137	0.653574	-1.33711	0.823345	0.773459	0.262603	2.27811	0.77 (0.26-2.28)
JIA	M33885	Weighted mode	9	-0.182707	0.403789	0.66294	-0.974133	0.608719	0.833012	0.377519	1.83808	0.83 (0.38-1.84)
JIA	M33892	Inverse variance weighted	24	-0.749855	0.657904	0.254385	-2.03935	0.539637	0.472435	0.130114	1.71538	0.47 (0.13- 1.72)
JIA	M33892	Weighted median	24	-0.958562	0.803589	0.232928	-2.5336	0.616473	0.383444	0.079373	1.85238	0.38 (0.08- 1.85)
JIA	M33892	MR Egger	24	1.8647	1.92975	0.344403	-1.91761	5.64701	6.45397	0.146957	283.441	6.45 (0.15-283.44)
JIA	M33892	Simple mode	24	-1.01185	1.51819	0.51173	-3.98751	1.9638	0.363544	0.0185458	7.12635	0.36 (0.02- 7.13)
JIA	M33892	Weighted mode	24	-1.13353	1.44034	0.439324	-3.9566	1.68954	0.321895	0.019128	5.41699	0.32 (0.02- 5.42)
JIA	M33901	Inverse variance weighted	20	-0.079922	0.267158	0.764821	-0.603551	0.443707	0.923188	0.546866	1.55847	0.92 (0.55-1.56)
JIA	M33901	Weighted median	20	0.174991	0.371115	0.637264	-0.552395	0.902378	1.19124	0.57557	2.46546	1.19 (0.58-2.47)
JIA	M33901	MR Egger	20	0.0888224	0.479244	0.855036	-0.850495	1.02814	1.09289	0.427203	2.79586	1.09 (0.43-2.80)
JIA	M33901	Simple mode	20	0.388568	0.682146	0.575605	-0.948438	1.72557	1.47487	0.387346	5.61574	1.47 (0.39-5.62)
JIA	M33901	Weighted mode	20	0.0775621	0.392356	0.845393	-0.691455	0.846579	1.08065	0.500847	2.33166	1.08 (0.50-2.33)
JIA	M33910	Inverse variance weighted	12	-0.37822	0.46574	0.416743	-1.29107	0.53463	0.68508	0.274976	1.70682	0.69 (0.27-1.71)
JIA	M33910	Weighted median	12	-0.0847517	0.60398	0.888406	-1.26855	1.09905	0.91874	0.281238	3.00131	0.92 (0.28-3.00)
JIA	M33910	MR Egger	12	-0.658219	0.818948	0.440237	-2.26336	0.94692	0.517773	0.104001	2.57776	0.52 (0.10-2.58)
JIA	M33910	Simple mode	12	-0.609527	1.03044	0.566128	-2.62918	1.41013	0.543608	0.0721373	4.09649	0.54 (0.07-4.10)
JIA	M33910	Weighted mode	12	-0.124969	0.652622	0.851633	-1.40411	1.15417	0.882524	0.245586	3.17139	0.88 (0.25-3.17)
JIA	M33935	Inverse variance weighted	11	-0.564254	0.414874	0.17381	-1.37741	0.248898	0.568784	0.252232	1.28261	0.57 (0.25-1.28)
JIA	M33935	Weighted median	11	-0.813113	0.416617	0.0509736	-1.62968	0.00345696	0.443475	0.195992	1.00346	0.44 (0.20-1.00)
JIA	M33935	MR Egger	11	-0.451038	0.979661	0.656149	-2.37117	1.4691	0.636966	0.093371	4.34531	0.64 (0.09-4.35)
JIA	M33935	Simple mode	11	-0.928672	0.729327	0.231704	-2.35815	0.500809	0.395078	0.0945948	1.65006	0.40 (0.09-1.65)
JIA	M33935	Weighted mode	11	-0.976342	0.662736	0.171463	-2.2753	0.322619	0.376686	0.102766	1.38074	0.38 (0.10-1.38)
JIA	M33936	Inverse variance weighted	16	-0.350893	0.374141	0.348315	-1.08421	0.382424	0.704059	0.338169	1.46583	0.70 (0.34-1.47)
JIA	M33936	Weighted median	16	-0.22076	0.485589	0.64938	-1.17252	0.730995	0.801909	0.309587	2.07715	0.80 (0.31-2.08)
JIA	M33936	MR Egger	16	-0.133915	0.693309	0.849613	-1.4928	1.22497	0.874664	0.224742	3.40406	0.87 (0.22-3.40)
JIA	M33936	Simple mode	16	-0.709516	0.899287	0.442418	-2.47212	1.05309	0.491882	0.0844059	2.86648	0.49 (0.08-2.87)
JIA	M33936	Weighted mode	16	-0.185414	0.529849	0.731251	-1.22392	0.853091	0.83076	0.294076	2.34689	0.83 (0.29-2.35)
JIA	M33937	Inverse variance weighted	12	0.521756	0.456226	0.252775	-0.372446	1.41596	1.68498	0.689047	4.12043	1.68 (0.69- 4.12)
JIA	M33937	Weighted median	12	0.593449	0.59806	0.321056	-0.578748	1.76565	1.81022	0.5606	5.84535	1.81 (0.56- 5.85)
JIA	M33937	MR Egger	12	0.531546	1.39791	0.711717	-2.20837	3.27146	1.70156	0.10988	26.3497	1.70 (0.11-26.35)
JIA	M33937	Simple mode	12	0.327462	0.882992	0.717788	-1.4032	2.05813	1.38744	0.245808	7.83129	1.39 (0.25- 7.83)
JIA	M33937	Weighted mode	12	0.559324	0.718042	0.452437	-0.848039	1.96669	1.74949	0.428254	7.14696	1.75 (0.43- 7.15)
JIA	M33939	Inverse variance weighted	11	0.77004	0.825049	0.350652	-0.847056	2.38713	2.15985	0.428675	10.8823	2.16 (0.43-10.88)
JIA	M33939	Weighted median	11	0.390089	1.11411	0.726237	-1.79357	2.57375	1.47711	0.166366	13.1149	1.48 (0.17-13.11)
JIA	M33939	MR Egger	11	-3.55607	2.19051	0.138952	-7.84947	0.737323	0.0285507	0.000389959	2.09033	0.03 (0.00- 2.09)
JIA	M33939	Simple mode	11	0.7664	1.7029	0.662269	-2.57128	4.10408	2.152	0.0764373	60.5872	2.15 (0.08-60.59)
JIA	M33939	Weighted mode	11	0.511953	1.13733	0.662213	-1.71721	2.74112	1.66855	0.179566	15.5043	1.67 (0.18-15.50)
JIA	M33941	Inverse variance weighted	15	0.0611573	0.35131	0.8618	-0.62741	0.749725	1.06307	0.533973	2.11642	1.06 (0.53-2.12)
JIA	M33941	Weighted median	15	0.0609886	0.50416	0.903714	-0.927166	1.04914	1.06289	0.395674	2.8552	1.06 (0.40-2.86)
JIA	M33941	MR Egger	15	0.514427	0.666222	0.453831	-0.791367	1.82022	1.67268	0.453225	6.17323	1.67 (0.45-6.17)
JIA	M33941	Simple mode	15	-0.0575337	0.838678	0.946278	-1.70134	1.58628	0.94409	0.182438	4.88552	0.94 (0.18-4.89)
JIA	M33941	Weighted mode	15	0.0506208	0.55727	0.928909	-1.04163	1.14287	1.05192	0.35288	3.13575	1.05 (0.35-3.14)
JIA	M33955	Inverse variance weighted	31	0.760561	0.824853	0.356499	-0.856151	2.37727	2.13948	0.424794	10.7755	2.14 (0.42-10.78)
JIA	M33955	Weighted median	31	0.0222058	1.23675	0.985675	-2.40182	2.44623	1.02245	0.090553	11.5448	1.02 (0.09-11.54)
JIA	M33955	MR Egger	31	-2.2557	2.54073	0.381945	-7.23553	2.72413	0.1048	0.000720528	15.2432	0.10 (0.00-15.24)
JIA	M33955	Simple mode	31	-1.13081	2.25658	0.619945	-5.55371	3.29209	0.32277	0.00387304	26.8989	0.32 (0.00-26.90)
JIA	M33955	Weighted mode	31	-0.661392	1.84389	0.722336	-4.27541	2.95263	0.516132	0.0139063	19.1562	0.52 (0.01-19.16)
JIA	M33957	Inverse variance weighted	9	-1.00322	0.986516	0.309185	-2.93679	0.93035	0.366696	0.0530356	2.5354	0.37 (0.05- 2.54)
JIA	M33957	Weighted median	9	-1.65208	1.02787	0.10799	-3.6667	0.362537	0.19165	0.0255606	1.43697	0.19 (0.03- 1.44)
JIA	M33957	MR Egger	9	4.65599	3.3915	0.212164	-1.99135	11.3033	105.213	0.136511	81090.9	105.21 (0.14-81090.93)
JIA	M33957	Simple mode	9	-1.95937	1.61615	0.259957	-5.12702	1.20829	0.140948	0.00593423	3.34774	0.14 (0.01- 3.35)
JIA	M33957	Weighted mode	9	-1.70417	1.25586	0.211835	-4.16567	0.757321	0.181923	0.0155193	2.13256	0.18 (0.02- 2.13)
JIA	M33960	Inverse variance weighted	12	-0.385566	0.942702	0.682539	-2.23326	1.46213	0.680066	0.107178	4.31514	0.68 (0.11- 4.32)
JIA	M33960	Weighted median	12	0.124134	1.1364	0.913016	-2.1032	2.35147	1.13217	0.122065	10.501	1.13 (0.12- 10.50)
JIA	M33960	MR Egger	12	-0.0757804	2.42451	0.97568	-4.82783	4.67627	0.92702	0.00800387	107.369	0.93 (0.01-107.37)
JIA	M33960	Simple mode	12	-0.838786	2.10403	0.697775	-4.96268	3.28511	0.432235	0.00699415	26.7119	0.43 (0.01- 26.71)
JIA	M33960	Weighted mode	12	0.40395	1.57635	0.802482	-2.6857	3.4936	1.49773	0.0681738	32.904	1.50 (0.07- 32.90)
JIA	M33961	Inverse variance weighted	13	0.12548	0.598533	0.833944	-1.04765	1.2986	1.13369	0.350763	3.66418	1.13 (0.35- 3.66)
JIA	M33961	Weighted median	13	1.07826	0.854067	0.206769	-0.595712	2.75223	2.93956	0.55117	15.6776	2.94 (0.55-15.68)
JIA	M33961	MR Egger	13	1.36338	1.23135	0.291824	-1.05008	3.77683	3.90938	0.349911	43.6775	3.91 (0.35-43.68)
JIA	M33961	Simple mode	13	-1.92924	1.66131	0.268109	-5.18541	1.32693	0.145258	0.00559764	3.76944	0.15 (0.01- 3.77)
JIA	M33961	Weighted mode	13	1.46903	1.16744	0.232203	-0.819154	3.75722	4.34503	0.440805	42.8293	4.35 (0.44-42.83)
JIA	M33968	Inverse variance weighted	17	-0.486725	0.401096	0.224944	-1.27287	0.299424	0.614636	0.280026	1.34908	0.61 (0.28-1.35)
JIA	M33968	Weighted median	17	-0.384665	0.572243	0.501452	-1.50626	0.73693	0.680678	0.221737	2.08951	0.68 (0.22-2.09)
JIA	M33968	MR Egger	17	-1.06577	1.02706	0.315852	-3.0788	0.94726	0.344462	0.0460143	2.57864	0.34 (0.05-2.58)
JIA	M33968	Simple mode	17	0.0334399	0.918368	0.971404	-1.76656	1.83344	1.03401	0.17092	6.25537	1.03 (0.17-6.26)
JIA	M33968	Weighted mode	17	-0.149317	0.768025	0.848297	-1.65465	1.35601	0.861296	0.19116	3.88069	0.86 (0.19-3.88)
JIA	M33969	Inverse variance weighted	11	0.345083	0.49159	0.482696	-0.618434	1.3086	1.41211	0.538787	3.70099	1.41 (0.54- 3.70)
JIA	M33969	Weighted median	11	0.267531	0.590593	0.650558	-0.890031	1.42509	1.30673	0.410643	4.15825	1.31 (0.41- 4.16)
JIA	M33969	MR Egger	11	1.10481	1.08944	0.337013	-1.03048	3.24011	3.01867	0.356835	25.5365	3.02 (0.36-25.54)
JIA	M33969	Simple mode	11	2.31137	1.16072	0.0744569	0.0363525	4.58639	10.0882	1.03702	98.1391	10.09 (1.04-98.14)
JIA	M33969	Weighted mode	11	0.480933	0.683468	0.497697	-0.858663	1.82053	1.61758	0.423728	6.17513	1.62 (0.42- 6.18)
JIA	M33971	Inverse variance weighted	4	-0.742359	1.67607	0.657827	-4.02746	2.54275	0.47599	0.0178195	12.7145	0.48 (0.02-1.271000e+01)
JIA	M33971	Weighted median	4	-1.28728	1.39069	0.354633	-4.01302	1.43847	0.276022	0.0180786	4.21425	0.28 (0.02-4.210000e+00)
JIA	M33971	MR Egger	4	3.52196	12.2891	0.801386	-20.5647	27.6086	33.8507	1.17188e-09	9.77808e+11	33.85 (0.00-9.778082e+11)
JIA	M33971	Simple mode	4	-1.74511	1.78381	0.40007	-5.24139	1.75116	0.174625	0.00529291	5.76127	0.17 (0.01-5.760000e+00)
JIA	M33971	Weighted mode	4	-1.42039	1.40548	0.38664	-4.17513	1.33436	0.24162	0.0153732	3.79755	0.24 (0.02-3.800000e+00)
JIA	M33972	Inverse variance weighted	7	0.596755	0.825048	0.469497	-1.02034	2.21385	1.81622	0.360473	9.15088	1.82 (0.36- 9.15)
JIA	M33972	Weighted median	7	0.858433	0.979281	0.380706	-1.06096	2.77782	2.35946	0.346124	16.084	2.36 (0.35- 16.08)
JIA	M33972	MR Egger	7	2.64168	2.21458	0.286439	-1.6989	6.98226	14.0368	0.182885	1077.35	14.04 (0.18-1077.35)
JIA	M33972	Simple mode	7	1.75281	1.56173	0.304607	-1.30817	4.8138	5.7708	0.270313	123.198	5.77 (0.27- 123.20)
JIA	M33972	Weighted mode	7	1.3107	1.41106	0.388795	-1.45497	4.07637	3.70876	0.233407	58.931	3.71 (0.23- 58.93)
JIA	M33973	Inverse variance weighted	11	-0.236629	0.181869	0.193227	-0.593093	0.119835	0.789284	0.552616	1.12731	0.79 (0.55-1.13)
JIA	M33973	Weighted median	11	-0.280739	0.214315	0.190216	-0.700796	0.139318	0.755225	0.49619	1.14949	0.76 (0.50-1.15)
JIA	M33973	MR Egger	11	-0.282142	0.263519	0.312188	-0.798639	0.234354	0.754166	0.449941	1.26409	0.75 (0.45-1.26)
JIA	M33973	Simple mode	11	-0.33305	0.428831	0.455346	-1.17356	0.507459	0.716735	0.309265	1.66106	0.72 (0.31-1.66)
JIA	M33973	Weighted mode	11	-0.287892	0.20251	0.185567	-0.684811	0.109028	0.749843	0.504185	1.11519	0.75 (0.50-1.12)
JIA	M34035	Inverse variance weighted	3	4.25953	1.20999	0.000431062	1.88795	6.63111	70.7764	6.60578	758.32	70.78 (6.61- 758.32)
JIA	M34035	Weighted median	3	4.24001	1.54075	0.00592491	1.22013	7.25988	69.4085	3.38764	1422.09	69.41 (3.39- 1422.09)
JIA	M34035	MR Egger	3	2.23329	2.23794	0.500662	-2.15307	6.61965	9.33048	0.116127	749.682	9.33 (0.12- 749.68)
JIA	M34035	Simple mode	3	5.32781	2.02982	0.119652	1.34936	9.30625	205.986	3.85496	11006.6	205.99 (3.85-11006.62)
JIA	M34035	Weighted mode	3	3.35058	1.71011	0.189159	-0.00122466	6.70239	28.5194	0.998776	814.352	28.52 (1.00- 814.35)
JIA	M34040	Inverse variance weighted	16	-0.192552	0.302976	0.525079	-0.786386	0.401281	0.824851	0.455488	1.49374	0.82 (0.46-1.49)
JIA	M34040	Weighted median	16	-0.0552482	0.38048	0.884548	-0.80099	0.690493	0.94625	0.448885	1.9947	0.95 (0.45-1.99)
JIA	M34040	MR Egger	16	0.532168	0.496824	0.302226	-0.441607	1.50594	1.70262	0.643002	4.5084	1.70 (0.64-4.51)
JIA	M34040	Simple mode	16	-0.644294	0.791677	0.42847	-2.19598	0.907392	0.525033	0.111249	2.47785	0.53 (0.11-2.48)
JIA	M34040	Weighted mode	16	0.0484952	0.390859	0.902905	-0.717589	0.814579	1.04969	0.487927	2.25823	1.05 (0.49-2.26)
JIA	M34062	Inverse variance weighted	27	-1.02007	1.08251	0.346027	-3.14178	1.10164	0.360569	0.0432057	3.0091	0.36 (0.04- 3.01)
JIA	M34062	Weighted median	27	-1.16326	1.52873	0.446697	-4.15957	1.83305	0.312465	0.0156142	6.25292	0.31 (0.02- 6.25)
JIA	M34062	MR Egger	27	2.44495	2.82875	0.39563	-3.09941	7.98931	11.53	0.0450758	2949.25	11.53 (0.05-2949.25)
JIA	M34062	Simple mode	27	0.458375	2.62285	0.86262	-4.68241	5.59916	1.5815	0.00925669	270.199	1.58 (0.01- 270.20)
JIA	M34062	Weighted mode	27	-0.396085	2.03946	0.84752	-4.39342	3.60125	0.672949	0.0123584	36.6441	0.67 (0.01- 36.64)
JIA	M34106	Inverse variance weighted	14	-0.393548	0.292798	0.178918	-0.967432	0.180336	0.674659	0.380058	1.19762	0.67 (0.38-1.20)
JIA	M34106	Weighted median	14	-0.073299	0.388835	0.850478	-0.835416	0.688818	0.929323	0.433694	1.99136	0.93 (0.43-1.99)
JIA	M34106	MR Egger	14	0.0120422	0.620077	0.984825	-1.20331	1.22739	1.01211	0.300199	3.41232	1.01 (0.30-3.41)
JIA	M34106	Simple mode	14	-0.163009	0.656489	0.807778	-1.44973	1.12371	0.849583	0.234634	3.07625	0.85 (0.23-3.08)
JIA	M34106	Weighted mode	14	0.0268741	0.439414	0.952163	-0.834376	0.888125	1.02724	0.434145	2.43057	1.03 (0.43-2.43)
JIA	M34109	Inverse variance weighted	27	-0.00659846	0.0306645	0.829625	-0.0667009	0.0535039	0.993423	0.935475	1.05496	0.99 (0.94-1.05)
JIA	M34109	Weighted median	27	-0.0628139	0.0452179	0.164791	-0.151441	0.0258133	0.939118	0.859469	1.02615	0.94 (0.86-1.03)
JIA	M34109	MR Egger	27	-0.0353276	0.0532594	0.513201	-0.139716	0.0690608	0.965289	0.869605	1.0715	0.97 (0.87-1.07)
JIA	M34109	Simple mode	27	0.00648679	0.0658817	0.922321	-0.122641	0.135615	1.00651	0.884581	1.14524	1.01 (0.88-1.15)
JIA	M34109	Weighted mode	27	-0.0615232	0.0430706	0.165073	-0.145942	0.0228953	0.940331	0.864208	1.02316	0.94 (0.86-1.02)
JIA	M34112	Inverse variance weighted	16	-0.442998	0.394708	0.261717	-1.21663	0.33063	0.642109	0.296228	1.39185	0.64 (0.30- 1.39)
JIA	M34112	Weighted median	16	-0.0120302	0.481021	0.980047	-0.954831	0.930771	0.988042	0.384877	2.53646	0.99 (0.38- 2.54)
JIA	M34112	MR Egger	16	0.895506	1.15321	0.450356	-1.36479	3.1558	2.44858	0.255434	23.4719	2.45 (0.26-23.47)
JIA	M34112	Simple mode	16	0.387867	0.825421	0.645183	-1.22996	2.00569	1.47383	0.292305	7.43123	1.47 (0.29- 7.43)
JIA	M34112	Weighted mode	16	0.308639	0.619212	0.625405	-0.905016	1.52229	1.36157	0.404535	4.58272	1.36 (0.40- 4.58)
JIA	M34123	Inverse variance weighted	19	0.236094	0.595283	0.691657	-0.930661	1.40285	1.26629	0.394293	4.06677	1.27 (0.39- 4.07)
JIA	M34123	Weighted median	19	0.494029	0.806638	0.540238	-1.08698	2.07504	1.63891	0.337233	7.96486	1.64 (0.34- 7.96)
JIA	M34123	MR Egger	19	1.92386	2.02544	0.355498	-2.046	5.89372	6.84734	0.129251	362.751	6.85 (0.13-362.75)
JIA	M34123	Simple mode	19	1.2564	1.37181	0.37184	-1.43234	3.94514	3.51276	0.23875	51.6837	3.51 (0.24- 51.68)
JIA	M34123	Weighted mode	19	0.945232	1.15584	0.424174	-1.32022	3.21069	2.57341	0.267075	24.7961	2.57 (0.27- 24.80)
JIA	M34214	Inverse variance weighted	13	0.41953	0.630744	0.505965	-0.816729	1.65579	1.52125	0.441875	5.23721	1.52 (0.44- 5.24)
JIA	M34214	Weighted median	13	0.240354	0.835361	0.773558	-1.39695	1.87766	1.2717	0.247349	6.53819	1.27 (0.25- 6.54)
JIA	M34214	MR Egger	13	0.30236	1.37149	0.829551	-2.38576	2.99049	1.35305	0.0920186	19.8953	1.35 (0.09-19.90)
JIA	M34214	Simple mode	13	0.890785	1.31903	0.512267	-1.69451	3.47608	2.43704	0.18369	32.3327	2.44 (0.18-32.33)
JIA	M34214	Weighted mode	13	0.32049	0.956042	0.743242	-1.55335	2.19433	1.3778	0.211538	8.97401	1.38 (0.21- 8.97)
JIA	M34221	Inverse variance weighted	8	-0.253157	0.550467	0.645592	-1.33207	0.825758	0.776346	0.26393	2.28361	0.78 (0.26- 2.28)
JIA	M34221	Weighted median	8	-0.265418	0.728041	0.715437	-1.69238	1.16154	0.766885	0.184081	3.19486	0.77 (0.18- 3.19)
JIA	M34221	MR Egger	8	-0.12161	1.51055	0.938452	-3.08229	2.83907	0.885493	0.0458542	17.0998	0.89 (0.05-17.10)
JIA	M34221	Simple mode	8	-0.898469	1.10962	0.444758	-3.07333	1.27639	0.407193	0.0462667	3.5837	0.41 (0.05- 3.58)
JIA	M34221	Weighted mode	8	-0.549117	1.01381	0.604871	-2.53618	1.43795	0.57746	0.0791682	4.21204	0.58 (0.08- 4.21)
JIA	M34244	Inverse variance weighted	21	0.0113126	0.457342	0.980266	-0.885079	0.907704	1.01138	0.412682	2.47862	1.01 (0.41- 2.48)
JIA	M34244	Weighted median	21	0.222575	0.634619	0.725796	-1.02128	1.46643	1.24929	0.360135	4.33373	1.25 (0.36- 4.33)
JIA	M34244	MR Egger	21	0.461681	0.993374	0.647385	-1.48533	2.40869	1.58674	0.226427	11.1194	1.59 (0.23-11.12)
JIA	M34244	Simple mode	21	0.127072	1.06896	0.90656	-1.96808	2.22222	1.1355	0.139725	9.22783	1.14 (0.14- 9.23)
JIA	M34244	Weighted mode	21	0.103623	0.870724	0.906457	-1.603	1.81024	1.10918	0.201293	6.11192	1.11 (0.20- 6.11)
JIA	M34245	Inverse variance weighted	15	-0.54998	0.382922	0.150925	-1.30051	0.200547	0.576961	0.272394	1.22207	0.58 (0.27-1.22)
JIA	M34245	Weighted median	15	-0.289471	0.539789	0.591773	-1.34746	0.768514	0.748659	0.2599	2.15656	0.75 (0.26-2.16)
JIA	M34245	MR Egger	15	-0.611072	0.880751	0.500013	-2.33735	1.1152	0.542768	0.0965837	3.05018	0.54 (0.10-3.05)
JIA	M34245	Simple mode	15	-0.0806041	0.889276	0.929063	-1.82358	1.66238	0.922559	0.161446	5.27182	0.92 (0.16-5.27)
JIA	M34245	Weighted mode	15	-0.156666	0.662937	0.816606	-1.45602	1.14269	0.85499	0.233162	3.13519	0.85 (0.23-3.14)
JIA	M34283	Inverse variance weighted	40	-0.161376	0.59281	0.785451	-1.32328	1.00053	0.850972	0.26626	2.71973	0.85 (0.27- 2.72)
JIA	M34283	Weighted median	40	0.0240174	0.827376	0.976842	-1.59764	1.64567	1.02431	0.202374	5.18451	1.02 (0.20- 5.18)
JIA	M34283	MR Egger	40	0.399544	1.11166	0.721276	-1.77931	2.57839	1.49114	0.168755	13.176	1.49 (0.17-13.18)
JIA	M34283	Simple mode	40	-0.441822	1.62191	0.786745	-3.62076	2.73712	0.642864	0.0267622	15.4424	0.64 (0.03-15.44)
JIA	M34283	Weighted mode	40	0.236987	0.925406	0.799228	-1.57681	2.05078	1.26742	0.206633	7.77399	1.27 (0.21- 7.77)
JIA	M34289	Inverse variance weighted	12	0.297861	0.585793	0.61112	-0.850292	1.44602	1.34698	0.42729	4.24616	1.35 (0.43- 4.25)
JIA	M34289	Weighted median	12	-0.0215888	0.715891	0.975942	-1.42473	1.38156	0.978643	0.240572	3.9811	0.98 (0.24- 3.98)
JIA	M34289	MR Egger	12	0.467383	1.57279	0.77242	-2.61529	3.55006	1.59581	0.0731466	34.8153	1.60 (0.07-34.82)
JIA	M34289	Simple mode	12	0.385622	1.11398	0.735748	-1.79778	2.56902	1.47053	0.165667	13.053	1.47 (0.17-13.05)
JIA	M34289	Weighted mode	12	0.0781541	0.973331	0.937444	-1.82957	1.98588	1.08129	0.160482	7.28547	1.08 (0.16- 7.29)
JIA	M34306	Inverse variance weighted	24	-0.0612541	0.260236	0.813914	-0.571317	0.448808	0.940584	0.564781	1.56644	0.94 (0.56-1.57)
JIA	M34306	Weighted median	24	-0.182776	0.304625	0.548503	-0.77984	0.414288	0.832954	0.458479	1.51329	0.83 (0.46-1.51)
JIA	M34306	MR Egger	24	-0.310356	0.337227	0.367389	-0.97132	0.350609	0.733186	0.378583	1.41993	0.73 (0.38-1.42)
JIA	M34306	Simple mode	24	-0.231245	0.91833	0.803424	-2.03117	1.56868	0.793545	0.131182	4.80032	0.79 (0.13-4.80)
JIA	M34306	Weighted mode	24	-0.192472	0.271204	0.485027	-0.724033	0.339088	0.824917	0.484793	1.40367	0.82 (0.48-1.40)
JIA	M34314	Inverse variance weighted	8	0.1068	0.375187	0.775905	-0.628565	0.842166	1.11271	0.533356	2.32139	1.11 (0.53- 2.32)
JIA	M34314	Weighted median	8	0.488441	0.371594	0.188695	-0.239883	1.21677	1.62977	0.78672	3.37625	1.63 (0.79- 3.38)
JIA	M34314	MR Egger	8	0.699688	1.20898	0.583819	-1.66991	3.06929	2.01313	0.188263	21.5266	2.01 (0.19-21.53)
JIA	M34314	Simple mode	8	0.357162	0.543009	0.531727	-0.707136	1.42146	1.42927	0.493054	4.14317	1.43 (0.49- 4.14)
JIA	M34314	Weighted mode	8	0.457163	0.430698	0.323729	-0.387005	1.30133	1.57959	0.679088	3.67419	1.58 (0.68- 3.67)
JIA	M34322	Inverse variance weighted	37	0.0252868	0.065006	0.697282	-0.102125	0.152698	1.02561	0.902917	1.16497	1.03 (0.90-1.16)
JIA	M34322	Weighted median	37	0.135828	0.0949846	0.152718	-0.0503423	0.321997	1.14548	0.950904	1.37988	1.15 (0.95-1.38)
JIA	M34322	MR Egger	37	0.13979	0.120246	0.252884	-0.0958921	0.375472	1.15003	0.908562	1.45568	1.15 (0.91-1.46)
JIA	M34322	Simple mode	37	0.0779709	0.177152	0.66247	-0.269246	0.425188	1.08109	0.763955	1.52988	1.08 (0.76-1.53)
JIA	M34322	Weighted mode	37	0.123868	0.101167	0.22876	-0.0744204	0.322156	1.13187	0.928281	1.3801	1.13 (0.93-1.38)
JIA	M34327	Inverse variance weighted	6	-0.196251	0.363436	0.589204	-0.908586	0.516083	0.821806	0.403094	1.67545	0.82 (0.40- 1.68)
JIA	M34327	Weighted median	6	0.156188	0.394952	0.692502	-0.617917	0.930294	1.16905	0.539066	2.53526	1.17 (0.54- 2.54)
JIA	M34327	MR Egger	6	-1.31071	4.95309	0.804375	-11.0188	8.39736	0.269629	1.63911e-05	4435.32	0.27 (0.00-4435.32)
JIA	M34327	Simple mode	6	0.198901	0.613408	0.75887	-1.00338	1.40118	1.22006	0.366638	4.05999	1.22 (0.37- 4.06)
JIA	M34327	Weighted mode	6	0.198901	0.629975	0.764962	-1.03585	1.43365	1.22006	0.354925	4.19399	1.22 (0.35- 4.19)
JIA	M34329	Inverse variance weighted	11	-0.126807	0.254517	0.618324	-0.625661	0.372047	0.880904	0.534908	1.4507	0.88 (0.53-1.45)
JIA	M34329	Weighted median	11	-0.0227972	0.327972	0.944584	-0.665622	0.620028	0.977461	0.513954	1.85898	0.98 (0.51-1.86)
JIA	M34329	MR Egger	11	-0.292314	0.574661	0.623216	-1.41865	0.834021	0.746534	0.242041	2.30256	0.75 (0.24-2.30)
JIA	M34329	Simple mode	11	0.101879	0.453743	0.826866	-0.787457	0.991214	1.10725	0.455	2.6945	1.11 (0.46-2.69)
JIA	M34329	Weighted mode	11	0.027316	0.34074	0.937686	-0.640534	0.695166	1.02769	0.527011	2.00404	1.03 (0.53-2.00)
JIA	M34336	Inverse variance weighted	17	-0.0755274	0.290133	0.794617	-0.644188	0.493134	0.927254	0.525089	1.63744	0.93 (0.53- 1.64)
JIA	M34336	Weighted median	17	-0.152336	0.386278	0.69331	-0.909441	0.60477	0.8587	0.402749	1.83083	0.86 (0.40- 1.83)
JIA	M34336	MR Egger	17	-0.228088	0.38021	0.557527	-0.973299	0.517123	0.796054	0.377834	1.6772	0.80 (0.38- 1.68)
JIA	M34336	Simple mode	17	1.52327	0.813171	0.0794206	-0.0705464	3.11709	4.5872	0.931884	22.5805	4.59 (0.93-22.58)
JIA	M34336	Weighted mode	17	-0.209938	0.32955	0.533107	-0.855856	0.435981	0.810635	0.424919	1.54648	0.81 (0.42- 1.55)
JIA	M34338	Inverse variance weighted	39	0.00607072	0.0226775	0.788932	-0.0383773	0.0505187	1.00609	0.96235	1.05182	1.01 (0.96-1.05)
JIA	M34338	Weighted median	39	0.0238772	0.0331033	0.470729	-0.0410052	0.0887596	1.02416	0.959824	1.09282	1.02 (0.96-1.09)
JIA	M34338	MR Egger	39	0.0414791	0.0364472	0.262411	-0.0299574	0.112916	1.04235	0.970487	1.11954	1.04 (0.97-1.12)
JIA	M34338	Simple mode	39	0.0891407	0.0482364	0.0723971	-0.00540257	0.183684	1.09323	0.994612	1.20164	1.09 (0.99-1.20)
JIA	M34338	Weighted mode	39	0.0350717	0.0311303	0.266973	-0.0259438	0.0960871	1.03569	0.97439	1.10085	1.04 (0.97-1.10)
JIA	M34339	Inverse variance weighted	17	0.0692421	0.144144	0.630966	-0.21328	0.351764	1.0717	0.80793	1.42157	1.07 (0.81-1.42)
JIA	M34339	Weighted median	17	0.316867	0.201065	0.115038	-0.0772199	0.710954	1.37282	0.925686	2.03593	1.37 (0.93-2.04)
JIA	M34339	MR Egger	17	-0.280702	0.264737	0.305782	-0.799587	0.238183	0.755253	0.449514	1.26894	0.76 (0.45-1.27)
JIA	M34339	Simple mode	17	0.327283	0.3567	0.372489	-0.371849	1.02642	1.38719	0.689458	2.79104	1.39 (0.69-2.79)
JIA	M34339	Weighted mode	17	0.327283	0.278249	0.256709	-0.218084	0.872651	1.38719	0.804058	2.39325	1.39 (0.80-2.39)
JIA	M34344	Inverse variance weighted	10	-0.092248	0.163414	0.57241	-0.412539	0.228043	0.911879	0.661968	1.25614	0.91 (0.66-1.26)
JIA	M34344	Weighted median	10	-0.00500328	0.234117	0.98295	-0.463872	0.453865	0.995009	0.628844	1.57439	1.00 (0.63-1.57)
JIA	M34344	MR Egger	10	-0.213642	0.255251	0.426894	-0.713935	0.286651	0.807637	0.489713	1.33196	0.81 (0.49-1.33)
JIA	M34344	Simple mode	10	0.149358	0.327101	0.658771	-0.491761	0.790477	1.16109	0.611549	2.20445	1.16 (0.61-2.20)
JIA	M34344	Weighted mode	10	0.0369378	0.241621	0.88187	-0.43664	0.510515	1.03763	0.646204	1.66615	1.04 (0.65-1.67)
JIA	M34350	Inverse variance weighted	9	0.171514	0.211247	0.416842	-0.24253	0.585559	1.1871	0.78464	1.79599	1.19 (0.78-1.80)
JIA	M34350	Weighted median	9	0.128976	0.267777	0.630051	-0.395866	0.653819	1.13766	0.673097	1.92287	1.14 (0.67-1.92)
JIA	M34350	MR Egger	9	0.364231	0.368961	0.35644	-0.358933	1.0874	1.43941	0.698421	2.96654	1.44 (0.70-2.97)
JIA	M34350	Simple mode	9	0.302987	0.430827	0.501839	-0.541435	1.14741	1.3539	0.581913	3.15002	1.35 (0.58-3.15)
JIA	M34350	Weighted mode	9	0.275905	0.32614	0.42215	-0.36333	0.915139	1.31772	0.695357	2.49712	1.32 (0.70-2.50)
JIA	M34359	Inverse variance weighted	39	0.211769	0.65698	0.747197	-1.07591	1.49945	1.23586	0.340987	4.47923	1.24 (0.34- 4.48)
JIA	M34359	Weighted median	39	0.517482	1.00787	0.607642	-1.45794	2.4929	1.6778	0.232716	12.0963	1.68 (0.23- 12.10)
JIA	M34359	MR Egger	39	0.902934	1.42034	0.528872	-1.88092	3.68679	2.46683	0.152449	39.9165	2.47 (0.15- 39.92)
JIA	M34359	Simple mode	39	1.86005	1.96167	0.34902	-1.98482	5.70492	6.42406	0.137405	300.342	6.42 (0.14-300.34)
JIA	M34359	Weighted mode	39	0.215735	1.37631	0.876272	-2.48183	2.9133	1.24077	0.0835903	18.4175	1.24 (0.08- 18.42)
JIA	M34365	Inverse variance weighted	58	0.0204705	0.0378768	0.588886	-0.0537679	0.094709	1.02068	0.947652	1.09934	1.02 (0.95-1.10)
JIA	M34365	Weighted median	58	-0.00238812	0.0531225	0.964143	-0.106508	0.101732	0.997615	0.898968	1.10709	1.00 (0.90-1.11)
JIA	M34365	MR Egger	58	0.200302	0.12915	0.126554	-0.0528325	0.453437	1.22177	0.948539	1.57371	1.22 (0.95-1.57)
JIA	M34365	Simple mode	58	-0.155642	0.124066	0.214778	-0.398812	0.0875278	0.855865	0.671117	1.09147	0.86 (0.67-1.09)
JIA	M34365	Weighted mode	58	-0.0765687	0.100085	0.447406	-0.272736	0.119598	0.926289	0.761294	1.12704	0.93 (0.76-1.13)
JIA	M34384	Inverse variance weighted	6	-0.151769	0.236823	0.521617	-0.615943	0.312404	0.859187	0.540132	1.36671	0.86 (0.54-1.37)
JIA	M34384	Weighted median	6	-0.193555	0.282509	0.493263	-0.747272	0.360162	0.824025	0.473657	1.43356	0.82 (0.47-1.43)
JIA	M34384	MR Egger	6	-0.222066	0.922492	0.821604	-2.03015	1.58602	0.800862	0.131316	4.88426	0.80 (0.13-4.88)
JIA	M34384	Simple mode	6	-0.00253225	0.412359	0.995338	-0.810757	0.805692	0.997471	0.444522	2.23825	1.00 (0.44-2.24)
JIA	M34384	Weighted mode	6	-0.330839	0.384229	0.428562	-1.08393	0.42225	0.718321	0.338264	1.52539	0.72 (0.34-1.53)
JIA	M34389	Inverse variance weighted	13	0.327774	0.422068	0.437401	-0.49948	1.15503	1.38787	0.606846	3.17411	1.39 (0.61- 3.17)
JIA	M34389	Weighted median	13	-0.161014	0.448413	0.719538	-1.0399	0.717875	0.85128	0.353488	2.05007	0.85 (0.35- 2.05)
JIA	M34389	MR Egger	13	-0.744061	0.690823	0.304506	-2.09807	0.609952	0.47518	0.122693	1.84034	0.48 (0.12- 1.84)
JIA	M34389	Simple mode	13	1.17719	1.01856	0.270279	-0.819181	3.17356	3.24524	0.440793	23.8924	3.25 (0.44-23.89)
JIA	M34389	Weighted mode	13	-0.238469	0.48549	0.632151	-1.19003	0.713092	0.787833	0.304212	2.04029	0.79 (0.30- 2.04)
JIA	M34390	Inverse variance weighted	9	0.0478906	0.364634	0.895507	-0.666792	0.762573	1.04906	0.513353	2.14379	1.05 (0.51- 2.14)
JIA	M34390	Weighted median	9	0.0130181	0.483508	0.97852	-0.934657	0.960693	1.0131	0.392721	2.61351	1.01 (0.39- 2.61)
JIA	M34390	MR Egger	9	0.196526	1.36455	0.889541	-2.47799	2.87104	1.21717	0.083912	17.6554	1.22 (0.08-17.66)
JIA	M34390	Simple mode	9	0.251303	0.649255	0.708803	-1.02124	1.52384	1.2857	0.360149	4.58983	1.29 (0.36- 4.59)
JIA	M34390	Weighted mode	9	0.117765	0.535346	0.831397	-0.931513	1.16704	1.12498	0.393957	3.21248	1.12 (0.39- 3.21)
JIA	M34395	Inverse variance weighted	15	-0.0630372	0.381496	0.868758	-0.81077	0.684696	0.938909	0.444516	1.98317	0.94 (0.44-1.98)
JIA	M34395	Weighted median	15	-0.321913	0.445899	0.47033	-1.19587	0.552048	0.724761	0.302439	1.73681	0.72 (0.30-1.74)
JIA	M34395	MR Egger	15	-0.629619	0.714776	0.394386	-2.03058	0.771341	0.532795	0.13126	2.16266	0.53 (0.13-2.16)
JIA	M34395	Simple mode	15	-0.0236293	0.788073	0.976503	-1.56825	1.52099	0.976648	0.208409	4.57677	0.98 (0.21-4.58)
JIA	M34395	Weighted mode	15	-0.313185	0.471816	0.51761	-1.23795	0.611575	0.731115	0.289979	1.84333	0.73 (0.29-1.84)
JIA	M34400	Inverse variance weighted	10	-0.57411	0.370969	0.12172	-1.30121	0.152989	0.563206	0.272203	1.16531	0.56 (0.27- 1.17)
JIA	M34400	Weighted median	10	-0.580889	0.459688	0.206352	-1.48188	0.320099	0.559401	0.227211	1.37726	0.56 (0.23- 1.38)
JIA	M34400	MR Egger	10	-0.515476	0.721982	0.495544	-1.93056	0.899609	0.597216	0.145067	2.45864	0.60 (0.15- 2.46)
JIA	M34400	Simple mode	10	0.992999	0.896384	0.296682	-0.763914	2.74991	2.69932	0.46584	15.6412	2.70 (0.47-15.64)
JIA	M34400	Weighted mode	10	-0.621935	0.435564	0.187092	-1.47564	0.231771	0.536905	0.228632	1.26083	0.54 (0.23- 1.26)
JIA	M34404	Inverse variance weighted	7	0.124685	0.192991	0.518236	-0.253577	0.502947	1.13279	0.77602	1.65359	1.13 (0.78-1.65)
JIA	M34404	Weighted median	7	0.24004	0.249762	0.336515	-0.249494	0.729573	1.2713	0.779195	2.0742	1.27 (0.78-2.07)
JIA	M34404	MR Egger	7	0.495397	0.589709	0.43918	-0.660434	1.65123	1.64115	0.516627	5.21337	1.64 (0.52-5.21)
JIA	M34404	Simple mode	7	-0.314838	0.38859	0.448754	-1.07648	0.446798	0.729907	0.340795	1.5633	0.73 (0.34-1.56)
JIA	M34404	Weighted mode	7	0.363377	0.327575	0.309775	-0.27867	1.00542	1.43818	0.756789	2.73307	1.44 (0.76-2.73)
JIA	M34407	Inverse variance weighted	20	-0.447037	0.395742	0.258637	-1.22269	0.328617	0.63952	0.294436	1.38905	0.64 (0.29-1.39)
JIA	M34407	Weighted median	20	-0.187382	0.563587	0.739526	-1.29201	0.917249	0.829127	0.274717	2.5024	0.83 (0.27-2.50)
JIA	M34407	MR Egger	20	-0.0346139	0.656487	0.958531	-1.32133	1.2521	0.965978	0.266781	3.49768	0.97 (0.27-3.50)
JIA	M34407	Simple mode	20	-1.17972	1.32294	0.383686	-3.77269	1.41324	0.307364	0.0229901	4.10927	0.31 (0.02-4.11)
JIA	M34407	Weighted mode	20	-0.0570563	0.617176	0.92731	-1.26672	1.15261	0.944541	0.281754	3.16644	0.94 (0.28-3.17)
JIA	M34409	Inverse variance weighted	6	-3.52148	0.993647	0.000394119	-5.46903	-1.57393	0.0295558	0.00421534	0.20723	0.03 (0.00- 0.21)
JIA	M34409	Weighted median	6	-3.45451	1.22942	0.00495624	-5.86417	-1.04484	0.0316028	0.00283937	0.351747	0.03 (0.00- 0.35)
JIA	M34409	MR Egger	6	-2.6642	7.02844	0.723906	-16.4399	11.1115	0.0696551	7.24809e-08	66939.5	0.07 (0.00-66939.50)
JIA	M34409	Simple mode	6	-4.97945	1.95227	0.0512289	-8.8059	-1.153	0.00687784	0.000149847	0.315687	0.01 (0.00- 0.32)
JIA	M34409	Weighted mode	6	-4.68123	2.03014	0.0692641	-8.66031	-0.702144	0.00926763	0.00017333	0.495522	0.01 (0.00- 0.50)
JIA	M34416	Inverse variance weighted	12	1.35435	0.523652	0.00969985	0.327989	2.3807	3.87423	1.38817	10.8125	3.87 (1.39-10.81)
JIA	M34416	Weighted median	12	1.37089	0.741592	0.0645185	-0.0826285	2.82441	3.93886	0.920693	16.851	3.94 (0.92-16.85)
JIA	M34416	MR Egger	12	1.08999	1.27975	0.414298	-1.41831	3.5983	2.97426	0.242123	36.5361	2.97 (0.24-36.54)
JIA	M34416	Simple mode	12	2.3807	1.1278	0.058483	0.170213	4.59118	10.8124	1.18556	98.6106	10.81 (1.19-98.61)
JIA	M34416	Weighted mode	12	1.57405	0.94961	0.125617	-0.287184	3.43529	4.82616	0.750373	31.0403	4.83 (0.75-31.04)
JIA	M34419	Inverse variance weighted	13	-0.240684	0.821655	0.769578	-1.85113	1.36976	0.78609	0.15706	3.9344	0.79 (0.16- 3.93)
JIA	M34419	Weighted median	13	-0.144512	0.998464	0.88492	-2.1015	1.81248	0.865444	0.122273	6.1256	0.87 (0.12- 6.13)
JIA	M34419	MR Egger	13	1.55935	2.93398	0.605652	-4.19125	7.30996	4.75574	0.0151273	1495.12	4.76 (0.02-1495.12)
JIA	M34419	Simple mode	13	0.687303	1.51102	0.657329	-2.2743	3.6489	1.98835	0.102869	38.4325	1.99 (0.10- 38.43)
JIA	M34419	Weighted mode	13	0.0726362	1.30559	0.956548	-2.48632	2.63159	1.07534	0.0832155	13.8959	1.08 (0.08- 13.90)
JIA	M34420	Inverse variance weighted	19	-0.252654	0.190783	0.185402	-0.626588	0.121279	0.776736	0.534412	1.12894	0.78 (0.53-1.13)
JIA	M34420	Weighted median	19	-0.0487109	0.182818	0.789896	-0.407034	0.309612	0.952456	0.665622	1.3629	0.95 (0.67-1.36)
JIA	M34420	MR Egger	19	0.446782	0.364964	0.237579	-0.268547	1.16211	1.56327	0.764489	3.19668	1.56 (0.76-3.20)
JIA	M34420	Simple mode	19	0.00276737	0.283128	0.992309	-0.552163	0.557698	1.00277	0.575703	1.74665	1.00 (0.58-1.75)
JIA	M34420	Weighted mode	19	0.0747177	0.17365	0.672101	-0.265635	0.415071	1.07758	0.766719	1.51448	1.08 (0.77-1.51)
JIA	M34441	Inverse variance weighted	15	-0.701531	0.380773	0.0654188	-1.44785	0.0447846	0.495826	0.235076	1.0458	0.50 (0.24-1.05)
JIA	M34441	Weighted median	15	-0.568198	0.542579	0.294999	-1.63165	0.495256	0.566545	0.195606	1.64092	0.57 (0.20-1.64)
JIA	M34441	MR Egger	15	-2.54096	1.00928	0.0257209	-4.51916	-0.562764	0.0787905	0.0108982	0.569632	0.08 (0.01-0.57)
JIA	M34441	Simple mode	15	-0.046649	0.83394	0.956182	-1.68117	1.58787	0.954422	0.186156	4.89333	0.95 (0.19-4.89)
JIA	M34441	Weighted mode	15	-0.513244	0.736891	0.497518	-1.95755	0.931063	0.598551	0.141204	2.5372	0.60 (0.14-2.54)
JIA	M34453	Inverse variance weighted	3	-4.14584	2.4732	0.0936778	-8.99331	0.701626	0.0158301	0.000124238	2.01703	0.02 (0.00- 2.02)
JIA	M34453	Weighted median	3	-4.08772	2.83867	0.149864	-9.65151	1.47607	0.0167775	6.43284e-05	4.37572	0.02 (0.00- 4.38)
JIA	M34453	MR Egger	3	-4.65479	3.76166	0.432696	-12.0276	2.71806	0.00951591	5.97669e-06	15.151	0.01 (0.00-15.15)
JIA	M34453	Simple mode	3	-3.07206	3.28512	0.448433	-9.51089	3.36677	0.0463256	7.40409e-05	28.9848	0.05 (0.00-28.98)
JIA	M34453	Weighted mode	3	-4.92993	3.1367	0.256633	-11.0779	1.218	0.00722698	1.54505e-05	3.38042	0.01 (0.00- 3.38)
JIA	M34456	Inverse variance weighted	23	-0.658092	0.517628	0.2036	-1.67264	0.356458	0.517838	0.18775	1.42826	0.52 (0.19-1.43)
JIA	M34456	Weighted median	23	-0.713594	0.779533	0.359976	-2.24148	0.814292	0.489881	0.106301	2.25758	0.49 (0.11-2.26)
JIA	M34456	MR Egger	23	-0.276062	1.29508	0.833256	-2.81441	2.26229	0.758766	0.0599399	9.60504	0.76 (0.06-9.61)
JIA	M34456	Simple mode	23	-1.2028	1.31728	0.371093	-3.78467	1.37907	0.300352	0.0227163	3.97122	0.30 (0.02-3.97)
JIA	M34456	Weighted mode	23	-0.889427	0.914163	0.341159	-2.68119	0.902333	0.410891	0.0684818	2.46535	0.41 (0.07-2.47)
JIA	M34469	Inverse variance weighted	11	0.0166111	0.476037	0.972164	-0.916422	0.949644	1.01675	0.399947	2.58479	1.02 (0.40-2.58)
JIA	M34469	Weighted median	11	0.00147406	0.571314	0.997941	-1.1183	1.12125	1.00148	0.326835	3.06869	1.00 (0.33-3.07)
JIA	M34469	MR Egger	11	0.315185	0.895771	0.733042	-1.44053	2.0709	1.37051	0.236803	7.93194	1.37 (0.24-7.93)
JIA	M34469	Simple mode	11	0.0742115	0.855282	0.932568	-1.60214	1.75056	1.07703	0.201465	5.75785	1.08 (0.20-5.76)
JIA	M34469	Weighted mode	11	0.0742115	0.548582	0.895076	-1.00101	1.14943	1.07703	0.367509	3.1564	1.08 (0.37-3.16)
JIA	M34481	Inverse variance weighted	12	0.383863	0.394615	0.330676	-0.389582	1.15731	1.46794	0.67734	3.18136	1.47 (0.68-3.18)
JIA	M34481	Weighted median	12	-0.0625356	0.389153	0.872332	-0.825275	0.700204	0.93938	0.438114	2.01416	0.94 (0.44-2.01)
JIA	M34481	MR Egger	12	-0.0177404	0.590246	0.976614	-1.17462	1.13914	0.982416	0.308936	3.12409	0.98 (0.31-3.12)
JIA	M34481	Simple mode	12	-0.572943	1.01908	0.585244	-2.57035	1.42446	0.563863	0.0765089	4.15562	0.56 (0.08-4.16)
JIA	M34481	Weighted mode	12	-0.130585	0.418658	0.760939	-0.951155	0.689985	0.877582	0.386295	1.99368	0.88 (0.39-1.99)
JIA	M34499	Inverse variance weighted	7	-0.488932	0.301941	0.105383	-1.08074	0.102872	0.613281	0.339346	1.10835	0.61 (0.34-1.11)
JIA	M34499	Weighted median	7	-0.442039	0.368102	0.229805	-1.16352	0.27944	0.642724	0.312385	1.32239	0.64 (0.31-1.32)
JIA	M34499	MR Egger	7	-0.170856	0.482814	0.737866	-1.11717	0.77546	0.842943	0.327204	2.17159	0.84 (0.33-2.17)
JIA	M34499	Simple mode	7	-0.338122	0.541795	0.555546	-1.40004	0.723795	0.713108	0.246587	2.06224	0.71 (0.25-2.06)
JIA	M34499	Weighted mode	7	-0.379469	0.380298	0.356892	-1.12485	0.365915	0.684224	0.3247	1.44183	0.68 (0.32-1.44)
JIA	M34513	Inverse variance weighted	11	-0.277301	0.303005	0.360103	-0.871191	0.316589	0.757826	0.418453	1.37244	0.76 (0.42-1.37)
JIA	M34513	Weighted median	11	-0.449826	0.40215	0.263332	-1.23804	0.338389	0.637739	0.289952	1.40269	0.64 (0.29-1.40)
JIA	M34513	MR Egger	11	-0.312999	0.6235	0.627717	-1.53506	0.909061	0.731251	0.215443	2.48199	0.73 (0.22-2.48)
JIA	M34513	Simple mode	11	-0.369316	0.582343	0.540193	-1.51071	0.772077	0.691207	0.220754	2.16426	0.69 (0.22-2.16)
JIA	M34513	Weighted mode	11	-0.47675	0.488811	0.352402	-1.43482	0.48132	0.620798	0.238158	1.61821	0.62 (0.24-1.62)
JIA	M34516	Inverse variance weighted	13	0.0240848	0.0781334	0.757891	-0.129057	0.177226	1.02438	0.878924	1.1939	1.02 (0.88-1.19)
JIA	M34516	Weighted median	13	0.0344526	0.0994456	0.729007	-0.160461	0.229366	1.03505	0.851751	1.2578	1.04 (0.85-1.26)
JIA	M34516	MR Egger	13	0.187965	0.126784	0.166263	-0.0605306	0.436461	1.20679	0.941265	1.54722	1.21 (0.94-1.55)
JIA	M34516	Simple mode	13	-0.0398015	0.184211	0.832567	-0.400856	0.321253	0.96098	0.669747	1.37885	0.96 (0.67-1.38)
JIA	M34516	Weighted mode	13	0.0379736	0.177425	0.83412	-0.30978	0.385727	1.0387	0.733609	1.47068	1.04 (0.73-1.47)
JIA	M34527	Inverse variance weighted	14	0.655379	0.592581	0.268738	-0.50608	1.81684	1.92587	0.602854	6.15237	1.93 (0.60- 6.15)
JIA	M34527	Weighted median	14	0.634477	0.830543	0.444909	-0.993388	2.26234	1.88604	0.37032	9.60556	1.89 (0.37- 9.61)
JIA	M34527	MR Egger	14	-0.0320603	2.16008	0.988402	-4.26581	4.20169	0.968448	0.0140404	66.7993	0.97 (0.01-66.80)
JIA	M34527	Simple mode	14	0.476202	1.59187	0.769558	-2.64387	3.59628	1.60995	0.0710856	36.4622	1.61 (0.07-36.46)
JIA	M34527	Weighted mode	14	0.559954	1.37638	0.690751	-2.13775	3.25766	1.75059	0.11792	25.9885	1.75 (0.12-25.99)
JIA	M34530	Inverse variance weighted	8	0.171165	0.310535	0.5815	-0.437483	0.779813	1.18669	0.64566	2.18106	1.19 (0.65-2.18)
JIA	M34530	Weighted median	8	-0.104421	0.340687	0.759223	-0.772167	0.563325	0.900846	0.462011	1.7565	0.90 (0.46-1.76)
JIA	M34530	MR Egger	8	0.0384946	0.452081	0.934912	-0.847583	0.924573	1.03925	0.428449	2.52079	1.04 (0.43-2.52)
JIA	M34530	Simple mode	8	-0.124976	0.616386	0.845093	-1.33309	1.08314	0.882518	0.263661	2.95394	0.88 (0.26-2.95)
JIA	M34530	Weighted mode	8	-0.139822	0.362891	0.711456	-0.851089	0.571445	0.869513	0.42695	1.77082	0.87 (0.43-1.77)
JIA	M34533	Inverse variance weighted	13	-0.264981	0.431403	0.539063	-1.11053	0.580569	0.767221	0.329384	1.78706	0.77 (0.33- 1.79)
JIA	M34533	Weighted median	13	0.00240923	0.556789	0.996548	-1.0889	1.09372	1.00241	0.336588	2.98534	1.00 (0.34- 2.99)
JIA	M34533	MR Egger	13	-0.76145	1.18155	0.532491	-3.07728	1.55438	0.466989	0.0460844	4.73215	0.47 (0.05- 4.73)
JIA	M34533	Simple mode	13	0.775136	1.16672	0.519015	-1.51164	3.06191	2.17089	0.220549	21.3683	2.17 (0.22-21.37)
JIA	M34533	Weighted mode	13	0.85123	0.775819	0.294083	-0.669377	2.37184	2.34253	0.512028	10.717	2.34 (0.51-10.72)
JIA	M34534	Inverse variance weighted	8	-0.612733	0.804553	0.446309	-2.18966	0.96419	0.541868	0.111955	2.62266	0.54 (0.11- 2.62)
JIA	M34534	Weighted median	8	-0.306922	0.753936	0.683939	-1.78464	1.17079	0.735708	0.167858	3.22455	0.74 (0.17- 3.22)
JIA	M34534	MR Egger	8	-0.813056	2.24877	0.730075	-5.22064	3.59453	0.443501	0.00540386	36.3986	0.44 (0.01-36.40)
JIA	M34534	Simple mode	8	-0.517754	1.25791	0.692945	-2.98327	1.94776	0.595857	0.0506272	7.01295	0.60 (0.05- 7.01)
JIA	M34534	Weighted mode	8	-0.362178	1.04353	0.738739	-2.40749	1.68314	0.696159	0.0900407	5.38242	0.70 (0.09- 5.38)
JIA	M34535	Inverse variance weighted	7	0.0497997	0.093643	0.594862	-0.133741	0.23334	1.05106	0.874817	1.26281	1.05 (0.87-1.26)
JIA	M34535	Weighted median	7	0.0504009	0.091667	0.582439	-0.129266	0.230068	1.05169	0.87874	1.25869	1.05 (0.88-1.26)
JIA	M34535	MR Egger	7	0.0530617	0.130658	0.701459	-0.203029	0.309152	1.05449	0.816255	1.36227	1.05 (0.82-1.36)
JIA	M34535	Simple mode	7	-0.613465	0.476787	0.245622	-1.54797	0.321037	0.541471	0.21268	1.37856	0.54 (0.21-1.38)
JIA	M34535	Weighted mode	7	0.0505516	0.0806468	0.553859	-0.107516	0.208619	1.05185	0.898062	1.23198	1.05 (0.90-1.23)
JIA	M34539	Inverse variance weighted	19	0.206104	0.360994	0.568044	-0.501444	0.913652	1.22888	0.605655	2.49341	1.23 (0.61-2.49)
JIA	M34539	Weighted median	19	0.50242	0.432497	0.245368	-0.345274	1.35011	1.65272	0.708026	3.85786	1.65 (0.71-3.86)
JIA	M34539	MR Egger	19	0.873926	0.569354	0.143199	-0.242008	1.98986	2.3963	0.78505	7.31451	2.40 (0.79-7.31)
JIA	M34539	Simple mode	19	-0.194513	0.925222	0.835847	-2.00795	1.61892	0.823236	0.134264	5.04765	0.82 (0.13-5.05)
JIA	M34539	Weighted mode	19	0.409656	0.416224	0.338054	-0.406144	1.22546	1.5063	0.666214	3.40572	1.51 (0.67-3.41)
JIA	M34674	Inverse variance weighted	11	-0.387671	0.453655	0.3928	-1.27683	0.501493	0.678636	0.278919	1.65118	0.68 (0.28- 1.65)
JIA	M34674	Weighted median	11	-0.886513	0.672112	0.187171	-2.20385	0.430827	0.41209	0.110377	1.53853	0.41 (0.11- 1.54)
JIA	M34674	MR Egger	11	1.15524	1.14488	0.339305	-1.08871	3.3992	3.17479	0.336649	29.9401	3.17 (0.34-29.94)
JIA	M34674	Simple mode	11	-1.63441	1.25166	0.220864	-4.08767	0.81885	0.195067	0.0167783	2.26789	0.20 (0.02- 2.27)
JIA	M34674	Weighted mode	11	-1.68981	1.158	0.175181	-3.95948	0.579861	0.184554	0.019073	1.78579	0.18 (0.02- 1.79)
JIA	M34732	Inverse variance weighted	4	0.61565	1.19292	0.605794	-1.72247	2.95377	1.85086	0.178624	19.1782	1.85 (0.18-1.918000e+01)
JIA	M34732	Weighted median	4	0.355922	1.42455	0.802704	-2.4362	3.14804	1.4275	0.0874931	23.2904	1.43 (0.09-2.329000e+01)
JIA	M34732	MR Egger	4	4.97066	42.7756	0.918108	-78.8695	88.8109	144.122	5.58972e-35	3.71595e+38	144.12 (0.00-3.715946e+38)
JIA	M34732	Simple mode	4	0.249123	1.82988	0.900331	-3.33745	3.8357	1.2829	0.0355275	46.3256	1.28 (0.04-4.633000e+01)
JIA	M34732	Weighted mode	4	0.218297	1.78265	0.91028	-3.27569	3.71229	1.24396	0.0377907	40.9473	1.24 (0.04-4.095000e+01)
JIA	M34761	Inverse variance weighted	13	-0.654584	0.550724	0.234602	-1.734	0.424836	0.519658	0.176576	1.52934	0.52 (0.18-1.53)
JIA	M34761	Weighted median	13	-1.5172	0.755881	0.0447286	-2.99873	-0.0356759	0.219324	0.0498503	0.964953	0.22 (0.05-0.96)
JIA	M34761	MR Egger	13	-2.61209	2.03389	0.225432	-6.59852	1.37434	0.073381	0.00136239	3.95245	0.07 (0.00-3.95)
JIA	M34761	Simple mode	13	-1.8974	1.20387	0.14099	-4.25698	0.462186	0.149958	0.014165	1.58754	0.15 (0.01-1.59)
JIA	M34761	Weighted mode	13	-1.91412	1.2075	0.138908	-4.28081	0.452581	0.147472	0.0138314	1.57236	0.15 (0.01-1.57)
JIA	M34878	Inverse variance weighted	11	-0.0652639	0.320957	0.838868	-0.694339	0.563811	0.93682	0.499404	1.75736	0.94 (0.50-1.76)
JIA	M34878	Weighted median	11	0.190171	0.431229	0.659214	-0.655037	1.03538	1.20946	0.519423	2.81617	1.21 (0.52-2.82)
JIA	M34878	MR Egger	11	0.780266	0.656773	0.265227	-0.50701	2.06754	2.18205	0.602294	7.90536	2.18 (0.60-7.91)
JIA	M34878	Simple mode	11	0.109106	0.693489	0.878117	-1.25013	1.46834	1.11528	0.286467	4.34204	1.12 (0.29-4.34)
JIA	M34878	Weighted mode	11	0.227646	0.464754	0.634828	-0.683271	1.13856	1.25564	0.504962	3.12228	1.26 (0.50-3.12)
JIA	M34912	Inverse variance weighted	45	-0.25177	0.522903	0.630171	-1.27666	0.77312	0.777423	0.278967	2.16651	0.78 (0.28- 2.17)
JIA	M34912	Weighted median	45	0.107917	0.928703	0.907493	-1.71234	1.92818	1.11396	0.180443	6.87695	1.11 (0.18- 6.88)
[truncated: 428 more rows]
