# Supplementary material for: Causal relationship between serum metabolites and juvenile idiopathic arthritis: a mendelian randomization study
Source: Pediatr Rheumatol Online J. 2024 May 9;22:51. doi: 10.1186/s12969-024-00986-0 (PMC11080266; doi:10.1186/s12969-024-00986-0)
Supplement: Supplementary file 4 — Supplementary Material 4 [file 12969_2024_986_MOESM4_ESM.xlsx]

## Sheet: Sheet1
Supplementary Table 4：Preliminary Mendelian randomization sensitivity analysis results
outcome	exposure	nsnp	Q_MR.Egger	Q_df_MR.Egger	Q_pval_MR.Egger	Q_Inverse.variance.weighted	Q_df_Inverse.variance.weighted	Q_pval_Inverse.variance.weighted	egger_intercept	se	pval
JIA	M15140	39	71.2957	37	0.00059898	71.6198	38	0.000788554	-0.0100983	0.0246208	0.684059
JIA	M34409	6	5.87341	4	0.208804	5.89581	5	0.316489	-0.0159817	0.129386	0.907654
JIA	M34035	3	0.0240829	1	0.876674	1.18246	2	0.553645	0.0582386	0.054111	0.476622
JIA	M32754	12	9.83121	10	0.455425	10.1579	11	0.516239	-0.0132398	0.0231625	0.580208
JIA	M32654	25	20.6085	23	0.604985	20.6091	24	0.661662	0.000856659	0.0328566	0.979424
JIA	M31453	18	14.8239	16	0.53757	14.8344	17	0.607412	0.00206412	0.0202203	0.91996
JIA	M37058	40	37.1568	38	0.508273	37.2495	39	0.549891	0.00430525	0.0141379	0.762395
JIA	M34416	12	6.4363	10	0.777373	6.48755	11	0.838937	0.00691146	0.0305297	0.825462
JIA	M01508	24	18.3001	22	0.688057	19.6011	23	0.665841	0.0198431	0.0173968	0.266295
JIA	M36589	17	10.8586	15	0.762555	11.296	16	0.790854	-0.012774	0.0193126	0.518366
JIA	M31787	13	7.95478	11	0.717349	9.5995	12	0.65105	-0.0402124	0.0313555	0.226045
JIA	M33144	8	6.96466	6	0.324127	7.22018	7	0.40632	-0.0175111	0.037323	0.655506
JIA	M32863	11	6.33443	9	0.706036	7.45136	10	0.682256	-0.0331827	0.0313977	0.318122
JIA	M32769	5	1.99894	3	0.572628	5.27855	4	0.259892	-0.121792	0.0672523	0.167828
JIA	M01605	9	12.3472	7	0.0897025	12.6002	8	0.126366	-0.0123303	0.0325596	0.716136
JIA	M19324	4	1.42001	2	0.491643	1.97758	3	0.577074	0.0473573	0.0634216	0.533087
JIA	M33408	12	5.08444	10	0.885466	5.11148	11	0.925648	-0.00488656	0.0297157	0.872658
JIA	M22177	49	53.5803	47	0.236547	56.2934	48	0.192351	-0.0279918	0.0181447	0.129611
JIA	M00064	5	3.96799	3	0.264941	4.32629	4	0.363645	-0.0300937	0.0578203	0.638708
JIA	M27710	16	16.168	14	0.303224	16.1808	15	0.370137	-0.00235578	0.0223458	0.917535
JIA	M32198	16	28.1602	14	0.0135472	38.5478	15	0.000748442	0.102412	0.0450657	0.0393465
JIA	M36134	14	15.8041	12	0.200373	15.8224	13	0.258854	-0.00314792	0.0267247	0.908182
JIA	M37097	11	7.20417	9	0.615871	7.68714	10	0.659367	-0.03157	0.0454272	0.504627
JIA	M22842	9	15.1901	7	0.0336378	15.6161	8	0.0482156	-0.0171022	0.0385994	0.671085
JIA	M12768	18	12.7651	16	0.68985	13.3756	17	0.710703	-0.0133365	0.0170688	0.446013
JIA	M01121	6	7.8281	4	0.098082	7.8282	5	0.165962	-0.00086567	0.122737	0.99471
JIA	M15676	32	26.5838	30	0.64503	26.9345	31	0.675458	-0.00883355	0.014916	0.558142
JIA	M34441	15	9.82129	13	0.708479	13.6941	14	0.472744	0.0601875	0.0305841	0.0707812
JIA	M22032	16	6.10923	14	0.963663	6.5046	15	0.96997	0.0159482	0.0253635	0.539614
JIA	M32412	31	37.6466	29	0.130397	37.8993	30	0.152351	0.00698148	0.0158236	0.662335
JIA	M32578	15	20.6205	13	0.0807817	23.0397	14	0.0596265	-0.0464694	0.0376277	0.238695
JIA	M35331	8	4.04655	6	0.670377	4.27928	7	0.747106	-0.0133254	0.0276219	0.646602
JIA	M10642	27	14.0427	25	0.960983	15.571	26	0.945977	0.0258286	0.0208924	0.22785
JIA	M01564	43	32.9784	41	0.809561	33.0558	42	0.836727	-0.00525705	0.0188931	0.782218
JIA	M01105	15	15.1786	13	0.296339	16.1515	14	0.304208	0.0477097	0.0522631	0.377928
JIA	M32379	9	5.0412	7	0.654936	5.33909	8	0.720795	-0.0282157	0.0516963	0.602157
JIA	M36098	7	10.267	5	0.0680134	10.3089	6	0.112231	0.00907637	0.0635261	0.891967
JIA	M01769	38	45.6635	36	0.12977	45.676	37	0.155002	0.00163736	0.0164715	0.921368
JIA	M34453	3	0.0907862	1	0.76318	0.12303	2	0.940339	0.0118092	0.0657654	0.88689
JIA	M32910	46	52.88	44	0.168644	54.7602	45	0.151086	-0.0153125	0.0122423	0.217625
JIA	M15990	18	15.3826	16	0.496818	15.9434	17	0.527851	-0.0104024	0.0138904	0.464789
JIA	M15488	15	9.71375	13	0.717158	9.76643	14	0.779053	-0.00849933	0.0370277	0.822022
JIA	M35978	14	19.4557	12	0.0781084	21.4138	13	0.065138	0.053787	0.048944	0.293349
JIA	M35397	27	32.6409	25	0.140292	32.732	26	0.170017	0.00959266	0.0363235	0.793876
JIA	M18929	11	7.57202	9	0.577783	10.6457	10	0.385776	-0.0571715	0.0326097	0.11347
JIA	M34499	7	7.00928	5	0.219951	8.0391	6	0.235253	-0.0311054	0.0362917	0.430547
JIA	M32489	35	18.1293	33	0.983282	20.4943	34	0.967187	-0.0329396	0.0214192	0.133618
JIA	M33204	12	6.95949	10	0.729264	6.97831	11	0.800837	-0.00532732	0.0388328	0.893606
JIA	M25459	28	30.6535	26	0.241427	32.1024	27	0.228311	-0.0136636	0.012325	0.277751
JIA	M33203	12	9.5834	10	0.477771	9.83332	11	0.54544	-0.0174632	0.034932	0.627948
JIA	M17799	111	127.457	109	0.10929	127.569	110	0.120772	0.00522462	0.0168663	0.75733
JIA	M31591	19	16.7226	17	0.473305	16.766	18	0.539245	0.00295807	0.0142066	0.837533
JIA	M34400	10	9.91641	8	0.270942	9.92803	9	0.356343	-0.00311676	0.0321859	0.925238
JIA	M33415	15	10.6836	13	0.637308	11.0976	14	0.67835	0.011517	0.0178976	0.531094
JIA	M32854	5	4.82552	3	0.185029	4.96297	4	0.291118	-0.0352133	0.12046	0.78909
JIA	M35433	7	7.75698	5	0.170147	7.90334	6	0.245271	-0.0140188	0.0456425	0.771114
JIA	M33132	29	20.1	27	0.826532	20.1396	28	0.859323	-0.00458804	0.0230712	0.843859
JIA	M27273	11	6.89363	9	0.648193	7.21527	10	0.704978	0.0184417	0.0325176	0.584493
JIA	M33165	8	1.84162	6	0.933673	4.3319	7	0.740854	-0.0496744	0.0314781	0.165628
JIA	M21049	10	9.72515	8	0.284849	11.1415	9	0.266132	-0.0527503	0.0488693	0.311868
JIA	M34245	15	9.21881	13	0.756225	9.22474	14	0.81639	0.00197936	0.0256978	0.939777
JIA	M01299	31	26.3084	29	0.608966	26.353	30	0.657	-0.00642143	0.0304097	0.834236
JIA	M32518	36	43.2704	34	0.132427	44.0424	35	0.140556	0.0250008	0.0320998	0.441457
JIA	M16823	11	13.2949	9	0.14971	13.4107	10	0.201607	-0.009602	0.0342986	0.785841
JIA	M22548	13	16.9814	11	0.108428	17.2667	12	0.139837	-0.0260817	0.060665	0.675548
JIA	M32564	15	10.9969	13	0.611076	15.4786	14	0.346239	0.0609568	0.0287939	0.0541148
JIA	M01585	21	10.7528	19	0.931874	10.8485	20	0.950058	-0.061531	0.198904	0.760422
JIA	M01301	23	22.1579	21	0.390463	24.7323	22	0.310048	-0.0806505	0.0516323	0.133229
JIA	M33140	11	7.93389	9	0.540822	8.39598	10	0.590218	0.0285132	0.041945	0.513749
JIA	M33935	11	22.6624	9	0.00700079	22.7044	10	0.0118921	-0.00638476	0.0494491	0.900104
JIA	M33683	12	22.1133	10	0.0145378	22.8448	11	0.0185871	0.0237493	0.0412909	0.577888
JIA	M34106	14	11.8913	12	0.454446	12.4419	13	0.49178	-0.0197	0.0265488	0.472343
JIA	M22189	7	3.74387	5	0.58685	4.26145	6	0.641342	-0.0272541	0.0378827	0.504087
JIA	M01572	12	10.2079	10	0.422443	10.2081	11	0.511776	-0.000399482	0.0398407	0.992197
JIA	M34420	19	31.6602	17	0.0165784	40.4997	18	0.00178369	-0.0641856	0.0294617	0.0437233
JIA	M35114	8	4.32232	6	0.633146	4.38481	7	0.73454	0.00957346	0.0382966	0.81094
JIA	M18497	14	5.64497	12	0.932911	5.91385	13	0.949232	-0.0111392	0.0214823	0.613516
JIA	M32328	18	15.2361	16	0.507416	18.0603	17	0.385049	-0.03497	0.0208092	0.112273
JIA	M33973	11	7.96684	9	0.537491	8.0238	10	0.626512	0.00538014	0.0225424	0.816709
JIA	M33138	12	9.91688	10	0.447816	10.607	11	0.476749	0.01766	0.0212581	0.425508
JIA	M32549	8	5.84309	6	0.440995	8.05984	7	0.327347	-0.0814531	0.0547078	0.187094
JIA	M33507	30	38.2347	28	0.094041	38.6554	29	0.108442	-0.00688989	0.0124129	0.583263
JIA	M36115	12	8.84267	10	0.547097	8.84438	11	0.636254	-0.000986904	0.0238512	0.967809
JIA	M34456	23	21.6503	21	0.419898	21.7577	22	0.47443	-0.00719934	0.0223055	0.750069
JIA	M35189	16	5.51419	14	0.977293	5.5905	15	0.985836	-0.00593135	0.0214716	0.786398
JIA	M15677	8	2.75565	6	0.838831	4.07096	7	0.771569	0.05629	0.0490814	0.295103
JIA	M15122	15	11.4187	13	0.575784	11.5227	14	0.644573	0.00742484	0.0230241	0.752215
JIA	M33422	31	34.8103	29	0.210838	34.8231	30	0.249136	0.00184145	0.0178458	0.918525
JIA	M32755	24	20.3076	22	0.563807	20.7493	23	0.596395	-0.0136146	0.0204848	0.5132
JIA	M15500	212	266.003	210	0.00533107	266.018	211	0.0060832	0.000767007	0.00721487	0.915439
JIA	M33190	19	14.8444	17	0.606689	14.9542	18	0.665108	-0.00905945	0.027337	0.744393
JIA	M33508	9	4.71555	7	0.69463	4.75752	8	0.783151	-0.0067919	0.0331541	0.843512
JIA	M33221	16	15.4466	14	0.348321	17.4395	15	0.293277	-0.0368969	0.0274539	0.200337
JIA	M33968	17	11.1266	15	0.74357	11.5017	16	0.777514	0.0191171	0.0312155	0.549429
JIA	M01107	14	10.6149	12	0.56218	11.3466	13	0.58181	-0.0281554	0.0329153	0.409091
JIA	M01359	16	11.7664	14	0.625054	11.9302	15	0.684302	-0.0183441	0.0453239	0.69179
JIA	M35527	8	4.4012	6	0.622553	7.08409	7	0.420177	-0.109738	0.066997	0.152545
JIA	M01493	7	6.70445	5	0.243565	7.44289	6	0.281822	0.0374354	0.0504455	0.491397
JIA	M34761	13	9.51025	11	0.574902	10.5098	12	0.571325	0.051809	0.0518197	0.338896
JIA	M35451	16	12.3105	14	0.581383	12.5313	15	0.638452	-0.00942882	0.0200669	0.645683
JIA	M33443	10	8.97833	8	0.344128	8.99756	9	0.4375	0.00770023	0.0588269	0.899089
JIA	M15749	11	5.22355	9	0.814401	5.59323	10	0.848203	0.0146673	0.0241233	0.558208
JIA	M33633	10	1.51504	8	0.992455	1.53181	9	0.996904	0.00384287	0.0296678	0.900136
JIA	M19364	19	20.358	17	0.256331	20.6352	18	0.298214	0.0130933	0.0272102	0.636516
JIA	M27716	11	5.07339	9	0.827864	5.39881	10	0.862996	0.0132456	0.0232194	0.582329
JIA	M27718	7	2.54081	5	0.770336	2.8823	6	0.823467	0.0221723	0.0379421	0.584342
JIA	M27447	13	3.49443	11	0.98245	4.68035	12	0.967813	0.0381431	0.0350258	0.299437
JIA	M33937	12	6.78073	10	0.74597	6.78079	11	0.816548	-0.000302389	0.0408142	0.994234
JIA	M38150	4	7.03126	2	0.0297291	7.69097	3	0.0528495	-0.0505615	0.11672	0.707123
JIA	M33353	15	4.04284	13	0.990727	4.18605	14	0.994239	0.00929533	0.0245627	0.711217
JIA	M33892	24	28.9405	22	0.146566	31.6571	23	0.107488	-0.044487	0.0309575	0.16478
JIA	M35193	22	26.3227	20	0.155416	26.8742	21	0.175056	-0.0192733	0.0297743	0.524791
JIA	M34407	20	20.8226	18	0.288458	21.548	19	0.307323	-0.0130611	0.0164932	0.438725
JIA	M36738	9	12.5524	7	0.0837934	15.2067	8	0.0552491	-0.0745193	0.0612512	0.263174
JIA	M00542	9	7.82994	7	0.347829	8.11245	8	0.422564	-0.0142229	0.028301	0.630696
JIA	M34112	16	21.3547	14	0.0928827	23.6719	15	0.0708782	-0.0497595	0.0403712	0.238042
JIA	M02730	20	31.4056	18	0.0258265	34.1204	19	0.0177858	0.0307684	0.0246663	0.228242
JIA	M33883	13	6.74711	11	0.819178	7.52842	12	0.820813	0.0384902	0.0435448	0.395648
JIA	M36553	14	6.36527	12	0.896561	7.1575	13	0.893854	0.019449	0.0218511	0.390924
JIA	M33195	5	1.5327	3	0.674744	1.82138	4	0.768569	0.0175175	0.0326035	0.628364
JIA	M18494	11	8.58695	9	0.476242	8.77619	10	0.553468	0.0102248	0.0235045	0.673797
JIA	M34527	14	14.029	12	0.298861	14.1578	13	0.362826	0.0149799	0.0451286	0.745662
JIA	M33380	37	29.3288	35	0.73808	29.4041	36	0.773585	0.00562209	0.0204951	0.785456
JIA	M33627	9	4.48753	7	0.722219	4.52093	8	0.807335	-0.00989139	0.0541194	0.86016
JIA	M01604	20	16.6021	18	0.550599	22.3218	19	0.268533	0.107741	0.0450498	0.0279042
JIA	M32740	40	36.0931	38	0.557888	37.0426	39	0.559442	0.0198072	0.0203267	0.336001
JIA	M32838	11	9.76318	9	0.369995	10.1265	10	0.429467	-0.0195998	0.0338681	0.576979
JIA	M01361	19	12.7314	17	0.753972	13.4291	18	0.76548	0.0242088	0.0289841	0.415165
JIA	M36808	32	36.8386	30	0.181894	40.7665	31	0.112647	0.0396555	0.0221723	0.083797
JIA	M33390	14	6.25488	12	0.902692	6.32026	13	0.933716	-0.00686989	0.0268666	0.80251
JIA	M33653	10	12.2839	8	0.138981	14.1092	9	0.118492	-0.041763	0.0383035	0.307322
JIA	M33822	6	5.00592	4	0.28669	6.87943	5	0.229763	-0.123016	0.100542	0.288274
JIA	M35126	12	10.8576	10	0.368717	12.6009	11	0.320208	0.025196	0.0198845	0.233828
JIA	M33084	8	4.78314	6	0.571913	7.23466	7	0.404863	0.0557055	0.0355779	0.16845
JIA	M33782	11	7.95542	9	0.538645	8.62488	10	0.568034	0.0229262	0.02802	0.434366
JIA	M33957	9	12.13	7	0.0963644	17.3057	8	0.0270785	-0.147635	0.085425	0.127576
JIA	M18369	35	38.8443	33	0.223073	40.4991	34	0.205364	0.0204399	0.0172387	0.244207
JIA	M33194	10	8.63466	8	0.374046	13.4693	9	0.142495	0.0669335	0.0316257	0.0671976
JIA	M33675	8	10.2078	6	0.11617	14.8679	7	0.0377304	0.1054	0.0636846	0.148998
JIA	M27672	5	5.01124	3	0.170976	6.3603	4	0.173808	-0.210347	0.234063	0.435054
JIA	M00599	13	9.78481	11	0.549841	16.2438	12	0.180323	-0.0959156	0.0377405	0.027409
JIA	M12774	29	21.2658	27	0.773685	21.3161	28	0.811927	-0.00410028	0.0182836	0.824244
JIA	M30805	15	12.7989	13	0.463461	18.0324	14	0.205308	-0.0413029	0.0180545	0.0395518
JIA	M36097	24	26.5307	22	0.229594	26.5482	23	0.275675	-0.00369704	0.0306973	0.905232
JIA	M38768	14	10.9541	12	0.532861	12.5961	13	0.479469	-0.0328109	0.0256048	0.22425
JIA	M34481	12	16.1015	10	0.0967643	17.4649	11	0.0948562	0.0247832	0.0269323	0.379129
JIA	M35464	15	13.7656	13	0.390555	13.8864	14	0.458209	-0.0149744	0.044342	0.740978
JIA	M37253	12	14.1571	10	0.165946	14.751	11	0.194183	0.022681	0.035018	0.53177
JIA	M02132	42	34.5699	40	0.712766	35.0705	41	0.730627	0.0122963	0.0173795	0.483346
JIA	M35320	12	17.9199	10	0.0563301	19.6577	11	0.0502615	-0.0268692	0.0272846	0.347962
JIA	M34062	27	29.8843	25	0.228649	31.9756	26	0.193929	-0.0415067	0.0313809	0.197916
JIA	M32197	18	18.0305	16	0.322116	18.3084	17	0.36964	-0.0151148	0.0304359	0.626217
JIA	M32635	10	12.5516	8	0.128237	12.9786	9	0.163578	0.0242232	0.0464348	0.616037
JIA	M35254	17	13.258	15	0.582381	13.2691	16	0.652988	0.00399427	0.037803	0.917252
JIA	M01356	14	10.4357	12	0.577797	11.5001	13	0.568997	-0.0254176	0.0246362	0.32255
JIA	M33936	16	14.9871	14	0.379035	15.1388	15	0.441463	-0.00771083	0.0204826	0.712221
JIA	M33939	11	4.57514	9	0.869662	9.1203	10	0.520726	0.0870871	0.0408488	0.0618264
JIA	M19934	34	32.5047	32	0.44192	32.9651	33	0.468961	-0.00980733	0.0145677	0.505637
JIA	M33955	31	27.9465	29	0.520777	29.5219	30	0.490324	0.0317796	0.0253194	0.219445
JIA	M36009	13	73.6709	11	2.44e-11	76.5685	12	1.85e-11	-0.0841202	0.12789	0.52422
JIA	M36376	4	0.864811	2	0.648946	1.04185	3	0.791127	-0.0449079	0.106731	0.714832
JIA	M34513	11	5.13229	9	0.822627	5.13658	10	0.88187	0.00189844	0.0289798	0.949201
JIA	M18394	14	9.59499	12	0.651444	9.92523	13	0.700037	-0.0155871	0.0271237	0.576133
JIA	M31522	3	0.0404762	1	0.840552	0.0473121	2	0.976622	-0.00742869	0.0898495	0.947484
JIA	M36131	14	8.95952	12	0.706384	10.9778	13	0.61268	-0.0757258	0.0533035	0.180877
JIA	M33509	6	0.6126	4	0.961653	0.929504	5	0.968049	0.0312378	0.0554903	0.603531
JIA	M32616	8	6.15115	6	0.406473	6.24916	7	0.510976	0.0402706	0.13024	0.767624
JIA	M01114	15	14.5225	13	0.338104	15.2516	14	0.361172	0.0245634	0.0304035	0.433675
JIA	M33877	25	23.8753	23	0.410742	24.0008	24	0.461552	0.00976371	0.0280792	0.731213
JIA	M32729	43	35.6235	41	0.707924	35.6237	42	0.745576	-0.00017419	0.0156146	0.991153
JIA	M01365	22	19.7706	20	0.472357	20.252	21	0.505352	0.0134508	0.0193866	0.495775
JIA	M32857	4	4.45081	2	0.108023	7.53706	3	0.0566138	-0.223192	0.189526	0.360097
JIA	M01284	17	24.897	15	0.0513437	24.994	16	0.0699318	-0.0135518	0.0560715	0.812295
JIA	M18335	4	1.56509	2	0.457241	2.05263	3	0.561555	0.0397626	0.0569468	0.557289
JIA	M36776	12	10.4181	10	0.404605	17.9039	11	0.0838379	0.0966676	0.0360628	0.0230714
JIA	M34674	11	7.51801	9	0.58335	9.6725	10	0.46968	-0.06722	0.0457958	0.176211
JIA	M33510	21	14.0166	19	0.782723	14.0189	20	0.829538	0.000720568	0.0151145	0.962474
JIA	M32762	13	2.22699	11	0.997526	2.24988	12	0.998916	-0.00699095	0.0462103	0.882489
JIA	M36585	9	8.51492	7	0.289382	9.94061	8	0.269219	-0.0776457	0.071721	0.314859
JIA	M01898	32	32.9033	30	0.326755	32.9821	31	0.370357	-0.00427986	0.0159667	0.790495
JIA	M01336	27	41.2553	25	0.0215778	42.3674	26	0.0224922	-0.0208128	0.0253523	0.419438
JIA	M33192	12	4.86122	10	0.900254	6.93434	11	0.804375	0.0514787	0.0357532	0.180476
JIA	M32497	23	31.8704	21	0.0603426	32.4253	22	0.0704281	-0.00951494	0.0157349	0.551854
JIA	M32787	12	79.2306	10	7.1e-13	81.243	11	8.48e-13	-0.0447331	0.0887607	0.625196
JIA	M32388	6	8.95675	4	0.0621896	11.7773	5	0.0379701	-0.11041	0.0983758	0.324535
JIA	M32651	25	18.7396	23	0.716234	19.2842	24	0.736669	0.0177587	0.0240636	0.467982
JIA	M16816	13	5.29588	11	0.915995	5.41293	12	0.942747	0.00722734	0.0211249	0.738704
JIA	M18283	9	9.84401	7	0.197587	11.415	8	0.179277	0.0477552	0.0451831	0.325651
JIA	M33910	12	14.0338	10	0.171455	14.286	11	0.217571	0.011876	0.0280155	0.680608
JIA	M34350	9	3.75739	7	0.807258	4.16326	8	0.842101	-0.0173678	0.0272617	0.544338
JIA	M33137	14	4.46883	12	0.973416	4.57193	13	0.983449	-0.0118189	0.0368095	0.75367
JIA	M18467	11	9.6854	9	0.376549	11.4294	10	0.325055	-0.0461761	0.0362726	0.234906
JIA	M36756	9	8.85219	7	0.263443	10.0386	8	0.262324	0.044745	0.0461951	0.365008
JIA	M17807	21	15.3752	19	0.698472	17.0554	20	0.649373	-0.0245301	0.0189241	0.210418
JIA	M22175	6	0.758427	4	0.943933	1.1091	5	0.953295	0.0312526	0.052776	0.585586
JIA	M18474	12	8.69193	10	0.561569	8.85521	11	0.635255	0.0095882	0.0237279	0.694654
JIA	M15778	37	28.7794	35	0.761686	28.9071	36	0.793347	0.00734108	0.020542	0.722962
JIA	M33359	8	7.82478	6	0.251223	7.83727	7	0.347162	-0.00283785	0.0290023	0.925239
JIA	M27256	34	31.5038	32	0.491536	31.5126	33	0.541187	-0.00220673	0.0235764	0.926011
JIA	M15753	13	14.4478	11	0.209196	14.4479	12	0.273026	-0.000199896	0.0315582	0.995059
JIA	M32691	10	6.13588	8	0.632014	7.60449	9	0.574442	-0.108097	0.089199	0.260141
JIA	M34389	13	12.0877	11	0.357086	15.9173	12	0.195055	0.0411236	0.0220289	0.0887916
JIA	M19323	5	2.67625	3	0.444278	3.70829	4	0.446922	0.0520643	0.0512499	0.384483
JIA	M18254	9	1.40547	7	0.985403	2.38446	8	0.966901	0.0568797	0.0574868	0.355408
JIA	M36399	7	4.02619	5	0.545652	4.29119	6	0.637335	-0.0307539	0.0597406	0.62864
JIA	M34534	8	14.6163	6	0.0234601	14.6391	7	0.0409147	0.00606348	0.0627877	0.926212
JIA	M31555	12	8.77759	10	0.553333	10.07	11	0.524101	0.0278899	0.0245327	0.282111
JIA	M17805	9	10.6136	7	0.156385	11.1582	8	0.192895	0.0366662	0.0611783	0.567834
JIA	M00569	9	19.9267	7	0.00573012	20.5808	8	0.00834848	0.0471636	0.0983949	0.646317
JIA	M01640	13	9.83936	11	0.544893	10.0792	12	0.609013	0.0157485	0.0321574	0.633945
JIA	M33250	17	11.4527	15	0.719891	21.7855	16	0.150255	0.0695126	0.021625	0.0057899
JIA	M33178	413	388.959	411	0.776247	389.398	412	0.781986	0.00863218	0.0130332	0.508136
JIA	M33972	7	7.33256	5	0.197059	8.78488	6	0.186042	-0.0518254	0.0520779	0.365353
JIA	M01515	16	9.00869	14	0.830493	12.351	15	0.652287	-0.0385406	0.0210811	0.0889017
JIA	M35718	22	18.2129	20	0.573383	18.5968	21	0.61099	0.019386	0.0312911	0.542557
JIA	M33969	11	12.9107	9	0.166689	13.7957	10	0.182516	-0.027116	0.0345229	0.45237
JIA	M01573	12	8.29225	10	0.600314	8.57868	11	0.660719	0.021325	0.0398459	0.604218
JIA	M35255	12	8.43498	10	0.586428	10.665	11	0.47174	0.0888045	0.0594675	0.166215
JIA	M02137	17	8.35151	15	0.908919	8.43147	16	0.934972	0.00529213	0.0187142	0.781205
JIA	M35472	17	12.5002	15	0.64084	13.445	16	0.639986	-0.0231957	0.0238639	0.346467
JIA	M34214	13	5.81531	11	0.885399	5.82456	12	0.924666	0.00252654	0.0262607	0.925084
JIA	M32735	15	22.9444	13	0.0423479	23.1549	14	0.057795	0.015918	0.0460934	0.735361
JIA	M24074	15	15.5768	13	0.272738	16.7924	14	0.267412	0.0312127	0.0309895	0.332218
JIA	M34404	7	3.67135	5	0.597633	4.11394	6	0.661261	-0.0364571	0.0548006	0.535331
JIA	M01638	21	19.564	19	0.421231	20.0789	20	0.453007	0.0218957	0.030964	0.488066
JIA	M33391	14	6.93389	12	0.861951	7.3644	13	0.882409	0.017973	0.0273923	0.52412
JIA	M34384	6	1.03304	4	0.904745	1.03926	5	0.959338	0.00604254	0.0766375	0.940942
JIA	M01302	20	15.5775	18	0.622009	15.6904	19	0.677822	0.0156611	0.0465958	0.740678
JIA	M34040	16	10.2704	14	0.742162	13.658	15	0.551608	-0.0338652	0.0183995	0.0869778
JIA	M01645	39	34.3578	37	0.593563	35.0141	38	0.608279	0.0107333	0.0132487	0.423041
JIA	M32855	14	11.3849	12	0.496255	11.4336	13	0.574543	-0.00495059	0.0224261	0.828997
JIA	M02342	15	7.25746	13	0.888401	7.75092	14	0.901895	0.0141437	0.0201343	0.494773
JIA	M32753	11	12.8305	9	0.170428	13.4897	10	0.197563	0.0386961	0.0569032	0.513594
JIA	M32393	13	7.73769	11	0.73659	9.53954	12	0.656285	0.0663549	0.0494326	0.206536
JIA	M01558	33	26.3607	31	0.703869	26.9013	32	0.722444	-0.0132915	0.0180764	0.467686
JIA	M34533	13	14.7632	11	0.193598	15.0396	12	0.239278	0.0188283	0.0414879	0.658777
JIA	M32593	9	8.59545	7	0.28302	8.99386	8	0.342814	0.0427525	0.0750547	0.586743
JIA	M37203	18	15.7293	16	0.47201	17.0169	17	0.453221	-0.0400825	0.0353231	0.273199
JIA	M33230	13	9.77919	11	0.550352	12.2089	12	0.429053	-0.0614497	0.0394224	0.147344
JIA	M33173	36	37.9561	34	0.293733	38.0027	35	0.334198	-0.00583297	0.0285391	0.839271
JIA	M32348	43	38.3479	41	0.589141	38.8349	42	0.610697	-0.0139252	0.0199542	0.489204
JIA	M00527	10	7.70706	8	0.462596	9.16702	9	0.422002	0.0565711	0.0468193	0.261438
JIA	M22649	10	10.2081	8	0.250725	11.9506	9	0.216106	0.126327	0.1081	0.276204
JIA	M37112	12	14.4301	10	0.154261	14.7337	11	0.195018	0.0165247	0.0360292	0.656293
JIA	M33864	8	5.75705	6	0.450949	5.75715	7	0.568374	0.000321995	0.0313956	0.992149
JIA	M32836	6	7.19109	4	0.126128	7.20357	5	0.205935	-0.010996	0.131971	0.937599
JIA	M00584	17	27.685	15	0.0236259	27.7695	16	0.0336825	-0.00804762	0.0376119	0.833456
JIA	M33587	12	9.32643	10	0.50143	9.34051	11	0.590493	0.00465869	0.0392549	0.907881
JIA	M15958	9	0.85029	7	0.996896	0.912807	8	0.998742	-0.00774487	0.0309753	0.809741
JIA	M22030	17	10.1579	15	0.809689	10.2475	16	0.853389	0.00893695	0.0298672	0.768876
JIA	M32759	16	20.2499	14	0.122457	20.3669	15	0.158307	-0.00595035	0.0209253	0.780296
JIA	M31548	11	7.4691	9	0.5884	10.6743	10	0.383451	-0.103819	0.0579898	0.10702
JIA	M21047	17	15.4334	15	0.420673	16.2491	16	0.435715	0.0436653	0.0490403	0.387311
JIA	M19396	6	1.51163	4	0.824579	1.897	5	0.863206	-0.0562278	0.0905762	0.568368
JIA	M33453	11	13.9012	9	0.125884	17.755	10	0.0592401	-0.161052	0.101959	0.148662
JIA	M32632	25	27.6196	23	0.230508	28.286	24	0.248164	-0.0125944	0.0169074	0.463874
JIA	M36802	8	2.82145	6	0.8309	3.12568	7	0.873138	-0.041673	0.075554	0.601168
JIA	M34539	19	23.9247	17	0.121495	27.0313	18	0.0784106	-0.0334542	0.0225169	0.155657
JIA	M00060	193	214.705	191	0.115104	214.874	192	0.123509	-0.00362518	0.00935392	0.698775
JIA	M34344	10	6.66905	8	0.572724	7.05232	9	0.631672	0.0174723	0.0282226	0.553074
JIA	M33609	18	4.45294	16	0.997873	5.61044	17	0.995444	-0.0249023	0.0231462	0.297941
JIA	M00575	4	0.859784	2	0.650579	1.34447	3	0.7186	-0.0288498	0.0414391	0.558332
JIA	M34530	8	9.17993	6	0.163709	9.46271	7	0.221119	0.0205446	0.0477884	0.682274
JIA	M35626	6	4.66605	4	0.32331	6.77917	5	0.237589	0.0590456	0.0438703	0.249553
JIA	M33610	24	33.4818	22	0.05541	33.5451	23	0.0720279	0.00475143	0.0233016	0.840298
JIA	M32709	23	25.7901	21	0.214565	26.1089	22	0.247038	0.0103566	0.0203291	0.615752
JIA	M37506	45	50.9331	43	0.189756	51.0937	44	0.21499	-0.00977094	0.0265423	0.714585
JIA	M33885	9	5.21238	7	0.634063	5.27742	8	0.727555	0.0099658	0.0390762	0.806027
JIA	M34365	58	68.7989	56	0.117064	71.4003	57	0.094984	-0.0338687	0.023275	0.151211
JIA	M34327	6	8.51082	4	0.0745599	8.61926	5	0.125249	0.0778897	0.345021	0.832459
JIA	M34535	7	8.92552	5	0.112072	8.92842	6	0.177644	-0.00109728	0.0272287	0.969415
JIA	M35635	7	1.9483	5	0.856252	1.96704	6	0.922705	0.00712084	0.0520142	0.89645
JIA	M33009	6	5.3819	4	0.250307	5.74231	5	0.332106	-0.0373831	0.0722293	0.63207
JIA	M18477	6	11.6235	4	0.0203823	11.7245	5	0.0387636	-0.0277949	0.149037	0.861132
JIA	M36515	9	2.4396	7	0.931576	3.51887	8	0.89772	0.0307562	0.0296051	0.333408
JIA	M15650	6	2.50832	4	0.643146	3.06187	5	0.690448	-0.0455599	0.0612359	0.498202
JIA	M33363	6	4.60571	4	0.330197	4.81477	5	0.438902	-0.0180584	0.0423797	0.691957
JIA	M34732	4	1.42796	2	0.489691	1.43833	3	0.696574	-0.0728309	0.715079	0.928167
JIA	M34289	12	14.2197	10	0.163205	14.2392	11	0.22004	-0.00529389	0.0452189	0.909121
JIA	M32672	16	13.2203	14	0.509251	13.238	15	0.583921	0.00398978	0.0300359	0.896215
JIA	M32758	14	19.5755	12	0.075555	19.6155	13	0.105221	0.00386601	0.0246807	0.878132
JIA	M34329	11	12.5477	9	0.184162	12.6951	10	0.241221	0.0125418	0.0385721	0.752496
JIA	M32339	35	33.1421	33	0.460326	35.7175	34	0.387635	-0.0393867	0.0245959	0.11883
JIA	M35270	33	38.6429	31	0.162587	44.0562	32	0.0760754	-0.0723159	0.0347024	0.0455042
JIA	M17945	33	26.4096	31	0.701476	27.7611	32	0.681125	-0.0144897	0.0124638	0.253889
JIA	M33447	8	4.98206	6	0.546116	5.97015	7	0.543239	0.0477454	0.0480323	0.358592
JIA	M34912	45	43.5971	43	0.445922	44.3427	44	0.457183	0.0124415	0.014508	0.395889
JIA	M34339	17	11.6308	15	0.706731	14.1144	16	0.590192	0.0433758	0.0275238	0.135893
JIA	M32315	32	37.7774	30	0.155549	38.6522	31	0.162336	0.0193282	0.0231889	0.411143
JIA	M01358	42	45.3999	40	0.25709	46.4515	41	0.257794	0.0187655	0.0194955	0.341553
JIA	M01670	10	4.26535	8	0.832424	5.00044	9	0.83427	0.0404736	0.0472063	0.416181
JIA	M35253	19	16.9628	17	0.456886	17.0231	18	0.521515	-0.00419744	0.0170943	0.808973
JIA	M27722	6	5.95931	4	0.202208	7.95221	5	0.158889	0.0588272	0.0508631	0.311815
JIA	M15506	19	14.2616	17	0.648502	14.4653	18	0.698295	0.0155074	0.0343646	0.657504
JIA	M15335	13	12.6358	11	0.317792	13.5358	12	0.331324	0.0389014	0.0439486	0.39501
JIA	M20489	35	26.3503	33	0.78739	26.4702	34	0.818141	-0.00513362	0.0148235	0.731303
JIA	M34221	8	4.01853	6	0.674168	4.02728	7	0.77663	-0.0040954	0.0437937	0.928538
JIA	M32757	15	5.2094	13	0.970289	6.10754	14	0.963708	-0.017726	0.0187042	0.360567
JIA	M32560	11	7.50194	9	0.585009	8.65474	10	0.565153	0.0312964	0.0291485	0.310905
JIA	M12261	10	7.42533	8	0.491512	7.54144	9	0.580934	0.0181411	0.0532405	0.742076
JIA	M16634	9	9.25318	7	0.234986	9.25874	8	0.320941	0.00321683	0.0495871	0.950089
JIA	M33364	8	5.05524	6	0.536748	5.39224	7	0.612211	-0.0263007	0.0453055	0.582695
JIA	M32425	22	20.8195	20	0.407826	21.9754	21	0.400929	0.0266651	0.0253045	0.304553
JIA	M33971	4	7.55338	2	0.0228984	8.0204	3	0.0455921	-0.0887951	0.252509	0.758693
JIA	M33150	7	4.96612	5	0.420029	5.00403	6	0.543296	-0.00746599	0.0383421	0.853277
JIA	M33163	17	17.3529	15	0.298207	18.3672	16	0.30284	-0.0252396	0.0269563	0.363941
JIA	M19368	12	6.27021	10	0.792073	6.27508	11	0.854394	-0.00216558	0.0310458	0.945764
JIA	M01444	12	12.247	10	0.268869	14.3015	11	0.216756	-0.0577976	0.0446236	0.224345
JIA	M35439	28	47.7685	26	0.0057453	47.9115	27	0.00785475	0.00790175	0.0283259	0.782484
JIA	M33515	42	46.887	40	0.210877	47.8579	41	0.214317	-0.0256667	0.0282022	0.368224
JIA	M32980	10	0.75146	8	0.999384	2.55715	9	0.979307	-0.052853	0.0393322	0.21589
JIA	M35327	18	16.506	16	0.418235	16.5532	17	0.485012	0.00655554	0.0306633	0.833411
JIA	M33384	11	17.1846	9	0.0459017	18.5422	10	0.0464772	0.0402542	0.0477392	0.420956
JIA	M19415	6	1.63493	4	0.8025	2.84052	5	0.724557	0.0425016	0.0387084	0.333862
JIA	M33871	10	11.6728	8	0.16641	11.9024	9	0.21887	0.0128857	0.032487	0.702001
JIA	M32319	6	2.1909	4	0.700695	2.58382	5	0.763822	-0.0219056	0.0349465	0.564769
JIA	M16822	20	14.7708	18	0.677643	14.9701	19	0.724498	-0.0193879	0.043428	0.660606
JIA	M37190	17	15.274	15	0.431868	16.4934	16	0.419087	0.020394	0.0186361	0.291073
JIA	M33960	12	16.7898	10	0.0791471	16.8226	11	0.113232	-0.00542275	0.038759	0.89151
JIA	M36095	4	5.62221	2	0.0601387	6.4286	3	0.0925214	-0.0709989	0.132561	0.645827
JIA	M33420	11	11.7548	9	0.227487	14.0455	10	0.170927	0.0433393	0.0327257	0.218039
JIA	M32795	13	35.4411	11	0.00020952	35.855	12	0.000341847	0.0141084	0.039362	0.726808
JIA	M34123	19	15.184	17	0.582233	15.944	18	0.596457	-0.0299169	0.0343167	0.39547
JIA	M03147	3	0.140887	1	0.707401	1.17346	2	0.556143	0.117274	0.115409	0.494899
JIA	M15630	25	19.4321	23	0.675882	19.4702	24	0.726471	0.00267669	0.0137079	0.846899
JIA	M34322	37	26.2012	35	0.858568	27.4825	36	0.845127	-0.0228601	0.0201962	0.265371
JIA	M35322	15	10.8373	13	0.624444	11.2339	14	0.667572	-0.0133295	0.0211667	0.539776
JIA	M22116	13	17.3674	11	0.0974671	17.3816	12	0.135798	-0.00570695	0.0602765	0.926272
JIA	M33666	21	16.5539	19	0.620064	16.5742	20	0.680424	0.00323359	0.0226728	0.888092
JIA	M32847	12	11.6683	10	0.307867	11.7564	11	0.382233	0.00622667	0.0226697	0.789161
JIA	M37104	14	6.76393	12	0.872812	6.86019	13	0.909212	0.0102963	0.0331854	0.761681
JIA	M01649	5	4.25995	3	0.234728	7.69266	4	0.103508	0.0547915	0.03524	0.217832
JIA	M35631	26	24.9339	24	0.409359	26.6515	25	0.373514	-0.0193982	0.0150864	0.210779
JIA	M12626	8	1.83379	6	0.934332	3.88855	7	0.792521	-0.19168	0.13372	0.201717
JIA	M33131	10	2.70921	8	0.951261	3.3317	9	0.949681	-0.0498078	0.0631292	0.452868
JIA	M33197	7	12.4424	5	0.0292038	12.8568	6	0.0453668	0.0258094	0.0632447	0.700097
JIA	M36850	11	5.91949	9	0.747948	6.43994	10	0.777048	0.0207917	0.0288206	0.488968
JIA	M33801	7	10.0664	5	0.0733765	10.1917	6	0.116809	-0.0179878	0.0721022	0.812917
JIA	M27513	19	24.0401	17	0.118349	24.7227	18	0.132748	-0.013672	0.0196793	0.496603
JIA	M15996	4	0.675344	2	0.713429	4.70452	3	0.194757	0.140129	0.0698106	0.182516
JIA	M33835	8	4.76908	6	0.573754	4.93029	7	0.66847	-0.016406	0.04086	0.701949
JIA	M33637	8	5.37172	6	0.497094	10.4602	7	0.16396	0.0643154	0.0285116	0.0649249
JIA	M20675	27	27.5178	25	0.330523	29.1994	26	0.302094	0.0258273	0.0208959	0.227946
JIA	M27278	21	30.1411	19	0.0500294	30.1807	20	0.0669787	0.00509942	0.032308	0.87625
JIA	M18392	3	6.02354	1	0.0141163	6.06737	2	0.0481379	-0.13297	1.55874	0.945824
JIA	M32557	10	5.24686	8	0.730895	7.07184	9	0.62964	0.075567	0.0559375	0.213685
JIA	M35431	22	25.4382	20	0.185178	26.5171	21	0.187416	-0.0337007	0.0365917	0.368031
JIA	M22130	18	11.6581	16	0.767161	13.9434	17	0.671102	0.0435413	0.0288024	0.150102
JIA	M36300	7	2.19687	5	0.821287	2.63527	6	0.853033	0.0439218	0.0663359	0.537192
JIA	M32802	4	0.547669	2	0.760458	1.30591	3	0.72773	0.382578	0.439356	0.47569
JIA	M33884	12	12.3865	10	0.260022	12.4067	11	0.333859	-0.00417545	0.03266	0.900805
JIA	M36099	6	10.8428	4	0.0283882	13.0627	5	0.0227983	-0.0672747	0.0743415	0.416674
JIA	M15365	9	10.9191	7	0.142188	10.9758	8	0.203075	-0.00910584	0.0477535	0.854186
JIA	M34359	39	47.6129	37	0.113491	48.0026	38	0.128226	-0.00892154	0.0162131	0.585442
JIA	M36754	8	7.08554	6	0.313009	7.24365	7	0.403959	-0.0145183	0.0396771	0.726987
JIA	M32675	22	15.5984	20	0.741206	16.1363	21	0.761946	-0.0261503	0.0356561	0.471822
JIA	M36468	15	9.74513	13	0.714632	9.92902	14	0.767354	0.0174324	0.0406508	0.675066
JIA	M35678	21	10.2913	19	0.94539	10.8058	20	0.951103	-0.0143901	0.0200612	0.48191
JIA	M12035	32	35.2006	30	0.235416	35.3259	31	0.271068	0.00934253	0.0285877	0.746087
JIA	M34516	13	11.8343	11	0.376225	14.5459	12	0.267215	-0.0432754	0.0272587	0.140689
JIA	M18357	6	2.39185	4	0.6641	3.25107	5	0.661341	0.0945722	0.102026	0.406424
JIA	M33833	7	3.69896	5	0.593518	4.02825	6	0.672854	-0.029561	0.051515	0.590928
JIA	M33658	7	9.26342	5	0.0990072	9.98105	6	0.125452	0.0458557	0.0736791	0.560978
JIA	M35159	8	1.83315	6	0.934387	1.83651	7	0.968332	-0.00375099	0.0646395	0.95561
JIA	M19414	13	9.61146	11	0.565637	9.73045	12	0.639594	-0.00831102	0.0240931	0.736634
JIA	M33901	20	20.037	18	0.330741	20.2414	19	0.380188	-0.00851868	0.0198813	0.673387
JIA	M35669	16	14.7292	14	0.396911	14.9064	15	0.458181	-0.00939494	0.0228953	0.687765
JIA	M34419	13	6.15364	11	0.862918	6.56207	12	0.885147	-0.0319508	0.0499946	0.535848
JIA	M01123	9	6.81503	7	0.44839	9.62705	8	0.292183	-0.0451	0.0268947	0.137463
JIA	M32634	41	25.3162	39	0.955627	25.3397	40	0.965633	-0.00245173	0.0159887	0.87892
JIA	M00577	3	0.146255	1	0.702141	0.246541	2	0.884025	0.0330496	0.104363	0.804756
JIA	M34314	8	12.3867	6	0.053877	12.943	7	0.0735085	-0.0340647	0.0656218	0.62227
JIA	M22481	32	34.3739	30	0.266132	34.6327	31	0.298586	-0.00555927	0.0116982	0.638069
JIA	M32739	6	3.34923	4	0.501171	5.30959	5	0.379277	0.102339	0.0730926	0.234065
JIA	M32553	14	6.07445	12	0.912282	6.45029	13	0.92822	-0.0317317	0.0517598	0.551281
JIA	M37004	8	4.75731	6	0.575295	5.21784	7	0.633398	0.0281647	0.0415025	0.522674
JIA	M34283	40	47.83	38	0.131815	48.2808	39	0.146487	-0.00834288	0.0139406	0.553084
JIA	M01644	34	46.6099	32	0.0459472	48.3829	33	0.0409773	-0.0259351	0.0235067	0.278122
JIA	M34338	39	31.9935	37	0.702646	33.5335	38	0.676011	-0.0252375	0.020337	0.222429
JIA	M22138	6	6.25575	4	0.180845	6.28109	5	0.27982	-0.00913962	0.0718008	0.904852
JIA	M32338	24	13.7011	22	0.911747	14.3992	23	0.914868	0.0119522	0.0143053	0.412417
JIA	M33531	9	9.08821	7	0.246385	9.14513	8	0.330201	0.00952499	0.0454912	0.840114
JIA	M11438	4	3.83259	2	0.147151	8.98293	3	0.0295187	-0.100859	0.0615218	0.242803
JIA	M34336	17	15.3762	15	0.424672	15.7857	16	0.468018	0.00990993	0.0156803	0.536902
JIA	M33188	3	0.00146512	1	0.969467	3.29441	2	0.192588	0.0852206	0.0469627	0.320643
JIA	M32418	15	13.4569	13	0.413174	14.495	14	0.413525	-0.024153	0.0241186	0.334898
JIA	M01303	15	16.7939	13	0.208899	16.7996	14	0.267013	-0.00403742	0.0605305	0.947835
JIA	M12129	21	21.7911	19	0.294777	22.0328	20	0.338734	-0.0113797	0.0247887	0.651394
JIA	M33441	8	11.484	6	0.07452	12.0865	7	0.0977488	-0.0362783	0.0646613	0.595079
JIA	M33652	9	21.2694	7	0.00339118	21.3679	8	0.00623175	0.00858016	0.0476624	0.862238
JIA	M32587	13	21.5576	11	0.0280332	26.6367	12	0.00871295	0.0942618	0.058553	0.135728
JIA	M33477	43	85.9953	41	4.95e-05	87.1102	42	5.4e-05	0.0415905	0.0570465	0.470107
JIA	M35127	14	11.0191	12	0.527282	11.2986	13	0.585821	-0.0189309	0.0358102	0.606692
JIA	M34306	24	24.5123	22	0.320961	25.9853	23	0.301558	0.0143296	0.0124625	0.262563
JIA	M03141	22	18.5011	20	0.554438	18.5014	21	0.617092	-0.000416686	0.0226765	0.985522
JIA	M21184	13	7.18989	11	0.783504	7.25649	12	0.840208	-0.0134251	0.052019	0.80111
JIA	M32346	12	14.5226	10	0.150462	14.61	11	0.201054	0.00786691	0.0320506	0.81107
JIA	M00606	19	14.1798	17	0.654336	14.4642	18	0.698366	0.0198112	0.037147	0.600717
JIA	M38178	9	5.60955	7	0.586005	5.63802	8	0.687705	-0.00537958	0.0318813	0.870775
JIA	M32808	11	4.54333	9	0.872165	4.71638	10	0.909301	-0.0106221	0.0255342	0.687159
JIA	M19362	19	17.8785	17	0.396544	24.2289	18	0.147671	0.0632919	0.0257567	0.025038
JIA	M34109	27	17.0115	25	0.881376	17.4468	26	0.894965	0.0156629	0.023741	0.515451
JIA	M36103	13	18.695	11	0.0667938	20.863	12	0.0524233	-0.0329264	0.0291527	0.282738
JIA	M32452	28	34.6641	26	0.119107	34.8107	27	0.143727	0.00651275	0.0196398	0.742842
JIA	M35257	18	16.1786	16	0.44057	17.0669	17	0.44984	0.0355013	0.0378752	0.362526
JIA	M33961	13	10.089	11	0.522398	11.4123	12	0.49395	-0.0326187	0.0283553	0.274392
JIA	M37202	20	19.062	18	0.388014	19.453	19	0.428142	-0.0112393	0.0184973	0.551031
JIA	M00053	8	12.8302	6	0.0458125	13.6776	7	0.0572212	-0.0239404	0.0380302	0.552216
JIA	M34878	11	5.26103	9	0.810986	7.43843	10	0.683507	-0.050469	0.0342024	0.174158
JIA	M12593	25	30.5393	23	0.134539	30.8039	24	0.159517	0.0141172	0.0316208	0.659444
JIA	M21151	9	6.72176	7	0.458414	7.97702	8	0.435718	-0.0383766	0.034253	0.299511
JIA	M27531	17	12.3936	15	0.649027	12.4407	16	0.713128	-0.00458421	0.0211227	0.831111
JIA	M35977	9	12.4632	7	0.0863193	13.0497	8	0.110151	0.0223874	0.0390062	0.583967
JIA	M32786	18	18.4496	16	0.298232	20.0716	17	0.270585	-0.0614703	0.0518303	0.25294
JIA	M35754	40	31.8114	38	0.75013	33.9393	39	0.699664	-0.0198481	0.0136063	0.152852
JIA	M32698	15	10.5907	13	0.645062	10.634	14	0.714517	-0.00721699	0.0346809	0.838378
JIA	M33488	16	6.33525	14	0.957321	6.9035	15	0.960272	-0.0217071	0.028796	0.463446
JIA	M33228	18	22.0351	16	0.142062	22.036	17	0.183339	-0.000523208	0.0205875	0.980039
JIA	M00513	23	23.354	21	0.325401	23.3741	22	0.380869	0.0031414	0.0233344	0.89419
JIA	M33941	15	12.5523	13	0.482957	13.1935	14	0.51135	-0.0180351	0.0225232	0.437675
JIA	M32492	42	35.9611	40	0.652641	36.1922	41	0.683953	0.00780827	0.0162414	0.633303
JIA	M32445	12	9.68381	10	0.468657	9.82913	11	0.54582	-0.0133435	0.0350039	0.711029
JIA	M21188	23	29.1423	21	0.110627	29.3606	22	0.134849	0.0113213	0.0285415	0.695619
JIA	M00054	182	207.99	180	0.0749774	208.854	181	0.0764173	-0.0106116	0.0122686	0.388224
JIA	M34395	15	17.359	13	0.183407	18.5363	14	0.183436	0.0262088	0.0279131	0.36488
JIA	M36673	12	15.3949	10	0.118315	16.695	11	0.117225	0.0933866	0.101618	0.379731
JIA	M36559	17	16.7912	15	0.331499	17.3429	16	0.363752	0.0148455	0.0211468	0.493418
JIA	M32644	31	43.6931	29	0.0392343	45.7601	30	0.03275	0.0438409	0.0374299	0.25102
JIA	M02734	40	61.8615	38	0.00854356	67.0685	39	0.00343286	-0.0607883	0.0339896	0.0816803
JIA	M31536	24	21.9424	22	0.463331	22.4047	23	0.495945	0.0189096	0.0278107	0.503635
JIA	M00063	43	31.8271	41	0.847333	31.8628	42	0.871971	0.00365609	0.0193381	0.850977
JIA	M36230	18	24.6342	16	0.0765384	24.6941	17	0.10177	0.0095602	0.0484898	0.846186
JIA	M34390	9	4.10756	7	0.767309	4.12033	8	0.846107	-0.00591492	0.0523273	0.913175
JIA	M32867	16	14.8484	14	0.388594	14.9595	15	0.454341	-0.0173036	0.0534787	0.751053
JIA	M00059	4	0.209565	2	0.90052	6.7433	3	0.0805456	0.115128	0.0450402	0.124994
JIA	M21127	13	11.8077	11	0.378271	11.8408	12	0.458551	0.00651772	0.0371298	0.863846
JIA	M32800	8	6.97476	6	0.323188	7.22959	7	0.405373	0.0114671	0.0244914	0.65616
JIA	M20699	21	22.8672	19	0.243242	24.1282	20	0.236837	-0.0188053	0.0183719	0.318885
JIA	M32504	8	2.0126	6	0.918536	2.15496	7	0.950768	0.0181545	0.048115	0.718926
JIA	M16821	18	25.1438	16	0.0673297	25.5071	17	0.0839212	0.0169759	0.0353082	0.637171
JIA	M33423	46	49.7157	44	0.256183	49.7168	45	0.290965	0.000678809	0.0221794	0.975723
JIA	M35186	22	19.4138	20	0.495096	19.4187	21	0.558298	0.00202521	0.028711	0.944466
JIA	M21630	20	19.8929	18	0.338879	22.6571	19	0.252785	-0.0271744	0.0171829	0.131179
JIA	M33638	10	11.7234	8	0.163977	13.0647	9	0.159702	-0.0381125	0.0398379	0.366737
JIA	M35240	7	3.51112	5	0.621705	3.5147	6	0.742013	-0.003001	0.0501767	0.954625
JIA	M32846	10	8.05265	8	0.428344	8.05272	9	0.528842	0.000171432	0.0210645	0.993706
JIA	M18281	11	15.4693	9	0.078825	15.9475	10	0.101146	-0.0324002	0.0614295	0.610644
JIA	M36552	20	15.5859	18	0.621426	16.242	19	0.641074	0.0188033	0.0232126	0.428493
JIA	M32814	12	5.38151	10	0.864281	8.04332	11	0.709418	0.0968023	0.0593331	0.133836
JIA	M27728	26	23.7883	24	0.473753	27.3749	25	0.33742	-0.0394735	0.0208433	0.070364
JIA	M12067	21	26.5985	19	0.114359	26.6419	20	0.145642	0.00537786	0.0305355	0.862065
JIA	M33442	25	19.9494	23	0.644962	20.0051	24	0.696488	0.00995835	0.042211	0.815584
JIA	M35305	11	6.46516	9	0.69261	15.2273	10	0.12399	-0.092803	0.0313513	0.015957
JIA	M33821	15	9.70989	13	0.717468	10.0602	14	0.757768	0.0194277	0.0328237	0.564083
JIA	M35326	39	46.7857	37	0.129999	49.4949	38	0.100299	-0.0313382	0.0214096	0.151707
JIA	M35628	8	3.71089	6	0.715733	4.24069	7	0.751675	-0.0598799	0.0822674	0.494106
JIA	M35137	49	46.8462	47	0.478881	48.1716	48	0.465898	0.0168267	0.0146154	0.255432
JIA	M32405	15	16.128	13	0.242287	17.6378	14	0.223779	-0.0261722	0.0237246	0.289958
JIA	M37459	3	9.05676	1	0.00261725	9.59704	2	0.00824192	-0.203689	0.833958	0.847496
JIA	M16818	7	2.86066	5	0.721457	4.30706	6	0.635199	0.05204	0.0432706	0.282946
JIA	M12017	13	5.94652	11	0.876909	6.73094	12	0.87487	-0.0359494	0.0405898	0.394742
JIA	M01110	20	52.4537	18	3.19e-05	52.4751	19	5.62e-05	-0.00354225	0.0412623	0.932536
JIA	M35675	39	49.7869	37	0.0779885	50.6854	38	0.0817316	-0.0121146	0.0148256	0.419078
JIA	M32586	9	2.45522	7	0.930431	2.67956	8	0.952831	-0.0112851	0.023826	0.650168
JIA	M35551	10	16.4147	8	0.0368154	21.6907	9	0.00991256	-0.136582	0.0851745	0.147479
JIA	M01712	10	3.82188	8	0.872826	5.94926	9	0.744985	0.0495731	0.0339878	0.182801
JIA	M01561	9	7.36526	7	0.391865	7.66942	8	0.46641	0.0272298	0.0506454	0.607476
JIA	M27738	18	22.2434	16	0.135506	22.4437	17	0.168251	0.00731633	0.019273	0.709222
JIA	M35160	9	8.97076	7	0.254762	9.14831	8	0.329939	0.0209117	0.0561818	0.720745
JIA	M03127	16	24.5361	14	0.0394331	24.5469	15	0.0563693	-0.00522574	0.0665625	0.938534
JIA	M33751	26	43.2291	24	0.00936473	44.1592	25	0.010409	-0.0151133	0.021032	0.479335
JIA	M35187	8	8.79755	6	0.185288	10.8116	7	0.14705	0.051969	0.0443418	0.285619
JIA	M01125	17	18.8557	15	0.220347	19.3758	16	0.24966	0.0209621	0.0325903	0.529805
JIA	M34469	11	12.337	9	0.194971	12.5572	10	0.249496	-0.0115058	0.0287093	0.697938
JIA	M18476	8	1.65757	6	0.94835	1.95866	7	0.962093	0.019782	0.036051	0.603001
JIA	M34244	21	11.2151	19	0.916391	11.4759	20	0.932935	-0.0102597	0.0200888	0.615431
JIA	M21044	16	16.6852	14	0.27334	16.7006	15	0.337078	0.0033046	0.029152	0.911357
JIA	M33389	50	44.4007	48	0.621117	52.3105	49	0.346717	0.0840633	0.02989	0.00710228
JIA	M25599	18	12.5041	16	0.708608	12.5043	17	0.768688	0.00025348	0.0230234	0.991352
JIA	M35854	13	9.74574	11	0.553393	9.78764	12	0.634585	-0.00590512	0.0288478	0.841545
JIA	M00553	12	17.3716	10	0.0665351	17.6699	11	0.0895624	0.0155582	0.0375442	0.687332
JIA	M32761	10	4.98276	8	0.759417	5.16553	9	0.819646	0.0194218	0.0454296	0.68028
JIA	M18349	16	9.50274	14	0.797561	9.58611	15	0.844936	0.00611766	0.0211872	0.777009
JIA	M01494	19	14.2438	17	0.649776	14.3137	18	0.708426	-0.00476467	0.0180238	0.794686
JIA	M32869	15	11.6282	13	0.558343	12.0761	14	0.600188	0.0410225	0.0612912	0.515013
		8843
