# Supplementary material for: Causal relationship between serum metabolites and juvenile idiopathic arthritis: a mendelian randomization study
Source: Pediatr Rheumatol Online J. 2024 May 9;22:51. doi: 10.1186/s12969-024-00986-0 (PMC11080266; doi:10.1186/s12969-024-00986-0)
Supplement: Supplementary file 5 — Supplementary Material 5 [file 12969_2024_986_MOESM5_ESM.xlsx]

## Sheet: 总表
Supplementary Table 6：All SNPs information in replicate Mendelian randomization analysis
SNP	effect_allele.exposure	other_allele.exposure	effect_allele.outcome	other_allele.outcome	beta.exposure	beta.outcome	eaf.exposure	pval.outcome	se.outcome	samplesize.outcome	outcome	mr_keep.outcome	pval_origin.outcome	data_source.outcome	se.exposure	pval.exposure	samplesize.exposure	exposure	R2	F
rs11596604	A	G	A	G	0.0323	0.0893489	0.0236	0.180238	0.0666771	12501	JIA	TRUE	reported	textfile	0.0069	2.515e-06	1768	M00053.metal.pos.txt.gz	0.0122426	21.8885
rs16977047	T	C	T	C	-0.0056	0.0322582	0.7034	0.311105	0.0318472	12501	JIA	TRUE	reported	textfile	0.0011	1.078e-06	7372	M00053.metal.pos.txt.gz	0.00350333	25.9103
rs2199619	T	C	T	C	0.0054	-0.00290502	0.2787	0.930043	0.0330903	12501	JIA	TRUE	reported	textfile	0.0012	5.227e-06	7372	M00053.metal.pos.txt.gz	0.00273936	20.2445
rs2657879	A	G	A	G	0.015	-0.0231425	0.8179	0.534531	0.0372602	12501	JIA	TRUE	reported	textfile	0.0017	6.147e-18	7372	M00053.metal.pos.txt.gz	0.0104505	77.8335
rs2748991	T	C	T	C	-0.007	-0.0174096	0.446	0.547734	0.0289604	12501	JIA	TRUE	reported	textfile	0.0015	2.342e-06	5604	M00053.metal.pos.txt.gz	0.00387107	21.77
rs7078003	T	C	T	C	0.0087	0.0371349	0.1654	0.355321	0.0401749	12501	JIA	TRUE	reported	textfile	0.0018	1.838e-06	7372	M00053.metal.pos.txt.gz	0.00315889	23.3548
rs7394051	T	C	T	C	0.0055	0.00237323	0.7014	0.940814	0.0319683	12501	JIA	TRUE	reported	textfile	0.0012	2.175e-06	7372	M00053.metal.pos.txt.gz	0.00284146	21.0012
rs780093	T	C	T	C	-0.0058	0.0443851	0.3995	0.133988	0.0296185	12501	JIA	TRUE	reported	textfile	0.0011	1.931e-07	7372	M00053.metal.pos.txt.gz	0.00375708	27.7941
rs1000137	T	C	T	C	-0.005	0.030036	0.475	0.300885	0.0290332	12501	JIA	TRUE	reported	textfile	0.001	5.733e-07	5592	M00054.metal.pos.txt.gz	0.00445077	24.9911
rs10007704	T	C	T	C	-0.0044	0.0434581	0.6418	0.151538	0.0303029	12501	JIA	TRUE	reported	textfile	0.0009	1.238e-06	7355	M00054.metal.pos.txt.gz	0.00323913	23.8947
rs1013667	A	G	A	G	-0.0041	0.0235005	0.6087	0.429755	0.0297621	12501	JIA	TRUE	reported	textfile	0.0009	5.673e-06	7355	M00054.metal.pos.txt.gz	0.00281369	20.7474
rs1015795	A	G	A	G	0.0043	0.00592619	0.5122	0.83798	0.028982	12501	JIA	TRUE	reported	textfile	0.0009	2.26e-06	7355	M00054.metal.pos.txt.gz	0.00309402	22.821
rs1015993	T	C	T	C	0.0041	0.0171049	0.4684	0.575043	0.0305097	12501	JIA	TRUE	reported	textfile	0.0009	7.309e-06	7355	M00054.metal.pos.txt.gz	0.00281369	20.7474
rs1016522	A	G	A	G	0.0058	-0.0115266	0.5803	0.697897	0.0296959	12501	JIA	TRUE	reported	textfile	0.0009	1.589e-10	7355	M00054.metal.pos.txt.gz	0.00561491	41.5196
rs10171387	A	G	A	G	0.008	0.0194319	0.9051	0.712686	0.0527676	12501	JIA	TRUE	reported	textfile	0.0018	5.141e-06	7355	M00054.metal.pos.txt.gz	0.00267847	19.7477
rs10225863	T	C	T	C	-0.004	0.0666869	0.3949	0.0253767	0.0298293	12501	JIA	TRUE	reported	textfile	0.0009	9.754e-06	7355	M00054.metal.pos.txt.gz	0.00267847	19.7477
rs10495209	T	C	T	C	0.004	0.00232737	0.4862	0.936896	0.0293949	12501	JIA	TRUE	reported	textfile	0.0009	8.02e-06	7355	M00054.metal.pos.txt.gz	0.00267847	19.7477
rs10498266	T	G	T	G	0.0043	0.00614101	0.4674	0.832973	0.0291208	12501	JIA	TRUE	reported	textfile	0.0009	2.348e-06	7355	M00054.metal.pos.txt.gz	0.00309402	22.821
rs10750415	T	G	T	G	0.0042	-0.0107409	0.3959	0.720379	0.0300066	12501	JIA	TRUE	reported	textfile	0.0009	2.767e-06	7355	M00054.metal.pos.txt.gz	0.00295221	21.7719
rs10784496	A	G	A	G	0.0045	-0.0272985	0.5375	0.347985	0.0290873	12501	JIA	TRUE	reported	textfile	0.0009	5.085e-07	7355	M00054.metal.pos.txt.gz	0.00338753	24.9932
rs10805503	T	C	T	C	0.0043	-0.04605	0.6272	0.124796	0.0300008	12501	JIA	TRUE	reported	textfile	0.0009	1.996e-06	7355	M00054.metal.pos.txt.gz	0.00309402	22.821
rs10822056	T	C	T	C	0.0042	-0.0388702	0.5141	0.180753	0.0290415	12501	JIA	TRUE	reported	textfile	0.0009	2.651e-06	7355	M00054.metal.pos.txt.gz	0.00295221	21.7719
rs10836364	T	C	T	C	0.005	-0.0343971	0.607	0.248585	0.0298122	12501	JIA	TRUE	reported	textfile	0.001	5.733e-07	5592	M00054.metal.pos.txt.gz	0.00445077	24.9911
rs10846667	T	C	T	C	0.0045	-0.0171752	0.4861	0.56233	0.0296447	12501	JIA	TRUE	reported	textfile	0.0009	1.651e-06	7355	M00054.metal.pos.txt.gz	0.00338753	24.9932
rs10881004	T	C	T	C	0.0041	-0.0308027	0.4824	0.284531	0.0287822	12501	JIA	TRUE	reported	textfile	0.0009	3.392e-06	7355	M00054.metal.pos.txt.gz	0.00281369	20.7474
rs10900784	A	C	A	C	-0.0044	-0.0394199	0.4158	0.178646	0.02931	12501	JIA	TRUE	reported	textfile	0.0009	9.744e-07	7355	M00054.metal.pos.txt.gz	0.00323913	23.8947
rs10927101	A	C	A	C	-0.0046	0.0535352	0.3738	0.0779336	0.0303693	12501	JIA	TRUE	reported	textfile	0.0009	2.721e-07	7355	M00054.metal.pos.txt.gz	0.00353923	26.1164
rs10931041	T	C	T	C	-0.0042	-0.0353029	0.5756	0.267467	0.0318355	12501	JIA	TRUE	reported	textfile	0.0009	3.362e-06	7355	M00054.metal.pos.txt.gz	0.00295221	21.7719
rs11678851	T	C	T	C	0.0041	0.00736565	0.4138	0.804025	0.0296833	12501	JIA	TRUE	reported	textfile	0.0009	5.943e-06	7355	M00054.metal.pos.txt.gz	0.00281369	20.7474
rs11720862	T	G	T	G	-0.0046	0.00112536	0.6034	0.969752	0.0296773	12501	JIA	TRUE	reported	textfile	0.0009	3.583e-07	7355	M00054.metal.pos.txt.gz	0.00353923	26.1164
rs11729831	T	G	T	G	0.004	0.0420286	0.6133	0.161213	0.0299989	12501	JIA	TRUE	reported	textfile	0.0009	8.61e-06	7355	M00054.metal.pos.txt.gz	0.00267847	19.7477
rs1179636	A	C	A	C	-0.0045	0.0254306	0.5356	0.400955	0.0302771	12501	JIA	TRUE	reported	textfile	0.001	1.825e-06	7355	M00054.metal.pos.txt.gz	0.00274567	20.2445
rs11802417	T	C	T	C	-0.0041	0.0366459	0.5816	0.210742	0.029281	12501	JIA	TRUE	reported	textfile	0.0009	4.469e-06	7355	M00054.metal.pos.txt.gz	0.00281369	20.7474
rs11804149	T	C	T	C	0.0041	-0.0130098	0.4678	0.654202	0.0290443	12501	JIA	TRUE	reported	textfile	0.0009	4.612e-06	7355	M00054.metal.pos.txt.gz	0.00281369	20.7474
rs1220605	A	G	A	G	-0.0046	-0.006726	0.6312	0.840473	0.0334144	12501	JIA	TRUE	reported	textfile	0.0009	9.291e-07	7355	M00054.metal.pos.txt.gz	0.00353923	26.1164
rs12278762	T	C	T	C	0.0043	-0.0252774	0.5229	0.380384	0.0288164	12501	JIA	TRUE	reported	textfile	0.0009	1.557e-06	7355	M00054.metal.pos.txt.gz	0.00309402	22.821
rs12468084	T	C	T	C	-0.0044	0.0292993	0.5436	0.320385	0.0294858	12501	JIA	TRUE	reported	textfile	0.0009	1.246e-06	7355	M00054.metal.pos.txt.gz	0.00323913	23.8947
rs1249489	A	G	A	G	0.0042	0.0165892	0.3741	0.577964	0.0298174	12501	JIA	TRUE	reported	textfile	0.0009	3.683e-06	7355	M00054.metal.pos.txt.gz	0.00295221	21.7719
rs1260326	T	C	T	C	0.0042	0.0559614	0.404	0.0579364	0.0295127	12501	JIA	TRUE	reported	textfile	0.0009	2.742e-06	7355	M00054.metal.pos.txt.gz	0.00295221	21.7719
rs13001325	T	C	T	C	-0.004	0.00433416	0.3823	0.884874	0.0299329	12501	JIA	TRUE	reported	textfile	0.0009	7.447e-06	7355	M00054.metal.pos.txt.gz	0.00267847	19.7477
rs13008096	A	C	A	C	-0.0042	-0.0120015	0.4038	0.684383	0.0295248	12501	JIA	TRUE	reported	textfile	0.0009	3.316e-06	7355	M00054.metal.pos.txt.gz	0.00295221	21.7719
rs13056963	T	C	T	C	0.0043	-0.0333045	0.4376	0.261263	0.0296459	12501	JIA	TRUE	reported	textfile	0.0009	5.583e-06	7355	M00054.metal.pos.txt.gz	0.00309402	22.821
rs13122250	T	C	T	C	0.0062	0.00924273	0.5542	0.770156	0.0316325	12501	JIA	TRUE	reported	textfile	0.0009	8.949e-12	7355	M00054.metal.pos.txt.gz	0.00641095	47.4439
rs1330918	A	C	A	C	0.0042	0.0540275	0.6132	0.0672857	0.0295271	12501	JIA	TRUE	reported	textfile	0.0009	2.212e-06	7355	M00054.metal.pos.txt.gz	0.00295221	21.7719
rs1349704	A	G	A	G	0.0044	-0.0449696	0.4611	0.12149	0.0290398	12501	JIA	TRUE	reported	textfile	0.0009	8.312e-07	7355	M00054.metal.pos.txt.gz	0.00323913	23.8947
rs1373962	T	C	T	C	0.005	0.0304521	0.5973	0.320945	0.0306819	12501	JIA	TRUE	reported	textfile	0.0009	2.707e-08	7355	M00054.metal.pos.txt.gz	0.00417882	30.8558
rs1412972	T	G	T	G	0.0097	-0.00708307	0.5006	0.806692	0.0289466	12501	JIA	TRUE	reported	textfile	0.002	1.628e-06	1763	M00054.metal.pos.txt.gz	0.0131666	23.4958
rs1418942	A	C	A	C	-0.004	0.00965948	0.5751	0.741568	0.0292916	12501	JIA	TRUE	reported	textfile	0.0009	7.128e-06	7355	M00054.metal.pos.txt.gz	0.00267847	19.7477
rs1501803	T	C	T	C	0.0042	-0.0149041	0.4152	0.648553	0.0327013	12501	JIA	TRUE	reported	textfile	0.0009	4.567e-06	7355	M00054.metal.pos.txt.gz	0.00295221	21.7719
rs1519309	T	C	T	C	-0.0044	-0.0366369	0.6544	0.223345	0.0300874	12501	JIA	TRUE	reported	textfile	0.0009	1.206e-06	7355	M00054.metal.pos.txt.gz	0.00323913	23.8947
rs154246	T	C	T	C	-0.0049	-0.026912	0.6103	0.37406	0.0302753	12501	JIA	TRUE	reported	textfile	0.0009	6.698e-08	7355	M00054.metal.pos.txt.gz	0.004014	29.6339
rs1549225	T	C	T	C	0.0045	0.00840655	0.607	0.779586	0.0300389	12501	JIA	TRUE	reported	textfile	0.0009	6.057e-07	7355	M00054.metal.pos.txt.gz	0.00338753	24.9932
rs1663501	A	G	A	G	-0.0047	-0.0413233	0.4634	0.227683	0.0342551	12501	JIA	TRUE	reported	textfile	0.0009	2.435e-07	7355	M00054.metal.pos.txt.gz	0.0036942	27.2642
rs16823952	T	G	T	G	-0.0083	0.0604623	0.9069	0.237	0.0511301	12501	JIA	TRUE	reported	textfile	0.0018	5.079e-06	7355	M00054.metal.pos.txt.gz	0.00288254	21.2566
rs16836288	A	C	A	C	0.0131	0.079759	0.044	0.240159	0.0679036	12501	JIA	TRUE	reported	textfile	0.0029	5.601e-06	7355	M00054.metal.pos.txt.gz	0.00276669	20.3999
rs1697901	A	G	A	G	0.0049	0.0624317	0.3501	0.0553858	0.032587	12501	JIA	TRUE	reported	textfile	0.0009	6.309e-08	7355	M00054.metal.pos.txt.gz	0.004014	29.6339
rs17114354	A	G	A	G	0.0248	0.101237	0.9874	0.421777	0.12602	12501	JIA	TRUE	reported	textfile	0.0053	3.515e-06	7355	M00054.metal.pos.txt.gz	0.0029681	21.8894
rs17698249	A	C	A	C	-0.0041	0.0254914	0.5682	0.385893	0.029399	12501	JIA	TRUE	reported	textfile	0.0009	5.503e-06	7355	M00054.metal.pos.txt.gz	0.00281369	20.7474
rs17744500	T	C	T	C	-0.0041	-0.0379243	0.4582	0.242159	0.0324248	12501	JIA	TRUE	reported	textfile	0.0009	4.157e-06	7355	M00054.metal.pos.txt.gz	0.00281369	20.7474
rs1790398	T	C	T	C	0.0048	-0.0547986	0.5227	0.0572083	0.0288153	12501	JIA	TRUE	reported	textfile	0.0009	5.788e-08	7355	M00054.metal.pos.txt.gz	0.00385246	28.4367
rs1871053	A	G	A	G	-0.0044	-0.0225229	0.4514	0.439085	0.0291092	12501	JIA	TRUE	reported	textfile	0.0009	7.679e-07	7355	M00054.metal.pos.txt.gz	0.00323913	23.8947
rs1995960	A	G	A	G	-0.0047	-0.00345377	0.5949	0.906542	0.0294184	12501	JIA	TRUE	reported	textfile	0.0009	1.629e-07	7355	M00054.metal.pos.txt.gz	0.0036942	27.2642
rs1997238	A	G	A	G	0.0045	-0.0225063	0.5117	0.447272	0.0296147	12501	JIA	TRUE	reported	textfile	0.0009	6.07e-07	7355	M00054.metal.pos.txt.gz	0.00338753	24.9932
rs201262	T	G	T	G	0.0047	0.0169606	0.5563	0.561739	0.0292293	12501	JIA	TRUE	reported	textfile	0.0009	1.359e-07	7355	M00054.metal.pos.txt.gz	0.0036942	27.2642
rs2063601	A	C	A	C	-0.0107	-0.0188395	0.2487	0.579858	0.0340314	12501	JIA	TRUE	reported	textfile	0.0023	5.241e-06	1763	M00054.metal.pos.txt.gz	0.0121272	21.6182
rs2091289	A	G	A	G	0.0043	0.0109798	0.5943	0.710804	0.0296137	12501	JIA	TRUE	reported	textfile	0.0009	1.499e-06	7355	M00054.metal.pos.txt.gz	0.00309402	22.821
rs2111118	T	C	T	C	0.0051	-0.0210754	0.6207	0.485643	0.0302263	12501	JIA	TRUE	reported	textfile	0.0009	1.212e-08	7355	M00054.metal.pos.txt.gz	0.00434691	32.1024
rs2126498	T	G	T	G	-0.0042	-0.0240034	0.6176	0.415596	0.029485	12501	JIA	TRUE	reported	textfile	0.0009	2.837e-06	7355	M00054.metal.pos.txt.gz	0.00295221	21.7719
rs2178260	T	C	T	C	0.0042	-0.0157423	0.4251	0.587294	0.029004	12501	JIA	TRUE	reported	textfile	0.0009	3.588e-06	7355	M00054.metal.pos.txt.gz	0.00295221	21.7719
rs2216061	A	C	A	C	0.0043	-0.0755813	0.512	0.0104722	0.0295259	12501	JIA	TRUE	reported	textfile	0.0009	2.211e-06	7355	M00054.metal.pos.txt.gz	0.00309402	22.821
rs2230532	T	C	T	C	0.005	-0.0374366	0.349	0.21479	0.0301786	12501	JIA	TRUE	reported	textfile	0.001	5.733e-07	5592	M00054.metal.pos.txt.gz	0.00445077	24.9911
rs2349729	A	G	A	G	-0.0041	0.0543409	0.5141	0.0671127	0.0296795	12501	JIA	TRUE	reported	textfile	0.0009	6.448e-06	7355	M00054.metal.pos.txt.gz	0.00281369	20.7474
rs2383131	T	C	T	C	-0.0043	-0.0202634	0.4403	0.52471	0.0318554	12501	JIA	TRUE	reported	textfile	0.0009	3.054e-06	7355	M00054.metal.pos.txt.gz	0.00309402	22.821
rs2432	T	C	T	C	0.0046	0.0502362	0.4713	0.0998265	0.0305258	12501	JIA	TRUE	reported	textfile	0.0009	4.278e-07	7355	M00054.metal.pos.txt.gz	0.00353923	26.1164
rs2484178	T	C	T	C	0.0043	0.00169765	0.6063	0.954264	0.0296039	12501	JIA	TRUE	reported	textfile	0.0009	1.745e-06	7355	M00054.metal.pos.txt.gz	0.00309402	22.821
rs2505644	T	C	T	C	0.005	0.00949794	0.558	0.744202	0.0291085	12501	JIA	TRUE	reported	textfile	0.001	5.733e-07	5592	M00054.metal.pos.txt.gz	0.00445077	24.9911
rs2510595	A	G	A	G	-0.0045	-0.0252361	0.6113	0.396662	0.0297737	12501	JIA	TRUE	reported	textfile	0.0009	4.989e-07	7355	M00054.metal.pos.txt.gz	0.00338753	24.9932
rs2520117	A	G	A	G	0.0045	-0.00737523	0.4545	0.804037	0.0297228	12501	JIA	TRUE	reported	textfile	0.0009	5.056e-07	7355	M00054.metal.pos.txt.gz	0.00338753	24.9932
rs2580344	T	C	T	C	0.0044	-0.0167279	0.6238	0.578124	0.0300795	12501	JIA	TRUE	reported	textfile	0.0009	7.984e-07	7355	M00054.metal.pos.txt.gz	0.00323913	23.8947
rs2604365	T	G	T	G	0.0044	0.000602042	0.6371	0.983991	0.0300105	12501	JIA	TRUE	reported	textfile	0.0009	1.452e-06	7355	M00054.metal.pos.txt.gz	0.00323913	23.8947
rs2658761	T	C	T	C	-0.0048	0.0057307	0.4343	0.843976	0.0291179	12501	JIA	TRUE	reported	textfile	0.0009	6.749e-08	7355	M00054.metal.pos.txt.gz	0.00385246	28.4367
rs2662269	A	C	A	C	0.0045	0.00262484	0.417	0.929463	0.0296509	12501	JIA	TRUE	reported	textfile	0.0009	7.116e-07	7355	M00054.metal.pos.txt.gz	0.00338753	24.9932
rs2688858	T	C	T	C	0.0043	-0.0518758	0.5742	0.0810414	0.0297339	12501	JIA	TRUE	reported	textfile	0.0009	2.837e-06	7355	M00054.metal.pos.txt.gz	0.00309402	22.821
rs2717586	A	G	A	G	0.0043	0.0688625	0.3962	0.0192448	0.029419	12501	JIA	TRUE	reported	textfile	0.0009	2.314e-06	7355	M00054.metal.pos.txt.gz	0.00309402	22.821
rs2722407	A	G	A	G	0.0041	0.0244153	0.587	0.410331	0.0296549	12501	JIA	TRUE	reported	textfile	0.0009	6.472e-06	7355	M00054.metal.pos.txt.gz	0.00281369	20.7474
rs2769419	A	G	A	G	0.004	0.020248	0.4777	0.483879	0.0289225	12501	JIA	TRUE	reported	textfile	0.0009	6.163e-06	7355	M00054.metal.pos.txt.gz	0.00267847	19.7477
rs2798184	T	C	T	C	-0.0049	-0.0155653	0.4314	0.593143	0.0291329	12501	JIA	TRUE	reported	textfile	0.0009	6.371e-08	7355	M00054.metal.pos.txt.gz	0.004014	29.6339
rs2813760	A	G	A	G	0.0044	0.0102328	0.5775	0.732026	0.0298832	12501	JIA	TRUE	reported	textfile	0.0009	1.187e-06	7355	M00054.metal.pos.txt.gz	0.00323913	23.8947
rs2834164	A	C	A	C	-0.0045	0.0209326	0.5041	0.471761	0.0290893	12501	JIA	TRUE	reported	textfile	0.0009	4.761e-07	7355	M00054.metal.pos.txt.gz	0.00338753	24.9932
rs284191	A	G	A	G	-0.006	0.00260927	0.615	0.932321	0.0307224	12501	JIA	TRUE	reported	textfile	0.001	1.973e-09	5592	M00054.metal.pos.txt.gz	0.00639659	35.9871
rs2868072	A	G	A	G	0.004	0.0177072	0.4829	0.544941	0.0292509	12501	JIA	TRUE	reported	textfile	0.0009	9.036e-06	7355	M00054.metal.pos.txt.gz	0.00267847	19.7477
rs295142	A	G	A	G	-0.0048	0.101584	0.5909	0.000621632	0.0296857	12501	JIA	TRUE	reported	textfile	0.0009	1.538e-07	7355	M00054.metal.pos.txt.gz	0.00385246	28.4367
rs2966079	T	C	T	C	-0.0042	-0.019092	0.5425	0.509911	0.0289722	12501	JIA	TRUE	reported	textfile	0.0009	2.525e-06	7355	M00054.metal.pos.txt.gz	0.00295221	21.7719
rs2970335	A	C	A	C	0.0044	-0.0396052	0.4039	0.182292	0.029695	12501	JIA	TRUE	reported	textfile	0.0009	1.023e-06	7355	M00054.metal.pos.txt.gz	0.00323913	23.8947
rs2977272	T	C	T	C	0.005	0.0027583	0.341	0.943038	0.038604	12501	JIA	TRUE	reported	textfile	0.001	5.733e-07	5592	M00054.metal.pos.txt.gz	0.00445077	24.9911
rs341973	T	C	T	C	0.005	-0.0119025	0.493	0.701827	0.0310885	12501	JIA	TRUE	reported	textfile	0.001	5.733e-07	5592	M00054.metal.pos.txt.gz	0.00445077	24.9911
rs3742929	T	C	T	C	-0.0044	0.0281202	0.512	0.333898	0.0291012	12501	JIA	TRUE	reported	textfile	0.0009	1.01e-06	7355	M00054.metal.pos.txt.gz	0.00323913	23.8947
rs3751181	A	G	A	G	0.0041	0.0213037	0.6085	0.474049	0.0297577	12501	JIA	TRUE	reported	textfile	0.0009	5.185e-06	7355	M00054.metal.pos.txt.gz	0.00281369	20.7474
rs3772343	A	C	A	C	0.028	-0.113397	0.987	0.25158	0.0989055	12501	JIA	TRUE	reported	textfile	0.006	3.061e-06	5592	M00054.metal.pos.txt.gz	0.00387934	21.77
rs3773729	T	C	T	C	0.004	0.034704	0.6291	0.252561	0.0303318	12501	JIA	TRUE	reported	textfile	0.0009	8.571e-06	7355	M00054.metal.pos.txt.gz	0.00267847	19.7477
rs3780494	T	C	T	C	-0.023	-0.262933	0.9855	0.0301135	0.121246	12501	JIA	TRUE	reported	textfile	0.0051	7.022e-06	7355	M00054.metal.pos.txt.gz	0.00275761	20.3328
rs38271	A	G	A	G	-0.0051	-0.0109105	0.5925	0.710389	0.029382	12501	JIA	TRUE	reported	textfile	0.0009	1.185e-08	7355	M00054.metal.pos.txt.gz	0.00434691	32.1024
rs3927971	T	C	T	C	0.0042	0.0692699	0.5178	0.0717878	0.0384735	12501	JIA	TRUE	reported	textfile	0.0009	8.977e-06	7355	M00054.metal.pos.txt.gz	0.00295221	21.7719
rs4063769	T	C	T	C	-0.0043	-0.0106537	0.5301	0.711924	0.0288507	12501	JIA	TRUE	reported	textfile	0.0009	1.297e-06	7355	M00054.metal.pos.txt.gz	0.00309402	22.821
rs4144737	A	G	A	G	0.004	-0.0173164	0.5818	0.55004	0.0289717	12501	JIA	TRUE	reported	textfile	0.0009	9.859e-06	7355	M00054.metal.pos.txt.gz	0.00267847	19.7477
rs42162	T	C	T	C	0.004	0.0178136	0.5492	0.540063	0.029073	12501	JIA	TRUE	reported	textfile	0.0009	8.217e-06	7355	M00054.metal.pos.txt.gz	0.00267847	19.7477
rs428185	T	C	T	C	-0.0045	0.0108895	0.5851	0.710936	0.0293835	12501	JIA	TRUE	reported	textfile	0.0009	6.254e-07	7355	M00054.metal.pos.txt.gz	0.00338753	24.9932
rs4306882	T	G	T	G	-0.0057	-0.033429	0.6153	0.258817	0.0296041	12501	JIA	TRUE	reported	textfile	0.0009	2.52e-10	7355	M00054.metal.pos.txt.gz	0.005424	40.1002
rs430727	T	C	T	C	0.0041	-0.0048829	0.4628	0.867445	0.0292558	12501	JIA	TRUE	reported	textfile	0.0009	5.128e-06	7355	M00054.metal.pos.txt.gz	0.00281369	20.7474
rs4611118	A	G	A	G	-0.0044	0.0295584	0.609	0.339006	0.0309147	12501	JIA	TRUE	reported	textfile	0.0009	9.406e-07	7355	M00054.metal.pos.txt.gz	0.00323913	23.8947
rs4615256	A	G	A	G	0.0049	0.0558557	0.5327	0.0536868	0.0289505	12501	JIA	TRUE	reported	textfile	0.0009	4.988e-08	7355	M00054.metal.pos.txt.gz	0.004014	29.6339
rs4684599	T	C	T	C	-0.0042	-0.0387635	0.6319	0.197766	0.0300975	12501	JIA	TRUE	reported	textfile	0.0009	2.889e-06	7355	M00054.metal.pos.txt.gz	0.00295221	21.7719
rs4686980	T	C	T	C	0.005	-0.0065939	0.361	0.870779	0.0405429	12501	JIA	TRUE	reported	textfile	0.001	5.733e-07	5592	M00054.metal.pos.txt.gz	0.00445077	24.9911
rs4695289	A	G	A	G	-0.0045	-0.0124335	0.3489	0.702941	0.0326036	12501	JIA	TRUE	reported	textfile	0.0009	7.948e-07	7355	M00054.metal.pos.txt.gz	0.00338753	24.9932
rs4702007	A	G	A	G	-0.0041	0.0419169	0.3929	0.158315	0.029712	12501	JIA	TRUE	reported	textfile	0.0009	6.109e-06	7355	M00054.metal.pos.txt.gz	0.00281369	20.7474
rs4751282	T	C	T	C	0.0045	-0.0190118	0.5421	0.527641	0.0301003	12501	JIA	TRUE	reported	textfile	0.0009	7.405e-07	7355	M00054.metal.pos.txt.gz	0.00338753	24.9932
rs4755291	A	G	A	G	-0.0041	0.0315557	0.4644	0.279937	0.0292058	12501	JIA	TRUE	reported	textfile	0.0009	5.253e-06	7355	M00054.metal.pos.txt.gz	0.00281369	20.7474
rs4870304	A	G	A	G	0.0041	0.0435715	0.5823	0.155566	0.0306812	12501	JIA	TRUE	reported	textfile	0.0009	8.313e-06	7355	M00054.metal.pos.txt.gz	0.00281369	20.7474
rs4880888	A	G	A	G	-0.0046	-0.0424655	0.4785	0.142383	0.0289477	12501	JIA	TRUE	reported	textfile	0.0009	3.243e-07	7355	M00054.metal.pos.txt.gz	0.00353923	26.1164
rs4926571	T	C	T	C	-0.0048	-0.020923	0.5231	0.478839	0.0295447	12501	JIA	TRUE	reported	textfile	0.0009	9.025e-08	7355	M00054.metal.pos.txt.gz	0.00385246	28.4367
rs4958379	A	G	A	G	-0.005	-0.0143164	0.433	0.624726	0.0292671	12501	JIA	TRUE	reported	textfile	0.0009	2.176e-08	7355	M00054.metal.pos.txt.gz	0.00417882	30.8558
rs4972588	A	G	A	G	-0.0046	-0.0408427	0.5138	0.195816	0.0315739	12501	JIA	TRUE	reported	textfile	0.0009	3.744e-07	7355	M00054.metal.pos.txt.gz	0.00353923	26.1164
rs4989308	A	G	A	G	-0.0045	0.0364074	0.3746	0.314044	0.0361626	12501	JIA	TRUE	reported	textfile	0.0009	8.432e-07	7355	M00054.metal.pos.txt.gz	0.00338753	24.9932
rs502654	T	C	T	C	-0.0046	0.0503177	0.559	0.0868254	0.0293846	12501	JIA	TRUE	reported	textfile	0.0009	2.597e-07	7355	M00054.metal.pos.txt.gz	0.00353923	26.1164
rs575257	A	G	A	G	-0.0042	-0.00609602	0.6005	0.838566	0.0299229	12501	JIA	TRUE	reported	textfile	0.0009	3.511e-06	7355	M00054.metal.pos.txt.gz	0.00295221	21.7719
rs5997110	T	C	T	C	-0.005	0.0387269	0.523	0.181856	0.0290076	12501	JIA	TRUE	reported	textfile	0.001	5.733e-07	5592	M00054.metal.pos.txt.gz	0.00445077	24.9911
rs6001129	T	C	T	C	-0.009	-0.039783	0.134	0.372709	0.0446292	12501	JIA	TRUE	reported	textfile	0.002	6.795e-06	5592	M00054.metal.pos.txt.gz	0.00360818	20.2428
rs603446	T	C	T	C	0.0051	0.0273651	0.4448	0.348	0.0291592	12501	JIA	TRUE	reported	textfile	0.0009	1.383e-08	7355	M00054.metal.pos.txt.gz	0.00434691	32.1024
rs6077611	T	G	T	G	-0.0041	-0.0307783	0.4794	0.290073	0.0290922	12501	JIA	TRUE	reported	textfile	0.0009	5.321e-06	7355	M00054.metal.pos.txt.gz	0.00281369	20.7474
rs6110544	T	C	T	C	0.004	-0.00766814	0.4394	0.796519	0.0297378	12501	JIA	TRUE	reported	textfile	0.0009	7.011e-06	7355	M00054.metal.pos.txt.gz	0.00267847	19.7477
rs6130271	T	C	T	C	-0.004	0.0422169	0.5352	0.145849	0.0290281	12501	JIA	TRUE	reported	textfile	0.0009	7.398e-06	7355	M00054.metal.pos.txt.gz	0.00267847	19.7477
rs6435723	T	C	T	C	-0.008	-0.0768271	0.8977	0.131754	0.0509729	12501	JIA	TRUE	reported	textfile	0.0018	6.907e-06	7355	M00054.metal.pos.txt.gz	0.00267847	19.7477
rs6454864	T	C	T	C	0.004	-0.0853103	0.3705	0.00461682	0.0301171	12501	JIA	TRUE	reported	textfile	0.0009	8.872e-06	7355	M00054.metal.pos.txt.gz	0.00267847	19.7477
rs6480970	A	G	A	G	-0.0049	-0.0156073	0.6159	0.602524	0.0299695	12501	JIA	TRUE	reported	textfile	0.0009	4.287e-08	7355	M00054.metal.pos.txt.gz	0.004014	29.6339
rs6517254	T	C	T	C	-0.0042	-0.0767239	0.3971	0.0111936	0.0302469	12501	JIA	TRUE	reported	textfile	0.0009	3.119e-06	7355	M00054.metal.pos.txt.gz	0.00295221	21.7719
rs6537156	T	C	T	C	0.004	0.0245188	0.4485	0.397944	0.0290062	12501	JIA	TRUE	reported	textfile	0.0009	8.091e-06	7355	M00054.metal.pos.txt.gz	0.00267847	19.7477
rs6586235	A	C	A	C	0.0043	-0.0262675	0.4598	0.376464	0.0297002	12501	JIA	TRUE	reported	textfile	0.0009	1.622e-06	7355	M00054.metal.pos.txt.gz	0.00309402	22.821
rs6685230	T	C	T	C	-0.0042	0.00684182	0.3976	0.852812	0.0368802	12501	JIA	TRUE	reported	textfile	0.0009	7.78e-06	7355	M00054.metal.pos.txt.gz	0.00295221	21.7719
rs6730726	A	G	A	G	-0.004	0.0250345	0.5312	0.391446	0.0292118	12501	JIA	TRUE	reported	textfile	0.0009	7.167e-06	7355	M00054.metal.pos.txt.gz	0.00267847	19.7477
rs6747650	A	G	A	G	-0.0041	-0.0695365	0.5825	0.0177056	0.029319	12501	JIA	TRUE	reported	textfile	0.0009	4.362e-06	7355	M00054.metal.pos.txt.gz	0.00281369	20.7474
rs6759991	T	G	T	G	0.0076	-0.0176464	0.8623	0.662231	0.040396	12501	JIA	TRUE	reported	textfile	0.0016	2.521e-06	7355	M00054.metal.pos.txt.gz	0.00305826	22.5564
rs6819555	A	G	A	G	-0.0043	-0.0166033	0.5862	0.622582	0.0337329	12501	JIA	TRUE	reported	textfile	0.0009	3.693e-06	7355	M00054.metal.pos.txt.gz	0.00309402	22.821
rs682359	T	G	T	G	0.0044	0.0551133	0.5812	0.0692508	0.0303357	12501	JIA	TRUE	reported	textfile	0.0009	6.54e-07	7355	M00054.metal.pos.txt.gz	0.00323913	23.8947
rs6826247	T	C	T	C	0.0048	0.0150301	0.5071	0.605075	0.0290652	12501	JIA	TRUE	reported	textfile	0.0009	8.797e-08	7355	M00054.metal.pos.txt.gz	0.00385246	28.4367
rs688627	T	C	T	C	0.0042	0.0453566	0.5878	0.123213	0.0294251	12501	JIA	TRUE	reported	textfile	0.0009	3.615e-06	7355	M00054.metal.pos.txt.gz	0.00295221	21.7719
rs6910731	A	G	A	G	0.0041	-0.0110682	0.4497	0.713539	0.0301492	12501	JIA	TRUE	reported	textfile	0.0009	6.679e-06	7355	M00054.metal.pos.txt.gz	0.00281369	20.7474
rs6935961	A	G	A	G	-0.0056	-0.0695375	0.5578	0.0161236	0.0289004	12501	JIA	TRUE	reported	textfile	0.0009	3.753e-10	7355	M00054.metal.pos.txt.gz	0.00523635	38.7055
rs699856	T	C	T	C	0.004	-0.0125783	0.3661	0.679083	0.0304029	12501	JIA	TRUE	reported	textfile	0.0009	8.012e-06	7355	M00054.metal.pos.txt.gz	0.00267847	19.7477
rs7006068	T	C	T	C	0.0045	0.0195421	0.6264	0.509753	0.0296441	12501	JIA	TRUE	reported	textfile	0.0009	4.801e-07	7355	M00054.metal.pos.txt.gz	0.00338753	24.9932
rs7009696	T	C	T	C	0.0041	0.00383482	0.6243	0.897734	0.0298373	12501	JIA	TRUE	reported	textfile	0.0009	6.166e-06	7355	M00054.metal.pos.txt.gz	0.00281369	20.7474
rs710580	A	C	A	C	-0.005	-0.0242382	0.3566	0.415423	0.0297626	12501	JIA	TRUE	reported	textfile	0.0009	3.574e-08	7355	M00054.metal.pos.txt.gz	0.00417882	30.8558
rs7109477	A	G	A	G	-0.0047	0.0359006	0.4588	0.217587	0.0291172	12501	JIA	TRUE	reported	textfile	0.0009	1.887e-07	7355	M00054.metal.pos.txt.gz	0.0036942	27.2642
rs719564	A	G	A	G	0.0044	0.0130604	0.6101	0.665214	0.0301821	12501	JIA	TRUE	reported	textfile	0.0009	1.276e-06	7355	M00054.metal.pos.txt.gz	0.00323913	23.8947
rs7230740	A	C	A	C	0.0044	0.0162489	0.6655	0.594289	0.0305069	12501	JIA	TRUE	reported	textfile	0.0009	1.559e-06	7355	M00054.metal.pos.txt.gz	0.00323913	23.8947
rs7246393	A	G	A	G	0.0043	0.02538	0.5222	0.389834	0.0295145	12501	JIA	TRUE	reported	textfile	0.0009	1.554e-06	7355	M00054.metal.pos.txt.gz	0.00309402	22.821
rs7463805	T	C	T	C	-0.0053	-0.0565334	0.5213	0.0514291	0.029023	12501	JIA	TRUE	reported	textfile	0.0009	4.596e-09	7355	M00054.metal.pos.txt.gz	0.0046929	34.6696
rs7505177	T	G	T	G	-0.0043	-0.0384466	0.4132	0.191162	0.0294121	12501	JIA	TRUE	reported	textfile	0.0009	5.859e-06	7355	M00054.metal.pos.txt.gz	0.00309402	22.821
rs7584842	T	C	T	C	-0.005	0.0389941	0.5377	0.194087	0.0300282	12501	JIA	TRUE	reported	textfile	0.0009	4.15e-08	7355	M00054.metal.pos.txt.gz	0.00417882	30.8558
rs7594598	A	C	A	C	0.004	-0.00506076	0.4257	0.86654	0.030116	12501	JIA	TRUE	reported	textfile	0.0009	9.497e-06	7355	M00054.metal.pos.txt.gz	0.00267847	19.7477
rs7638383	A	G	A	G	0.0047	0.0575468	0.3984	0.0528515	0.0297225	12501	JIA	TRUE	reported	textfile	0.0009	1.641e-07	7355	M00054.metal.pos.txt.gz	0.0036942	27.2642
rs7810390	A	G	A	G	-0.0045	-0.00675002	0.5928	0.820317	0.0297178	12501	JIA	TRUE	reported	textfile	0.0009	5.611e-07	7355	M00054.metal.pos.txt.gz	0.00338753	24.9932
rs7843149	T	C	T	C	-0.0041	0.00494318	0.3896	0.867264	0.0295759	12501	JIA	TRUE	reported	textfile	0.0009	6.554e-06	7355	M00054.metal.pos.txt.gz	0.00281369	20.7474
rs8006663	A	G	A	G	-0.0046	-0.0272929	0.4556	0.352733	0.0293694	12501	JIA	TRUE	reported	textfile	0.0009	3.016e-07	7355	M00054.metal.pos.txt.gz	0.00353923	26.1164
rs8021242	T	C	T	C	0.0049	0.041419	0.5899	0.162469	0.0296526	12501	JIA	TRUE	reported	textfile	0.0009	5.183e-08	7355	M00054.metal.pos.txt.gz	0.004014	29.6339
rs8088963	A	G	A	G	0.0044	0.00504644	0.6387	0.886277	0.0352868	12501	JIA	TRUE	reported	textfile	0.0009	8.287e-07	7355	M00054.metal.pos.txt.gz	0.00323913	23.8947
rs8110890	T	G	T	G	0.0045	-0.0105779	0.4741	0.721004	0.02962	12501	JIA	TRUE	reported	textfile	0.0009	7.505e-07	7355	M00054.metal.pos.txt.gz	0.00338753	24.9932
rs860916	A	G	A	G	-0.0047	-0.0279526	0.4232	0.342591	0.029453	12501	JIA	TRUE	reported	textfile	0.0009	1.512e-07	7355	M00054.metal.pos.txt.gz	0.0036942	27.2642
rs875184	T	C	T	C	-0.0041	-0.031864	0.403	0.275547	0.0292229	12501	JIA	TRUE	reported	textfile	0.0009	5.689e-06	7355	M00054.metal.pos.txt.gz	0.00281369	20.7474
rs875283	A	G	A	G	-0.0043	0.0477853	0.4896	0.100818	0.0291215	12501	JIA	TRUE	reported	textfile	0.0009	2.341e-06	7355	M00054.metal.pos.txt.gz	0.00309402	22.821
rs881562	T	G	T	G	0.0044	0.0659064	0.4978	0.0360686	0.031442	12501	JIA	TRUE	reported	textfile	0.0009	1.451e-06	7355	M00054.metal.pos.txt.gz	0.00323913	23.8947
rs893922	A	G	A	G	0.0042	-0.039365	0.366	0.193064	0.0302442	12501	JIA	TRUE	reported	textfile	0.0009	3.945e-06	7355	M00054.metal.pos.txt.gz	0.00295221	21.7719
rs915281	T	C	T	C	-0.0041	-0.0403301	0.5076	0.16583	0.0291039	12501	JIA	TRUE	reported	textfile	0.0009	4.423e-06	7355	M00054.metal.pos.txt.gz	0.00281369	20.7474
rs928963	A	C	A	C	0.0042	-0.0322783	0.3985	0.282607	0.0300408	12501	JIA	TRUE	reported	textfile	0.0009	3.622e-06	7355	M00054.metal.pos.txt.gz	0.00295221	21.7719
rs9315440	A	G	A	G	0.0048	-0.0137271	0.5843	0.646669	0.0299455	12501	JIA	TRUE	reported	textfile	0.0009	6.712e-08	7355	M00054.metal.pos.txt.gz	0.00385246	28.4367
rs9330454	A	G	A	G	-0.0066	0.0108057	0.4006	0.722413	0.0304172	12501	JIA	TRUE	reported	textfile	0.0015	6.044e-06	7355	M00054.metal.pos.txt.gz	0.00262531	19.3547
rs937382	T	C	T	C	-0.0046	-0.00707901	0.4466	0.807507	0.0290547	12501	JIA	TRUE	reported	textfile	0.0009	2.312e-07	7355	M00054.metal.pos.txt.gz	0.00353923	26.1164
rs938040	T	C	T	C	0.0074	-0.0376732	0.107	0.412836	0.0460041	12501	JIA	TRUE	reported	textfile	0.0017	9.124e-06	7355	M00054.metal.pos.txt.gz	0.0025696	18.9429
rs9464137	A	C	A	C	0.0041	0.000827368	0.5592	0.977351	0.0291429	12501	JIA	TRUE	reported	textfile	0.0009	4.445e-06	7355	M00054.metal.pos.txt.gz	0.00281369	20.7474
rs9511152	A	G	A	G	-0.005	0.00624944	0.559	0.832198	0.0294952	12501	JIA	TRUE	reported	textfile	0.0009	2.985e-08	7355	M00054.metal.pos.txt.gz	0.00417882	30.8558
rs9517869	T	C	T	C	-0.0046	0.00907085	0.3661	0.764431	0.0302695	12501	JIA	TRUE	reported	textfile	0.0009	3.457e-07	7355	M00054.metal.pos.txt.gz	0.00353923	26.1164
rs9523030	T	G	T	G	0.0043	-0.0321995	0.6269	0.287161	0.0302523	12501	JIA	TRUE	reported	textfile	0.0009	5.647e-06	7355	M00054.metal.pos.txt.gz	0.00309402	22.821
rs9541214	T	C	T	C	-0.0042	-0.0542762	0.653	0.077331	0.0307273	12501	JIA	TRUE	reported	textfile	0.0009	3.797e-06	7355	M00054.metal.pos.txt.gz	0.00295221	21.7719
rs9543391	T	G	T	G	0.0041	-0.00780727	0.3993	0.790071	0.0293265	12501	JIA	TRUE	reported	textfile	0.0009	6.39e-06	7355	M00054.metal.pos.txt.gz	0.00281369	20.7474
rs9610322	A	G	A	G	-0.0043	-0.0122605	0.5195	0.674503	0.0291933	12501	JIA	TRUE	reported	textfile	0.0009	1.119e-06	7355	M00054.metal.pos.txt.gz	0.00309402	22.821
rs9649963	T	C	T	C	0.0041	0.0239524	0.634	0.437782	0.0308689	12501	JIA	TRUE	reported	textfile	0.0009	5.841e-06	7355	M00054.metal.pos.txt.gz	0.00281369	20.7474
rs972459	T	C	T	C	0.005	0.0144786	0.5787	0.624947	0.0296177	12501	JIA	TRUE	reported	textfile	0.0009	1.969e-08	7355	M00054.metal.pos.txt.gz	0.00417882	30.8558
rs993927	T	G	T	G	0.0042	0.0142934	0.3773	0.637268	0.0303131	12501	JIA	TRUE	reported	textfile	0.0009	2.636e-06	7355	M00054.metal.pos.txt.gz	0.00295221	21.7719
rs9948912	A	G	A	G	0.004	0.01138	0.3616	0.727168	0.0326174	12501	JIA	TRUE	reported	textfile	0.0009	9.579e-06	7355	M00054.metal.pos.txt.gz	0.00267847	19.7477
rs9950125	A	G	A	G	-0.004	0.0210315	0.4521	0.470155	0.0291203	12501	JIA	TRUE	reported	textfile	0.0009	7.715e-06	7355	M00054.metal.pos.txt.gz	0.00267847	19.7477
rs9989564	A	G	A	G	-0.0042	-0.00128989	0.5142	0.96455	0.0290263	12501	JIA	TRUE	reported	textfile	0.0009	3.095e-06	7355	M00054.metal.pos.txt.gz	0.00295221	21.7719
rs1527683	T	C	T	C	0.0061	-0.046146	0.8	0.212886	0.037045	12501	JIA	TRUE	reported	textfile	0.0013	2.168e-06	7355	M00059.metal.pos.txt.gz	0.00298464	22.0118
rs2176664	T	C	T	C	-0.0059	-0.0320264	0.2846	0.315116	0.0318815	12501	JIA	TRUE	reported	textfile	0.0012	2.027e-06	7355	M00059.metal.pos.txt.gz	0.00327592	24.167
rs715	T	C	T	C	0.0059	0.0157791	0.7135	0.624416	0.0322288	12501	JIA	TRUE	reported	textfile	0.0012	1.651e-06	7355	M00059.metal.pos.txt.gz	0.00327592	24.167
rs10004285	A	G	A	G	0.005	0.00325391	0.374	0.913308	0.0298888	12501	JIA	TRUE	reported	textfile	0.001	5.733e-07	5589	M00060.metal.pos.txt.gz	0.00445315	24.9911
rs1003887	T	C	T	C	-0.005	-0.0192405	0.651	0.60819	0.0375309	12501	JIA	TRUE	reported	textfile	0.001	5.733e-07	5589	M00060.metal.pos.txt.gz	0.00445315	24.9911
rs10190188	T	C	T	C	0.005	-0.0814676	0.662	0.00741766	0.0304269	12501	JIA	TRUE	reported	textfile	0.001	5.733e-07	5589	M00060.metal.pos.txt.gz	0.00445315	24.9911
rs1025466	T	C	T	C	-0.0041	0.0036749	0.4062	0.904993	0.0307884	12501	JIA	TRUE	reported	textfile	0.0009	6.253e-06	7351	M00060.metal.pos.txt.gz	0.00281522	20.7474
rs10258601	A	G	A	G	0.0044	0.0305575	0.4382	0.292625	0.0290363	12501	JIA	TRUE	reported	textfile	0.0009	6.734e-07	7351	M00060.metal.pos.txt.gz	0.00324089	23.8947
rs1038555	T	C	T	C	-0.004	-0.0289573	0.4023	0.329311	0.0296845	12501	JIA	TRUE	reported	textfile	0.0009	7.988e-06	7351	M00060.metal.pos.txt.gz	0.00267993	19.7477
rs1043991	T	C	T	C	0.0048	-0.0384431	0.6375	0.198215	0.0298784	12501	JIA	TRUE	reported	textfile	0.0009	8.333e-08	7351	M00060.metal.pos.txt.gz	0.00385455	28.4367
rs10487377	A	G	A	G	0.0046	0.00764749	0.5764	0.795009	0.0294347	12501	JIA	TRUE	reported	textfile	0.0009	4.091e-07	7351	M00060.metal.pos.txt.gz	0.00354114	26.1163
rs10500907	A	G	A	G	0.0042	-0.0181509	0.3597	0.545417	0.0300193	12501	JIA	TRUE	reported	textfile	0.0009	3.547e-06	7351	M00060.metal.pos.txt.gz	0.00295381	21.7719
rs10736117	A	G	A	G	-0.004	0.0355027	0.6265	0.238812	0.0301392	12501	JIA	TRUE	reported	textfile	0.0009	8.497e-06	7351	M00060.metal.pos.txt.gz	0.00267993	19.7477
rs10763843	A	G	A	G	-0.0042	-0.0124043	0.4283	0.672285	0.0293236	12501	JIA	TRUE	reported	textfile	0.0009	3.451e-06	7351	M00060.metal.pos.txt.gz	0.00295381	21.7719
rs10763940	A	G	A	G	0.0048	-0.0124873	0.3654	0.676558	0.0299338	12501	JIA	TRUE	reported	textfile	0.0009	1.174e-07	7351	M00060.metal.pos.txt.gz	0.00385455	28.4367
rs10798580	A	G	A	G	-0.0042	-0.00841341	0.4216	0.78052	0.0301952	12501	JIA	TRUE	reported	textfile	0.0009	3.64e-06	7351	M00060.metal.pos.txt.gz	0.00295381	21.7719
rs10810580	T	C	T	C	0.0046	-0.00429414	0.5583	0.883693	0.0293536	12501	JIA	TRUE	reported	textfile	0.0009	3.282e-07	7351	M00060.metal.pos.txt.gz	0.00354114	26.1163
rs10828678	A	G	A	G	0.004	-0.0304767	0.5105	0.29486	0.029094	12501	JIA	TRUE	reported	textfile	0.0009	7.202e-06	7351	M00060.metal.pos.txt.gz	0.00267993	19.7477
rs10887020	T	C	T	C	0.004	-0.0412399	0.5133	0.161057	0.0294251	12501	JIA	TRUE	reported	textfile	0.0009	7.289e-06	7351	M00060.metal.pos.txt.gz	0.00267993	19.7477
rs10911251	A	C	A	C	-0.0047	-0.00347781	0.5759	0.905998	0.0294523	12501	JIA	TRUE	reported	textfile	0.0009	1.584e-07	7351	M00060.metal.pos.txt.gz	0.00369621	27.2642
rs10923016	A	G	A	G	0.0053	-0.0106338	0.6191	0.722475	0.0299415	12501	JIA	TRUE	reported	textfile	0.0009	2.88e-09	7351	M00060.metal.pos.txt.gz	0.00469544	34.6696
rs10937762	A	G	A	G	0.0044	0.0833137	0.5674	0.00433477	0.0292051	12501	JIA	TRUE	reported	textfile	0.0009	1.528e-06	7351	M00060.metal.pos.txt.gz	0.00324089	23.8947
rs10973683	A	C	A	C	-0.0041	-0.0340733	0.4002	0.249597	0.0295948	12501	JIA	TRUE	reported	textfile	0.0009	6.541e-06	7351	M00060.metal.pos.txt.gz	0.00281522	20.7474
rs11007082	T	G	T	G	0.0043	0.0402408	0.3779	0.174443	0.0296309	12501	JIA	TRUE	reported	textfile	0.0009	1.842e-06	7351	M00060.metal.pos.txt.gz	0.0030957	22.8209
rs1104999	T	C	T	C	0.0041	0.0429596	0.4822	0.143448	0.0293626	12501	JIA	TRUE	reported	textfile	0.0009	3.51e-06	7351	M00060.metal.pos.txt.gz	0.00281522	20.7474
rs11117808	A	C	A	C	0.004	-0.0599269	0.4457	0.0407584	0.0292901	12501	JIA	TRUE	reported	textfile	0.0009	8.398e-06	7351	M00060.metal.pos.txt.gz	0.00267993	19.7477
rs11124743	A	G	A	G	0.0043	0.0098088	0.6354	0.744748	0.030128	12501	JIA	TRUE	reported	textfile	0.0009	1.91e-06	7351	M00060.metal.pos.txt.gz	0.0030957	22.8209
rs11144511	T	C	T	C	-0.0042	0.0507244	0.4497	0.121426	0.0327505	12501	JIA	TRUE	reported	textfile	0.0009	8.417e-06	7351	M00060.metal.pos.txt.gz	0.00295381	21.7719
rs11183620	A	G	A	G	0.0041	-0.0427541	0.4676	0.139087	0.0289035	12501	JIA	TRUE	reported	textfile	0.0009	4.681e-06	7351	M00060.metal.pos.txt.gz	0.00281522	20.7474
rs11203041	A	G	A	G	-0.0043	0.0312605	0.4458	0.28735	0.0293812	12501	JIA	TRUE	reported	textfile	0.0009	1.953e-06	7351	M00060.metal.pos.txt.gz	0.0030957	22.8209
rs11578928	A	C	A	C	0.0041	0.026158	0.4246	0.392522	0.030592	12501	JIA	TRUE	reported	textfile	0.0009	4.748e-06	7351	M00060.metal.pos.txt.gz	0.00281522	20.7474
rs11657125	T	C	T	C	0.0041	0.0289424	0.5604	0.324423	0.029371	12501	JIA	TRUE	reported	textfile	0.0009	5.71e-06	7351	M00060.metal.pos.txt.gz	0.00281522	20.7474
rs11868948	A	G	A	G	-0.0042	-0.00566682	0.6435	0.856677	0.0313775	12501	JIA	TRUE	reported	textfile	0.0009	4.628e-06	7351	M00060.metal.pos.txt.gz	0.00295381	21.7719
rs11952637	A	G	A	G	0.0043	0.0186606	0.4212	0.533329	0.0299561	12501	JIA	TRUE	reported	textfile	0.0009	4.313e-06	7351	M00060.metal.pos.txt.gz	0.0030957	22.8209
rs11988092	T	C	T	C	-0.0046	0.00637845	0.6185	0.839422	0.0314768	12501	JIA	TRUE	reported	textfile	0.0009	3.287e-07	7351	M00060.metal.pos.txt.gz	0.00354114	26.1163
rs12047618	T	G	T	G	0.0046	0.000324858	0.3271	0.991597	0.0308288	12501	JIA	TRUE	reported	textfile	0.0009	4.25e-07	7351	M00060.metal.pos.txt.gz	0.00354114	26.1163
rs12344504	T	C	T	C	-0.004	-0.0229804	0.5957	0.439978	0.0297584	12501	JIA	TRUE	reported	textfile	0.0009	6.704e-06	7351	M00060.metal.pos.txt.gz	0.00267993	19.7477
rs12468540	A	G	A	G	0.0041	-0.0351817	0.5563	0.232483	0.0294657	12501	JIA	TRUE	reported	textfile	0.0009	5.758e-06	7351	M00060.metal.pos.txt.gz	0.00281522	20.7474
rs12498703	A	G	A	G	-0.0042	0.0121764	0.5998	0.679047	0.0294285	12501	JIA	TRUE	reported	textfile	0.0009	2.86e-06	7351	M00060.metal.pos.txt.gz	0.00295381	21.7719
rs12517096	A	G	A	G	0.0041	0.0359968	0.422	0.224701	0.0296485	12501	JIA	TRUE	reported	textfile	0.0009	8.406e-06	7351	M00060.metal.pos.txt.gz	0.00281522	20.7474
rs12612007	A	G	A	G	0.0044	0.0142538	0.3461	0.659823	0.0323832	12501	JIA	TRUE	reported	textfile	0.0009	1.202e-06	7351	M00060.metal.pos.txt.gz	0.00324089	23.8947
rs1278312	T	C	T	C	-0.0042	-0.0519804	0.4008	0.0765694	0.0293516	12501	JIA	TRUE	reported	textfile	0.0009	2.867e-06	7351	M00060.metal.pos.txt.gz	0.00295381	21.7719
rs1292666	T	C	T	C	0.0045	0.00988689	0.4667	0.760265	0.0324024	12501	JIA	TRUE	reported	textfile	0.0009	6.441e-07	7351	M00060.metal.pos.txt.gz	0.00338937	24.9932
rs13130810	T	C	T	C	0.004	0.0117298	0.4401	0.686653	0.0290773	12501	JIA	TRUE	reported	textfile	0.0009	7.791e-06	7351	M00060.metal.pos.txt.gz	0.00267993	19.7477
rs13147572	A	G	A	G	-0.0047	0.0529505	0.5809	0.0741187	0.0296496	12501	JIA	TRUE	reported	textfile	0.0009	1.99e-07	7351	M00060.metal.pos.txt.gz	0.00369621	27.2642
rs13165077	A	G	A	G	0.0041	0.0144459	0.3821	0.630274	0.0300118	12501	JIA	TRUE	reported	textfile	0.0009	8.983e-06	7351	M00060.metal.pos.txt.gz	0.00281522	20.7474
rs1334318	A	G	A	G	0.0044	-0.0193625	0.3572	0.522764	0.0302971	12501	JIA	TRUE	reported	textfile	0.0009	1.008e-06	7351	M00060.metal.pos.txt.gz	0.00324089	23.8947
rs1360820	A	G	A	G	-0.0042	0.0348814	0.4963	0.228631	0.0289739	12501	JIA	TRUE	reported	textfile	0.0009	2.154e-06	7351	M00060.metal.pos.txt.gz	0.00295381	21.7719
rs1368532	T	C	T	C	-0.004	0.000525357	0.3842	0.9859	0.0297253	12501	JIA	TRUE	reported	textfile	0.0009	8.855e-06	7351	M00060.metal.pos.txt.gz	0.00267993	19.7477
rs1428203	T	G	T	G	0.0045	-0.0233444	0.4117	0.428954	0.0295128	12501	JIA	TRUE	reported	textfile	0.0009	5.513e-07	7351	M00060.metal.pos.txt.gz	0.00338937	24.9932
rs1440581	T	C	T	C	-0.0081	-0.0109321	0.4592	0.706271	0.0290076	12501	JIA	TRUE	reported	textfile	0.0009	1.441e-19	7351	M00060.metal.pos.txt.gz	0.0108988	80.978
rs1463301	T	C	T	C	-0.0049	0.0193957	0.5742	0.54071	0.0317066	12501	JIA	TRUE	reported	textfile	0.0009	7.493e-08	7351	M00060.metal.pos.txt.gz	0.00401618	29.6339
rs1519309	T	C	T	C	-0.0043	-0.0366369	0.6543	0.223345	0.0300874	12501	JIA	TRUE	reported	textfile	0.0009	1.873e-06	7351	M00060.metal.pos.txt.gz	0.0030957	22.8209
rs1541245	T	C	T	C	-0.0048	-0.0212403	0.5318	0.46619	0.0291484	12501	JIA	TRUE	reported	textfile	0.0009	7.988e-08	7351	M00060.metal.pos.txt.gz	0.00385455	28.4367
rs1558789	A	C	A	C	0.0045	-0.00814377	0.51	0.780424	0.0292141	12501	JIA	TRUE	reported	textfile	0.0009	3.523e-07	7351	M00060.metal.pos.txt.gz	0.00338937	24.9932
rs1564480	A	G	A	G	0.0045	-0.0163106	0.4765	0.573528	0.0289779	12501	JIA	TRUE	reported	textfile	0.0009	6.681e-07	7351	M00060.metal.pos.txt.gz	0.00338937	24.9932
rs1654495	A	C	A	C	0.0048	0.0102752	0.5709	0.72607	0.0293281	12501	JIA	TRUE	reported	textfile	0.0009	1.036e-07	7351	M00060.metal.pos.txt.gz	0.00385455	28.4367
rs167648	A	C	A	C	-0.0041	-0.0413023	0.4439	0.190035	0.0315169	12501	JIA	TRUE	reported	textfile	0.0009	4.515e-06	7351	M00060.metal.pos.txt.gz	0.00281522	20.7474
rs1677193	A	C	A	C	-0.0044	-0.0164327	0.6122	0.581316	0.0297979	12501	JIA	TRUE	reported	textfile	0.0009	1.246e-06	7351	M00060.metal.pos.txt.gz	0.00324089	23.8947
rs1705832	T	C	T	C	0.0043	-0.019796	0.395	0.507703	0.0298842	12501	JIA	TRUE	reported	textfile	0.0009	1.898e-06	7351	M00060.metal.pos.txt.gz	0.0030957	22.8209
rs17107974	T	C	T	C	-0.0082	0.0407893	0.1068	0.361636	0.0447123	12501	JIA	TRUE	reported	textfile	0.0017	1.496e-06	7351	M00060.metal.pos.txt.gz	0.00315508	23.2601
rs17173197	T	C	T	C	-0.0044	0.101076	0.3872	0.00123769	0.0312924	12501	JIA	TRUE	reported	textfile	0.0009	2.464e-06	7351	M00060.metal.pos.txt.gz	0.00324089	23.8947
rs1733198	A	G	A	G	0.0049	-0.0208573	0.6308	0.488056	0.03008	12501	JIA	TRUE	reported	textfile	0.0009	7.617e-08	7351	M00060.metal.pos.txt.gz	0.00401618	29.6339
rs174476	T	C	T	C	-0.0042	0.00582388	0.4174	0.852385	0.0312978	12501	JIA	TRUE	reported	textfile	0.0009	5.703e-06	7351	M00060.metal.pos.txt.gz	0.00295381	21.7719
rs1795964	A	G	A	G	-0.0044	-0.00773741	0.4091	0.815482	0.0331567	12501	JIA	TRUE	reported	textfile	0.0009	1.978e-06	7351	M00060.metal.pos.txt.gz	0.00324089	23.8947
rs1818106	A	C	A	C	0.005	0.00708668	0.501	0.807616	0.0291031	12501	JIA	TRUE	reported	textfile	0.001	5.733e-07	5589	M00060.metal.pos.txt.gz	0.00445315	24.9911
rs1862710	A	G	A	G	0.0047	-0.0331338	0.5489	0.256059	0.0291734	12501	JIA	TRUE	reported	textfile	0.0009	1.174e-07	7351	M00060.metal.pos.txt.gz	0.00369621	27.2642
rs1871053	A	G	A	G	-0.005	-0.0225229	0.4513	0.439085	0.0291092	12501	JIA	TRUE	reported	textfile	0.0009	2.401e-08	7351	M00060.metal.pos.txt.gz	0.00418108	30.8558
rs1884639	T	C	T	C	0.0047	0.00923756	0.3865	0.766401	0.031093	12501	JIA	TRUE	reported	textfile	0.0009	2.316e-07	7351	M00060.metal.pos.txt.gz	0.00369621	27.2642
rs1931001	T	G	T	G	-0.0043	-0.0527888	0.3503	0.0858223	0.0307294	12501	JIA	TRUE	reported	textfile	0.0009	1.622e-06	7351	M00060.metal.pos.txt.gz	0.0030957	22.8209
rs1952935	A	C	A	C	-0.0048	-0.0323478	0.5806	0.270949	0.0293836	12501	JIA	TRUE	reported	textfile	0.0009	1.069e-07	7351	M00060.metal.pos.txt.gz	0.00385455	28.4367
rs1971105	T	G	T	G	-0.0041	-0.00340673	0.4305	0.908152	0.0295288	12501	JIA	TRUE	reported	textfile	0.0009	6.273e-06	7351	M00060.metal.pos.txt.gz	0.00281522	20.7474
rs1995150	T	C	T	C	0.004	0.0298902	0.6102	0.319539	0.0300282	12501	JIA	TRUE	reported	textfile	0.0009	7.838e-06	7351	M00060.metal.pos.txt.gz	0.00267993	19.7477
rs1999120	A	G	A	G	-0.0041	0.0700467	0.5692	0.0176892	0.02953	12501	JIA	TRUE	reported	textfile	0.0009	4.039e-06	7351	M00060.metal.pos.txt.gz	0.00281522	20.7474
rs2057435	A	G	A	G	0.0041	-0.0237186	0.535	0.415088	0.0291037	12501	JIA	TRUE	reported	textfile	0.0009	7.945e-06	7351	M00060.metal.pos.txt.gz	0.00281522	20.7474
rs2060490	T	C	T	C	-0.0044	-0.0341861	0.474	0.236829	0.0288991	12501	JIA	TRUE	reported	textfile	0.0009	9.103e-07	7351	M00060.metal.pos.txt.gz	0.00324089	23.8947
rs2146498	A	G	A	G	0.004	-0.0183968	0.5787	0.529547	0.0292618	12501	JIA	TRUE	reported	textfile	0.0009	8.041e-06	7351	M00060.metal.pos.txt.gz	0.00267993	19.7477
rs2285137	T	C	T	C	-0.0108	-0.0596214	0.9436	0.361134	0.0652881	12501	JIA	TRUE	reported	textfile	0.0024	5.351e-06	7351	M00060.metal.pos.txt.gz	0.00274716	20.2445
rs2302423	A	G	A	G	0.0042	0.0755487	0.55	0.00913132	0.0289781	12501	JIA	TRUE	reported	textfile	0.0009	2.818e-06	7351	M00060.metal.pos.txt.gz	0.00295381	21.7719
rs2357713	T	G	T	G	-0.0042	0.0191124	0.447	0.514932	0.0293507	12501	JIA	TRUE	reported	textfile	0.0009	2.999e-06	7351	M00060.metal.pos.txt.gz	0.00295381	21.7719
rs242082	T	C	T	C	0.0048	-0.038405	0.3867	0.201296	0.030054	12501	JIA	TRUE	reported	textfile	0.0009	1.383e-07	7351	M00060.metal.pos.txt.gz	0.00385455	28.4367
rs2454043	A	C	A	C	-0.0047	-0.0401813	0.588	0.186449	0.0304137	12501	JIA	TRUE	reported	textfile	0.0009	1.852e-07	7351	M00060.metal.pos.txt.gz	0.00369621	27.2642
rs2465250	A	C	A	C	0.0048	-0.0180218	0.5503	0.539345	0.029361	12501	JIA	TRUE	reported	textfile	0.0009	7.761e-08	7351	M00060.metal.pos.txt.gz	0.00385455	28.4367
rs2471650	T	C	T	C	-0.0048	0.00835291	0.5252	0.778896	0.0297522	12501	JIA	TRUE	reported	textfile	0.0009	1.16e-07	7351	M00060.metal.pos.txt.gz	0.00385455	28.4367
rs2478832	T	C	T	C	-0.0041	0.0358788	0.3996	0.273581	0.0327707	12501	JIA	TRUE	reported	textfile	0.0009	8.046e-06	7351	M00060.metal.pos.txt.gz	0.00281522	20.7474
rs248065	A	G	A	G	-0.0048	0.0173175	0.5081	0.551034	0.0290464	12501	JIA	TRUE	reported	textfile	0.0009	1.127e-07	7351	M00060.metal.pos.txt.gz	0.00385455	28.4367
rs2513896	A	G	A	G	0.0042	0.0268874	0.3526	0.404153	0.0322303	12501	JIA	TRUE	reported	textfile	0.001	9.648e-06	7351	M00060.metal.pos.txt.gz	0.00239393	17.6352
rs2624695	T	C	T	C	-0.004	0.0170884	0.5102	0.55448	0.0289116	12501	JIA	TRUE	reported	textfile	0.0009	8.941e-06	7351	M00060.metal.pos.txt.gz	0.00267993	19.7477
rs2667698	A	C	A	C	0.0041	0.013501	0.3681	0.651948	0.0299319	12501	JIA	TRUE	reported	textfile	0.0009	7.071e-06	7351	M00060.metal.pos.txt.gz	0.00281522	20.7474
rs2713737	A	G	A	G	-0.006	0.045784	0.44	0.11938	0.0293981	12501	JIA	TRUE	reported	textfile	0.001	1.973e-09	5589	M00060.metal.pos.txt.gz	0.0064	35.9871
rs2722276	A	G	A	G	0.0048	0.0220554	0.523	0.447076	0.029009	12501	JIA	TRUE	reported	textfile	0.0009	8.702e-08	7351	M00060.metal.pos.txt.gz	0.00385455	28.4367
rs2819322	T	C	T	C	-0.0043	0.00616399	0.4589	0.831978	0.0290526	12501	JIA	TRUE	reported	textfile	0.0009	1.789e-06	7351	M00060.metal.pos.txt.gz	0.0030957	22.8209
rs2834578	T	C	T	C	0.0045	0.0329274	0.3986	0.27669	0.0302703	12501	JIA	TRUE	reported	textfile	0.0009	7.24e-07	7351	M00060.metal.pos.txt.gz	0.00338937	24.9932
rs2834803	A	G	A	G	0.004	0.0286806	0.5707	0.339491	0.030027	12501	JIA	TRUE	reported	textfile	0.0009	8.134e-06	7351	M00060.metal.pos.txt.gz	0.00267993	19.7477
rs2898645	T	C	T	C	-0.005	-0.0102641	0.545	0.726296	0.0293214	12501	JIA	TRUE	reported	textfile	0.001	5.733e-07	5589	M00060.metal.pos.txt.gz	0.00445315	24.9911
rs2933284	T	C	T	C	0.0042	0.0265145	0.3898	0.374957	0.0298846	12501	JIA	TRUE	reported	textfile	0.0009	2.86e-06	7351	M00060.metal.pos.txt.gz	0.00295381	21.7719
rs3102519	A	G	A	G	0.0048	-0.0156716	0.375	0.598785	0.0297855	12501	JIA	TRUE	reported	textfile	0.0009	7.83e-08	7351	M00060.metal.pos.txt.gz	0.00385455	28.4367
rs3775574	A	G	A	G	-0.0044	0.0236102	0.6047	0.425324	0.0296156	12501	JIA	TRUE	reported	textfile	0.0009	3.133e-06	7351	M00060.metal.pos.txt.gz	0.00324089	23.8947
rs37959	T	C	T	C	0.0044	-0.0285314	0.3912	0.390219	0.0332061	12501	JIA	TRUE	reported	textfile	0.0009	1.708e-06	7351	M00060.metal.pos.txt.gz	0.00324089	23.8947
rs3802681	T	C	T	C	0.0045	-0.00787214	0.6144	0.793497	0.0300718	12501	JIA	TRUE	reported	textfile	0.0009	5.437e-07	7351	M00060.metal.pos.txt.gz	0.00338937	24.9932
rs3924223	A	G	A	G	-0.0041	-0.0419662	0.549	0.147991	0.0290089	12501	JIA	TRUE	reported	textfile	0.0009	6.182e-06	7351	M00060.metal.pos.txt.gz	0.00281522	20.7474
rs4074961	T	C	T	C	-0.0044	0.0404401	0.4317	0.168908	0.0293956	12501	JIA	TRUE	reported	textfile	0.001	4.228e-06	7351	M00060.metal.pos.txt.gz	0.00262674	19.3547
rs4077470	T	C	T	C	-0.0045	-0.00221399	0.5403	0.939311	0.0290809	12501	JIA	TRUE	reported	textfile	0.0009	4.646e-07	7351	M00060.metal.pos.txt.gz	0.00338937	24.9932
rs4148593	A	G	A	G	0.005	0.00686758	0.624	0.818987	0.0300093	12501	JIA	TRUE	reported	textfile	0.001	5.733e-07	5589	M00060.metal.pos.txt.gz	0.00445315	24.9911
rs417144	T	C	T	C	0.0046	0.0949544	0.3507	0.00195176	0.0306554	12501	JIA	TRUE	reported	textfile	0.0009	2.565e-07	7351	M00060.metal.pos.txt.gz	0.00354114	26.1163
rs4276770	A	G	A	G	-0.0041	0.0594742	0.3999	0.0531254	0.0307533	12501	JIA	TRUE	reported	textfile	0.0009	5.113e-06	7351	M00060.metal.pos.txt.gz	0.00281522	20.7474
rs4499783	T	C	T	C	-0.004	-0.0543521	0.5958	0.0654802	0.0295077	12501	JIA	TRUE	reported	textfile	0.0009	7.582e-06	7351	M00060.metal.pos.txt.gz	0.00267993	19.7477
rs4531478	A	G	A	G	0.0041	-0.0464831	0.4713	0.11116	0.0291796	12501	JIA	TRUE	reported	textfile	0.0009	4.451e-06	7351	M00060.metal.pos.txt.gz	0.00281522	20.7474
rs4681618	A	G	A	G	-0.0042	0.0302047	0.5793	0.302206	0.0292762	12501	JIA	TRUE	reported	textfile	0.0009	3.149e-06	7351	M00060.metal.pos.txt.gz	0.00295381	21.7719
rs4726308	T	G	T	G	-0.0042	0.00923444	0.3944	0.757009	0.0298457	12501	JIA	TRUE	reported	textfile	0.0009	3.346e-06	7351	M00060.metal.pos.txt.gz	0.00295381	21.7719
rs4741887	A	G	A	G	-0.0047	0.0132508	0.4584	0.646508	0.0288932	12501	JIA	TRUE	reported	textfile	0.0009	1.68e-07	7351	M00060.metal.pos.txt.gz	0.00369621	27.2642
rs4758270	A	G	A	G	-0.0048	-0.0156905	0.6483	0.62749	0.032334	12501	JIA	TRUE	reported	textfile	0.0009	2.013e-07	7351	M00060.metal.pos.txt.gz	0.00385455	28.4367
rs4767788	A	G	A	G	0.0047	-0.030999	0.4189	0.322303	0.0313204	12501	JIA	TRUE	reported	textfile	0.0009	5.738e-07	7351	M00060.metal.pos.txt.gz	0.00369621	27.2642
rs477992	A	G	A	G	-0.0047	0.0370827	0.3228	0.241729	0.0316763	12501	JIA	TRUE	reported	textfile	0.0009	1.999e-07	7351	M00060.metal.pos.txt.gz	0.00369621	27.2642
rs4795552	A	G	A	G	-0.0047	-0.00508832	0.3894	0.866437	0.0302529	12501	JIA	TRUE	reported	textfile	0.0009	1.545e-07	7351	M00060.metal.pos.txt.gz	0.00369621	27.2642
rs481781	T	C	T	C	0.0044	-0.00766204	0.5409	0.791877	0.0290359	12501	JIA	TRUE	reported	textfile	0.0009	9.144e-07	7351	M00060.metal.pos.txt.gz	0.00324089	23.8947
rs4851946	A	G	A	G	0.0042	0.0358484	0.5706	0.225718	0.029591	12501	JIA	TRUE	reported	textfile	0.0009	2.195e-06	7351	M00060.metal.pos.txt.gz	0.00295381	21.7719
rs4875397	A	G	A	G	-0.0042	-0.00841077	0.5599	0.772622	0.0291084	12501	JIA	TRUE	reported	textfile	0.0009	3.037e-06	7351	M00060.metal.pos.txt.gz	0.00295381	21.7719
rs4889294	T	C	T	C	-0.0041	0.00739032	0.5449	0.823861	0.033204	12501	JIA	TRUE	reported	textfile	0.0009	3.646e-06	7351	M00060.metal.pos.txt.gz	0.00281522	20.7474
rs4920094	A	G	A	G	0.004	-0.0180719	0.3912	0.556684	0.0307466	12501	JIA	TRUE	reported	textfile	0.0009	7.179e-06	7351	M00060.metal.pos.txt.gz	0.00267993	19.7477
rs4935115	A	G	A	G	0.0045	-0.013886	0.529	0.637288	0.0294515	12501	JIA	TRUE	reported	textfile	0.0009	5.754e-07	7351	M00060.metal.pos.txt.gz	0.00338937	24.9932
rs4968791	A	G	A	G	-0.0043	0.050071	0.5344	0.0877134	0.0293227	12501	JIA	TRUE	reported	textfile	0.0009	1.476e-06	7351	M00060.metal.pos.txt.gz	0.0030957	22.8209
rs6003916	T	C	T	C	0.0087	0.0500611	0.8966	0.277683	0.0461164	12501	JIA	TRUE	reported	textfile	0.0018	1.057e-06	7351	M00060.metal.pos.txt.gz	0.00316788	23.3548
rs606798	T	G	T	G	0.004	-0.0151282	0.3722	0.61593	0.0301585	12501	JIA	TRUE	reported	textfile	0.0009	9.901e-06	7351	M00060.metal.pos.txt.gz	0.00267993	19.7477
rs6103894	T	G	T	G	-0.0043	-0.0103383	0.5939	0.730057	0.0299618	12501	JIA	TRUE	reported	textfile	0.0009	2.705e-06	7351	M00060.metal.pos.txt.gz	0.0030957	22.8209
rs618001	T	C	T	C	0.0041	0.058098	0.5857	0.0490861	0.0295237	12501	JIA	TRUE	reported	textfile	0.0009	4.176e-06	7351	M00060.metal.pos.txt.gz	0.00281522	20.7474
rs623111	A	C	A	C	0.0041	0.0186458	0.3678	0.533896	0.0299738	12501	JIA	TRUE	reported	textfile	0.0009	6.376e-06	7351	M00060.metal.pos.txt.gz	0.00281522	20.7474
rs631750	T	C	T	C	0.0041	-0.0150403	0.3544	0.613426	0.0297713	12501	JIA	TRUE	reported	textfile	0.0009	7.506e-06	7351	M00060.metal.pos.txt.gz	0.00281522	20.7474
rs637828	A	C	A	C	0.0041	0.0240991	0.5424	0.419925	0.0298789	12501	JIA	TRUE	reported	textfile	0.0009	5.812e-06	7351	M00060.metal.pos.txt.gz	0.00281522	20.7474
rs6475359	A	G	A	G	-0.0046	0.00738012	0.4127	0.819592	0.0323571	12501	JIA	TRUE	reported	textfile	0.0009	3.573e-07	7351	M00060.metal.pos.txt.gz	0.00354114	26.1163
rs6518309	A	C	A	C	0.0043	0.0706608	0.6195	0.0173931	0.0297107	12501	JIA	TRUE	reported	textfile	0.0009	1.78e-06	7351	M00060.metal.pos.txt.gz	0.0030957	22.8209
rs6543342	T	C	T	C	0.004	0.0316853	0.3778	0.287618	0.0297973	12501	JIA	TRUE	reported	textfile	0.0009	8.561e-06	7351	M00060.metal.pos.txt.gz	0.00267993	19.7477
rs6562776	A	G	A	G	-0.0043	0.0157015	0.6116	0.600387	0.0299737	12501	JIA	TRUE	reported	textfile	0.0009	1.645e-06	7351	M00060.metal.pos.txt.gz	0.0030957	22.8209
rs6588636	T	C	T	C	-0.004	-0.0225266	0.611	0.446969	0.0296217	12501	JIA	TRUE	reported	textfile	0.0009	9.935e-06	7351	M00060.metal.pos.txt.gz	0.00267993	19.7477
rs6735596	A	C	A	C	-0.0052	0.0480255	0.6267	0.10919	0.0299817	12501	JIA	TRUE	reported	textfile	0.0009	1.153e-08	7351	M00060.metal.pos.txt.gz	0.00452072	33.3736
rs6737109	T	C	T	C	0.0051	-0.0361852	0.5761	0.231484	0.0302415	12501	JIA	TRUE	reported	textfile	0.0009	1.454e-08	7351	M00060.metal.pos.txt.gz	0.00434927	32.1024
rs679563	A	G	A	G	-0.0045	0.0150236	0.4837	0.616998	0.0300419	12501	JIA	TRUE	reported	textfile	0.0009	7.128e-07	7351	M00060.metal.pos.txt.gz	0.00338937	24.9932
rs6820011	T	G	T	G	-0.0051	-0.045463	0.5152	0.118169	0.0290962	12501	JIA	TRUE	reported	textfile	0.0009	1.182e-08	7351	M00060.metal.pos.txt.gz	0.00434927	32.1024
rs6820313	T	G	T	G	0.0049	-0.0636116	0.5169	0.0299337	0.0293011	12501	JIA	TRUE	reported	textfile	0.0009	4.651e-08	7351	M00060.metal.pos.txt.gz	0.00401618	29.6339
rs6822279	A	C	A	C	-0.0041	0.00302858	0.3969	0.922071	0.0309576	12501	JIA	TRUE	reported	textfile	0.0009	4.788e-06	7351	M00060.metal.pos.txt.gz	0.00281522	20.7474
rs682359	T	G	T	G	0.004	0.0551133	0.5813	0.0692508	0.0303357	12501	JIA	TRUE	reported	textfile	0.0009	6.342e-06	7351	M00060.metal.pos.txt.gz	0.00267993	19.7477
rs6833720	A	G	A	G	-0.0046	-0.00467198	0.4766	0.871712	0.0289318	12501	JIA	TRUE	reported	textfile	0.0009	2.219e-07	7351	M00060.metal.pos.txt.gz	0.00354114	26.1163
rs697311	A	G	A	G	0.0041	0.0195955	0.3792	0.517339	0.0302652	12501	JIA	TRUE	reported	textfile	0.0009	4.581e-06	7351	M00060.metal.pos.txt.gz	0.00281522	20.7474
rs6982408	T	G	T	G	-0.0042	-0.0707125	0.4435	0.0153414	0.0291692	12501	JIA	TRUE	reported	textfile	0.0009	2.322e-06	7351	M00060.metal.pos.txt.gz	0.00295381	21.7719
rs699856	T	C	T	C	0.004	-0.0125783	0.3661	0.679083	0.0304029	12501	JIA	TRUE	reported	textfile	0.0009	7.449e-06	7351	M00060.metal.pos.txt.gz	0.00267993	19.7477
rs7073430	A	C	A	C	0.004	-0.0222511	0.4008	0.45797	0.0299802	12501	JIA	TRUE	reported	textfile	0.0009	9.946e-06	7351	M00060.metal.pos.txt.gz	0.00267993	19.7477
rs7121554	T	C	T	C	-0.007	0.00223341	0.2573	0.946119	0.033048	12501	JIA	TRUE	reported	textfile	0.0016	6.309e-06	7351	M00060.metal.pos.txt.gz	0.00259705	19.1354
rs7137008	A	G	A	G	0.0046	0.020723	0.4468	0.473197	0.0288908	12501	JIA	TRUE	reported	textfile	0.0009	2.601e-07	7351	M00060.metal.pos.txt.gz	0.00354114	26.1163
rs720293	A	G	A	G	0.0043	-0.00593474	0.4312	0.840165	0.0294263	12501	JIA	TRUE	reported	textfile	0.0009	2.528e-06	7351	M00060.metal.pos.txt.gz	0.0030957	22.8209
rs720625	A	G	A	G	-0.0046	0.0220445	0.6267	0.500278	0.0327043	12501	JIA	TRUE	reported	textfile	0.0009	4.655e-07	7351	M00060.metal.pos.txt.gz	0.00354114	26.1163
rs720816	A	G	A	G	0.004	0.0100757	0.5425	0.725882	0.0287373	12501	JIA	TRUE	reported	textfile	0.0009	7.764e-06	7351	M00060.metal.pos.txt.gz	0.00267993	19.7477
rs7301176	T	C	T	C	0.0043	-0.0113078	0.4603	0.708363	0.0302296	12501	JIA	TRUE	reported	textfile	0.0009	1.861e-06	7351	M00060.metal.pos.txt.gz	0.0030957	22.8209
rs7329192	T	C	T	C	-0.0042	-0.000263757	0.5277	0.992744	0.0289931	12501	JIA	TRUE	reported	textfile	0.0009	3.165e-06	7351	M00060.metal.pos.txt.gz	0.00295381	21.7719
rs7366464	T	C	T	C	-0.0075	-0.00351954	0.1258	0.938217	0.0454047	12501	JIA	TRUE	reported	textfile	0.0017	7.783e-06	7351	M00060.metal.pos.txt.gz	0.00264077	19.4584
rs7513382	T	G	T	G	-0.004	-0.00752169	0.5171	0.800905	0.0298284	12501	JIA	TRUE	reported	textfile	0.0009	7.052e-06	7351	M00060.metal.pos.txt.gz	0.00267993	19.7477
rs7574695	T	C	T	C	-0.0041	-0.0167929	0.4769	0.568577	0.0294539	12501	JIA	TRUE	reported	textfile	0.0009	5.967e-06	7351	M00060.metal.pos.txt.gz	0.00281522	20.7474
rs7584322	A	C	A	C	-0.0048	0.0148838	0.4742	0.610116	0.0291891	12501	JIA	TRUE	reported	textfile	0.0009	7.033e-08	7351	M00060.metal.pos.txt.gz	0.00385455	28.4367
rs7584842	T	C	T	C	-0.0051	0.0389941	0.5379	0.194087	0.0300282	12501	JIA	TRUE	reported	textfile	0.0009	1.892e-08	7351	M00060.metal.pos.txt.gz	0.00434927	32.1024
rs759456	T	G	T	G	0.0042	-0.0213159	0.6263	0.527967	0.0337739	12501	JIA	TRUE	reported	textfile	0.0009	3.733e-06	7351	M00060.metal.pos.txt.gz	0.00295381	21.7719
rs7622687	A	G	A	G	-0.0041	-0.0209269	0.4032	0.478286	0.0295136	12501	JIA	TRUE	reported	textfile	0.0009	5.212e-06	7351	M00060.metal.pos.txt.gz	0.00281522	20.7474
rs7625991	A	C	A	C	-0.0042	-0.0211561	0.345	0.496115	0.0310836	12501	JIA	TRUE	reported	textfile	0.0009	5.897e-06	7351	M00060.metal.pos.txt.gz	0.00295381	21.7719
rs7647029	A	G	A	G	0.0053	-0.0177915	0.6479	0.556118	0.0302259	12501	JIA	TRUE	reported	textfile	0.0009	1.021e-08	7351	M00060.metal.pos.txt.gz	0.00469544	34.6696
rs7669967	A	G	A	G	0.004	0.0442904	0.6167	0.149878	0.0307581	12501	JIA	TRUE	reported	textfile	0.0009	6.827e-06	7351	M00060.metal.pos.txt.gz	0.00267993	19.7477
rs7685009	A	G	A	G	-0.0045	-0.00311663	0.6582	0.919011	0.0306497	12501	JIA	TRUE	reported	textfile	0.0009	6.437e-07	7351	M00060.metal.pos.txt.gz	0.00338937	24.9932
rs7689825	T	C	T	C	0.0046	-0.061507	0.643	0.0406323	0.0300436	12501	JIA	TRUE	reported	textfile	0.0009	3.97e-07	7351	M00060.metal.pos.txt.gz	0.00354114	26.1163
rs769630	T	C	T	C	0.0041	0.0209879	0.6016	0.476428	0.029475	12501	JIA	TRUE	reported	textfile	0.0009	5.064e-06	7351	M00060.metal.pos.txt.gz	0.00281522	20.7474
rs7738860	T	C	T	C	-0.0044	0.0151815	0.4518	0.603142	0.0292015	12501	JIA	TRUE	reported	textfile	0.0009	1.312e-06	7351	M00060.metal.pos.txt.gz	0.00324089	23.8947
rs7740614	A	G	A	G	-0.0049	0.0418219	0.4838	0.164791	0.0301063	12501	JIA	TRUE	reported	textfile	0.0009	4.746e-08	7351	M00060.metal.pos.txt.gz	0.00401618	29.6339
rs7795093	A	G	A	G	-0.0044	-0.0207092	0.3813	0.488776	0.0299155	12501	JIA	TRUE	reported	textfile	0.0009	1.474e-06	7351	M00060.metal.pos.txt.gz	0.00324089	23.8947
rs7825809	T	C	T	C	-0.0047	0.0428269	0.4319	0.140122	0.0290286	12501	JIA	TRUE	reported	textfile	0.0009	1.549e-07	7351	M00060.metal.pos.txt.gz	0.00369621	27.2642
rs7911876	T	C	T	C	0.0043	-0.0477094	0.4276	0.118689	0.030577	12501	JIA	TRUE	reported	textfile	0.0009	2.757e-06	7351	M00060.metal.pos.txt.gz	0.0030957	22.8209
rs7915	A	C	A	C	-0.0049	0.00928802	0.6374	0.755796	0.0298644	12501	JIA	TRUE	reported	textfile	0.0009	5.82e-08	7351	M00060.metal.pos.txt.gz	0.00401618	29.6339
rs7923885	A	G	A	G	-0.0044	-0.00995321	0.5257	0.729881	0.0288263	12501	JIA	TRUE	reported	textfile	0.0009	8.078e-07	7351	M00060.metal.pos.txt.gz	0.00324089	23.8947
rs7968823	T	C	T	C	-0.004	-0.0156834	0.4688	0.587003	0.0288733	12501	JIA	TRUE	reported	textfile	0.0009	8.712e-06	7351	M00060.metal.pos.txt.gz	0.00267993	19.7477
rs797348	A	G	A	G	0.004	0.0045132	0.6447	0.894768	0.0341233	12501	JIA	TRUE	reported	textfile	0.0009	9.666e-06	7351	M00060.metal.pos.txt.gz	0.00267993	19.7477
rs8003702	T	G	T	G	0.0042	0.0233723	0.536	0.421138	0.0290539	12501	JIA	TRUE	reported	textfile	0.0009	2.446e-06	7351	M00060.metal.pos.txt.gz	0.00295381	21.7719
rs8012205	A	G	A	G	-0.0042	0.00904966	0.4966	0.754359	0.0289222	12501	JIA	TRUE	reported	textfile	0.0009	2.564e-06	7351	M00060.metal.pos.txt.gz	0.00295381	21.7719
rs8023420	A	C	A	C	-0.0076	-0.0530681	0.0972	0.253974	0.0465206	12501	JIA	TRUE	reported	textfile	0.0017	8.852e-06	7351	M00060.metal.pos.txt.gz	0.00271146	19.9807
rs8131355	A	G	A	G	-0.0041	-0.0568532	0.5488	0.0496752	0.0289661	12501	JIA	TRUE	reported	textfile	0.0009	5.681e-06	7351	M00060.metal.pos.txt.gz	0.00281522	20.7474
rs825885	A	G	A	G	-0.0097	0.0258225	0.1469	0.550099	0.0432097	12501	JIA	TRUE	reported	textfile	0.002	1.558e-06	7351	M00060.metal.pos.txt.gz	0.0031897	23.5161
rs849327	A	G	A	G	0.0042	0.00772648	0.3492	0.800844	0.0306296	12501	JIA	TRUE	reported	textfile	0.0009	3.45e-06	7351	M00060.metal.pos.txt.gz	0.00295381	21.7719
rs891878	T	G	T	G	-0.0041	-0.0139417	0.4844	0.62664	0.0286595	12501	JIA	TRUE	reported	textfile	0.0009	6.034e-06	7351	M00060.metal.pos.txt.gz	0.00281522	20.7474
rs899273	T	C	T	C	0.0042	0.0144844	0.5202	0.622263	0.0294012	12501	JIA	TRUE	reported	textfile	0.0009	3.334e-06	7351	M00060.metal.pos.txt.gz	0.00295381	21.7719
rs900532	T	C	T	C	-0.0044	0.0525044	0.4524	0.0748414	0.0294732	12501	JIA	TRUE	reported	textfile	0.0009	8.99e-07	7351	M00060.metal.pos.txt.gz	0.00324089	23.8947
rs911981	A	G	A	G	-0.0047	-0.00505876	0.5283	0.86823	0.0304892	12501	JIA	TRUE	reported	textfile	0.0009	2.403e-07	7351	M00060.metal.pos.txt.gz	0.00369621	27.2642
rs923818	A	G	A	G	0.0041	-0.024215	0.5072	0.403269	0.0289723	12501	JIA	TRUE	reported	textfile	0.0009	6.232e-06	7351	M00060.metal.pos.txt.gz	0.00281522	20.7474
rs9292230	T	C	T	C	0.0041	0.00296556	0.6218	0.921155	0.029961	12501	JIA	TRUE	reported	textfile	0.0009	4.63e-06	7351	M00060.metal.pos.txt.gz	0.00281522	20.7474
rs9322464	T	C	T	C	0.004	0.0110748	0.47	0.70243	0.0289885	12501	JIA	TRUE	reported	textfile	0.0009	8.271e-06	7351	M00060.metal.pos.txt.gz	0.00267993	19.7477
rs9369741	T	G	T	G	0.0043	-0.0144548	0.5822	0.622611	0.0293703	12501	JIA	TRUE	reported	textfile	0.0009	2.415e-06	7351	M00060.metal.pos.txt.gz	0.0030957	22.8209
rs9394683	T	C	T	C	-0.004	-0.0344763	0.5195	0.233359	0.0289292	12501	JIA	TRUE	reported	textfile	0.0009	9.054e-06	7351	M00060.metal.pos.txt.gz	0.00267993	19.7477
rs9403527	T	C	T	C	0.0045	-0.0101564	0.3456	0.750901	0.0319931	12501	JIA	TRUE	reported	textfile	0.0009	9.914e-07	7351	M00060.metal.pos.txt.gz	0.00338937	24.9932
rs9541214	T	C	T	C	-0.005	-0.0542762	0.6529	0.077331	0.0307273	12501	JIA	TRUE	reported	textfile	0.0009	3.4e-08	7351	M00060.metal.pos.txt.gz	0.00418108	30.8558
rs979242	T	C	T	C	-0.0043	0.0420573	0.3692	0.160372	0.0299591	12501	JIA	TRUE	reported	textfile	0.0009	2.45e-06	7351	M00060.metal.pos.txt.gz	0.0030957	22.8209
rs982790	T	C	T	C	-0.0044	0.0302428	0.4106	0.328164	0.0309287	12501	JIA	TRUE	reported	textfile	0.0009	3.74e-06	7351	M00060.metal.pos.txt.gz	0.00324089	23.8947
rs9837954	T	C	T	C	-0.0043	0.0360744	0.6418	0.231307	0.0301372	12501	JIA	TRUE	reported	textfile	0.0009	2.636e-06	7351	M00060.metal.pos.txt.gz	0.0030957	22.8209
rs9889080	A	G	A	G	0.0074	0.0264049	0.1641	0.504075	0.0395228	12501	JIA	TRUE	reported	textfile	0.0016	4.211e-06	7351	M00060.metal.pos.txt.gz	0.00290145	21.3848
rs989960	T	C	T	C	0.0041	0.0129693	0.4175	0.659523	0.0294365	12501	JIA	TRUE	reported	textfile	0.0009	4.662e-06	7351	M00060.metal.pos.txt.gz	0.00281522	20.7474
rs9903421	T	C	T	C	-0.0041	0.0217662	0.5633	0.462889	0.0296502	12501	JIA	TRUE	reported	textfile	0.0009	7.394e-06	7351	M00060.metal.pos.txt.gz	0.00281522	20.7474
rs10011091	T	C	T	C	0.0086	0.0399554	0.8159	0.277207	0.0367705	12501	JIA	TRUE	reported	textfile	0.0018	2.151e-06	7365	M00063.metal.pos.txt.gz	0.00308983	22.821
rs1005596	A	G	A	G	0.0115	-0.0515232	0.1014	0.270071	0.046716	12501	JIA	TRUE	reported	textfile	0.0025	4.195e-06	7365	M00063.metal.pos.txt.gz	0.00286482	21.1543
rs10207315	T	G	T	G	0.0078	0.0291072	0.2432	0.388651	0.0337644	12501	JIA	TRUE	reported	textfile	0.0017	4.789e-06	7365	M00063.metal.pos.txt.gz	0.00285022	21.0462
rs10493549	A	G	A	G	-0.009	0.0370358	0.7989	0.323095	0.0374815	12501	JIA	TRUE	reported	textfile	0.0017	2.274e-07	7365	M00063.metal.pos.txt.gz	0.0037911	28.0201
rs1077834	T	C	T	C	-0.0113	-0.0181956	0.7912	0.605148	0.0351942	12501	JIA	TRUE	reported	textfile	0.0023	6.867e-07	7365	M00063.metal.pos.txt.gz	0.00326669	24.1314
rs11022174	A	G	A	G	0.0101	-0.0159055	0.295	0.644699	0.0344905	12501	JIA	TRUE	reported	textfile	0.0023	7.361e-06	7365	M00063.metal.pos.txt.gz	0.00261143	19.2783
rs11106131	T	G	T	G	-0.0089	-0.0226437	0.2379	0.540292	0.0369784	12501	JIA	TRUE	reported	textfile	0.0019	1.807e-06	7365	M00063.metal.pos.txt.gz	0.00297035	21.9359
rs11111293	T	C	T	C	-0.008	0.00340056	0.7914	0.930216	0.0388264	12501	JIA	TRUE	reported	textfile	0.0018	6.118e-06	7365	M00063.metal.pos.txt.gz	0.00267485	19.7477
rs1124515	A	G	A	G	-0.0078	-0.0281779	0.2539	0.407102	0.0339899	12501	JIA	TRUE	reported	textfile	0.0017	6.006e-06	7365	M00063.metal.pos.txt.gz	0.00285022	21.0462
rs11610936	T	C	T	C	-0.0121	-0.0211983	0.0989	0.667675	0.049374	12501	JIA	TRUE	reported	textfile	0.0025	1.343e-06	7365	M00063.metal.pos.txt.gz	0.00317058	23.4192
rs11813145	A	G	A	G	0.0076	-0.0567277	0.3414	0.0616398	0.0303538	12501	JIA	TRUE	reported	textfile	0.0017	5.867e-06	7365	M00063.metal.pos.txt.gz	0.00270632	19.9807
rs12648765	A	G	A	G	0.0564	0.077652	0.9861	0.461394	0.105426	12501	JIA	TRUE	reported	textfile	0.0122	3.568e-06	1763	M00063.metal.pos.txt.gz	0.0119771	21.3474
rs12881791	T	G	T	G	-0.0083	-0.0204847	0.7603	0.541678	0.0335666	12501	JIA	TRUE	reported	textfile	0.0018	5.911e-06	7365	M00063.metal.pos.txt.gz	0.00287863	21.2566
rs12896813	T	C	T	C	-0.0082	0.0205183	0.1853	0.582137	0.037288	12501	JIA	TRUE	reported	textfile	0.0018	3.524e-06	7365	M00063.metal.pos.txt.gz	0.00280988	20.7475
rs1433904	T	C	T	C	0.0442	0.0715761	0.0228	0.426303	0.0899725	12501	JIA	TRUE	reported	textfile	0.0097	5.056e-06	1763	M00063.metal.pos.txt.gz	0.0116403	20.74
rs1479402	T	C	T	C	0.0306	0.0771409	0.0137	0.602775	0.14823	12501	JIA	TRUE	reported	textfile	0.0068	6.854e-06	7365	M00063.metal.pos.txt.gz	0.00274195	20.2445
rs17182784	T	C	T	C	-0.0082	0.0252028	0.253	0.440937	0.032705	12501	JIA	TRUE	reported	textfile	0.0017	2.1e-06	7365	M00063.metal.pos.txt.gz	0.00314911	23.2601
rs17293443	T	C	T	C	0.0078	0.0198922	0.7718	0.595329	0.0374527	12501	JIA	TRUE	reported	textfile	0.0017	8.091e-06	7365	M00063.metal.pos.txt.gz	0.00285022	21.0462
rs17683567	T	C	T	C	0.0078	-0.065847	0.2146	0.0616055	0.0352288	12501	JIA	TRUE	reported	textfile	0.0017	7.567e-06	7365	M00063.metal.pos.txt.gz	0.00285022	21.0462
rs17728920	A	C	A	C	0.0081	0.103958	0.1768	0.0066484	0.0383046	12501	JIA	TRUE	reported	textfile	0.0018	5.299e-06	7365	M00063.metal.pos.txt.gz	0.00274195	20.2445
rs17765253	A	G	A	G	0.0096	0.0375884	0.1845	0.331675	0.0387217	12501	JIA	TRUE	reported	textfile	0.0018	8.265e-08	7365	M00063.metal.pos.txt.gz	0.00384725	28.4367
rs2026590	T	G	T	G	0.008	0.00156702	0.2176	0.96646	0.0372545	12501	JIA	TRUE	reported	textfile	0.0017	3.764e-06	7365	M00063.metal.pos.txt.gz	0.00299782	22.1393
rs2050223	A	G	A	G	-0.0078	-0.00456802	0.2016	0.900039	0.0363663	12501	JIA	TRUE	reported	textfile	0.0017	7.22e-06	7365	M00063.metal.pos.txt.gz	0.00285022	21.0462
rs2130712	A	C	A	C	0.0165	0.0142591	0.92	0.78953	0.053421	12501	JIA	TRUE	reported	textfile	0.0032	2.429e-07	7365	M00063.metal.pos.txt.gz	0.00359692	26.5797
rs2259571	T	G	T	G	-0.0078	-0.154827	0.6893	3.27082e-07	0.0303158	12501	JIA	TRUE	reported	textfile	0.0017	2.864e-06	7365	M00063.metal.pos.txt.gz	0.00285022	21.0462
rs2407893	A	G	A	G	0.0079	0.0148576	0.427	0.612197	0.0293083	12501	JIA	TRUE	reported	textfile	0.0016	1.285e-06	7365	M00063.metal.pos.txt.gz	0.00329918	24.3723
rs2869804	A	G	A	G	0.0078	0.0141744	0.2489	0.701213	0.0369428	12501	JIA	TRUE	reported	textfile	0.0017	6.503e-06	7365	M00063.metal.pos.txt.gz	0.00285022	21.0462
rs2870664	T	C	T	C	0.0147	-0.00826863	0.4767	0.776732	0.0291585	12501	JIA	TRUE	reported	textfile	0.0031	1.602e-06	1763	M00063.metal.pos.txt.gz	0.0125937	22.4604
rs3747924	T	C	T	C	0.0083	0.055509	0.1781	0.147349	0.0383096	12501	JIA	TRUE	reported	textfile	0.0018	4.243e-06	7365	M00063.metal.pos.txt.gz	0.00287863	21.2566
rs3802195	T	G	T	G	0.0086	0.0798346	0.1886	0.031619	0.0371463	12501	JIA	TRUE	reported	textfile	0.0018	1.132e-06	7365	M00063.metal.pos.txt.gz	0.00308983	22.821
rs4401492	T	G	T	G	0.0082	-0.0194226	0.1795	0.604993	0.0375509	12501	JIA	TRUE	reported	textfile	0.0018	4.515e-06	7365	M00063.metal.pos.txt.gz	0.00280988	20.7475
rs445925	A	G	A	G	-0.025	0.00358793	0.079	0.939006	0.0468888	12501	JIA	TRUE	reported	textfile	0.004	4.105e-10	5602	M00063.metal.pos.txt.gz	0.00692467	39.0486
rs4602115	T	G	T	G	0.0146	0.0662334	0.7133	0.0485391	0.0335763	12501	JIA	TRUE	reported	textfile	0.0033	7.651e-06	1763	M00063.metal.pos.txt.gz	0.0109807	19.5517
rs4941743	T	C	T	C	0.0087	-0.0515572	0.2179	0.129708	0.0340255	12501	JIA	TRUE	reported	textfile	0.0017	3.282e-07	7365	M00063.metal.pos.txt.gz	0.00354345	26.1832
rs602633	T	G	T	G	-0.0102	0.0214561	0.2163	0.546778	0.0356063	12501	JIA	TRUE	reported	textfile	0.0017	5.024e-09	7365	M00063.metal.pos.txt.gz	0.00486421	35.9902
rs6511720	T	G	T	G	-0.0136	-0.0084386	0.1197	0.849118	0.0443567	12501	JIA	TRUE	reported	textfile	0.0027	3.688e-07	7365	M00063.metal.pos.txt.gz	0.00343308	25.3649
rs6573766	T	G	T	G	-0.0085	0.0247293	0.8061	0.495399	0.0362734	12501	JIA	TRUE	reported	textfile	0.0018	1.549e-06	7365	M00063.metal.pos.txt.gz	0.00301861	22.2933
rs6603141	A	G	A	G	-0.0081	0.0226322	0.258	0.504885	0.0339404	12501	JIA	TRUE	reported	textfile	0.0017	2.608e-06	7365	M00063.metal.pos.txt.gz	0.003073	22.6963
rs6970076	T	C	T	C	-0.0079	-0.011527	0.7679	0.737107	0.0343386	12501	JIA	TRUE	reported	textfile	0.0017	4.366e-06	7365	M00063.metal.pos.txt.gz	0.00292356	21.5893
rs7595385	T	C	T	C	0.0237	-0.116401	0.9759	0.148195	0.0805021	12501	JIA	TRUE	reported	textfile	0.0051	3.833e-06	7365	M00063.metal.pos.txt.gz	0.00292356	21.5893
rs871748	T	C	T	C	-0.0082	-0.0524935	0.182	0.186221	0.0397128	12501	JIA	TRUE	reported	textfile	0.0018	8.562e-06	7365	M00063.metal.pos.txt.gz	0.00280988	20.7475
rs886282	T	C	T	C	0.0081	-0.0024761	0.1989	0.951181	0.0404368	12501	JIA	TRUE	reported	textfile	0.0018	3.711e-06	7365	M00063.metal.pos.txt.gz	0.00274195	20.2445
rs927961	T	G	T	G	-0.0079	-0.0450096	0.7597	0.204	0.035434	12501	JIA	TRUE	reported	textfile	0.0017	5.057e-06	7365	M00063.metal.pos.txt.gz	0.00292356	21.5893
rs10050054	T	C	T	C	-0.0325	0.0271654	0.9828	0.812812	0.114718	12501	JIA	TRUE	reported	textfile	0.0069	2.583e-06	1760	M00064.metal.pos.txt.gz	0.0124485	22.1603
rs1498694	A	G	A	G	0.0075	0.025795	0.4035	0.385258	0.0297093	12501	JIA	TRUE	reported	textfile	0.0011	7.336e-11	7354	M00064.metal.pos.txt.gz	0.00628169	46.475
rs1565225	A	G	A	G	0.007	-0.0377306	0.245	0.264682	0.0338272	12501	JIA	TRUE	reported	textfile	0.0015	2.342e-06	5594	M00064.metal.pos.txt.gz	0.00387796	21.77
rs2905873	A	C	A	C	0.0055	-0.00622297	0.6858	0.870799	0.0382617	12501	JIA	TRUE	reported	textfile	0.0012	2.966e-06	7354	M00064.metal.pos.txt.gz	0.0028484	21.0012
rs6831907	T	C	T	C	0.0206	0.00901045	0.0395	0.906967	0.0771027	12501	JIA	TRUE	reported	textfile	0.0046	7.053e-06	1760	M00064.metal.pos.txt.gz	0.0112664	20.032
rs10426415	A	G	A	G	-0.0086	0.0530671	0.878	0.214047	0.0427095	12501	JIA	TRUE	reported	textfile	0.0018	3.109e-06	7361	M00513.metal.pos.txt.gz	0.00309151	22.821
rs10519445	A	G	A	G	-0.0045	-0.00600981	0.5338	0.835668	0.0289716	12501	JIA	TRUE	reported	textfile	0.0009	1.846e-06	7361	M00513.metal.pos.txt.gz	0.00338478	24.9932
rs11054328	T	C	T	C	0.0088	-0.0434008	0.1072	0.38119	0.049561	12501	JIA	TRUE	reported	textfile	0.0018	1.456e-06	7361	M00513.metal.pos.txt.gz	0.0032365	23.8947
rs1116866	T	C	T	C	0.0094	-0.00597266	0.1035	0.899853	0.0474596	12501	JIA	TRUE	reported	textfile	0.0018	2.866e-07	7361	M00513.metal.pos.txt.gz	0.0036912	27.2642
rs11638382	T	C	T	C	-0.0171	-0.000800399	0.1875	0.985802	0.0449754	12501	JIA	TRUE	reported	textfile	0.0038	5.062e-06	1763	M00513.metal.pos.txt.gz	0.0113557	20.227
rs11694230	T	C	T	C	-0.0075	0.0348184	0.3363	0.252812	0.0304477	12501	JIA	TRUE	reported	textfile	0.0017	9.003e-06	7361	M00513.metal.pos.txt.gz	0.00263719	19.4584
rs12175103	A	C	A	C	0.0048	-0.0116027	0.4153	0.697107	0.0298093	12501	JIA	TRUE	reported	textfile	0.0009	4.863e-07	7361	M00513.metal.pos.txt.gz	0.00384933	28.4367
rs12324230	T	C	T	C	0.0042	0.0181606	0.5209	0.530027	0.0289199	12501	JIA	TRUE	reported	textfile	0.0009	8.677e-06	7361	M00513.metal.pos.txt.gz	0.00294981	21.7719
rs12801550	T	C	T	C	0.0088	0.0591009	0.8705	0.190127	0.0451081	12501	JIA	TRUE	reported	textfile	0.0018	9.639e-07	7361	M00513.metal.pos.txt.gz	0.0032365	23.8947
rs13031396	T	G	T	G	-0.0076	-0.0537147	0.2473	0.110242	0.0336326	12501	JIA	TRUE	reported	textfile	0.0017	9.166e-06	7361	M00513.metal.pos.txt.gz	0.00270779	19.9807
rs1498350	A	C	A	C	0.0045	-0.0304085	0.4954	0.298724	0.0292621	12501	JIA	TRUE	reported	textfile	0.001	1.879e-06	7361	M00513.metal.pos.txt.gz	0.00274344	20.2445
rs17533525	T	C	T	C	0.0082	-0.00256688	0.1534	0.9501	0.0410178	12501	JIA	TRUE	reported	textfile	0.0018	5.037e-06	7361	M00513.metal.pos.txt.gz	0.0028114	20.7474
rs1955135	A	C	A	C	0.008	-0.0351865	0.8659	0.362257	0.038621	12501	JIA	TRUE	reported	textfile	0.0018	9.994e-06	7361	M00513.metal.pos.txt.gz	0.0026763	19.7477
rs1990178	T	C	T	C	-0.0164	-0.00735136	0.1943	0.829162	0.0340694	12501	JIA	TRUE	reported	textfile	0.0036	6.272e-06	1763	M00513.metal.pos.txt.gz	0.0116345	20.7295
rs2042499	A	C	A	C	0.0052	-0.0380949	0.4837	0.18854	0.0289714	12501	JIA	TRUE	reported	textfile	0.0009	4.883e-08	7361	M00513.metal.pos.txt.gz	0.0045146	33.3736
rs2048277	A	G	A	G	0.0083	0.039006	0.8956	0.401985	0.0465421	12501	JIA	TRUE	reported	textfile	0.0019	8.751e-06	7361	M00513.metal.pos.txt.gz	0.00258576	19.0779
rs2289804	A	G	A	G	-0.0143	0.0142286	0.9343	0.812061	0.0598424	12501	JIA	TRUE	reported	textfile	0.0027	1.246e-07	7361	M00513.metal.pos.txt.gz	0.00379626	28.0431
rs2521310	T	C	T	C	0.009	-0.0237542	0.874	0.572227	0.0420596	12501	JIA	TRUE	reported	textfile	0.002	6.795e-06	5598	M00513.metal.pos.txt.gz	0.00360433	20.2428
rs4460629	T	C	T	C	-0.0045	-0.0202362	0.5224	0.484195	0.0289266	12501	JIA	TRUE	reported	textfile	0.001	2.205e-06	7361	M00513.metal.pos.txt.gz	0.00274344	20.2445
rs6502247	A	G	A	G	-0.009	-0.04056	0.119	0.390651	0.0472488	12501	JIA	TRUE	reported	textfile	0.002	6.795e-06	5598	M00513.metal.pos.txt.gz	0.00360433	20.2428
rs6663614	A	C	A	C	-0.0104	-0.0411493	0.2085	0.240684	0.0350725	12501	JIA	TRUE	reported	textfile	0.0022	3.057e-06	7361	M00513.metal.pos.txt.gz	0.00302669	22.341
rs9312777	T	C	T	C	0.0043	0.0439669	0.4788	0.129347	0.0289889	12501	JIA	TRUE	reported	textfile	0.0009	4.677e-06	7361	M00513.metal.pos.txt.gz	0.00309151	22.821
rs9456538	A	G	A	G	-0.0082	0.0387542	0.1493	0.346419	0.0411597	12501	JIA	TRUE	reported	textfile	0.0018	4.198e-06	7361	M00513.metal.pos.txt.gz	0.0028114	20.7474
rs10788232	T	C	T	C	-0.0111	-0.0881959	0.6825	0.00735988	0.0329077	12501	JIA	TRUE	reported	textfile	0.0024	2.464e-06	7365	M00527.metal.pos.txt.gz	0.00289595	21.3848
rs1193345	A	G	A	G	-0.0216	-0.136137	0.9357	0.0574905	0.0716675	12501	JIA	TRUE	reported	textfile	0.0045	1.434e-06	7365	M00527.metal.pos.txt.gz	0.00311855	23.0337
rs1330523	A	G	A	G	-0.0117	-0.0391701	0.2326	0.259318	0.0347251	12501	JIA	TRUE	reported	textfile	0.0024	1.561e-06	7365	M00527.metal.pos.txt.gz	0.00321645	23.7592
rs16937124	A	C	A	C	-0.021	-0.00772711	0.9471	0.906955	0.066113	12501	JIA	TRUE	reported	textfile	0.0046	5.622e-06	7365	M00527.metal.pos.txt.gz	0.00282178	20.8356
rs2000812	T	C	T	C	0.0111	0.00902822	0.8223	0.804386	0.0364512	12501	JIA	TRUE	reported	textfile	0.0025	9.7e-06	7365	M00527.metal.pos.txt.gz	0.00266951	19.7082
rs3785024	A	G	A	G	-0.0223	-0.0395454	0.9469	0.556356	0.0672242	12501	JIA	TRUE	reported	textfile	0.0049	5.562e-06	7365	M00527.metal.pos.txt.gz	0.0028043	20.7062
rs4635489	A	G	A	G	0.0364	0.112528	0.0177	0.287545	0.105807	12501	JIA	TRUE	reported	textfile	0.008	5.663e-06	7365	M00527.metal.pos.txt.gz	0.00280305	20.6969
rs4718532	T	C	T	C	-0.016	-0.00191149	0.5052	0.947761	0.0291748	12501	JIA	TRUE	reported	textfile	0.0035	6.605e-06	1761	M00527.metal.pos.txt.gz	0.0117279	20.8742
rs723526	A	G	A	G	-0.011	-0.0248687	0.1994	0.506724	0.0374557	12501	JIA	TRUE	reported	textfile	0.0024	6.624e-06	7365	M00527.metal.pos.txt.gz	0.00284415	21.0012
rs780093	T	C	T	C	0.0117	0.0443851	0.4	0.133988	0.0296185	12501	JIA	TRUE	reported	textfile	0.0023	1.887e-07	7365	M00527.metal.pos.txt.gz	0.00350123	25.8701
rs11224003	A	G	A	G	0.0419	0.0841984	0.177	0.0236841	0.0372194	12501	JIA	TRUE	reported	textfile	0.0093	7.072e-06	7371	M00542.metal.pos.txt.gz	0.00274626	20.2929
rs13288937	A	C	A	C	0.2488	-0.0367453	0.0205	0.78401	0.134059	12501	JIA	TRUE	reported	textfile	0.0526	2.287e-06	1766	M00542.metal.pos.txt.gz	0.0125104	22.3479
rs2295758	T	C	T	C	-0.1137	0.14913	0.9754	0.149255	0.103407	12501	JIA	TRUE	reported	textfile	0.0255	8.568e-06	7371	M00542.metal.pos.txt.gz	0.00268995	19.8757
rs2711506	A	G	A	G	-0.0326	-0.0127438	0.5343	0.661823	0.0291356	12501	JIA	TRUE	reported	textfile	0.0072	6.349e-06	7371	M00542.metal.pos.txt.gz	0.00277356	20.4952
rs4297577	T	C	T	C	0.0977	0.0388404	0.0384	0.615336	0.0772993	12501	JIA	TRUE	reported	textfile	0.0209	2.938e-06	7371	M00542.metal.pos.txt.gz	0.00295586	21.8463
rs4838537	T	C	T	C	0.3226	-0.091051	0.0133	0.362894	0.100071	12501	JIA	TRUE	reported	textfile	0.0699	3.964e-06	1766	M00542.metal.pos.txt.gz	0.0119173	21.2756
rs6493912	T	C	T	C	-0.0368	0.0305711	0.7431	0.371265	0.034192	12501	JIA	TRUE	reported	textfile	0.0081	5.359e-06	7371	M00542.metal.pos.txt.gz	0.00279245	20.6352
rs7314742	T	G	T	G	-0.0358	0.08273	0.2662	0.0168787	0.0346246	12501	JIA	TRUE	reported	textfile	0.008	8.508e-06	7371	M00542.metal.pos.txt.gz	0.00270945	20.0202
rs8000457	T	C	T	C	-0.2093	-0.0975037	0.9661	0.0817449	0.0560157	12501	JIA	TRUE	reported	textfile	0.0433	1.351e-06	1766	M00542.metal.pos.txt.gz	0.0130576	23.3384
rs1176413	T	C	T	C	-0.1032	-0.00814526	0.1873	0.826938	0.0372557	12501	JIA	TRUE	reported	textfile	0.0219	2.545e-06	1233	M00553.metal.pos.txt.gz	0.0176912	22.17
rs1556938	T	G	T	G	-0.1815	0.0090256	0.0466	0.883381	0.0615306	12501	JIA	TRUE	reported	textfile	0.041	9.589e-06	1233	M00553.metal.pos.txt.gz	0.015645	19.565
rs1605457	T	C	T	C	0.3731	-0.0254989	0.9643	0.708932	0.0683084	12501	JIA	TRUE	reported	textfile	0.08	3.097e-06	283	M00553.metal.pos.txt.gz	0.0713717	21.5968
rs17800513	T	G	T	G	-0.1308	-0.114681	0.1085	0.0191476	0.0489538	12501	JIA	TRUE	reported	textfile	0.0273	1.575e-06	1233	M00553.metal.pos.txt.gz	0.0182775	22.9184
rs1818902	T	C	T	C	0.5718	-0.0659906	0.9701	0.618225	0.132413	12501	JIA	TRUE	reported	textfile	0.1255	5.205e-06	283	M00553.metal.pos.txt.gz	0.0683395	20.612
rs2075317	T	C	T	C	0.0732	-0.0282036	0.5417	0.362651	0.0309817	12501	JIA	TRUE	reported	textfile	0.0165	9.187e-06	1233	M00553.metal.pos.txt.gz	0.0157114	19.6494
rs2211372	T	C	T	C	0.3317	0.155415	0.985	0.216628	0.125787	12501	JIA	TRUE	reported	textfile	0.0696	1.869e-06	1233	M00553.metal.pos.txt.gz	0.0180876	22.6761
rs2234233	A	G	A	G	-0.1234	0.024292	0.135	0.524829	0.0381998	12501	JIA	TRUE	reported	textfile	0.0248	6.376e-07	1233	M00553.metal.pos.txt.gz	0.0196847	24.7185
rs6468437	T	C	T	C	0.1246	0.0121169	0.8334	0.775033	0.0423985	12501	JIA	TRUE	reported	textfile	0.0277	6.86e-06	1233	M00553.metal.pos.txt.gz	0.0161452	20.2009
rs6816298	A	G	A	G	0.1842	0.0451786	0.8254	0.224094	0.0371622	12501	JIA	TRUE	reported	textfile	0.0403	4.76e-06	283	M00553.metal.pos.txt.gz	0.0687465	20.7438
rs7482087	T	C	T	C	-0.5162	-0.0318056	0.0254	0.728889	0.0917635	12501	JIA	TRUE	reported	textfile	0.1064	1.237e-06	283	M00553.metal.pos.txt.gz	0.0767838	23.3707
rs9614985	A	G	A	G	-0.0855	-0.020706	0.4177	0.480897	0.0293761	12501	JIA	TRUE	reported	textfile	0.0177	1.283e-06	1233	M00553.metal.pos.txt.gz	0.0185729	23.296
rs1039293	A	G	A	G	0.0709	-0.0657298	0.4948	0.0230659	0.028926	12501	JIA	TRUE	reported	textfile	0.0153	3.393e-06	1713	M00569.metal.pos.txt.gz	0.0123806	21.4488
rs1397829	A	G	A	G	0.042	0.0127245	0.5328	0.676307	0.0304771	12501	JIA	TRUE	reported	textfile	0.0085	7.076e-07	7274	M00569.metal.pos.txt.gz	0.00334528	24.4085
rs16902976	T	G	T	G	-0.1325	-0.0417108	0.0232	0.61018	0.0818154	12501	JIA	TRUE	reported	textfile	0.0294	6.361e-06	7274	M00569.metal.pos.txt.gz	0.00278454	20.3057
rs2446427	T	C	T	C	-0.0554	0.00777933	0.8371	0.846917	0.040297	12501	JIA	TRUE	reported	textfile	0.0122	5.211e-06	7274	M00569.metal.pos.txt.gz	0.00282681	20.6149
rs2472297	T	C	T	C	-0.0668	-0.0032142	0.2362	0.921529	0.0326291	12501	JIA	TRUE	reported	textfile	0.0104	1.502e-10	7274	M00569.metal.pos.txt.gz	0.00563971	41.2446
rs384814	A	G	A	G	0.1452	-0.0348116	0.0255	0.548315	0.0579914	12501	JIA	TRUE	reported	textfile	0.0326	8.35e-06	7274	M00569.metal.pos.txt.gz	0.00271983	19.8326
rs6603123	T	G	T	G	0.0865	-0.0361698	0.3939	0.215331	0.0291918	12501	JIA	TRUE	reported	textfile	0.0193	7.84e-06	1713	M00569.metal.pos.txt.gz	0.0115904	20.0637
rs6968554	A	G	A	G	0.0644	-0.00710774	0.3756	0.813662	0.0301553	12501	JIA	TRUE	reported	textfile	0.0086	8.677e-14	7274	M00569.metal.pos.txt.gz	0.00765009	56.0603
rs8096497	A	G	A	G	0.089	-0.0724594	0.097	0.289657	0.0684309	12501	JIA	TRUE	reported	textfile	0.0163	4.836e-08	5561	M00569.metal.pos.txt.gz	0.00533249	29.8022
rs946712	A	C	A	C	0.1039	0.0406239	0.9559	0.560315	0.0697558	12501	JIA	TRUE	reported	textfile	0.0212	9.586e-07	7274	M00569.metal.pos.txt.gz	0.0032912	24.0126
rs12426131	A	G	A	G	0.0246	-0.00312084	0.1446	0.938551	0.0404802	12501	JIA	TRUE	reported	textfile	0.0051	1.681e-06	5502	M00575.metal.pos.txt.gz	0.00421092	23.258
rs526744	T	C	T	C	-0.021	-0.0521335	0.243	0.149671	0.0361866	12501	JIA	TRUE	reported	textfile	0.0042	7.141e-07	4500	M00575.metal.pos.txt.gz	0.00552486	24.9889
rs7790791	T	C	T	C	0.0594	0.0673742	0.0873	0.178897	0.0501237	12501	JIA	TRUE	reported	textfile	0.013	4.672e-06	1002	M00575.metal.pos.txt.gz	0.0204109	20.8362
rs2456584	A	G	A	G	-0.0179	-0.00279512	0.5393	0.924312	0.0294186	12501	JIA	TRUE	reported	textfile	0.0037	1.635e-06	7333	M00577.metal.pos.txt.gz	0.00318154	23.3983
rs4663119	A	G	A	G	0.0331	0.00727291	0.0773	0.893482	0.0543163	12501	JIA	TRUE	reported	textfile	0.0074	7.324e-06	7333	M00577.metal.pos.txt.gz	0.00272099	20.002
rs661454	A	G	A	G	0.0317	0.0187548	0.0848	0.71866	0.0520603	12501	JIA	TRUE	reported	textfile	0.0065	1.313e-06	7333	M00577.metal.pos.txt.gz	0.00323299	23.7779
rs10736	T	C	T	C	-0.0118	-0.00778771	0.2011	0.829129	0.0360845	12501	JIA	TRUE	reported	textfile	0.0026	4.731e-06	7345	M00584.metal.pos.txt.gz	0.00279646	20.592
rs10982244	A	G	A	G	-0.0177	0.0256902	0.6098	0.391897	0.0300055	12501	JIA	TRUE	reported	textfile	0.004	8.931e-06	1754	M00584.metal.pos.txt.gz	0.0110402	19.5583
rs11676911	A	G	A	G	-0.0429	0.0287618	0.0216	0.749415	0.0900461	12501	JIA	TRUE	reported	textfile	0.0084	3.659e-07	7345	M00584.metal.pos.txt.gz	0.00353854	26.0758
rs1181723	A	G	A	G	0.0116	-0.00184455	0.2086	0.963484	0.0402948	12501	JIA	TRUE	reported	textfile	0.0026	5.629e-06	7345	M00584.metal.pos.txt.gz	0.00270273	19.8999
rs12474099	A	G	A	G	-0.0202	-0.0298992	0.0649	0.593456	0.0560083	12501	JIA	TRUE	reported	textfile	0.0043	1.968e-06	7345	M00584.metal.pos.txt.gz	0.00299551	22.0621
rs1260326	T	C	T	C	-0.0439	0.0559614	0.4088	0.0579364	0.0295127	12501	JIA	TRUE	reported	textfile	0.0024	1.296e-77	7345	M00584.metal.pos.txt.gz	0.0435681	334.494
rs13116473	A	G	A	G	-0.0448	-0.0881868	0.9853	0.466833	0.121195	12501	JIA	TRUE	reported	textfile	0.0096	2.932e-06	7345	M00584.metal.pos.txt.gz	0.00295621	21.7718
rs16932803	T	G	T	G	-0.0121	0.00494839	0.1673	0.900172	0.0394469	12501	JIA	TRUE	reported	textfile	0.0026	5.005e-06	7345	M00584.metal.pos.txt.gz	0.00294004	21.6524
rs17061914	A	G	A	G	-0.0146	-0.00687948	0.8581	0.865299	0.0405553	12501	JIA	TRUE	reported	textfile	0.0033	8.766e-06	7345	M00584.metal.pos.txt.gz	0.00265785	19.5686
rs1841535	T	G	T	G	0.0252	-0.0365244	0.1482	0.276808	0.0335851	12501	JIA	TRUE	reported	textfile	0.0056	6.998e-06	1754	M00584.metal.pos.txt.gz	0.0114133	20.2269
rs2270451	A	G	A	G	0.0152	-0.0626248	0.8941	0.213375	0.0503278	12501	JIA	TRUE	reported	textfile	0.0034	7.525e-06	7345	M00584.metal.pos.txt.gz	0.00271367	19.9807
rs2272172	T	C	T	C	-0.0648	0.249906	0.0226	0.0260851	0.11232	12501	JIA	TRUE	reported	textfile	0.0145	7.508e-06	1754	M00584.metal.pos.txt.gz	0.0112582	19.9489
rs2304684	T	C	T	C	-0.0438	0.204939	0.0182	0.103977	0.126049	12501	JIA	TRUE	reported	textfile	0.0094	3.021e-06	7345	M00584.metal.pos.txt.gz	0.00294726	21.7057
rs2723713	T	C	T	C	-0.0356	-0.0495222	0.0254	0.534388	0.0797054	12501	JIA	TRUE	reported	textfile	0.008	9.19e-06	7345	M00584.metal.pos.txt.gz	0.0026888	19.7971
rs7007251	A	G	A	G	-0.015	0.102076	0.1057	0.0329384	0.0478592	12501	JIA	TRUE	reported	textfile	0.0034	8.76e-06	7345	M00584.metal.pos.txt.gz	0.00264292	19.4584
rs937813	T	C	T	C	0.0271	0.0246943	0.9025	0.606201	0.047903	12501	JIA	TRUE	reported	textfile	0.0039	2.645e-12	7345	M00584.metal.pos.txt.gz	0.00653088	48.2715
rs991670	T	C	T	C	-0.0111	-0.0440849	0.6624	0.159867	0.0313656	12501	JIA	TRUE	reported	textfile	0.0025	7.476e-06	7345	M00584.metal.pos.txt.gz	0.00267676	19.7082
rs10237319	T	C	T	C	0.0226	-0.0213049	0.1467	0.60373	0.0410465	12501	JIA	TRUE	reported	textfile	0.0051	9.785e-06	7237	M00599.metal.pos.txt.gz	0.00270608	19.6316
rs11216267	T	C	T	C	0.0168	0.0392444	0.6435	0.202513	0.0307938	12501	JIA	TRUE	reported	textfile	0.0035	1.56e-06	7237	M00599.metal.pos.txt.gz	0.00317354	23.0336
rs11259923	A	G	A	G	0.042	0.025835	0.8139	0.46672	0.0354961	12501	JIA	TRUE	reported	textfile	0.0091	3.916e-06	1723	M00599.metal.pos.txt.gz	0.0122122	21.277
rs1133034	T	C	T	C	0.032	0.0648663	0.0757	0.249081	0.0562791	12501	JIA	TRUE	reported	textfile	0.0069	3.906e-06	7237	M00599.metal.pos.txt.gz	0.00296316	21.5021
rs12515830	T	G	T	G	0.0244	-0.0369525	0.8744	0.408977	0.0447531	12501	JIA	TRUE	reported	textfile	0.0054	5.788e-06	7237	M00599.metal.pos.txt.gz	0.00281326	20.4114
rs13195863	A	C	A	C	0.022	-0.0455079	0.2043	0.205859	0.0359737	12501	JIA	TRUE	reported	textfile	0.0044	4.127e-07	7237	M00599.metal.pos.txt.gz	0.00344258	24.9931
rs2833657	A	G	A	G	0.0239	-0.0319881	0.8254	0.396914	0.0377598	12501	JIA	TRUE	reported	textfile	0.0051	3.023e-06	7237	M00599.metal.pos.txt.gz	0.00302539	21.9551
rs2964063	T	C	T	C	-0.0735	-0.0788056	0.9853	0.475303	0.110391	12501	JIA	TRUE	reported	textfile	0.0155	2.249e-06	7237	M00599.metal.pos.txt.gz	0.00309746	22.4797
rs3925033	T	G	T	G	-0.0164	0.0164515	0.4591	0.573169	0.0292009	12501	JIA	TRUE	reported	textfile	0.0035	2.593e-06	7237	M00599.metal.pos.txt.gz	0.00302467	21.9499
rs4648464	A	G	A	G	-0.0161	0.0238119	0.5522	0.543337	0.039179	12501	JIA	TRUE	reported	textfile	0.0036	9.373e-06	7237	M00599.metal.pos.txt.gz	0.00275607	19.9952
rs6895278	T	C	T	C	0.0168	-0.00458016	0.3354	0.885654	0.031852	12501	JIA	TRUE	reported	textfile	0.0037	4.133e-06	7237	M00599.metal.pos.txt.gz	0.00284067	20.6108
rs7941871	T	G	T	G	-0.024	0.077498	0.8353	0.0439436	0.0384676	12501	JIA	TRUE	reported	textfile	0.005	1.562e-06	7237	M00599.metal.pos.txt.gz	0.00317354	23.0336
rs924483	A	G	A	G	-0.0289	0.0836533	0.0916	0.143206	0.0571419	12501	JIA	TRUE	reported	textfile	0.0062	3.254e-06	7237	M00599.metal.pos.txt.gz	0.00299331	21.7216
rs1007797	T	C	T	C	-0.0092	-0.0371698	0.879	0.424699	0.0465612	12501	JIA	TRUE	reported	textfile	0.0018	6.491e-07	7354	M00606.metal.pos.txt.gz	0.0035397	26.1164
rs11033504	A	G	A	G	0.0143	-0.0491727	0.9307	0.377875	0.0557629	12501	JIA	TRUE	reported	textfile	0.0027	9.462e-08	7354	M00606.metal.pos.txt.gz	0.00379986	28.0431
rs11607704	T	C	T	C	0.0093	-0.0166211	0.8783	0.698675	0.0429362	12501	JIA	TRUE	reported	textfile	0.0019	6.939e-07	7354	M00606.metal.pos.txt.gz	0.0032473	23.9519
rs11705028	A	G	A	G	-0.0206	0.0187689	0.0859	0.722729	0.0528965	12501	JIA	TRUE	reported	textfile	0.0046	8.848e-06	7354	M00606.metal.pos.txt.gz	0.00271965	20.0494
rs12524738	A	G	A	G	0.0156	0.0158618	0.069	0.751966	0.0501878	12501	JIA	TRUE	reported	textfile	0.0035	6.931e-06	7354	M00606.metal.pos.txt.gz	0.00269413	19.8607
rs12580704	T	C	T	C	0.0085	-0.00204254	0.1328	0.962007	0.0428786	12501	JIA	TRUE	reported	textfile	0.0018	4.553e-06	7354	M00606.metal.pos.txt.gz	0.00302311	22.2933
rs131794	A	C	A	C	0.0146	0.0218539	0.2074	0.540359	0.035693	12501	JIA	TRUE	reported	textfile	0.0018	4.367e-16	7354	M00606.metal.pos.txt.gz	0.00886684	65.7722
rs1482928	T	G	T	G	0.0081	-0.0423994	0.7912	0.236151	0.0357903	12501	JIA	TRUE	reported	textfile	0.0018	4.415e-06	7354	M00606.metal.pos.txt.gz	0.00274604	20.2445
rs163425	A	G	A	G	0.0086	-0.0829468	0.8734	0.0522851	0.0427389	12501	JIA	TRUE	reported	textfile	0.0018	2.617e-06	7354	M00606.metal.pos.txt.gz	0.00309444	22.821
rs2686796	T	C	T	C	0.0094	0.0373035	0.4524	0.204446	0.0293963	12501	JIA	TRUE	reported	textfile	0.0017	1.889e-08	7354	M00606.metal.pos.txt.gz	0.00414031	30.5661
rs2904665	A	G	A	G	-0.0089	0.0052996	0.861	0.906399	0.0450705	12501	JIA	TRUE	reported	textfile	0.0018	9.187e-07	7354	M00606.metal.pos.txt.gz	0.00331337	24.4409
rs2982907	T	G	T	G	-0.0088	0.00531211	0.1465	0.896799	0.0409551	12501	JIA	TRUE	reported	textfile	0.0018	1.281e-06	7354	M00606.metal.pos.txt.gz	0.00323957	23.8947
rs532545	T	C	T	C	-0.0095	0.0260446	0.3065	0.393115	0.0304977	12501	JIA	TRUE	reported	textfile	0.0017	3.41e-08	7354	M00606.metal.pos.txt.gz	0.00422849	31.2199
rs6988242	T	G	T	G	0.0094	-0.0566736	0.769	0.104465	0.0349066	12501	JIA	TRUE	reported	textfile	0.0018	1.308e-07	7354	M00606.metal.pos.txt.gz	0.0036947	27.2642
rs787496	A	G	A	G	0.0081	-0.0089027	0.1702	0.811275	0.0372845	12501	JIA	TRUE	reported	textfile	0.0018	5.979e-06	7354	M00606.metal.pos.txt.gz	0.00274604	20.2445
rs7948201	T	C	T	C	-0.023	0.0398836	0.9623	0.458216	0.0537669	12501	JIA	TRUE	reported	textfile	0.0046	6.769e-07	7354	M00606.metal.pos.txt.gz	0.00338799	24.9932
rs9601054	T	C	T	C	0.0083	-0.0207967	0.162	0.594421	0.0390593	12501	JIA	TRUE	reported	textfile	0.0018	4.237e-06	7354	M00606.metal.pos.txt.gz	0.00288293	21.2566
rs977712	A	C	A	C	-0.0085	0.012233	0.8633	0.788754	0.0456601	12501	JIA	TRUE	reported	textfile	0.0019	6.319e-06	7354	M00606.metal.pos.txt.gz	0.00271411	20.0084
rs12238083	T	C	T	C	0.0152	0.0188896	0.1389	0.653201	0.0420402	12501	JIA	TRUE	reported	textfile	0.0033	3.008e-06	7333	M01105.metal.pos.txt.gz	0.00288485	21.21
rs12336893	T	G	T	G	0.0289	-0.0851608	0.9588	0.187358	0.0645922	12501	JIA	TRUE	reported	textfile	0.0062	2.677e-06	7333	M01105.metal.pos.txt.gz	0.00295424	21.7217
rs13225022	A	G	A	G	-0.0123	-0.0144049	0.6784	0.633928	0.0302494	12501	JIA	TRUE	reported	textfile	0.0026	1.402e-06	7333	M01105.metal.pos.txt.gz	0.00304269	22.3741
rs13280152	T	G	T	G	0.0162	-0.0445646	0.1202	0.313944	0.0442557	12501	JIA	TRUE	reported	textfile	0.0033	1.224e-06	7333	M01105.metal.pos.txt.gz	0.00327564	24.0926
rs1477025	T	C	T	C	0.0109	-0.0103945	0.6545	0.733877	0.030574	12501	JIA	TRUE	reported	textfile	0.0024	7.625e-06	7333	M01105.metal.pos.txt.gz	0.00280497	20.6211
rs1502520	T	G	T	G	0.0119	-0.0134529	0.7334	0.678241	0.0324275	12501	JIA	TRUE	reported	textfile	0.0025	1.634e-06	7333	M01105.metal.pos.txt.gz	0.0030803	22.6514
rs16911296	A	G	A	G	-0.0209	0.0483875	0.0771	0.372368	0.0542432	12501	JIA	TRUE	reported	textfile	0.0045	4.18e-06	7333	M01105.metal.pos.txt.gz	0.00293299	21.565
rs17087487	A	G	A	G	-0.0231	0.0304731	0.053	0.628279	0.0629412	12501	JIA	TRUE	reported	textfile	0.0052	7.997e-06	7333	M01105.metal.pos.txt.gz	0.00268391	19.7287
rs1956129	T	C	T	C	-0.0127	-0.0142309	0.7589	0.68073	0.0345859	12501	JIA	TRUE	reported	textfile	0.0025	3.657e-07	7333	M01105.metal.pos.txt.gz	0.00350687	25.7994
rs2242415	A	C	A	C	0.0109	0.0146947	0.6233	0.64469	0.0318656	12501	JIA	TRUE	reported	textfile	0.0024	8.242e-06	7333	M01105.metal.pos.txt.gz	0.00280497	20.6211
rs4654501	A	G	A	G	0.0111	0.00334525	0.7671	0.922686	0.0344693	12501	JIA	TRUE	reported	textfile	0.0025	9.227e-06	7333	M01105.metal.pos.txt.gz	0.00268113	19.7082
rs6075489	A	G	A	G	0.0113	0.0262534	0.7177	0.421952	0.0326927	12501	JIA	TRUE	reported	textfile	0.0025	9.513e-06	7333	M01105.metal.pos.txt.gz	0.00277835	20.4248
rs7014120	A	G	A	G	0.0148	0.0204993	0.1341	0.618581	0.0411747	12501	JIA	TRUE	reported	textfile	0.0033	5.666e-06	7333	M01105.metal.pos.txt.gz	0.00273542	20.1084
rs7115681	T	C	T	C	-0.0131	0.00945351	0.4668	0.75138	0.029839	12501	JIA	TRUE	reported	textfile	0.0024	8.293e-08	7333	M01105.metal.pos.txt.gz	0.00404648	29.7853
rs7898173	A	G	A	G	-0.0143	0.0613957	0.1419	0.167579	0.0444889	12501	JIA	TRUE	reported	textfile	0.0032	6.806e-06	7333	M01105.metal.pos.txt.gz	0.00271587	19.9643
rs10492266	T	C	T	C	-0.0167	0.0406843	0.4255	0.167608	0.0294829	12501	JIA	TRUE	reported	textfile	0.0038	8.776e-06	5344	M01107.metal.pos.txt.gz	0.00360108	19.3065
rs10771223	A	G	A	G	0.0237	0.017206	0.78	0.614933	0.0342038	12501	JIA	TRUE	reported	textfile	0.0046	2.871e-07	5344	M01107.metal.pos.txt.gz	0.00494268	26.535
rs11147404	T	G	T	G	0.0282	-0.0963553	0.8872	0.0389718	0.0466727	12501	JIA	TRUE	reported	textfile	0.0063	8.687e-06	5344	M01107.metal.pos.txt.gz	0.0037353	20.0288
rs12718598	T	C	T	C	0.018	-0.0243348	0.5178	0.403516	0.0291311	12501	JIA	TRUE	reported	textfile	0.0037	1.491e-06	5344	M01107.metal.pos.txt.gz	0.00440916	23.6581
rs1431793	A	C	A	C	-0.0216	0.00852596	0.7526	0.800276	0.0337003	12501	JIA	TRUE	reported	textfile	0.0046	2.901e-06	5344	M01107.metal.pos.txt.gz	0.00410901	22.0409
rs1447307	T	G	T	G	-0.0211	0.0688011	0.227	0.0518339	0.0353824	12501	JIA	TRUE	reported	textfile	0.0046	5.694e-06	5344	M01107.metal.pos.txt.gz	0.00392172	21.0323
rs1499094	T	G	T	G	0.0208	0.000517203	0.7686	0.988361	0.0354435	12501	JIA	TRUE	reported	textfile	0.0046	7.676e-06	5344	M01107.metal.pos.txt.gz	0.00381141	20.4385
rs167277	A	C	A	C	-0.0207	-0.0444416	0.781	0.200098	0.0346855	12501	JIA	TRUE	reported	textfile	0.0046	7.922e-06	5344	M01107.metal.pos.txt.gz	0.00377499	20.2424
rs2293319	T	C	T	C	-0.0219	0.0667865	0.7852	0.0572371	0.0351231	12501	JIA	TRUE	reported	textfile	0.0047	3.591e-06	5344	M01107.metal.pos.txt.gz	0.00404637	21.7035
rs2549842	T	C	T	C	-0.0206	-0.0902816	0.786	0.00882358	0.0344743	12501	JIA	TRUE	reported	textfile	0.0046	8.675e-06	5344	M01107.metal.pos.txt.gz	0.00373874	20.0473
rs8108144	T	G	T	G	-0.0232	-0.0364698	0.788	0.31796	0.0365195	12501	JIA	TRUE	reported	textfile	0.0047	6.444e-07	5344	M01107.metal.pos.txt.gz	0.00453877	24.3567
rs8184921	T	C	T	C	0.0165	-0.0407777	0.5087	0.171061	0.0297906	12501	JIA	TRUE	reported	textfile	0.0037	9.801e-06	5344	M01107.metal.pos.txt.gz	0.00370753	19.8793
rs972709	A	C	A	C	0.0483	-0.0243508	0.6548	0.426661	0.0306332	12501	JIA	TRUE	reported	textfile	0.0107	6.73e-06	736	M01107.metal.pos.txt.gz	0.0269395	20.321
rs9834988	T	C	T	C	0.0185	0.000100579	0.5297	0.997319	0.0297776	12501	JIA	TRUE	reported	textfile	0.0038	7.983e-07	5344	M01107.metal.pos.txt.gz	0.00441558	23.6927
rs1010069	A	G	A	G	0.0081	-0.0319847	0.4623	0.272315	0.0291367	12501	JIA	TRUE	reported	textfile	0.0018	8.583e-06	7367	M01110.metal.pos.txt.gz	0.00274121	20.2445
rs10241964	A	G	A	G	0.0182	0.0584349	0.0952	0.230609	0.0487448	12501	JIA	TRUE	reported	textfile	0.0035	2.247e-07	7367	M01110.metal.pos.txt.gz	0.003657	27.0327
rs10514491	T	C	T	C	0.012	-0.0269385	0.6782	0.397368	0.0318296	12501	JIA	TRUE	reported	textfile	0.0026	2.859e-06	7367	M01110.metal.pos.txt.gz	0.00288318	21.296
rs11837423	A	G	A	G	0.0385	-0.0257158	0.088	0.640107	0.0550005	12501	JIA	TRUE	reported	textfile	0.008	1.519e-06	1766	M01110.metal.pos.txt.gz	0.0129447	23.1339
rs12352829	A	G	A	G	-0.0134	-0.0223428	0.1506	0.602548	0.0429064	12501	JIA	TRUE	reported	textfile	0.0027	5.843e-07	7367	M01110.metal.pos.txt.gz	0.00333228	24.6243
rs12532113	T	C	T	C	-0.028	0.0454219	0.961	0.551721	0.0763157	12501	JIA	TRUE	reported	textfile	0.006	3.061e-06	5601	M01110.metal.pos.txt.gz	0.00387314	21.77
rs1430209	T	C	T	C	-0.0086	-0.00398379	0.5313	0.891973	0.0293328	12501	JIA	TRUE	reported	textfile	0.0018	1.865e-06	7367	M01110.metal.pos.txt.gz	0.003089	22.821
rs17099239	A	G	A	G	-0.012	-0.017558	0.8327	0.651743	0.0389019	12501	JIA	TRUE	reported	textfile	0.0027	6.74e-06	7367	M01110.metal.pos.txt.gz	0.00267412	19.7477
rs180022	T	C	T	C	0.0117	0.0736708	0.8328	0.072257	0.0409852	12501	JIA	TRUE	reported	textfile	0.0026	9.431e-06	7367	M01110.metal.pos.txt.gz	0.00274121	20.2445
rs2275351	T	C	T	C	0.012	0.0872377	0.1657	0.0314823	0.0405582	12501	JIA	TRUE	reported	textfile	0.0027	7.062e-06	7367	M01110.metal.pos.txt.gz	0.00267412	19.7477
rs3798211	A	C	A	C	-0.0083	0.0180554	0.4247	0.540986	0.029535	12501	JIA	TRUE	reported	textfile	0.0018	4.584e-06	7367	M01110.metal.pos.txt.gz	0.00287785	21.2566
rs4739402	T	C	T	C	-0.0085	0.0155082	0.5172	0.593791	0.0290779	12501	JIA	TRUE	reported	textfile	0.0019	5.614e-06	7367	M01110.metal.pos.txt.gz	0.00270933	20.0084
rs4982495	T	C	T	C	-0.0084	-0.0184386	0.4275	0.528903	0.0292824	12501	JIA	TRUE	reported	textfile	0.0018	3.272e-06	7367	M01110.metal.pos.txt.gz	0.00294741	21.7719
rs532098	A	G	A	G	0.009	-0.175691	0.461	2.34044e-09	0.0294181	12501	JIA	TRUE	reported	textfile	0.002	6.795e-06	5601	M01110.metal.pos.txt.gz	0.0036024	20.2428
rs6535974	A	G	A	G	-0.0122	-0.071098	0.8465	0.0699053	0.0392259	12501	JIA	TRUE	reported	textfile	0.0027	5.801e-06	7367	M01110.metal.pos.txt.gz	0.00276375	20.4115
rs6568389	T	C	T	C	0.0157	0.00675244	0.8061	0.831282	0.0316926	12501	JIA	TRUE	reported	textfile	0.0033	2.164e-06	7367	M01110.metal.pos.txt.gz	0.00306301	22.6284
rs712916	T	C	T	C	-0.0456	0.141534	0.9875	0.188321	0.107584	12501	JIA	TRUE	reported	textfile	0.0102	8.193e-06	7367	M01110.metal.pos.txt.gz	0.00270559	19.9807
rs7169869	A	G	A	G	-0.0194	-0.00334269	0.5404	0.907918	0.0288996	12501	JIA	TRUE	reported	textfile	0.0043	6.586e-06	1766	M01110.metal.pos.txt.gz	0.0113946	20.3317
rs8123073	A	G	A	G	-0.0372	-0.0842126	0.983	0.420403	0.104518	12501	JIA	TRUE	reported	textfile	0.0082	5.942e-06	7367	M01110.metal.pos.txt.gz	0.00278584	20.575
rs9679675	A	C	A	C	0.0092	-0.0256835	0.4732	0.378523	0.0291659	12501	JIA	TRUE	reported	textfile	0.0018	4.167e-07	7367	M01110.metal.pos.txt.gz	0.00353348	26.1164
rs11159894	T	C	T	C	0.032	0.0196986	0.3295	0.542574	0.0323495	12501	JIA	TRUE	reported	textfile	0.0067	1.769e-06	4934	M01114.metal.pos.txt.gz	0.00460201	22.8021
rs12405017	T	C	T	C	-0.1891	-0.0980669	0.9817	0.404036	0.117524	12501	JIA	TRUE	reported	textfile	0.0426	9.175e-06	1447	M01114.metal.pos.txt.gz	0.0134345	19.6772
rs17131011	A	G	A	G	-0.0781	-0.028478	0.0404	0.675738	0.0680824	12501	JIA	TRUE	reported	textfile	0.0174	6.882e-06	4934	M01114.metal.pos.txt.gz	0.00406663	20.1385
rs17175231	A	G	A	G	0.0593	0.0670608	0.9348	0.348486	0.0715297	12501	JIA	TRUE	reported	textfile	0.0125	1.986e-06	4934	M01114.metal.pos.txt.gz	0.00454061	22.4964
rs2002212	A	G	A	G	-0.0691	0.0730333	0.049	0.291258	0.0692017	12501	JIA	TRUE	reported	textfile	0.0155	7.817e-06	4934	M01114.metal.pos.txt.gz	0.00401188	19.8663
rs2140798	T	C	T	C	-0.0519	0.0293952	0.0986	0.507307	0.0443334	12501	JIA	TRUE	reported	textfile	0.0117	8.8e-06	4934	M01114.metal.pos.txt.gz	0.00397224	19.6692
rs2391088	A	G	A	G	-0.0341	-0.0449643	0.6873	0.148326	0.031107	12501	JIA	TRUE	reported	textfile	0.0073	2.923e-06	4934	M01114.metal.pos.txt.gz	0.00440299	21.8116
rs4244808	T	G	T	G	0.0305	-0.0181248	0.5307	0.541877	0.0297139	12501	JIA	TRUE	reported	textfile	0.0068	8.3e-06	4934	M01114.metal.pos.txt.gz	0.00406084	20.1097
rs4579412	A	C	A	C	-0.0414	0.0539751	0.1469	0.193802	0.0415381	12501	JIA	TRUE	reported	textfile	0.0091	4.771e-06	4934	M01114.metal.pos.txt.gz	0.00417735	20.6891
rs696155	A	G	A	G	-0.0412	0.0247898	0.1888	0.500871	0.0368284	12501	JIA	TRUE	reported	textfile	0.0088	2.921e-06	4934	M01114.metal.pos.txt.gz	0.00442288	21.9105
rs7262824	T	C	T	C	0.0357	-0.0390216	0.2062	0.28458	0.0364659	12501	JIA	TRUE	reported	textfile	0.008	8.697e-06	4934	M01114.metal.pos.txt.gz	0.00401983	19.9058
rs7269193	A	G	A	G	-0.0528	-0.00549661	0.9092	0.91351	0.0506087	12501	JIA	TRUE	reported	textfile	0.0116	5.034e-06	4934	M01114.metal.pos.txt.gz	0.00418151	20.7098
rs7427777	A	C	A	C	0.1291	-0.0119305	0.0483	0.901086	0.0959876	12501	JIA	TRUE	reported	textfile	0.0286	6.361e-06	1447	M01114.metal.pos.txt.gz	0.0138861	20.3479
rs8192870	T	G	T	G	-0.0365	-0.0179955	0.3498	0.556187	0.0305781	12501	JIA	TRUE	reported	textfile	0.0067	3.985e-08	4934	M01114.metal.pos.txt.gz	0.00597905	29.6661
rs9851393	A	G	A	G	0.0297	0.0633971	0.5199	0.0281835	0.0288862	12501	JIA	TRUE	reported	textfile	0.0066	7.383e-06	4934	M01114.metal.pos.txt.gz	0.0040874	20.2418
rs11118120	A	C	A	C	-0.019	0.0714527	0.8501	0.099322	0.0433533	12501	JIA	TRUE	reported	textfile	0.004	1.965e-06	7349	M01121.metal.pos.txt.gz	0.00306075	22.5564
rs11940037	T	C	T	C	0.019	-0.0154326	0.842	0.68388	0.0379018	12501	JIA	TRUE	reported	textfile	0.0041	2.821e-06	7349	M01121.metal.pos.txt.gz	0.00291369	21.4695
rs1466228	T	C	T	C	-0.0361	0.0571004	0.0348	0.425015	0.0715768	12501	JIA	TRUE	reported	textfile	0.0078	3.206e-06	7349	M01121.metal.pos.txt.gz	0.00290625	21.4145
rs17351329	A	G	A	G	-0.0185	-0.0349265	0.8651	0.411454	0.0425237	12501	JIA	TRUE	reported	textfile	0.0041	5.372e-06	7349	M01121.metal.pos.txt.gz	0.00276278	20.3544
rs1822906	A	G	A	G	0.018	0.0511643	0.2048	0.158134	0.0362514	12501	JIA	TRUE	reported	textfile	0.0034	9.608e-08	7349	M01121.metal.pos.txt.gz	0.00379932	28.0201
rs603424	A	G	A	G	0.0292	0.0532308	0.1865	0.167684	0.038582	12501	JIA	TRUE	reported	textfile	0.0038	1.56e-14	7349	M01121.metal.pos.txt.gz	0.00797067	59.031
rs7583745	T	C	T	C	-0.0348	0.0149155	0.884	0.754236	0.0476442	12501	JIA	TRUE	reported	textfile	0.0075	3.062e-06	1768	M01121.metal.pos.txt.gz	0.0120309	21.5052
rs10489	A	C	A	C	0.1743	0.0640202	0.0243	0.442837	0.0834235	12501	JIA	TRUE	reported	textfile	0.038	4.601e-06	1731	M01123.metal.pos.txt.gz	0.0120084	21.0148
rs11616655	A	G	A	G	-0.1069	-0.0173712	0.9444	0.784608	0.0635568	12501	JIA	TRUE	reported	textfile	0.0237	6.369e-06	2639	M01123.metal.pos.txt.gz	0.0076504	20.3296
rs17077586	A	G	A	G	0.1032	-0.000648154	0.9187	0.990904	0.0568769	12501	JIA	TRUE	reported	textfile	0.021	9.198e-07	2639	M01123.metal.pos.txt.gz	0.00906828	24.1319
rs17224277	A	G	A	G	0.0951	0.0118563	0.0778	0.812826	0.0500723	12501	JIA	TRUE	reported	textfile	0.0199	1.825e-06	2639	M01123.metal.pos.txt.gz	0.00857972	22.8205
rs17741813	T	C	T	C	0.538	-0.0859094	0.015	0.223532	0.0705795	12501	JIA	TRUE	reported	textfile	0.1192	6.389e-06	908	M01123.metal.pos.txt.gz	0.0219427	20.3261
rs2846723	T	G	T	G	-0.0476	0.0408809	0.5442	0.158007	0.0289565	12501	JIA	TRUE	reported	textfile	0.0105	5.755e-06	2639	M01123.metal.pos.txt.gz	0.00772729	20.5355
rs4384764	A	G	A	G	-0.0568	-0.00930985	0.2371	0.775122	0.0325884	12501	JIA	TRUE	reported	textfile	0.0127	7.902e-06	2639	M01123.metal.pos.txt.gz	0.00752264	19.9876
rs494562	A	G	A	G	-0.1182	-0.025564	0.8988	0.608913	0.0499662	12501	JIA	TRUE	reported	textfile	0.0167	1.339e-12	2639	M01123.metal.pos.txt.gz	0.0186293	50.0579
rs7795118	T	C	T	C	0.0905	-0.049793	0.2305	0.16362	0.0357449	12501	JIA	TRUE	reported	textfile	0.0186	1.211e-06	2639	M01123.metal.pos.txt.gz	0.00889105	23.656
rs10024717	A	G	A	G	0.0085	0.00181493	0.3772	0.952301	0.0303426	12501	JIA	TRUE	reported	textfile	0.0016	7.501e-08	7352	M01125.metal.pos.txt.gz	0.00382409	28.215
rs10063205	T	C	T	C	0.008	0.041674	0.1559	0.303175	0.040474	12501	JIA	TRUE	reported	textfile	0.0017	4.058e-06	7352	M01125.metal.pos.txt.gz	0.0030031	22.1393
rs11128879	T	C	T	C	-0.0078	-0.0301182	0.1208	0.490993	0.04373	12501	JIA	TRUE	reported	textfile	0.0018	9.564e-06	7352	M01125.metal.pos.txt.gz	0.0025476	18.7727
rs12707434	A	G	A	G	-0.0366	-0.00889047	0.9639	0.936542	0.111665	12501	JIA	TRUE	reported	textfile	0.008	4.647e-06	1764	M01125.metal.pos.txt.gz	0.0117263	20.9069
rs161503	T	C	T	C	0.008	0.0406656	0.1176	0.340037	0.0426223	12501	JIA	TRUE	reported	textfile	0.0018	6.867e-06	7352	M01125.metal.pos.txt.gz	0.00267956	19.7477
rs1618996	A	G	A	G	0.0091	0.0388283	0.1298	0.381953	0.0444105	12501	JIA	TRUE	reported	textfile	0.0018	3.78e-07	7352	M01125.metal.pos.txt.gz	0.00346438	25.5517
rs1895999	A	G	A	G	-0.0151	0.00398361	0.1699	0.919001	0.0391731	12501	JIA	TRUE	reported	textfile	0.0032	3.434e-06	1764	M01125.metal.pos.txt.gz	0.0124654	22.2414
rs2397972	A	G	A	G	0.012	0.0667444	0.054	0.281839	0.0620187	12501	JIA	TRUE	reported	textfile	0.0026	4.045e-06	7352	M01125.metal.pos.txt.gz	0.00288904	21.296
rs2470439	A	G	A	G	0.0083	0.0361641	0.11	0.450727	0.0479501	12501	JIA	TRUE	reported	textfile	0.0018	5.687e-06	7352	M01125.metal.pos.txt.gz	0.00288371	21.2566
rs3760605	T	C	T	C	0.0079	0.00932967	0.8912	0.840245	0.046283	12501	JIA	TRUE	reported	textfile	0.0018	9.799e-06	7352	M01125.metal.pos.txt.gz	0.00261317	19.2571
rs4086666	T	G	T	G	0.0083	-0.0562282	0.8804	0.217178	0.0455636	12501	JIA	TRUE	reported	textfile	0.0018	2.422e-06	7352	M01125.metal.pos.txt.gz	0.00288371	21.2566
rs4347830	A	G	A	G	0.01	-0.00142765	0.337	0.963297	0.0310264	12501	JIA	TRUE	reported	textfile	0.002	5.733e-07	5588	M01125.metal.pos.txt.gz	0.00445395	24.9911
rs4562384	T	C	T	C	0.0075	-0.0136733	0.7166	0.651941	0.0303133	12501	JIA	TRUE	reported	textfile	0.0017	5.497e-06	7352	M01125.metal.pos.txt.gz	0.00264041	19.4584
rs503360	A	G	A	G	0.0081	0.0712899	0.8799	0.117044	0.0454856	12501	JIA	TRUE	reported	textfile	0.0018	4.785e-06	7352	M01125.metal.pos.txt.gz	0.00274679	20.2445
rs6084839	A	C	A	C	-0.0123	-0.0624521	0.9446	0.290414	0.0590723	12501	JIA	TRUE	reported	textfile	0.0027	3.994e-06	7352	M01125.metal.pos.txt.gz	0.00281484	20.7474
rs7340968	A	C	A	C	0.0333	-0.0565016	0.027	0.538532	0.0918672	12501	JIA	TRUE	reported	textfile	0.0075	9.053e-06	1764	M01125.metal.pos.txt.gz	0.011052	19.6912
rs7530270	A	C	A	C	-0.0085	-0.0379275	0.2	0.243142	0.0324952	12501	JIA	TRUE	reported	textfile	0.0018	1.509e-06	7352	M01125.metal.pos.txt.gz	0.00302393	22.2933
rs10234936	A	G	A	G	0.028	-0.0139113	0.035	0.817721	0.0603586	12501	JIA	TRUE	reported	textfile	0.0061	4.877e-06	5687	M01284.metal.pos.txt.gz	0.0036912	21.0622
rs1043011	T	G	T	G	0.0172	0.0244307	0.1722	0.512103	0.0372666	12501	JIA	TRUE	reported	textfile	0.0034	5.214e-07	5687	M01284.metal.pos.txt.gz	0.00447987	25.5827
rs10433674	T	C	T	C	0.0264	-0.0104147	0.9584	0.886155	0.0727426	12501	JIA	TRUE	reported	textfile	0.0054	1.242e-06	5687	M01284.metal.pos.txt.gz	0.00418519	23.8928
rs10798574	T	G	T	G	-0.0142	-0.00879612	0.2212	0.778155	0.0312214	12501	JIA	TRUE	reported	textfile	0.003	2.029e-06	5687	M01284.metal.pos.txt.gz	0.00392413	22.3966
rs10993160	A	G	A	G	0.0295	0.0253125	0.9587	0.763837	0.08425	12501	JIA	TRUE	reported	textfile	0.0062	1.676e-06	5687	M01284.metal.pos.txt.gz	0.00396508	22.6312
rs13242474	A	G	A	G	0.0111	-0.00843394	0.7395	0.805512	0.0342529	12501	JIA	TRUE	reported	textfile	0.0024	5.472e-06	5687	M01284.metal.pos.txt.gz	0.00374723	21.3831
rs1466785	T	C	T	C	-0.0106	0.0491256	0.4409	0.0969823	0.0295998	12501	JIA	TRUE	reported	textfile	0.0024	5.934e-06	5687	M01284.metal.pos.txt.gz	0.00341837	19.5001
rs17092955	T	G	T	G	-0.0175	0.0146902	0.1024	0.754388	0.0469544	12501	JIA	TRUE	reported	textfile	0.0034	3.388e-07	5687	M01284.metal.pos.txt.gz	0.00463678	26.4829
rs17268257	T	C	T	C	-0.0159	0.00755904	0.1349	0.852611	0.0406854	12501	JIA	TRUE	reported	textfile	0.0035	7.314e-06	5687	M01284.metal.pos.txt.gz	0.00361578	20.6303
rs202490	T	C	T	C	-0.0111	-0.00314749	0.3533	0.922571	0.0323805	12501	JIA	TRUE	reported	textfile	0.0024	4.452e-06	5687	M01284.metal.pos.txt.gz	0.00374723	21.3831
rs3857856	A	G	A	G	0.0152	0.0424804	0.8885	0.365641	0.0469569	12501	JIA	TRUE	reported	textfile	0.0033	4.933e-06	5687	M01284.metal.pos.txt.gz	0.00371671	21.2083
rs4822129	A	G	A	G	0.0122	-0.0527793	0.194	0.153421	0.0369719	12501	JIA	TRUE	reported	textfile	0.0026	3.757e-06	5687	M01284.metal.pos.txt.gz	0.00385666	22.01
rs715	T	C	T	C	0.0113	0.0157791	0.7125	0.624416	0.0322288	12501	JIA	TRUE	reported	textfile	0.0024	4.187e-06	5687	M01284.metal.pos.txt.gz	0.00388295	22.1606
rs7220150	A	C	A	C	0.0147	0.0800506	0.8227	0.0384199	0.0386654	12501	JIA	TRUE	reported	textfile	0.0033	6.706e-06	5687	M01284.metal.pos.txt.gz	0.00347705	19.836
rs780093	T	C	T	C	-0.0108	0.0443851	0.3998	0.133988	0.0296185	12501	JIA	TRUE	reported	textfile	0.0024	3.982e-06	5687	M01284.metal.pos.txt.gz	0.00354812	20.2429
rs892051	T	C	T	C	0.011	-0.0179223	0.2576	0.588581	0.0331349	12501	JIA	TRUE	reported	textfile	0.0025	7.667e-06	5687	M01284.metal.pos.txt.gz	0.00339271	19.3532
rs9403794	A	C	A	C	0.0175	0.0280521	0.5963	0.34287	0.0295747	12501	JIA	TRUE	reported	textfile	0.0039	8.093e-06	1679	M01284.metal.pos.txt.gz	0.01185	20.1108
rs10033622	T	C	T	C	0.0126	-0.0205018	0.6115	0.513328	0.0313634	12501	JIA	TRUE	reported	textfile	0.0026	1.346e-06	1761	M01299.metal.pos.txt.gz	0.0131608	23.4585
rs10516469	T	C	T	C	-0.0114	0.0216969	0.1	0.669219	0.0507853	12501	JIA	TRUE	reported	textfile	0.0025	5.886e-06	7358	M01299.metal.pos.txt.gz	0.00281802	20.7879
rs10873157	T	C	T	C	-0.0109	-0.011553	0.0933	0.822212	0.0514148	12501	JIA	TRUE	reported	textfile	0.0024	8.624e-06	7358	M01299.metal.pos.txt.gz	0.00279547	20.6211
rs11243929	T	C	T	C	-0.0076	0.0957927	0.7731	0.00887866	0.0366083	12501	JIA	TRUE	reported	textfile	0.0017	8.328e-06	7358	M01299.metal.pos.txt.gz	0.00270889	19.9807
rs12728678	T	C	T	C	-0.0096	0.0304117	0.2003	0.405607	0.0365677	12501	JIA	TRUE	reported	textfile	0.0017	2.189e-08	7358	M01299.metal.pos.txt.gz	0.00431526	31.8806
rs13237436	A	G	A	G	-0.0076	0.0254542	0.193	0.493464	0.0371699	12501	JIA	TRUE	reported	textfile	0.0017	7.257e-06	7358	M01299.metal.pos.txt.gz	0.00270889	19.9807
rs1475943	T	C	T	C	0.0079	-0.0817508	0.2215	0.0183261	0.0346554	12501	JIA	TRUE	reported	textfile	0.0017	3.693e-06	7358	M01299.metal.pos.txt.gz	0.00292633	21.5893
rs1512342	T	C	T	C	0.0072	0.0067881	0.3384	0.82491	0.0306799	12501	JIA	TRUE	reported	textfile	0.0016	7.006e-06	7358	M01299.metal.pos.txt.gz	0.00274455	20.2445
rs1532775	A	G	A	G	0.0081	0.0424359	0.7796	0.21846	0.0344827	12501	JIA	TRUE	reported	textfile	0.0017	1.035e-06	7358	M01299.metal.pos.txt.gz	0.00307592	22.6963
rs1536564	T	C	T	C	0.0075	0.006166	0.2644	0.854002	0.0335061	12501	JIA	TRUE	reported	textfile	0.0017	7.048e-06	7358	M01299.metal.pos.txt.gz	0.00263826	19.4584
rs172650	A	C	A	C	0.0102	0.0412512	0.6543	0.172745	0.0302553	12501	JIA	TRUE	reported	textfile	0.0016	2.818e-10	7358	M01299.metal.pos.txt.gz	0.00549299	40.6296
rs17293820	T	G	T	G	0.0081	0.0156859	0.8016	0.666906	0.0364454	12501	JIA	TRUE	reported	textfile	0.0017	2.011e-06	7358	M01299.metal.pos.txt.gz	0.00307592	22.6963
rs174408	A	G	A	G	0.0129	0.0694362	0.149	0.0921358	0.041227	12501	JIA	TRUE	reported	textfile	0.0023	1.41e-08	7358	M01299.metal.pos.txt.gz	0.00425707	31.4489
rs1851740	A	C	A	C	-0.008	-0.0107021	0.185	0.776762	0.0377449	12501	JIA	TRUE	reported	textfile	0.0017	2.742e-06	7358	M01299.metal.pos.txt.gz	0.00300066	22.1393
rs2879560	T	C	T	C	-0.0081	-0.0108088	0.2226	0.801341	0.0429597	12501	JIA	TRUE	reported	textfile	0.0017	3.476e-06	7358	M01299.metal.pos.txt.gz	0.00307592	22.6963
rs2891733	T	C	T	C	-0.0109	0.0248215	0.8941	0.603084	0.0477365	12501	JIA	TRUE	reported	textfile	0.0024	8.467e-06	7358	M01299.metal.pos.txt.gz	0.00279547	20.6211
rs4347830	A	G	A	G	0.009	-0.00142765	0.337	0.963297	0.0310264	12501	JIA	TRUE	reported	textfile	0.002	6.795e-06	5597	M01299.metal.pos.txt.gz	0.00360497	20.2428
rs4808739	T	C	T	C	0.0083	-0.0616495	0.7578	0.0960563	0.0370426	12501	JIA	TRUE	reported	textfile	0.0018	2.421e-06	7358	M01299.metal.pos.txt.gz	0.00288136	21.2566
rs6493	A	G	A	G	0.0114	-0.0311737	0.1195	0.428652	0.0393855	12501	JIA	TRUE	reported	textfile	0.0024	2.346e-06	7358	M01299.metal.pos.txt.gz	0.00305702	22.5564
rs703014	A	G	A	G	0.0135	0.0301143	0.326	0.328792	0.0308375	12501	JIA	TRUE	reported	textfile	0.0027	7.194e-07	1761	M01299.metal.pos.txt.gz	0.0139978	24.9716
rs7151615	T	G	T	G	-0.0079	-0.060911	0.273	0.0823359	0.0350607	12501	JIA	TRUE	reported	textfile	0.0016	1.469e-06	7358	M01299.metal.pos.txt.gz	0.00330231	24.3723
rs7195332	T	C	T	C	0.0077	-0.0341612	0.2152	0.344843	0.0361632	12501	JIA	TRUE	reported	textfile	0.0017	4.051e-06	7358	M01299.metal.pos.txt.gz	0.00278045	20.51
rs7641634	A	G	A	G	-0.0077	0.0398716	0.266	0.21125	0.0318938	12501	JIA	TRUE	reported	textfile	0.0016	2.564e-06	7358	M01299.metal.pos.txt.gz	0.00313774	23.1539
rs7834337	A	G	A	G	-0.0113	0.0332592	0.0904	0.505422	0.04994	12501	JIA	TRUE	reported	textfile	0.0025	4.709e-06	7358	M01299.metal.pos.txt.gz	0.00276894	20.4248
rs8035304	T	G	T	G	0.009	0.0250736	0.81	0.585353	0.0459574	12501	JIA	TRUE	reported	textfile	0.002	6.795e-06	5597	M01299.metal.pos.txt.gz	0.00360497	20.2428
rs906466	A	G	A	G	0.0076	0.0334719	0.1846	0.375988	0.037808	12501	JIA	TRUE	reported	textfile	0.0017	8.838e-06	7358	M01299.metal.pos.txt.gz	0.00270889	19.9807
rs9327433	T	G	T	G	-0.0076	0.0107928	0.5134	0.712695	0.0293081	12501	JIA	TRUE	reported	textfile	0.0016	2.529e-06	7358	M01299.metal.pos.txt.gz	0.00305702	22.5564
rs936632	A	C	A	C	-0.0089	0.0226456	0.1787	0.554959	0.0383597	12501	JIA	TRUE	reported	textfile	0.0017	2.694e-07	7358	M01299.metal.pos.txt.gz	0.00371114	27.4009
rs9400467	T	C	T	C	-0.0121	-0.0220041	0.7059	0.492193	0.0320374	12501	JIA	TRUE	reported	textfile	0.0016	6.541e-14	7358	M01299.metal.pos.txt.gz	0.00771273	57.1759
rs9497139	A	G	A	G	-0.029	-0.0845321	0.0155	0.436836	0.108716	12501	JIA	TRUE	reported	textfile	0.0061	1.974e-06	7358	M01299.metal.pos.txt.gz	0.00306228	22.5953
rs10095414	A	G	A	G	0.0086	0.000552898	0.8619	0.989356	0.0414446	12501	JIA	TRUE	reported	textfile	0.0018	2.285e-06	7363	M01301.metal.pos.txt.gz	0.00309067	22.821
rs10491431	A	C	A	C	0.0082	0.0268666	0.1435	0.519702	0.041731	12501	JIA	TRUE	reported	textfile	0.0018	3.8e-06	7363	M01301.metal.pos.txt.gz	0.00281064	20.7474
rs10738383	A	G	A	G	-0.0131	0.0569973	0.6175	0.0683166	0.0312672	12501	JIA	TRUE	reported	textfile	0.0029	7.385e-06	1763	M01301.metal.pos.txt.gz	0.0114419	20.3823
rs10850904	T	C	T	C	0.0085	-0.0568213	0.127	0.193009	0.0436505	12501	JIA	TRUE	reported	textfile	0.0018	2.738e-06	7363	M01301.metal.pos.txt.gz	0.00301943	22.2933
rs10917910	A	C	A	C	-0.0086	0.0482117	0.8597	0.26406	0.0431674	12501	JIA	TRUE	reported	textfile	0.0018	1.652e-06	7363	M01301.metal.pos.txt.gz	0.00309067	22.821
rs11151130	A	G	A	G	0.0085	-0.0775554	0.1379	0.0712944	0.0430004	12501	JIA	TRUE	reported	textfile	0.0018	1.786e-06	7363	M01301.metal.pos.txt.gz	0.00301943	22.2933
rs1179979	A	G	A	G	-0.0128	-0.013287	0.9214	0.809784	0.0552004	12501	JIA	TRUE	reported	textfile	0.0026	9.489e-07	7363	M01301.metal.pos.txt.gz	0.00328089	24.2301
rs12268257	T	C	T	C	-0.0082	-0.0116654	0.1339	0.785524	0.042867	12501	JIA	TRUE	reported	textfile	0.0018	5.591e-06	7363	M01301.metal.pos.txt.gz	0.00281064	20.7474
rs12927959	A	G	A	G	0.0089	0.0433972	0.7248	0.288055	0.040848	12501	JIA	TRUE	reported	textfile	0.0018	3.76e-07	7363	M01301.metal.pos.txt.gz	0.00330933	24.4409
rs13302218	A	G	A	G	-0.0118	-0.0800942	0.932	0.184449	0.0603492	12501	JIA	TRUE	reported	textfile	0.0026	6.799e-06	7363	M01301.metal.pos.txt.gz	0.00278965	20.592
rs13339263	A	G	A	G	-0.0081	0.0229634	0.8587	0.579742	0.0414679	12501	JIA	TRUE	reported	textfile	0.0018	6.52e-06	7363	M01301.metal.pos.txt.gz	0.00274269	20.2445
rs1402325	A	G	A	G	-0.008	0.0039125	0.1437	0.923858	0.040935	12501	JIA	TRUE	reported	textfile	0.0018	8.23e-06	7363	M01301.metal.pos.txt.gz	0.00267557	19.7477
rs1573544	T	C	T	C	0.0087	-0.0199691	0.1484	0.626349	0.0410155	12501	JIA	TRUE	reported	textfile	0.0018	9.635e-07	7363	M01301.metal.pos.txt.gz	0.00316274	23.3548
rs1894947	T	C	T	C	0.0083	0.0380732	0.1801	0.311128	0.0375898	12501	JIA	TRUE	reported	textfile	0.0017	1.847e-06	7363	M01301.metal.pos.txt.gz	0.00322701	23.8309
rs2383208	A	G	A	G	0.0078	0.00810944	0.8223	0.842435	0.040799	12501	JIA	TRUE	reported	textfile	0.0017	8.789e-06	7363	M01301.metal.pos.txt.gz	0.002851	21.0462
rs2863979	A	G	A	G	0.0143	0.0915862	0.7241	0.00518416	0.0327636	12501	JIA	TRUE	reported	textfile	0.0017	1.443e-17	7363	M01301.metal.pos.txt.gz	0.00951844	70.7386
rs3024536	T	C	T	C	-0.0085	-0.0906863	0.1443	0.0295687	0.0416791	12501	JIA	TRUE	reported	textfile	0.0018	1.69e-06	7363	M01301.metal.pos.txt.gz	0.00301943	22.2933
rs4317453	A	G	A	G	-0.0077	0.0153016	0.3363	0.652013	0.0339298	12501	JIA	TRUE	reported	textfile	0.0017	9.116e-06	7363	M01301.metal.pos.txt.gz	0.00277856	20.51
rs4426541	A	G	A	G	-0.0079	-0.0484955	0.2229	0.157085	0.0342738	12501	JIA	TRUE	reported	textfile	0.0017	5.395e-06	7363	M01301.metal.pos.txt.gz	0.00292435	21.5893
rs6587731	T	G	T	G	-0.0093	0.0409362	0.1626	0.325964	0.0416755	12501	JIA	TRUE	reported	textfile	0.0018	1.963e-07	7363	M01301.metal.pos.txt.gz	0.00361239	26.6872
rs7572149	T	C	T	C	0.0088	0.00925055	0.133	0.830688	0.0432635	12501	JIA	TRUE	reported	textfile	0.0018	1.002e-06	7363	M01301.metal.pos.txt.gz	0.00323562	23.8947
rs7583413	T	C	T	C	0.0082	-0.00548083	0.8245	0.880613	0.0364921	12501	JIA	TRUE	reported	textfile	0.0017	2.62e-06	7363	M01301.metal.pos.txt.gz	0.00314996	23.2601
rs11232103	A	C	A	C	0.0085	-0.119787	0.1151	0.029157	0.0549139	12501	JIA	TRUE	reported	textfile	0.0017	3.697e-07	7347	M01302.metal.pos.txt.gz	0.00339121	24.9932
rs11760350	A	G	A	G	-0.0075	-0.02467	0.1238	0.576706	0.0441955	12501	JIA	TRUE	reported	textfile	0.0017	7.77e-06	7347	M01302.metal.pos.txt.gz	0.0026422	19.4584
rs16839317	T	C	T	C	-0.0078	0.101176	0.8726	0.0190443	0.0431516	12501	JIA	TRUE	reported	textfile	0.0017	2.753e-06	7347	M01302.metal.pos.txt.gz	0.00285719	21.0462
rs1742639	A	G	A	G	0.0077	0.0159939	0.8865	0.727138	0.0458363	12501	JIA	TRUE	reported	textfile	0.0017	7.939e-06	7347	M01302.metal.pos.txt.gz	0.0027846	20.51
rs17478241	T	C	T	C	-0.0076	-0.0439318	0.168	0.242828	0.0376147	12501	JIA	TRUE	reported	textfile	0.0016	2.751e-06	7347	M01302.metal.pos.txt.gz	0.00306158	22.5564
rs2066415	T	C	T	C	0.0065	0.0613736	0.3567	0.0449127	0.030603	12501	JIA	TRUE	reported	textfile	0.0015	8.628e-06	7347	M01302.metal.pos.txt.gz	0.00254933	18.7727
rs2418886	A	G	A	G	0.0223	0.12426	0.0489	0.0701672	0.0686202	12501	JIA	TRUE	reported	textfile	0.0047	1.63e-06	1762	M01302.metal.pos.txt.gz	0.0126152	22.4864
rs2780242	T	C	T	C	-0.0083	-0.0177691	0.1138	0.686592	0.0440386	12501	JIA	TRUE	reported	textfile	0.0018	3.849e-06	7347	M01302.metal.pos.txt.gz	0.00288567	21.2566
rs320485	T	C	T	C	0.0094	0.064489	0.1324	0.126939	0.0422523	12501	JIA	TRUE	reported	textfile	0.0017	4.97e-08	7347	M01302.metal.pos.txt.gz	0.00414423	30.5661
rs3740996	A	G	A	G	0.0078	-0.024455	0.1208	0.573958	0.0434964	12501	JIA	TRUE	reported	textfile	0.0017	4.33e-06	7347	M01302.metal.pos.txt.gz	0.00285719	21.0462
rs4693555	T	C	T	C	-0.0069	-0.00928784	0.2131	0.805716	0.037764	12501	JIA	TRUE	reported	textfile	0.0016	8.434e-06	7347	M01302.metal.pos.txt.gz	0.00252494	18.5926
rs487946	T	G	T	G	-0.0074	-0.026391	0.8292	0.493313	0.0385246	12501	JIA	TRUE	reported	textfile	0.0016	3.096e-06	7347	M01302.metal.pos.txt.gz	0.00290303	21.3848
rs6071991	T	C	T	C	-0.0075	-0.0583527	0.1495	0.141684	0.039708	12501	JIA	TRUE	reported	textfile	0.0016	3.811e-06	7347	M01302.metal.pos.txt.gz	0.00298178	21.9667
rs6533609	T	C	T	C	-0.0077	0.0343085	0.1429	0.398848	0.0406653	12501	JIA	TRUE	reported	textfile	0.0017	3.776e-06	7347	M01302.metal.pos.txt.gz	0.0027846	20.51
rs6766715	A	G	A	G	-0.009	0.059231	0.128	0.17271	0.0434391	12501	JIA	TRUE	reported	textfile	0.002	6.795e-06	5585	M01302.metal.pos.txt.gz	0.00361268	20.2427
rs6960830	T	C	T	C	0.0078	0.0143871	0.8851	0.747328	0.0446575	12501	JIA	TRUE	reported	textfile	0.0017	4.158e-06	7347	M01302.metal.pos.txt.gz	0.00285719	21.0462
rs7570141	A	G	A	G	-0.0119	-0.00314368	0.104	0.945641	0.046102	12501	JIA	TRUE	reported	textfile	0.0026	6.212e-06	7347	M01302.metal.pos.txt.gz	0.00284316	20.9425
rs885076	A	G	A	G	-0.0074	0.0902953	0.8716	0.0309531	0.0418484	12501	JIA	TRUE	reported	textfile	0.0017	8.747e-06	7347	M01302.metal.pos.txt.gz	0.00257239	18.9429
rs9410970	A	C	A	C	-0.0068	-0.0196162	0.2201	0.596477	0.0370484	12501	JIA	TRUE	reported	textfile	0.0015	5.493e-06	7347	M01302.metal.pos.txt.gz	0.00278941	20.5455
rs9598459	A	G	A	G	0.0079	0.025285	0.896	0.591423	0.0471056	12501	JIA	TRUE	reported	textfile	0.0017	5.172e-06	7347	M01302.metal.pos.txt.gz	0.0029307	21.5893
rs10166484	T	C	T	C	-0.0121	-0.0196912	0.3157	0.52571	0.03103	12501	JIA	TRUE	reported	textfile	0.0027	5.291e-06	6946	M01303.metal.pos.txt.gz	0.00288307	20.0779
rs10899384	A	G	A	G	0.0139	-0.0275624	0.3819	0.355763	0.0298467	12501	JIA	TRUE	reported	textfile	0.0026	1.27e-07	6946	M01303.metal.pos.txt.gz	0.00409793	28.5731
rs10990303	T	C	T	C	-0.0129	0.0698234	0.2309	0.0417453	0.0342935	12501	JIA	TRUE	reported	textfile	0.0028	3.938e-06	6946	M01303.metal.pos.txt.gz	0.00304652	21.2197
rs12713120	T	C	T	C	0.0122	-0.0291635	0.7564	0.390181	0.033939	12501	JIA	TRUE	reported	textfile	0.0027	6.742e-06	6946	M01303.metal.pos.txt.gz	0.00293078	20.4111
rs1939471	A	G	A	G	-0.0123	-0.010306	0.7209	0.745805	0.0317912	12501	JIA	TRUE	reported	textfile	0.0027	4.063e-06	6946	M01303.metal.pos.txt.gz	0.00297887	20.7471
rs2288867	T	C	T	C	-0.0132	-0.0119283	0.2334	0.734857	0.0352206	12501	JIA	TRUE	reported	textfile	0.0027	1.018e-06	6946	M01303.metal.pos.txt.gz	0.00342921	23.8944
rs26724	A	G	A	G	0.014	0.0863331	0.3507	0.00432274	0.0302541	12501	JIA	TRUE	reported	textfile	0.0026	1.258e-07	6946	M01303.metal.pos.txt.gz	0.00415686	28.9857
rs2869990	T	C	T	C	-0.0125	0.0422239	0.7192	0.189788	0.0322023	12501	JIA	TRUE	reported	textfile	0.0027	2.831e-06	6946	M01303.metal.pos.txt.gz	0.00307624	21.4273
rs4768795	T	G	T	G	0.0195	0.012949	0.3587	0.686239	0.0320546	12501	JIA	TRUE	reported	textfile	0.0043	6.189e-06	6946	M01303.metal.pos.txt.gz	0.00295198	20.5592
rs690191	T	C	T	C	-0.0121	0.020632	0.7821	0.674969	0.0492005	12501	JIA	TRUE	reported	textfile	0.0027	9.234e-06	6946	M01303.metal.pos.txt.gz	0.00288307	20.0779
rs726900	T	G	T	G	0.0173	-0.0190178	0.8497	0.64658	0.0414764	12501	JIA	TRUE	reported	textfile	0.0036	1.592e-06	6946	M01303.metal.pos.txt.gz	0.00331368	23.0867
rs7503429	A	C	A	C	-0.016	-0.00914077	0.4255	0.77582	0.0320979	12501	JIA	TRUE	reported	textfile	0.0026	1.635e-09	6946	M01303.metal.pos.txt.gz	0.00542247	37.8589
rs8073225	T	C	T	C	-0.013	0.0480052	0.7657	0.161714	0.0343058	12501	JIA	TRUE	reported	textfile	0.0028	3.938e-06	6946	M01303.metal.pos.txt.gz	0.00309379	21.5499
rs912170	A	G	A	G	-0.0186	0.0018252	0.8773	0.967573	0.0448979	12501	JIA	TRUE	reported	textfile	0.0036	2.089e-07	6946	M01303.metal.pos.txt.gz	0.00382843	26.6868
rs9471841	T	C	T	C	-0.0275	0.124879	0.0526	0.0876754	0.0731232	12501	JIA	TRUE	reported	textfile	0.0062	9.844e-06	6946	M01303.metal.pos.txt.gz	0.00282435	19.6679
rs10112003	A	G	A	G	0.0158	0.102465	0.0782	0.0609489	0.0546811	12501	JIA	TRUE	reported	textfile	0.0033	1.734e-06	7352	M01336.metal.pos.txt.gz	0.00310834	22.9175
rs10199787	T	C	T	C	0.0077	0.0193167	0.6173	0.513003	0.0295287	12501	JIA	TRUE	reported	textfile	0.0017	6.198e-06	7352	M01336.metal.pos.txt.gz	0.00278271	20.51
rs10242171	A	G	A	G	-0.0121	0.0160328	0.1355	0.7383	0.0479873	12501	JIA	TRUE	reported	textfile	0.0026	3.727e-06	7352	M01336.metal.pos.txt.gz	0.00293725	21.6524
rs11118120	A	C	A	C	-0.0137	0.0714527	0.8495	0.099322	0.0433533	12501	JIA	TRUE	reported	textfile	0.0029	3.158e-06	7352	M01336.metal.pos.txt.gz	0.00302638	22.3114
rs11133892	A	G	A	G	0.0089	0.0280611	0.4427	0.34554	0.0297485	12501	JIA	TRUE	reported	textfile	0.0017	1.559e-07	7352	M01336.metal.pos.txt.gz	0.00371416	27.4008
rs11193635	T	C	T	C	0.0087	-0.0401032	0.6724	0.214071	0.0322772	12501	JIA	TRUE	reported	textfile	0.0018	7.342e-07	7352	M01336.metal.pos.txt.gz	0.00316745	23.3548
rs11222474	T	G	T	G	-0.0082	0.0380456	0.6036	0.200167	0.0296981	12501	JIA	TRUE	reported	textfile	0.0017	1.42e-06	7352	M01336.metal.pos.txt.gz	0.00315466	23.2601
rs11940037	T	C	T	C	0.0121	-0.0154326	0.8408	0.68388	0.0379018	12501	JIA	TRUE	reported	textfile	0.0025	1.241e-06	7352	M01336.metal.pos.txt.gz	0.00317617	23.4192
rs12147529	A	G	A	G	0.0078	-0.0253223	0.4485	0.415621	0.0311073	12501	JIA	TRUE	reported	textfile	0.0017	5.917e-06	7352	M01336.metal.pos.txt.gz	0.00285525	21.0462
rs12200468	A	G	A	G	0.0111	-0.0398281	0.8245	0.290652	0.0376912	12501	JIA	TRUE	reported	textfile	0.0025	6.851e-06	7352	M01336.metal.pos.txt.gz	0.00267422	19.7082
rs12353451	A	G	A	G	-0.0229	0.00773524	0.0373	0.908195	0.0670787	12501	JIA	TRUE	reported	textfile	0.0049	3.123e-06	7352	M01336.metal.pos.txt.gz	0.002962	21.8354
rs12931268	T	C	T	C	-0.0087	-0.00433864	0.6329	0.885786	0.0302057	12501	JIA	TRUE	reported	textfile	0.0017	2.907e-07	7352	M01336.metal.pos.txt.gz	0.00354969	26.1832
rs13355979	A	G	A	G	-0.0078	-0.0039223	0.5663	0.895063	0.0297412	12501	JIA	TRUE	reported	textfile	0.0017	3.942e-06	7352	M01336.metal.pos.txt.gz	0.00285525	21.0462
rs1348656	T	C	T	C	-0.0117	-0.0527931	0.798	0.141299	0.03589	12501	JIA	TRUE	reported	textfile	0.0024	9.069e-07	7352	M01336.metal.pos.txt.gz	0.00322212	23.7592
rs1466228	T	C	T	C	-0.0234	0.0571004	0.035	0.425015	0.0715768	12501	JIA	TRUE	reported	textfile	0.0051	4.185e-06	7352	M01336.metal.pos.txt.gz	0.00285525	21.0462
rs2190223	A	G	A	G	0.0076	0.00351983	0.5733	0.904857	0.0294474	12501	JIA	TRUE	reported	textfile	0.0017	7.691e-06	7352	M01336.metal.pos.txt.gz	0.0027111	19.9807
rs2931383	T	G	T	G	0.0078	0.0265367	0.5816	0.359674	0.0289706	12501	JIA	TRUE	reported	textfile	0.0017	4.678e-06	7352	M01336.metal.pos.txt.gz	0.00285525	21.0462
rs4408	A	G	A	G	0.0107	0.0179923	0.1844	0.614864	0.0357593	12501	JIA	TRUE	reported	textfile	0.0024	9.964e-06	7352	M01336.metal.pos.txt.gz	0.00269629	19.8713
rs4420815	A	G	A	G	-0.015	-0.0189574	0.143	0.64212	0.0407917	12501	JIA	TRUE	reported	textfile	0.003	5.733e-07	5586	M01336.metal.pos.txt.gz	0.00445553	24.991
rs4957697	A	G	A	G	-0.0081	-0.00178219	0.4208	0.952743	0.0300745	12501	JIA	TRUE	reported	textfile	0.0017	1.733e-06	7352	M01336.metal.pos.txt.gz	0.00307842	22.6962
rs577266	A	C	A	C	-0.009	0.037584	0.637	0.211452	0.0300773	12501	JIA	TRUE	reported	textfile	0.002	6.795e-06	5586	M01336.metal.pos.txt.gz	0.00361204	20.2427
rs603424	A	G	A	G	0.0151	0.0532308	0.1836	0.167684	0.038582	12501	JIA	TRUE	reported	textfile	0.0024	2.455e-10	7352	M01336.metal.pos.txt.gz	0.00535542	39.5743
rs6540294	A	C	A	C	-0.008	-0.00966755	0.451	0.746173	0.0298664	12501	JIA	TRUE	reported	textfile	0.0017	2.872e-06	7352	M01336.metal.pos.txt.gz	0.0030031	22.1393
rs7565567	A	C	A	C	-0.042	-0.21438	0.982	0.0484647	0.108642	12501	JIA	TRUE	reported	textfile	0.009	3.061e-06	5586	M01336.metal.pos.txt.gz	0.0038835	21.77
rs802993	A	G	A	G	-0.0278	0.0338895	0.0685	0.557737	0.0578114	12501	JIA	TRUE	reported	textfile	0.0063	9.106e-06	1766	M01336.metal.pos.txt.gz	0.0109057	19.4499
rs942888	A	G	A	G	-0.0076	0.0411547	0.4776	0.159388	0.0292472	12501	JIA	TRUE	reported	textfile	0.0017	6.292e-06	7352	M01336.metal.pos.txt.gz	0.0027111	19.9807
rs9809122	A	G	A	G	-0.008	-0.0172516	0.5296	0.558287	0.0294707	12501	JIA	TRUE	reported	textfile	0.0017	2.445e-06	7352	M01336.metal.pos.txt.gz	0.0030031	22.1393
rs10021069	T	C	T	C	0.031	-0.0913982	0.9664	0.21632	0.0739244	12501	JIA	TRUE	reported	textfile	0.0067	4.065e-06	7335	M01356.metal.pos.txt.gz	0.0029101	21.402
rs10156335	A	G	A	G	-0.0153	0.0679196	0.8473	0.0874128	0.0397374	12501	JIA	TRUE	reported	textfile	0.0034	7.174e-06	7335	M01356.metal.pos.txt.gz	0.00275314	20.2445
rs11118895	T	C	T	C	0.0202	0.0104176	0.4675	0.722588	0.0293451	12501	JIA	TRUE	reported	textfile	0.0045	7.155e-06	1755	M01356.metal.pos.txt.gz	0.0113512	20.1272
rs11674467	T	C	T	C	0.0148	0.00460652	0.4181	0.881798	0.0309795	12501	JIA	TRUE	reported	textfile	0.003	7.005e-07	7335	M01356.metal.pos.txt.gz	0.00330706	24.3311
rs11780703	T	C	T	C	-0.0127	-0.0511778	0.7557	0.13067	0.0338596	12501	JIA	TRUE	reported	textfile	0.0026	9.892e-07	7335	M01356.metal.pos.txt.gz	0.00324228	23.853
rs11824733	T	C	T	C	0.072	-0.00666146	0.0212	0.94694	0.100095	12501	JIA	TRUE	reported	textfile	0.0161	7.644e-06	1755	M01356.metal.pos.txt.gz	0.0112672	19.9764
rs1483739	A	C	A	C	0.0117	0.0431055	0.2369	0.224307	0.0354735	12501	JIA	TRUE	reported	textfile	0.0026	9.507e-06	7335	M01356.metal.pos.txt.gz	0.00275314	20.2445
rs17511568	T	C	T	C	0.0152	0.0123549	0.8423	0.755089	0.0396087	12501	JIA	TRUE	reported	textfile	0.0033	5.26e-06	7335	M01356.metal.pos.txt.gz	0.00288406	21.21
rs1801838	T	C	T	C	-0.0469	0.0479243	0.9655	0.288588	0.0451594	12501	JIA	TRUE	reported	textfile	0.0105	8.513e-06	7335	M01356.metal.pos.txt.gz	0.00271261	19.9457
rs281216	T	G	T	G	0.0205	0.0426149	0.9184	0.468659	0.0588067	12501	JIA	TRUE	reported	textfile	0.0043	1.704e-06	7335	M01356.metal.pos.txt.gz	0.00308907	22.7223
rs4472784	T	C	T	C	-0.0118	-0.0574151	0.3048	0.0882628	0.0336817	12501	JIA	TRUE	reported	textfile	0.0026	4.782e-06	7335	M01356.metal.pos.txt.gz	0.00280027	20.592
rs603424	A	G	A	G	0.0182	0.0532308	0.1833	0.167684	0.038582	12501	JIA	TRUE	reported	textfile	0.0032	2.229e-08	7335	M01356.metal.pos.txt.gz	0.00439068	32.3388
rs9291034	T	C	T	C	-0.0117	0.00741056	0.4068	0.808042	0.0305011	12501	JIA	TRUE	reported	textfile	0.0026	5.416e-06	7335	M01356.metal.pos.txt.gz	0.00275314	20.2445
rs9543361	T	C	T	C	-0.0514	-0.0218582	0.0422	0.766251	0.0735264	12501	JIA	TRUE	reported	textfile	0.011	3.182e-06	1755	M01356.metal.pos.txt.gz	0.0122884	21.8095
rs10021069	T	C	T	C	0.0238	-0.0913982	0.9663	0.21632	0.0739244	12501	JIA	TRUE	reported	textfile	0.005	1.81e-06	7355	M01358.metal.pos.txt.gz	0.00307111	22.6514
rs10152773	T	C	T	C	-0.0224	-0.0216467	0.0425	0.756488	0.0698065	12501	JIA	TRUE	reported	textfile	0.0049	4.733e-06	7355	M01358.metal.pos.txt.gz	0.00283328	20.8923
rs10160169	A	G	A	G	0.0084	0.0215428	0.6329	0.467389	0.0296433	12501	JIA	TRUE	reported	textfile	0.0018	3.777e-06	7355	M01358.metal.pos.txt.gz	0.00295221	21.7719
rs10242171	A	G	A	G	-0.012	0.0160328	0.1356	0.7383	0.0479873	12501	JIA	TRUE	reported	textfile	0.0026	4.246e-06	7355	M01358.metal.pos.txt.gz	0.00288787	21.296
rs10498606	A	C	A	C	-0.0077	-0.0374795	0.4534	0.199102	0.029187	12501	JIA	TRUE	reported	textfile	0.0017	6.402e-06	7355	M01358.metal.pos.txt.gz	0.00278158	20.51
rs1075227	T	C	T	C	0.009	0.0340481	0.552	0.240021	0.0289787	12501	JIA	TRUE	reported	textfile	0.002	6.795e-06	5590	M01358.metal.pos.txt.gz	0.00360946	20.2428
rs10757839	T	C	T	C	0.0079	-0.00674284	0.6521	0.825744	0.0306272	12501	JIA	TRUE	reported	textfile	0.0017	4.739e-06	7355	M01358.metal.pos.txt.gz	0.00292752	21.5893
rs10853932	T	C	T	C	0.008	0.00952213	0.345	0.755981	0.0306412	12501	JIA	TRUE	reported	textfile	0.0018	5.449e-06	7355	M01358.metal.pos.txt.gz	0.00267847	19.7477
rs11118120	A	C	A	C	-0.0121	0.0714527	0.8531	0.099322	0.0433533	12501	JIA	TRUE	reported	textfile	0.0025	1.176e-06	7355	M01358.metal.pos.txt.gz	0.00317488	23.4192
rs11940037	T	C	T	C	0.0125	-0.0154326	0.8408	0.68388	0.0379018	12501	JIA	TRUE	reported	textfile	0.0025	7.006e-07	7355	M01358.metal.pos.txt.gz	0.00338753	24.9932
rs12353451	A	G	A	G	-0.0223	0.00773524	0.0373	0.908195	0.0670787	12501	JIA	TRUE	reported	textfile	0.0049	6.061e-06	7355	M01358.metal.pos.txt.gz	0.00280811	20.7062
rs1237044	T	C	T	C	0.0081	0.00391895	0.5836	0.903083	0.0321864	12501	JIA	TRUE	reported	textfile	0.0018	5.097e-06	7355	M01358.metal.pos.txt.gz	0.00274567	20.2445
rs13355979	A	G	A	G	-0.0076	-0.0039223	0.5665	0.895063	0.0297412	12501	JIA	TRUE	reported	textfile	0.0017	6.232e-06	7355	M01358.metal.pos.txt.gz	0.00270999	19.9807
rs1348656	T	C	T	C	-0.0137	-0.0527931	0.798	0.141299	0.03589	12501	JIA	TRUE	reported	textfile	0.0024	1.169e-08	7355	M01358.metal.pos.txt.gz	0.00441079	32.5762
rs1426441	A	G	A	G	0.0113	0.0439713	0.1423	0.263457	0.0393213	12501	JIA	TRUE	reported	textfile	0.0025	4.871e-06	7355	M01358.metal.pos.txt.gz	0.00277006	20.4248
rs1477025	T	C	T	C	0.0087	-0.0103945	0.6547	0.733877	0.030574	12501	JIA	TRUE	reported	textfile	0.0017	4.828e-07	7355	M01358.metal.pos.txt.gz	0.00354825	26.1832
rs1662999	T	C	T	C	0.0079	0.0666077	0.6325	0.0258542	0.0298905	12501	JIA	TRUE	reported	textfile	0.0017	4.209e-06	7355	M01358.metal.pos.txt.gz	0.00292752	21.5893
rs1922419	A	G	A	G	-0.0182	-0.0335814	0.7807	0.332891	0.0346802	12501	JIA	TRUE	reported	textfile	0.0039	3.365e-06	1765	M01358.metal.pos.txt.gz	0.0121883	21.7531
rs2100884	T	C	T	C	-0.0084	-0.0429906	0.4375	0.14642	0.0296017	12501	JIA	TRUE	reported	textfile	0.0017	8.6e-07	7355	M01358.metal.pos.txt.gz	0.00330856	24.4086
rs2115366	T	C	T	C	-0.0079	0.0417465	0.4418	0.153541	0.029252	12501	JIA	TRUE	reported	textfile	0.0017	3.927e-06	7355	M01358.metal.pos.txt.gz	0.00292752	21.5893
rs216283	A	C	A	C	0.008	-0.0287792	0.4171	0.350292	0.0308123	12501	JIA	TRUE	reported	textfile	0.0017	2.631e-06	7355	M01358.metal.pos.txt.gz	0.00300188	22.1393
rs2280248	A	G	A	G	-0.0077	0.0384939	0.4808	0.188695	0.0292855	12501	JIA	TRUE	reported	textfile	0.0017	5.545e-06	7355	M01358.metal.pos.txt.gz	0.00278158	20.51
rs2489020	T	C	T	C	-0.0081	-0.0214829	0.5262	0.462213	0.0292201	12501	JIA	TRUE	reported	textfile	0.0017	2.3e-06	7355	M01358.metal.pos.txt.gz	0.00307717	22.6962
rs281216	T	G	T	G	0.0149	0.0426149	0.9187	0.468659	0.0588067	12501	JIA	TRUE	reported	textfile	0.0033	8.264e-06	7355	M01358.metal.pos.txt.gz	0.00276414	20.381
rs3087751	A	C	A	C	0.0078	0.0082981	0.423	0.787227	0.0307422	12501	JIA	TRUE	reported	textfile	0.0017	5.234e-06	7355	M01358.metal.pos.txt.gz	0.00285409	21.0462
rs3793900	A	C	A	C	-0.0078	0.0417148	0.6337	0.166436	0.0301462	12501	JIA	TRUE	reported	textfile	0.0017	5.733e-06	7355	M01358.metal.pos.txt.gz	0.00285409	21.0462
rs3863373	A	C	A	C	-0.008	-0.00417582	0.3335	0.892324	0.0308489	12501	JIA	TRUE	reported	textfile	0.0017	4.205e-06	7355	M01358.metal.pos.txt.gz	0.00300188	22.1393
rs4420815	A	G	A	G	-0.014	-0.0189574	0.143	0.64212	0.0407917	12501	JIA	TRUE	reported	textfile	0.003	3.061e-06	5590	M01358.metal.pos.txt.gz	0.00388073	21.77
rs4507103	A	G	A	G	0.0077	0.0399404	0.397	0.176658	0.029561	12501	JIA	TRUE	reported	textfile	0.0017	6.893e-06	7355	M01358.metal.pos.txt.gz	0.00278158	20.51
rs4710948	A	G	A	G	-0.0085	-0.0344532	0.3382	0.257766	0.0304441	12501	JIA	TRUE	reported	textfile	0.0017	6.939e-07	7355	M01358.metal.pos.txt.gz	0.00338753	24.9932
rs603424	A	G	A	G	0.0225	0.0532308	0.1835	0.167684	0.038582	12501	JIA	TRUE	reported	textfile	0.0024	6.064e-21	7355	M01358.metal.pos.txt.gz	0.0118087	87.8667
rs6453594	A	G	A	G	-0.0108	0.0244426	0.2196	0.475443	0.0342499	12501	JIA	TRUE	reported	textfile	0.0024	7.008e-06	7355	M01358.metal.pos.txt.gz	0.00274567	20.2445
rs6733405	A	G	A	G	-0.0082	-0.0325565	0.3867	0.275494	0.0298548	12501	JIA	TRUE	reported	textfile	0.0017	2.415e-06	7355	M01358.metal.pos.txt.gz	0.00315337	23.2601
rs6883481	T	C	T	C	0.0077	0.0165552	0.4737	0.575309	0.0295504	12501	JIA	TRUE	reported	textfile	0.0017	6.17e-06	7355	M01358.metal.pos.txt.gz	0.00278158	20.51
rs727892	A	G	A	G	0.0083	-0.0112047	0.5021	0.707039	0.0298123	12501	JIA	TRUE	reported	textfile	0.0017	8.15e-07	7355	M01358.metal.pos.txt.gz	0.0032305	23.8309
rs7583745	T	C	T	C	-0.0262	0.0149155	0.8839	0.754236	0.0476442	12501	JIA	TRUE	reported	textfile	0.0055	1.487e-06	1765	M01358.metal.pos.txt.gz	0.0126936	22.6665
rs7681360	A	G	A	G	0.0078	0.0118419	0.5825	0.685646	0.0292558	12501	JIA	TRUE	reported	textfile	0.0017	4.186e-06	7355	M01358.metal.pos.txt.gz	0.00285409	21.0462
rs7996008	A	G	A	G	0.0079	-0.0508234	0.2935	0.108669	0.0316815	12501	JIA	TRUE	reported	textfile	0.0017	5.685e-06	7355	M01358.metal.pos.txt.gz	0.00292752	21.5893
rs954820	A	G	A	G	0.0083	-0.0822918	0.5619	0.00630668	0.0301279	12501	JIA	TRUE	reported	textfile	0.0018	2.57e-06	7355	M01358.metal.pos.txt.gz	0.00288254	21.2566
rs9568232	T	C	T	C	0.0126	0.108687	0.1152	0.0666131	0.0592531	12501	JIA	TRUE	reported	textfile	0.0028	5.056e-06	7355	M01358.metal.pos.txt.gz	0.00274567	20.2445
rs9809122	A	G	A	G	-0.0087	-0.0172516	0.5295	0.558287	0.0294707	12501	JIA	TRUE	reported	textfile	0.0017	3.924e-07	7355	M01358.metal.pos.txt.gz	0.00354825	26.1832
rs10112003	A	G	A	G	0.019	0.102465	0.0783	0.0609489	0.0546811	12501	JIA	TRUE	reported	textfile	0.004	2.412e-06	7323	M01359.metal.pos.txt.gz	0.00307158	22.5563
rs10242171	A	G	A	G	-0.0154	0.0160328	0.135	0.7383	0.0479873	12501	JIA	TRUE	reported	textfile	0.0033	4.315e-06	7323	M01359.metal.pos.txt.gz	0.00296507	21.7718
rs10746614	A	G	A	G	-0.0114	-0.016504	0.2333	0.638915	0.0351734	12501	JIA	TRUE	reported	textfile	0.0025	4.049e-06	7323	M01359.metal.pos.txt.gz	0.00283145	20.7879
rs11118120	A	C	A	C	-0.0142	0.0714527	0.8514	0.099322	0.0433533	12501	JIA	TRUE	reported	textfile	0.0031	6.009e-06	7323	M01359.metal.pos.txt.gz	0.00285708	20.9766
rs11133892	A	G	A	G	0.012	0.0280611	0.4423	0.34554	0.0297485	12501	JIA	TRUE	reported	textfile	0.0023	2.648e-07	7323	M01359.metal.pos.txt.gz	0.00370345	27.2137
rs12451448	A	G	A	G	-0.0116	0.0158797	0.2677	0.625178	0.0325053	12501	JIA	TRUE	reported	textfile	0.0025	2.298e-06	7323	M01359.metal.pos.txt.gz	0.00293138	21.5237
rs1348656	T	C	T	C	-0.0172	-0.0527931	0.7976	0.141299	0.03589	12501	JIA	TRUE	reported	textfile	0.003	1.058e-08	7323	M01359.metal.pos.txt.gz	0.00446869	32.8621
rs17495226	A	G	A	G	0.0216	-0.0168672	0.0566	0.804097	0.0679993	12501	JIA	TRUE	reported	textfile	0.0047	5.667e-06	7323	M01359.metal.pos.txt.gz	0.00287589	21.1151
rs1922578	A	G	A	G	-0.0391	0.0314516	0.9821	0.777259	0.111178	12501	JIA	TRUE	reported	textfile	0.0088	9.363e-06	7323	M01359.metal.pos.txt.gz	0.00268862	19.7365
rs2017823	A	G	A	G	0.0142	0.128726	0.841	0.00259669	0.0427399	12501	JIA	TRUE	reported	textfile	0.0031	4.849e-06	7323	M01359.metal.pos.txt.gz	0.00285708	20.9766
rs35350	A	G	A	G	0.0376	-0.0251519	0.9692	0.795148	0.0968747	12501	JIA	TRUE	reported	textfile	0.0083	5.443e-06	7323	M01359.metal.pos.txt.gz	0.00279457	20.5164
rs4287543	A	G	A	G	0.015	0.0657063	0.8771	0.149157	0.0455498	12501	JIA	TRUE	reported	textfile	0.0033	4.542e-06	7323	M01359.metal.pos.txt.gz	0.00281347	20.6555
rs4353846	T	C	T	C	-0.0112	-0.00573093	0.5643	0.847559	0.0298118	12501	JIA	TRUE	reported	textfile	0.0023	1.7e-06	7323	M01359.metal.pos.txt.gz	0.00322766	23.7062
rs4573205	T	G	T	G	-0.0146	-0.0470414	0.8698	0.29586	0.0450005	12501	JIA	TRUE	reported	textfile	0.0033	8.717e-06	7323	M01359.metal.pos.txt.gz	0.00266581	19.5686
rs4654501	A	G	A	G	0.011	0.00334525	0.7667	0.922686	0.0344693	12501	JIA	TRUE	reported	textfile	0.0025	7.407e-06	7323	M01359.metal.pos.txt.gz	0.00263675	19.3547
rs7898173	A	G	A	G	-0.0138	0.0613957	0.1431	0.167579	0.0444889	12501	JIA	TRUE	reported	textfile	0.0031	8.957e-06	7323	M01359.metal.pos.txt.gz	0.00269881	19.8114
rs10509840	A	G	A	G	-0.0119	0.00831042	0.6879	0.805365	0.0337272	12501	JIA	TRUE	reported	textfile	0.0026	4.225e-06	7063	M01361.metal.pos.txt.gz	0.00295714	20.9423
rs11036893	T	C	T	C	-0.013	-0.0238924	0.3592	0.425837	0.0300029	12501	JIA	TRUE	reported	textfile	0.0025	3.005e-07	7063	M01361.metal.pos.txt.gz	0.0038138	27.0323
rs11245200	T	C	T	C	0.018	-0.0506173	0.1119	0.306293	0.0494778	12501	JIA	TRUE	reported	textfile	0.004	8.941e-06	7063	M01361.metal.pos.txt.gz	0.00285886	20.2443
rs11791164	T	G	T	G	0.0196	0.0426637	0.0803	0.380508	0.0486497	12501	JIA	TRUE	reported	textfile	0.0043	4.345e-06	7063	M01361.metal.pos.txt.gz	0.00293299	20.7708
rs16830012	T	G	T	G	-0.0328	-0.134686	0.9719	0.111963	0.0847387	12501	JIA	TRUE	reported	textfile	0.0073	7.407e-06	7063	M01361.metal.pos.txt.gz	0.00285019	20.1827
rs17056226	T	G	T	G	0.0153	-0.0258015	0.1416	0.582327	0.0469123	12501	JIA	TRUE	reported	textfile	0.0034	7.065e-06	7063	M01361.metal.pos.txt.gz	0.00285886	20.2443
rs17385848	A	G	A	G	0.0122	-0.0298809	0.6443	0.335659	0.0310361	12501	JIA	TRUE	reported	textfile	0.0025	1.162e-06	7063	M01361.metal.pos.txt.gz	0.00336038	23.8077
rs17773390	A	G	A	G	0.0123	-0.0209129	0.2915	0.568726	0.036694	12501	JIA	TRUE	reported	textfile	0.0026	3.254e-06	7063	M01361.metal.pos.txt.gz	0.00315864	22.3738
rs1830241	A	G	A	G	0.0118	0.00919072	0.3431	0.760268	0.0301207	12501	JIA	TRUE	reported	textfile	0.0026	7.497e-06	7063	M01361.metal.pos.txt.gz	0.00290779	20.5918
rs3135095	A	G	A	G	-0.0117	-0.005662	0.2993	0.856399	0.0312886	12501	JIA	TRUE	reported	textfile	0.0025	3.918e-06	7063	M01361.metal.pos.txt.gz	0.00309142	21.8962
rs3900774	T	G	T	G	0.061	0.165737	0.988	0.101194	0.101115	12501	JIA	TRUE	reported	textfile	0.013	2.701e-06	5363	M01361.metal.pos.txt.gz	0.00408871	22.0095
rs4960640	T	C	T	C	-0.0285	0.0193596	0.9667	0.796824	0.0751947	12501	JIA	TRUE	reported	textfile	0.0064	9.695e-06	7063	M01361.metal.pos.txt.gz	0.00279977	19.8247
rs6471261	T	G	T	G	0.0115	0.013459	0.2806	0.670045	0.0315876	12501	JIA	TRUE	reported	textfile	0.0025	6.164e-06	7063	M01361.metal.pos.txt.gz	0.00298695	21.154
rs6472299	A	G	A	G	-0.0149	-0.00310911	0.8381	0.941591	0.0424377	12501	JIA	TRUE	reported	textfile	0.0033	7.866e-06	7063	M01361.metal.pos.txt.gz	0.00287809	20.3808
rs6783294	A	G	A	G	-0.0213	0.030262	0.4281	0.313169	0.0300043	12501	JIA	TRUE	reported	textfile	0.0045	2.41e-06	1700	M01361.metal.pos.txt.gz	0.0130077	22.3781
rs6887589	A	G	A	G	-0.0142	-0.0199189	0.7787	0.575356	0.0355579	12501	JIA	TRUE	reported	textfile	0.0026	4.33e-08	7063	M01361.metal.pos.txt.gz	0.00420543	29.82
rs7710912	A	G	A	G	-0.0189	-0.0506348	0.0728	0.384276	0.0581982	12501	JIA	TRUE	reported	textfile	0.0042	8.302e-06	7063	M01361.metal.pos.txt.gz	0.00285886	20.2443
rs7791503	T	C	T	C	0.0126	0.0230364	0.269	0.487593	0.0331864	12501	JIA	TRUE	reported	textfile	0.0026	9.648e-07	7063	M01361.metal.pos.txt.gz	0.00331408	23.4786
rs8098317	T	G	T	G	-0.0119	-0.0172163	0.7857	0.623405	0.0350617	12501	JIA	TRUE	reported	textfile	0.0026	6.643e-06	7063	M01361.metal.pos.txt.gz	0.00295714	20.9423
rs961959	A	C	A	C	-0.0121	-0.000659313	0.1925	0.985509	0.0363129	12501	JIA	TRUE	reported	textfile	0.0027	5.262e-06	7063	M01361.metal.pos.txt.gz	0.00283544	20.078
rs10005295	A	G	A	G	-0.0634	-0.0398015	0.0267	0.579494	0.0718276	12501	JIA	TRUE	reported	textfile	0.0136	3.398e-06	1768	M01365.metal.pos.txt.gz	0.0121426	21.7075
rs10164158	A	G	A	G	0.0229	0.000721207	0.0577	0.990888	0.0631714	12501	JIA	TRUE	reported	textfile	0.005	4.179e-06	7362	M01365.metal.pos.txt.gz	0.00284118	20.9707
rs10831497	A	G	A	G	0.0126	0.0049414	0.2209	0.885745	0.0343887	12501	JIA	TRUE	reported	textfile	0.0028	4.968e-06	7362	M01365.metal.pos.txt.gz	0.00274307	20.2445
rs11118120	A	C	A	C	-0.0175	0.0714527	0.8534	0.099322	0.0433533	12501	JIA	TRUE	reported	textfile	0.0033	1.709e-07	7362	M01365.metal.pos.txt.gz	0.00380537	28.1145
rs12250605	T	C	T	C	0.0122	-0.0577045	0.751	0.100512	0.0351347	12501	JIA	TRUE	reported	textfile	0.0026	2.015e-06	7362	M01365.metal.pos.txt.gz	0.00298181	22.0118
rs12426539	T	C	T	C	0.0405	-0.00138529	0.0306	0.986855	0.0840823	12501	JIA	TRUE	reported	textfile	0.0091	9.311e-06	7362	M01365.metal.pos.txt.gz	0.00268327	19.802
rs12967799	A	C	A	C	0.0193	-0.133805	0.0794	0.0143929	0.0546743	12501	JIA	TRUE	reported	textfile	0.0043	6.129e-06	7362	M01365.metal.pos.txt.gz	0.00272895	20.14
rs13393013	A	G	A	G	0.0415	-0.0477207	0.0218	0.594899	0.089743	12501	JIA	TRUE	reported	textfile	0.0085	1.075e-06	7362	M01365.metal.pos.txt.gz	0.00322744	23.8309
rs17155949	T	C	T	C	0.0698	-0.149681	0.9746	0.246461	0.129148	12501	JIA	TRUE	reported	textfile	0.0153	4.752e-06	1768	M01365.metal.pos.txt.gz	0.0116349	20.7891
rs1936396	A	G	A	G	-0.0118	0.0106284	0.2253	0.764915	0.035544	12501	JIA	TRUE	reported	textfile	0.0026	5.67e-06	7362	M01365.metal.pos.txt.gz	0.00279003	20.592
rs314241	T	C	T	C	-0.0114	0.0294507	0.4625	0.369947	0.0328479	12501	JIA	TRUE	reported	textfile	0.0025	5.249e-06	7362	M01365.metal.pos.txt.gz	0.00281649	20.788
rs35350	A	G	A	G	0.0397	-0.0251519	0.9722	0.795148	0.0968747	12501	JIA	TRUE	reported	textfile	0.0089	8.097e-06	7362	M01365.metal.pos.txt.gz	0.00269546	19.8922
rs3759526	T	C	T	C	-0.0209	0.102012	0.0806	0.0647723	0.0552364	12501	JIA	TRUE	reported	textfile	0.0043	8.927e-07	7362	M01365.metal.pos.txt.gz	0.00319866	23.6177
rs4420815	A	G	A	G	-0.019	-0.0189574	0.143	0.64212	0.0407917	12501	JIA	TRUE	reported	textfile	0.004	2.034e-06	5594	M01365.metal.pos.txt.gz	0.00401714	22.5544
rs453612	T	C	T	C	0.0114	-0.0442914	0.3549	0.149806	0.0307533	12501	JIA	TRUE	reported	textfile	0.0025	5.854e-06	7362	M01365.metal.pos.txt.gz	0.00281649	20.788
rs4710948	A	G	A	G	-0.0115	-0.0344532	0.3383	0.257766	0.0304441	12501	JIA	TRUE	reported	textfile	0.0025	4.85e-06	7362	M01365.metal.pos.txt.gz	0.00286598	21.1543
rs603424	A	G	A	G	0.0162	0.0532308	0.1832	0.167684	0.038582	12501	JIA	TRUE	reported	textfile	0.0032	5.756e-07	7362	M01365.metal.pos.txt.gz	0.00346917	25.6219
rs6467872	A	C	A	C	0.0114	-0.0125451	0.6087	0.670882	0.0295224	12501	JIA	TRUE	reported	textfile	0.0025	5.639e-06	7362	M01365.metal.pos.txt.gz	0.00281649	20.788
rs6665988	A	C	A	C	-0.0115	-0.0106642	0.7127	0.743106	0.0325386	12501	JIA	TRUE	reported	textfile	0.0026	9.113e-06	7362	M01365.metal.pos.txt.gz	0.00265033	19.5583
rs670365	A	G	A	G	0.039	0.00152268	0.0903	0.970169	0.0407089	12501	JIA	TRUE	reported	textfile	0.0088	9.48e-06	1768	M01365.metal.pos.txt.gz	0.0109871	19.6188
rs7016645	T	C	T	C	-0.0117	-0.00960168	0.253	0.768806	0.0326658	12501	JIA	TRUE	reported	textfile	0.0026	8.442e-06	7362	M01365.metal.pos.txt.gz	0.00274307	20.2445
rs7796330	T	C	T	C	0.0116	-0.0127324	0.2727	0.706925	0.0338642	12501	JIA	TRUE	reported	textfile	0.0026	7.927e-06	7362	M01365.metal.pos.txt.gz	0.0026965	19.8999
rs11718405	T	C	T	C	0.0216	-0.0340929	0.8358	0.377686	0.0386469	12501	JIA	TRUE	reported	textfile	0.0048	8.433e-06	7345	M01444.metal.pos.txt.gz	0.0027494	20.2445
rs12725284	T	C	T	C	0.0315	-0.0295661	0.1606	0.383743	0.0339443	12501	JIA	TRUE	reported	textfile	0.0056	1.72e-08	7345	M01444.metal.pos.txt.gz	0.0042893	31.632
rs35421463	A	G	A	G	0.0277	0.0392996	0.4033	0.185642	0.0296919	12501	JIA	TRUE	reported	textfile	0.006	4.148e-06	1753	M01444.metal.pos.txt.gz	0.0120123	21.2893
rs3915237	T	G	T	G	-0.0182	0.00362749	0.7005	0.915923	0.0343603	12501	JIA	TRUE	reported	textfile	0.004	5.519e-06	7345	M01444.metal.pos.txt.gz	0.00281066	20.6969
rs4443239	T	G	T	G	0.031	0.00107245	0.7453	0.974862	0.0340318	12501	JIA	TRUE	reported	textfile	0.0069	7.58e-06	1753	M01444.metal.pos.txt.gz	0.0113834	20.1618
rs4590377	T	C	T	C	-0.0178	-0.0380957	0.7362	0.250902	0.0331798	12501	JIA	TRUE	reported	textfile	0.004	8.786e-06	7345	M01444.metal.pos.txt.gz	0.0026888	19.7971
rs4717457	A	C	A	C	0.0233	0.00492601	0.1392	0.904546	0.0410771	12501	JIA	TRUE	reported	textfile	0.0052	6.802e-06	7345	M01444.metal.pos.txt.gz	0.00272601	20.0718
rs6497209	A	G	A	G	0.019	0.00612828	0.2139	0.861476	0.0351201	12501	JIA	TRUE	reported	textfile	0.0042	4.779e-06	7345	M01444.metal.pos.txt.gz	0.00277849	20.4593
rs7561932	T	C	T	C	0.0184	-0.0288255	0.7721	0.418818	0.0356545	12501	JIA	TRUE	reported	textfile	0.0042	9.551e-06	7345	M01444.metal.pos.txt.gz	0.00260623	19.1875
rs7871735	T	G	T	G	0.0184	-0.0382347	0.2953	0.234041	0.0321296	12501	JIA	TRUE	reported	textfile	0.004	3.395e-06	7345	M01444.metal.pos.txt.gz	0.0028726	21.1542
rs9295427	A	G	A	G	0.0356	-0.0713158	0.9408	0.23131	0.0595792	12501	JIA	TRUE	reported	textfile	0.0077	3.808e-06	7345	M01444.metal.pos.txt.gz	0.00290178	21.3698
rs9460045	T	C	T	C	-0.0529	-0.0278404	0.9224	0.656506	0.0625989	12501	JIA	TRUE	reported	textfile	0.0119	8.911e-06	1753	M01444.metal.pos.txt.gz	0.0111472	19.7388
rs10497426	T	C	T	C	0.012	-0.00176662	0.8064	0.962536	0.0376118	12501	JIA	TRUE	reported	textfile	0.0026	4.466e-06	7307	M01493.metal.pos.txt.gz	0.00290678	21.2959
rs10900040	T	C	T	C	-0.0144	-0.0434968	0.8351	0.244598	0.0373822	12501	JIA	TRUE	reported	textfile	0.0031	3.401e-06	7307	M01493.metal.pos.txt.gz	0.0029443	21.5716
rs10945970	T	C	T	C	-0.011	-0.0306431	0.3103	0.374461	0.0345024	12501	JIA	TRUE	reported	textfile	0.0025	7.379e-06	7307	M01493.metal.pos.txt.gz	0.00264251	19.3547
rs11701867	A	C	A	C	-0.0136	0.0166652	0.1761	0.646428	0.0363285	12501	JIA	TRUE	reported	textfile	0.0027	2.753e-07	7307	M01493.metal.pos.txt.gz	0.00346024	25.3648
rs13424082	A	G	A	G	-0.0125	0.0298996	0.1735	0.450071	0.0395865	12501	JIA	TRUE	reported	textfile	0.0026	1.799e-06	7307	M01493.metal.pos.txt.gz	0.00315328	23.1076
rs4764034	A	G	A	G	-0.011	-0.0235461	0.6869	0.455091	0.0315229	12501	JIA	TRUE	reported	textfile	0.0024	7.669e-06	7307	M01493.metal.pos.txt.gz	0.00286667	21.0012
rs6975921	A	G	A	G	0.0343	-0.0464827	0.9095	0.415332	0.0570651	12501	JIA	TRUE	reported	textfile	0.0071	1.246e-06	1766	M01493.metal.pos.txt.gz	0.013043	23.312
rs1001210	T	C	T	C	-0.0106	-0.00329443	0.8353	0.934844	0.0402983	12501	JIA	TRUE	reported	textfile	0.0023	3.798e-06	7354	M01494.metal.pos.txt.gz	0.00287992	21.2343
rs10853533	A	C	A	C	0.0103	0.0187228	0.8743	0.667373	0.0435662	12501	JIA	TRUE	reported	textfile	0.0023	6.086e-06	7354	M01494.metal.pos.txt.gz	0.00271965	20.0494
rs10890517	T	C	T	C	-0.0197	-0.107193	0.0433	0.127393	0.0703151	12501	JIA	TRUE	reported	textfile	0.0043	3.448e-06	7354	M01494.metal.pos.txt.gz	0.002846	20.9835
rs12143589	A	G	A	G	0.0118	-0.000540562	0.1428	0.988876	0.0387763	12501	JIA	TRUE	reported	textfile	0.0023	3.381e-07	7354	M01494.metal.pos.txt.gz	0.00356642	26.3142
rs12294182	T	C	T	C	0.014	-0.0654812	0.0987	0.125946	0.0427901	12501	JIA	TRUE	reported	textfile	0.0029	1.071e-06	7354	M01494.metal.pos.txt.gz	0.00315909	23.2993
rs12550729	T	C	T	C	0.0637	0.0241599	0.9233	0.639217	0.0515363	12501	JIA	TRUE	reported	textfile	0.0029	5.97e-110	7354	M01494.metal.pos.txt.gz	0.0615689	482.353
rs12611788	T	C	T	C	-0.007	0.0135786	0.6267	0.652138	0.0301211	12501	JIA	TRUE	reported	textfile	0.0015	5.507e-06	7354	M01494.metal.pos.txt.gz	0.00295261	21.7719
rs13159409	T	G	T	G	-0.0148	0.0899394	0.0652	0.107385	0.055861	12501	JIA	TRUE	reported	textfile	0.0032	2.741e-06	7354	M01494.metal.pos.txt.gz	0.00290027	21.3848
rs1578743	A	C	A	C	0.0075	-0.00763362	0.6068	0.803234	0.0306372	12501	JIA	TRUE	reported	textfile	0.0016	1.7e-06	7354	M01494.metal.pos.txt.gz	0.00297895	21.9667
rs2068157	T	C	T	C	0.0137	0.0221689	0.9144	0.678437	0.0534709	12501	JIA	TRUE	reported	textfile	0.0031	8.989e-06	7354	M01494.metal.pos.txt.gz	0.00264876	19.5254
rs2592916	T	C	T	C	-0.0123	0.00587455	0.1013	0.905826	0.0496558	12501	JIA	TRUE	reported	textfile	0.0027	6.554e-06	7354	M01494.metal.pos.txt.gz	0.00281407	20.7474
rs306676	A	G	A	G	0.0112	0.0405079	0.1304	0.358965	0.044158	12501	JIA	TRUE	reported	textfile	0.0024	2.484e-06	7354	M01494.metal.pos.txt.gz	0.00295261	21.7719
rs4646693	T	C	T	C	-0.009	-0.00645142	0.435	0.829263	0.0299156	12501	JIA	TRUE	reported	textfile	0.002	6.795e-06	5592	M01494.metal.pos.txt.gz	0.00360818	20.2428
rs5764925	A	G	A	G	-0.016	0.0237218	0.0772	0.662802	0.0544019	12501	JIA	TRUE	reported	textfile	0.0031	1.906e-07	7354	M01494.metal.pos.txt.gz	0.0036093	26.6317
rs7561255	A	G	A	G	-0.0072	0.0147574	0.7086	0.644752	0.0320073	12501	JIA	TRUE	reported	textfile	0.0016	4.719e-06	7354	M01494.metal.pos.txt.gz	0.00274604	20.2445
rs764206	A	G	A	G	0.0071	0.0418115	0.6546	0.168769	0.0303825	12501	JIA	TRUE	reported	textfile	0.0015	4.581e-06	7354	M01494.metal.pos.txt.gz	0.00303731	22.3984
rs7973508	A	G	A	G	-0.0073	0.0335078	0.2831	0.304799	0.0326524	12501	JIA	TRUE	reported	textfile	0.0016	5.403e-06	7354	M01494.metal.pos.txt.gz	0.00282263	20.8107
rs9460424	T	G	T	G	-0.0097	-0.00883912	0.8437	0.810071	0.0367782	12501	JIA	TRUE	reported	textfile	0.0022	9.164e-06	7354	M01494.metal.pos.txt.gz	0.0026365	19.4348
rs9964014	T	C	T	C	-0.0132	-0.0183497	0.1115	0.697246	0.0471667	12501	JIA	TRUE	reported	textfile	0.0025	1.796e-07	7354	M01494.metal.pos.txt.gz	0.0037766	27.8708
rs10919047	A	C	A	C	0.0176	-0.043197	0.1408	0.361503	0.0473388	12501	JIA	TRUE	reported	textfile	0.0035	6.751e-07	7160	M01508.metal.pos.txt.gz	0.00351921	25.2795
rs11719633	A	G	A	G	-0.0206	0.0502767	0.0945	0.305354	0.0490493	12501	JIA	TRUE	reported	textfile	0.0044	3.012e-06	7160	M01508.metal.pos.txt.gz	0.00305203	21.9133
rs12544560	A	G	A	G	0.0164	0.0610969	0.148	0.146338	0.0420607	12501	JIA	TRUE	reported	textfile	0.0035	3.318e-06	7160	M01508.metal.pos.txt.gz	0.00305709	21.9498
rs13212846	A	C	A	C	-0.0241	-0.00322795	0.9252	0.950655	0.0521605	12501	JIA	TRUE	reported	textfile	0.0052	2.882e-06	7160	M01508.metal.pos.txt.gz	0.00299098	21.4737
rs1350858	A	C	A	C	0.0152	0.00587959	0.1783	0.873146	0.0368247	12501	JIA	TRUE	reported	textfile	0.0034	8.213e-06	7160	M01508.metal.pos.txt.gz	0.00278359	19.9806
rs1395	A	G	A	G	0.0172	-0.018822	0.7034	0.553305	0.0317501	12501	JIA	TRUE	reported	textfile	0.0027	8.138e-11	7160	M01508.metal.pos.txt.gz	0.00563588	40.5703
rs17049936	T	C	T	C	-0.0187	-0.0838708	0.8912	0.0553405	0.0437694	12501	JIA	TRUE	reported	textfile	0.0042	9.584e-06	7160	M01508.metal.pos.txt.gz	0.00276103	19.8182
rs17082600	T	C	T	C	0.0476	-0.0758822	0.0193	0.504832	0.113782	12501	JIA	TRUE	reported	textfile	0.0094	4.082e-07	7160	M01508.metal.pos.txt.gz	0.00356856	25.6352
rs17751805	A	G	A	G	0.0628	-0.0440567	0.9645	0.568593	0.0772755	12501	JIA	TRUE	reported	textfile	0.0135	3.399e-06	1650	M01508.metal.pos.txt.gz	0.0129452	21.6135
rs1975271	T	C	T	C	0.0116	0.0298394	0.5872	0.311128	0.0294605	12501	JIA	TRUE	reported	textfile	0.0026	8.682e-06	7160	M01508.metal.pos.txt.gz	0.00277237	19.8998
rs2173615	T	G	T	G	0.0125	-0.000156104	0.3153	0.996033	0.0313589	12501	JIA	TRUE	reported	textfile	0.0026	1.693e-06	7160	M01508.metal.pos.txt.gz	0.00321781	23.1074
rs2526477	A	G	A	G	-0.012	0.0351737	0.609	0.237424	0.0297716	12501	JIA	TRUE	reported	textfile	0.0026	2.988e-06	7160	M01508.metal.pos.txt.gz	0.00296628	21.2958
rs271072	A	C	A	C	-0.0118	-0.00463576	0.3841	0.896611	0.035679	12501	JIA	TRUE	reported	textfile	0.0026	5.941e-06	7160	M01508.metal.pos.txt.gz	0.00286851	20.5919
rs2967437	A	G	A	G	-0.0126	-0.0435394	0.6902	0.164829	0.0313455	12501	JIA	TRUE	reported	textfile	0.0027	1.879e-06	7160	M01508.metal.pos.txt.gz	0.00303237	21.7717
rs4269521	A	G	A	G	0.0168	-0.0570802	0.8431	0.185468	0.0431081	12501	JIA	TRUE	reported	textfile	0.0034	1.034e-06	7160	M01508.metal.pos.txt.gz	0.00339836	24.4084
rs4746017	A	C	A	C	-0.0122	-0.0184545	0.713	0.568989	0.0324023	12501	JIA	TRUE	reported	textfile	0.0027	5.098e-06	7160	M01508.metal.pos.txt.gz	0.00284343	20.4113
rs6078500	T	C	T	C	-0.0118	-0.0283751	0.5117	0.331615	0.0292263	12501	JIA	TRUE	reported	textfile	0.0026	4.468e-06	7160	M01508.metal.pos.txt.gz	0.00286851	20.5919
rs6774965	A	G	A	G	-0.0163	-0.0246668	0.8582	0.564748	0.0428389	12501	JIA	TRUE	reported	textfile	0.0035	3.16e-06	7160	M01508.metal.pos.txt.gz	0.00302004	21.6829
rs6848070	A	G	A	G	-0.0117	0.00651358	0.3521	0.829876	0.030315	12501	JIA	TRUE	reported	textfile	0.0027	9.911e-06	7160	M01508.metal.pos.txt.gz	0.00261573	18.7725
rs7009776	T	C	T	C	-0.0268	-0.0112666	0.3342	0.707086	0.0299824	12501	JIA	TRUE	reported	textfile	0.006	7.116e-06	1650	M01508.metal.pos.txt.gz	0.0119471	19.9269
rs7458704	T	G	T	G	-0.0544	0.0325596	0.984	0.75937	0.106297	12501	JIA	TRUE	reported	textfile	0.0109	5.6e-07	7160	M01508.metal.pos.txt.gz	0.00346676	24.9014
rs7574257	T	C	T	C	0.0118	0.00709755	0.325	0.817471	0.030753	12501	JIA	TRUE	reported	textfile	0.0026	7.764e-06	7160	M01508.metal.pos.txt.gz	0.00286851	20.5919
rs8065435	A	G	A	G	-0.0128	0.0433242	0.327	0.231689	0.0362236	12501	JIA	TRUE	reported	textfile	0.0028	5.034e-06	7160	M01508.metal.pos.txt.gz	0.00291022	20.8921
rs9365106	A	G	A	G	-0.0117	0.0235597	0.6824	0.447934	0.031046	12501	JIA	TRUE	reported	textfile	0.0026	8.055e-06	7160	M01508.metal.pos.txt.gz	0.00282024	20.2443
rs10205265	T	C	T	C	-0.0901	0.00735414	0.2056	0.839736	0.0363663	12501	JIA	TRUE	reported	textfile	0.0202	7.794e-06	2285	M01515.metal.pos.txt.gz	0.00863169	19.8777
rs10402106	T	C	T	C	0.9529	-0.0677219	0.0165	0.649596	0.149061	12501	JIA	TRUE	reported	textfile	0.1924	7.348e-07	482	M01515.metal.pos.txt.gz	0.0484262	24.4275
rs10458721	A	G	A	G	-0.0786	-0.0332448	0.609	0.26332	0.0297206	12501	JIA	TRUE	reported	textfile	0.0175	7.228e-06	2285	M01515.metal.pos.txt.gz	0.00875116	20.1553
rs10471169	T	C	T	C	0.9362	-0.01345	0.0105	0.80085	0.0533206	12501	JIA	TRUE	reported	textfile	0.1854	4.427e-07	482	M01515.metal.pos.txt.gz	0.0502438	25.3929
rs10749553	A	G	A	G	-0.0868	0.0409895	0.3074	0.188903	0.0311985	12501	JIA	TRUE	reported	textfile	0.0194	7.554e-06	2285	M01515.metal.pos.txt.gz	0.00868483	20.0012
rs10977627	T	C	T	C	0.8146	0.10965	0.0168	0.30393	0.106659	12501	JIA	TRUE	reported	textfile	0.1524	9.061e-08	482	M01515.metal.pos.txt.gz	0.0559581	28.452
rs10984575	A	C	A	C	0.1144	0.0262097	0.1164	0.55341	0.0442245	12501	JIA	TRUE	reported	textfile	0.0257	8.271e-06	2285	M01515.metal.pos.txt.gz	0.00859706	19.7973
rs11256026	A	G	A	G	-0.2061	-0.0161793	0.6357	0.596994	0.0306	12501	JIA	TRUE	reported	textfile	0.0409	4.601e-07	482	M01515.metal.pos.txt.gz	0.0500455	25.2874
rs12075728	T	G	T	G	-0.4196	0.04847	0.9442	0.467276	0.0666788	12501	JIA	TRUE	reported	textfile	0.0922	5.394e-06	482	M01515.metal.pos.txt.gz	0.0411994	20.6254
rs16832600	T	C	T	C	0.2205	-0.0387755	0.0297	0.617525	0.0776497	12501	JIA	TRUE	reported	textfile	0.0469	2.579e-06	2285	M01515.metal.pos.txt.gz	0.00958086	22.0847
rs17682068	A	G	A	G	-0.1299	0.0650449	0.9248	0.285307	0.0608766	12501	JIA	TRUE	reported	textfile	0.029	7.452e-06	2285	M01515.metal.pos.txt.gz	0.00870441	20.0467
rs400214	T	C	T	C	0.3258	0.0217212	0.0185	0.832072	0.102437	12501	JIA	TRUE	reported	textfile	0.0723	6.599e-06	2285	M01515.metal.pos.txt.gz	0.0088084	20.2883
rs7701675	A	G	A	G	-0.7943	0.0328126	0.9839	0.829077	0.15199	12501	JIA	TRUE	reported	textfile	0.1733	4.558e-06	482	M01515.metal.pos.txt.gz	0.0417636	20.9202
rs8178289	A	C	A	C	-0.1064	-0.0283531	0.8497	0.514693	0.0435166	12501	JIA	TRUE	reported	textfile	0.0233	5.095e-06	2285	M01515.metal.pos.txt.gz	0.00904357	20.8349
rs9453415	A	G	A	G	0.374	-0.00185124	0.011	0.988067	0.123773	12501	JIA	TRUE	reported	textfile	0.083	6.605e-06	1803	M01515.metal.pos.txt.gz	0.011136	20.2817
rs10004130	A	G	A	G	0.009	-0.00541484	0.581	0.852768	0.0291768	12501	JIA	TRUE	reported	textfile	0.002	6.795e-06	4915	M01558.metal.pos.txt.gz	0.00410314	20.2418
rs10122824	T	G	T	G	0.0087	-0.00741491	0.3503	0.810553	0.0309327	12501	JIA	TRUE	reported	textfile	0.0019	2.787e-06	6523	M01558.metal.pos.txt.gz	0.00320398	20.9603
rs10416031	A	G	A	G	0.0085	-0.000743579	0.3202	0.98144	0.0319482	12501	JIA	TRUE	reported	textfile	0.0018	3.84e-06	6523	M01558.metal.pos.txt.gz	0.00340693	22.2925
rs10496826	A	G	A	G	-0.008	-0.00199378	0.2948	0.950537	0.0321374	12501	JIA	TRUE	reported	textfile	0.0018	7.767e-06	6523	M01558.metal.pos.txt.gz	0.00301908	19.747
rs11023380	A	G	A	G	0.0088	0.0229776	0.4591	0.434596	0.0294075	12501	JIA	TRUE	reported	textfile	0.0018	5.374e-07	6523	M01558.metal.pos.txt.gz	0.00365077	23.8939
rs1113643	T	C	T	C	0.0094	0.0200899	0.2769	0.537328	0.0325682	12501	JIA	TRUE	reported	textfile	0.0018	2.236e-07	6523	M01558.metal.pos.txt.gz	0.00416343	27.2632
rs11170032	T	C	T	C	-0.008	-0.0223965	0.64	0.501873	0.0333503	12501	JIA	TRUE	reported	textfile	0.0018	7.178e-06	6523	M01558.metal.pos.txt.gz	0.00301908	19.747
rs1280717	A	G	A	G	0.0094	0.0360294	0.2512	0.291007	0.0341215	12501	JIA	TRUE	reported	textfile	0.0018	2.006e-07	6523	M01558.metal.pos.txt.gz	0.00416343	27.2632
rs13164411	T	C	T	C	0.0082	0.054899	0.7246	0.0889431	0.0322745	12501	JIA	TRUE	reported	textfile	0.0018	5.334e-06	6523	M01558.metal.pos.txt.gz	0.00317143	20.7467
rs1493031	T	C	T	C	0.0208	-0.153762	0.0434	0.0363774	0.0734758	12501	JIA	TRUE	reported	textfile	0.0044	1.96e-06	6523	M01558.metal.pos.txt.gz	0.0034142	22.3403
rs1538330	T	G	T	G	-0.0306	-0.00149685	0.0213	0.988791	0.106539	12501	JIA	TRUE	reported	textfile	0.0064	1.728e-06	6523	M01558.metal.pos.txt.gz	0.00349234	22.8533
rs1556880	T	C	T	C	0.0081	0.00441641	0.2976	0.887226	0.0311419	12501	JIA	TRUE	reported	textfile	0.0018	6.043e-06	6523	M01558.metal.pos.txt.gz	0.00309479	20.2438
rs1604290	A	C	A	C	-0.0079	0.00327898	0.3851	0.912105	0.0297053	12501	JIA	TRUE	reported	textfile	0.0018	8.13e-06	6523	M01558.metal.pos.txt.gz	0.00294429	19.2564
rs164742	A	G	A	G	-0.0079	-0.00361036	0.4697	0.901942	0.0293012	12501	JIA	TRUE	reported	textfile	0.0018	7.375e-06	6523	M01558.metal.pos.txt.gz	0.00294429	19.2564
rs1812125	T	G	T	G	-0.0085	-0.0108028	0.7578	0.755316	0.0346652	12501	JIA	TRUE	reported	textfile	0.0018	3.484e-06	6523	M01558.metal.pos.txt.gz	0.00340693	22.2925
rs2055056	T	C	T	C	-0.0244	0.0812724	0.968	0.277633	0.0748604	12501	JIA	TRUE	reported	textfile	0.0055	8.566e-06	6523	M01558.metal.pos.txt.gz	0.00300814	19.6753
rs2144834	A	G	A	G	0.008	-0.0723227	0.2535	0.0298628	0.0332992	12501	JIA	TRUE	reported	textfile	0.0018	7.973e-06	6523	M01558.metal.pos.txt.gz	0.00301908	19.747
rs2604548	T	C	T	C	-0.0086	0.0204019	0.6463	0.504433	0.0305632	12501	JIA	TRUE	reported	textfile	0.0018	1.285e-06	6523	M01558.metal.pos.txt.gz	0.00348728	22.8202
rs304171	T	C	T	C	-0.0168	-0.0522239	0.0624	0.382108	0.0597515	12501	JIA	TRUE	reported	textfile	0.0036	2.168e-06	6523	M01558.metal.pos.txt.gz	0.0033275	21.7711
rs3813810	A	C	A	C	0.0117	0.020074	0.1334	0.643877	0.0434202	12501	JIA	TRUE	reported	textfile	0.0026	5.725e-06	6523	M01558.metal.pos.txt.gz	0.00309479	20.2438
rs4443239	T	G	T	G	0.02	0.00107245	0.7446	0.974862	0.0340318	12501	JIA	TRUE	reported	textfile	0.0042	2.265e-06	1608	M01558.metal.pos.txt.gz	0.0139057	22.6475
rs4687937	T	C	T	C	-0.0079	-0.0276914	0.3741	0.363863	0.0304966	12501	JIA	TRUE	reported	textfile	0.0018	9.469e-06	6523	M01558.metal.pos.txt.gz	0.00294429	19.2564
rs4692012	A	G	A	G	-0.0082	-0.0149905	0.5389	0.607227	0.0291625	12501	JIA	TRUE	reported	textfile	0.0018	3.347e-06	6523	M01558.metal.pos.txt.gz	0.00317143	20.7467
rs4923082	T	C	T	C	0.0081	0.0692782	0.2518	0.0371518	0.0332414	12501	JIA	TRUE	reported	textfile	0.0018	6.953e-06	6523	M01558.metal.pos.txt.gz	0.00309479	20.2438
rs604388	T	C	T	C	0.0086	0.015077	0.6845	0.627953	0.0311116	12501	JIA	TRUE	reported	textfile	0.0018	1.562e-06	6523	M01558.metal.pos.txt.gz	0.00348728	22.8202
rs6500864	A	G	A	G	-0.0083	-0.0182888	0.2762	0.570925	0.0322732	12501	JIA	TRUE	reported	textfile	0.0018	4.339e-06	6523	M01558.metal.pos.txt.gz	0.00324901	21.2558
rs721399	T	C	T	C	-0.0289	-0.0259779	0.7176	0.416917	0.0320011	12501	JIA	TRUE	reported	textfile	0.0018	3.948e-58	6523	M01558.metal.pos.txt.gz	0.0380164	257.702
rs7228099	T	C	T	C	-0.0097	0.0389217	0.4364	0.193607	0.0299402	12501	JIA	TRUE	reported	textfile	0.0018	3.609e-08	6523	M01558.metal.pos.txt.gz	0.00443223	29.0312
rs7943587	A	C	A	C	-0.0115	0.00548773	0.1515	0.886407	0.0384145	12501	JIA	TRUE	reported	textfile	0.0026	6.326e-06	6523	M01558.metal.pos.txt.gz	0.00299021	19.5576
rs890984	A	G	A	G	-0.012	-0.0301441	0.1092	0.521188	0.0469887	12501	JIA	TRUE	reported	textfile	0.0027	6.908e-06	6523	M01558.metal.pos.txt.gz	0.00301908	19.747
rs9354329	T	C	T	C	-0.0081	0.0136168	0.6322	0.652761	0.0302644	12501	JIA	TRUE	reported	textfile	0.0018	5.104e-06	6523	M01558.metal.pos.txt.gz	0.00309479	20.2438
rs9940567	T	C	T	C	0.0095	-0.021762	0.7319	0.509431	0.0329865	12501	JIA	TRUE	reported	textfile	0.0018	1.574e-07	6523	M01558.metal.pos.txt.gz	0.00425211	27.8464
rs10163969	T	G	T	G	-0.0352	0.00918948	0.0412	0.902983	0.075389	12501	JIA	TRUE	reported	textfile	0.008	9.385e-06	7276	M01561.metal.pos.txt.gz	0.00265374	19.3547
rs10245705	T	C	T	C	-0.0663	-0.189066	0.0181	0.071961	0.105074	12501	JIA	TRUE	reported	textfile	0.0127	1.946e-07	7276	M01561.metal.pos.txt.gz	0.00373167	27.2458
rs10935814	A	G	A	G	-0.037	0.00625715	0.1006	0.888711	0.0447119	12501	JIA	TRUE	reported	textfile	0.0083	9.443e-06	1759	M01561.metal.pos.txt.gz	0.0111713	19.8497
rs11145330	A	C	A	C	0.0324	0.0132666	0.8908	0.77407	0.0462163	12501	JIA	TRUE	reported	textfile	0.0068	1.945e-06	1759	M01561.metal.pos.txt.gz	0.012742	22.6766
rs11992435	A	G	A	G	0.0327	-0.000781667	0.9488	0.990336	0.0645238	12501	JIA	TRUE	reported	textfile	0.0072	6.383e-06	7276	M01561.metal.pos.txt.gz	0.00282689	20.6211
rs1532701	A	G	A	G	0.0137	0.0337838	0.5456	0.248756	0.0292913	12501	JIA	TRUE	reported	textfile	0.003	5.074e-06	7276	M01561.metal.pos.txt.gz	0.002858	20.8487
rs2074731	A	C	A	C	-0.0184	-0.00387291	0.1654	0.921999	0.0395566	12501	JIA	TRUE	reported	textfile	0.0039	2.307e-06	7276	M01561.metal.pos.txt.gz	0.00304991	22.2529
rs7238006	T	C	T	C	0.0281	-0.0343551	0.9262	0.543157	0.056501	12501	JIA	TRUE	reported	textfile	0.0057	6.772e-07	7276	M01561.metal.pos.txt.gz	0.00332906	24.2965
rs7930821	T	C	T	C	0.0666	0.0899607	0.0202	0.398186	0.106479	12501	JIA	TRUE	reported	textfile	0.0149	7.53e-06	1759	M01561.metal.pos.txt.gz	0.0112307	19.9564
rs10043015	T	C	T	C	0.0082	0.00145377	0.7113	0.964348	0.0325256	12501	JIA	TRUE	reported	textfile	0.0018	5.582e-06	7364	M01564.metal.pos.txt.gz	0.00281026	20.7475
rs10514735	A	G	A	G	0.0346	0.0739083	0.985	0.510101	0.112207	12501	JIA	TRUE	reported	textfile	0.0077	6.505e-06	7364	M01564.metal.pos.txt.gz	0.00273444	20.1861
rs10787308	A	G	A	G	-0.009	-0.0312448	0.2701	0.334451	0.0323718	12501	JIA	TRUE	reported	textfile	0.0018	6.039e-07	7364	M01564.metal.pos.txt.gz	0.00338341	24.9932
rs10992722	A	C	A	C	0.0326	-0.123872	0.0163	0.237217	0.104802	12501	JIA	TRUE	reported	textfile	0.0069	2.441e-06	7364	M01564.metal.pos.txt.gz	0.0030221	22.3161
rs11120725	A	G	A	G	-0.0181	0.00224542	0.4596	0.94057	0.0301238	12501	JIA	TRUE	reported	textfile	0.0039	4.609e-06	1761	M01564.metal.pos.txt.gz	0.0120834	21.5147
rs1125471	A	C	A	C	-0.0085	0.0476015	0.2928	0.132716	0.0316608	12501	JIA	TRUE	reported	textfile	0.0018	4.474e-06	7364	M01564.metal.pos.txt.gz	0.00301902	22.2933
rs12121428	T	C	T	C	-0.0197	0.0712977	0.0535	0.289286	0.0672813	12501	JIA	TRUE	reported	textfile	0.0044	6.094e-06	7364	M01564.metal.pos.txt.gz	0.00271477	20.0405
rs12625828	T	G	T	G	0.0086	0.0297076	0.3366	0.334849	0.0308046	12501	JIA	TRUE	reported	textfile	0.0018	2.055e-06	7364	M01564.metal.pos.txt.gz	0.00309025	22.821
rs13130021	T	C	T	C	-0.0089	-0.0143732	0.4312	0.621613	0.0291212	12501	JIA	TRUE	reported	textfile	0.0018	1.411e-06	7364	M01564.metal.pos.txt.gz	0.00330889	24.4409
rs1380634	A	G	A	G	-0.0083	0.0277558	0.7425	0.402769	0.0331735	12501	JIA	TRUE	reported	textfile	0.0018	5.174e-06	7364	M01564.metal.pos.txt.gz	0.00287902	21.2566
rs13966	T	C	T	C	0.0082	0.0332028	0.467	0.281858	0.0308529	12501	JIA	TRUE	reported	textfile	0.0019	9.994e-06	7364	M01564.metal.pos.txt.gz	0.00252296	18.621
rs1404373	T	C	T	C	-0.0084	0.0404229	0.6525	0.179279	0.0300994	12501	JIA	TRUE	reported	textfile	0.0018	2.917e-06	7364	M01564.metal.pos.txt.gz	0.00294861	21.7719
rs1509123	T	C	T	C	-0.0248	-0.0653048	0.0476	0.270685	0.0592877	12501	JIA	TRUE	reported	textfile	0.0043	5.203e-09	7364	M01564.metal.pos.txt.gz	0.00449672	33.2544
rs1530219	A	G	A	G	-0.0078	0.0144845	0.4797	0.62074	0.0292728	12501	JIA	TRUE	reported	textfile	0.0018	9.942e-06	7364	M01564.metal.pos.txt.gz	0.00254346	18.7727
rs170149	A	G	A	G	0.0256	0.169893	0.074	0.0178192	0.0717044	12501	JIA	TRUE	reported	textfile	0.0035	1.421e-13	7364	M01564.metal.pos.txt.gz	0.00721251	53.4842
rs17034684	T	G	T	G	0.0081	-0.0623538	0.2881	0.0519806	0.0320867	12501	JIA	TRUE	reported	textfile	0.0018	7.899e-06	7364	M01564.metal.pos.txt.gz	0.00274232	20.2445
rs2143327	T	C	T	C	0.0392	-0.072224	0.0129	0.512763	0.110343	12501	JIA	TRUE	reported	textfile	0.0085	4.276e-06	7364	M01564.metal.pos.txt.gz	0.00287984	21.2626
rs2236299	A	G	A	G	0.0087	-0.0385488	0.3065	0.232628	0.032296	12501	JIA	TRUE	reported	textfile	0.0018	1.694e-06	7364	M01564.metal.pos.txt.gz	0.00316231	23.3548
rs2370136	T	C	T	C	-0.0086	0.0121555	0.4875	0.685453	0.0300107	12501	JIA	TRUE	reported	textfile	0.0018	1.249e-06	7364	M01564.metal.pos.txt.gz	0.00309025	22.821
rs2534835	T	G	T	G	-0.0083	-0.0633093	0.2407	0.0573371	0.0333078	12501	JIA	TRUE	reported	textfile	0.0018	6.23e-06	7364	M01564.metal.pos.txt.gz	0.00287902	21.2566
rs3193970	T	C	T	C	0.0081	-0.0279392	0.5801	0.347373	0.0297319	12501	JIA	TRUE	reported	textfile	0.0018	6.065e-06	7364	M01564.metal.pos.txt.gz	0.00274232	20.2445
rs4235093	A	G	A	G	-0.0083	0.0386928	0.2874	0.229658	0.0322105	12501	JIA	TRUE	reported	textfile	0.0018	5.04e-06	7364	M01564.metal.pos.txt.gz	0.00287902	21.2566
rs4589188	A	G	A	G	0.0122	-0.00188606	0.2827	0.957164	0.0351058	12501	JIA	TRUE	reported	textfile	0.0026	3.343e-06	7364	M01564.metal.pos.txt.gz	0.002981	22.0118
rs4779800	A	G	A	G	-0.0122	-0.034315	0.8831	0.464868	0.0469518	12501	JIA	TRUE	reported	textfile	0.0027	6.056e-06	7364	M01564.metal.pos.txt.gz	0.00276488	20.4115
rs588973	A	G	A	G	0.009	0.0361608	0.646	0.233791	0.0303706	12501	JIA	TRUE	reported	textfile	0.002	6.795e-06	5603	M01564.metal.pos.txt.gz	0.00360112	20.2428
rs6077792	T	G	T	G	-0.0085	0.0188789	0.3	0.548164	0.031438	12501	JIA	TRUE	reported	textfile	0.0018	2.821e-06	7364	M01564.metal.pos.txt.gz	0.00301902	22.2933
rs6507399	A	G	A	G	-0.0101	0.0130803	0.6713	0.675164	0.0312123	12501	JIA	TRUE	reported	textfile	0.0018	1.703e-08	7364	M01564.metal.pos.txt.gz	0.00425727	31.476
rs6678076	A	G	A	G	-0.0252	-0.0212805	0.0339	0.781671	0.0767852	12501	JIA	TRUE	reported	textfile	0.0052	1.084e-06	7364	M01564.metal.pos.txt.gz	0.00317905	23.4788
rs7105815	A	G	A	G	0.0091	-0.00530513	0.2968	0.868561	0.0320576	12501	JIA	TRUE	reported	textfile	0.0018	4.934e-07	7364	M01564.metal.pos.txt.gz	0.00345875	25.5517
rs7584253	A	C	A	C	0.0083	0.014543	0.7047	0.65324	0.0323704	12501	JIA	TRUE	reported	textfile	0.0018	5.043e-06	7364	M01564.metal.pos.txt.gz	0.00287902	21.2566
rs7710027	T	C	T	C	0.0081	-0.0249618	0.2886	0.438613	0.032228	12501	JIA	TRUE	reported	textfile	0.0018	9.155e-06	7364	M01564.metal.pos.txt.gz	0.00274232	20.2445
rs7851531	A	G	A	G	-0.009	0.00173422	0.6594	0.955124	0.0308184	12501	JIA	TRUE	reported	textfile	0.0018	6.467e-07	7364	M01564.metal.pos.txt.gz	0.00338341	24.9932
rs7919076	T	C	T	C	-0.0081	-0.012485	0.3416	0.681605	0.0304311	12501	JIA	TRUE	reported	textfile	0.0018	7.791e-06	7364	M01564.metal.pos.txt.gz	0.00274232	20.2445
rs8017368	A	C	A	C	-0.0083	0.011456	0.6452	0.704297	0.0301848	12501	JIA	TRUE	reported	textfile	0.0018	3.853e-06	7364	M01564.metal.pos.txt.gz	0.00287902	21.2566
rs807670	A	C	A	C	0.011	0.00738796	0.421	0.807454	0.0303127	12501	JIA	TRUE	reported	textfile	0.0018	6.841e-10	7364	M01564.metal.pos.txt.gz	0.0050458	37.3355
rs835154	A	G	A	G	-0.0114	0.0404643	0.5753	0.169854	0.0294786	12501	JIA	TRUE	reported	textfile	0.0018	1.147e-10	7364	M01564.metal.pos.txt.gz	0.00541741	40.1002
rs868395	T	G	T	G	0.0101	-0.0424023	0.6653	0.179227	0.0315697	12501	JIA	TRUE	reported	textfile	0.0018	2.031e-08	7364	M01564.metal.pos.txt.gz	0.00425727	31.476
rs889128	T	G	T	G	0.0082	0.0120569	0.6665	0.705196	0.0318701	12501	JIA	TRUE	reported	textfile	0.0018	6.754e-06	7364	M01564.metal.pos.txt.gz	0.00281026	20.7475
rs910616	T	C	T	C	-0.0093	0.0347247	0.4991	0.229729	0.0289118	12501	JIA	TRUE	reported	textfile	0.0018	1.972e-07	7364	M01564.metal.pos.txt.gz	0.0036119	26.6872
rs9327706	A	C	A	C	0.0081	-0.0547944	0.5937	0.0637674	0.0295579	12501	JIA	TRUE	reported	textfile	0.0018	5.612e-06	7364	M01564.metal.pos.txt.gz	0.00274232	20.2445
rs9372398	T	C	T	C	0.0081	0.00786737	0.5453	0.799539	0.0309808	12501	JIA	TRUE	reported	textfile	0.0018	6.735e-06	7364	M01564.metal.pos.txt.gz	0.00274232	20.2445
rs9389071	A	G	A	G	-0.012	0.0691426	0.1579	0.0830721	0.0398946	12501	JIA	TRUE	reported	textfile	0.0026	5.638e-06	7364	M01564.metal.pos.txt.gz	0.00288435	21.296
rs940697	A	G	A	G	0.0082	-0.0109414	0.2701	0.733247	0.0321043	12501	JIA	TRUE	reported	textfile	0.0018	5.706e-06	7364	M01564.metal.pos.txt.gz	0.00281026	20.7475
rs11061416	A	G	A	G	-0.0125	0.00408032	0.6428	0.89313	0.0303732	12501	JIA	TRUE	reported	textfile	0.0024	1.763e-07	7333	M01572.metal.pos.txt.gz	0.00368563	27.1193
rs11618222	T	C	T	C	-0.0182	-0.0128123	0.1008	0.743578	0.0391663	12501	JIA	TRUE	reported	textfile	0.004	5.999e-06	7333	M01572.metal.pos.txt.gz	0.00281525	20.6969
rs11724197	A	G	A	G	0.0159	-0.0781183	0.8734	0.0480525	0.0395155	12501	JIA	TRUE	reported	textfile	0.0034	2.294e-06	7333	M01572.metal.pos.txt.gz	0.00297346	21.8634
rs12507784	A	G	A	G	-0.012	-0.0310003	0.2395	0.356678	0.0336334	12501	JIA	TRUE	reported	textfile	0.0025	1.782e-06	7333	M01572.metal.pos.txt.gz	0.00313212	23.0337
rs12866131	A	C	A	C	0.011	-0.0229618	0.2805	0.471919	0.0319198	12501	JIA	TRUE	reported	textfile	0.0024	5.615e-06	7333	M01572.metal.pos.txt.gz	0.00285653	21.0012
rs17011367	T	C	T	C	0.0115	-0.0577406	0.7325	0.0737066	0.0322857	12501	JIA	TRUE	reported	textfile	0.0026	7.378e-06	7333	M01572.metal.pos.txt.gz	0.00266079	19.5583
rs17086746	T	C	T	C	-0.046	-0.116639	0.02	0.231691	0.097523	12501	JIA	TRUE	reported	textfile	0.01	4.225e-06	5585	M01572.metal.pos.txt.gz	0.00377442	21.1524
rs17131975	A	G	A	G	-0.0216	-0.0621119	0.0607	0.447158	0.0817089	12501	JIA	TRUE	reported	textfile	0.0048	8.184e-06	7333	M01572.metal.pos.txt.gz	0.00275388	20.2445
rs2643891	A	G	A	G	-0.018	0.0455401	0.165	0.256488	0.040133	12501	JIA	TRUE	reported	textfile	0.004	6.795e-06	5585	M01572.metal.pos.txt.gz	0.00361268	20.2427
rs338526	T	C	T	C	-0.0111	-0.0277413	0.7181	0.387278	0.0320869	12501	JIA	TRUE	reported	textfile	0.0024	5.606e-06	7333	M01572.metal.pos.txt.gz	0.00290855	21.3848
rs4836200	A	G	A	G	-0.0109	-0.0215181	0.6785	0.481603	0.0305774	12501	JIA	TRUE	reported	textfile	0.0024	5.909e-06	7333	M01572.metal.pos.txt.gz	0.00280497	20.6211
rs6743210	T	C	T	C	0.0123	0.0212151	0.6199	0.593666	0.0397648	12501	JIA	TRUE	reported	textfile	0.0026	2.209e-06	7333	M01572.metal.pos.txt.gz	0.00304269	22.3741
rs11141909	A	C	A	C	0.0808	0.0209779	0.0405	0.762231	0.0693364	12501	JIA	TRUE	reported	textfile	0.0182	9.02e-06	2315	M01573.metal.pos.txt.gz	0.00844203	19.6927
rs12052900	A	G	A	G	-0.1115	0.0536015	0.9783	0.570932	0.0945887	12501	JIA	TRUE	reported	textfile	0.0242	4.27e-06	2315	M01573.metal.pos.txt.gz	0.00908665	21.2101
rs1577941	A	G	A	G	0.0531	0.0261207	0.1187	0.530262	0.0416192	12501	JIA	TRUE	reported	textfile	0.0114	3.485e-06	2315	M01573.metal.pos.txt.gz	0.0092849	21.6772
rs16887484	A	G	A	G	-0.0991	-0.0965811	0.9585	0.193082	0.0742066	12501	JIA	TRUE	reported	textfile	0.0201	8.815e-07	1646	M01573.metal.pos.txt.gz	0.0145532	24.2788
rs16933423	A	G	A	G	0.0891	-0.127771	0.9651	0.257295	0.112791	12501	JIA	TRUE	reported	textfile	0.02	8.312e-06	2315	M01573.metal.pos.txt.gz	0.00850035	19.8299
rs17224277	A	G	A	G	0.0633	0.0118563	0.0789	0.812826	0.0500723	12501	JIA	TRUE	reported	textfile	0.0134	2.291e-06	2315	M01573.metal.pos.txt.gz	0.0095473	22.2958
rs2257243	A	G	A	G	0.0354	0.00489521	0.6612	0.881223	0.0327601	12501	JIA	TRUE	reported	textfile	0.0075	2.185e-06	2315	M01573.metal.pos.txt.gz	0.00953177	22.2592
rs2846365	A	G	A	G	0.0336	-0.0303765	0.4476	0.295201	0.029019	12501	JIA	TRUE	reported	textfile	0.0071	1.976e-06	2315	M01573.metal.pos.txt.gz	0.00958141	22.3762
rs4661299	T	G	T	G	0.0319	-0.0229469	0.4551	0.43738	0.0295463	12501	JIA	TRUE	reported	textfile	0.0071	7.63e-06	2315	M01573.metal.pos.txt.gz	0.00864456	20.1692
rs4948051	T	C	T	C	0.0528	-0.0480231	0.1328	0.265079	0.0430906	12501	JIA	TRUE	reported	textfile	0.0115	4.836e-06	1646	M01573.metal.pos.txt.gz	0.0126449	21.0545
rs7438272	T	C	T	C	0.0589	-0.0158469	0.1691	0.730619	0.0460259	12501	JIA	TRUE	reported	textfile	0.0123	1.802e-06	2315	M01573.metal.pos.txt.gz	0.00980819	22.9111
rs9353315	A	G	A	G	-0.0476	-0.00424669	0.8731	0.918723	0.0416167	12501	JIA	TRUE	reported	textfile	0.0105	5.856e-06	2315	M01573.metal.pos.txt.gz	0.00879926	20.5334
rs10090064	T	C	T	C	0.0077	0.0336194	0.8026	0.368707	0.0374005	12501	JIA	TRUE	reported	textfile	0.0017	5.931e-06	7271	M01585.metal.pos.txt.gz	0.00281362	20.5099
rs10757735	A	C	A	C	-0.008	0.0162677	0.132	0.701684	0.042469	12501	JIA	TRUE	reported	textfile	0.0018	7.911e-06	7271	M01585.metal.pos.txt.gz	0.00270933	19.7477
rs10850426	T	G	T	G	0.0081	0.0395141	0.1199	0.463686	0.0539216	12501	JIA	TRUE	reported	textfile	0.0018	6.845e-06	7271	M01585.metal.pos.txt.gz	0.0027773	20.2444
rs10988352	T	G	T	G	0.0084	0.0319025	0.1244	0.481668	0.04534	12501	JIA	TRUE	reported	textfile	0.0018	3.086e-06	7271	M01585.metal.pos.txt.gz	0.00298621	21.7718
rs11045425	A	G	A	G	0.0086	-0.0444713	0.1266	0.317117	0.0444535	12501	JIA	TRUE	reported	textfile	0.0018	1.832e-06	7271	M01585.metal.pos.txt.gz	0.00312965	22.8209
rs11144136	T	G	T	G	0.0097	0.00700425	0.1375	0.865904	0.0414795	12501	JIA	TRUE	reported	textfile	0.0018	4.862e-08	7271	M01585.metal.pos.txt.gz	0.00397808	29.0321
rs11606364	T	C	T	C	0.0084	0.0513531	0.1149	0.335162	0.0532831	12501	JIA	TRUE	reported	textfile	0.0019	9.266e-06	7271	M01585.metal.pos.txt.gz	0.00268097	19.5403
rs1554074	A	G	A	G	0.0086	-0.0639112	0.1925	0.0791063	0.0363981	12501	JIA	TRUE	reported	textfile	0.0017	6.392e-07	7271	M01585.metal.pos.txt.gz	0.00350735	25.5847
rs2019107	T	C	T	C	-0.0078	-0.00221533	0.6257	0.941946	0.030423	12501	JIA	TRUE	reported	textfile	0.0017	6.655e-06	7271	M01585.metal.pos.txt.gz	0.00288697	21.0461
rs2486925	T	G	T	G	-0.0082	-0.0158049	0.1462	0.700616	0.041106	12501	JIA	TRUE	reported	textfile	0.0018	3.467e-06	7271	M01585.metal.pos.txt.gz	0.0028461	20.7474
rs266742	T	G	T	G	0.0082	0.0176277	0.7307	0.578445	0.031724	12501	JIA	TRUE	reported	textfile	0.0016	5.676e-07	7271	M01585.metal.pos.txt.gz	0.00359938	26.2584
rs2993308	A	G	A	G	0.0075	-0.00319774	0.338	0.917758	0.0309662	12501	JIA	TRUE	reported	textfile	0.0017	6.833e-06	7271	M01585.metal.pos.txt.gz	0.00266974	19.4583
rs513209	A	C	A	C	-0.0082	0.0257896	0.8824	0.567608	0.0451201	12501	JIA	TRUE	reported	textfile	0.0018	6.602e-06	7271	M01585.metal.pos.txt.gz	0.0028461	20.7474
rs6019504	A	G	A	G	0.008	-0.0486105	0.8586	0.248714	0.0421425	12501	JIA	TRUE	reported	textfile	0.0018	6.689e-06	7271	M01585.metal.pos.txt.gz	0.00270933	19.7477
rs6462723	A	G	A	G	-0.0085	-0.0286901	0.121	0.521119	0.0447146	12501	JIA	TRUE	reported	textfile	0.0018	1.921e-06	7271	M01585.metal.pos.txt.gz	0.00305752	22.2932
rs662760	A	C	A	C	0.0079	-0.00892453	0.8723	0.836291	0.0431887	12501	JIA	TRUE	reported	textfile	0.0018	8.042e-06	7271	M01585.metal.pos.txt.gz	0.0026422	19.257
rs6690829	T	C	T	C	-0.008	0.0251725	0.24	0.453288	0.0335656	12501	JIA	TRUE	reported	textfile	0.0016	1.242e-06	7271	M01585.metal.pos.txt.gz	0.00342654	24.9931
rs7178551	T	C	T	C	0.0081	0.0457215	0.1545	0.236939	0.0386595	12501	JIA	TRUE	reported	textfile	0.0017	2.664e-06	7271	M01585.metal.pos.txt.gz	0.00311261	22.6962
rs7250750	T	G	T	G	0.0081	0.00472174	0.8583	0.909794	0.0416752	12501	JIA	TRUE	reported	textfile	0.0018	7.029e-06	7271	M01585.metal.pos.txt.gz	0.0027773	20.2444
rs732426	A	G	A	G	0.0077	0.0108667	0.8218	0.76949	0.0370806	12501	JIA	TRUE	reported	textfile	0.0017	7.541e-06	7271	M01585.metal.pos.txt.gz	0.00281362	20.5099
rs9663814	A	G	A	G	0.0076	-0.0279739	0.6175	0.341898	0.0294332	12501	JIA	TRUE	reported	textfile	0.0016	1.952e-06	7271	M01585.metal.pos.txt.gz	0.00309348	22.5563
rs10490734	A	G	A	G	0.0077	-0.0290489	0.8314	0.448785	0.0383514	12501	JIA	TRUE	reported	textfile	0.0017	7.935e-06	7371	M01604.metal.pos.txt.gz	0.00277556	20.51
rs10844317	T	G	T	G	-0.0086	-0.0136125	0.1637	0.743056	0.041526	12501	JIA	TRUE	reported	textfile	0.0018	1.122e-06	7371	M01604.metal.pos.txt.gz	0.00308733	22.821
rs11130013	T	C	T	C	-0.0081	-0.000349729	0.153	0.993168	0.0408365	12501	JIA	TRUE	reported	textfile	0.0018	5.094e-06	7371	M01604.metal.pos.txt.gz	0.00273973	20.2445
rs11730320	T	C	T	C	0.0097	0.0651121	0.6665	0.0538305	0.0337682	12501	JIA	TRUE	reported	textfile	0.0017	7.084e-09	7371	M01604.metal.pos.txt.gz	0.00439749	32.5483
rs11737601	A	G	A	G	0.0104	-0.00340188	0.6847	0.915731	0.0321501	12501	JIA	TRUE	reported	textfile	0.0016	1.335e-10	7371	M01604.metal.pos.txt.gz	0.00569925	42.2385
rs11741189	T	C	T	C	-0.0087	0.0164874	0.177	0.670366	0.038735	12501	JIA	TRUE	reported	textfile	0.0017	3.781e-07	7371	M01604.metal.pos.txt.gz	0.00354058	26.1832
rs12579148	T	C	T	C	-0.0077	-0.0291694	0.1887	0.430316	0.0369864	12501	JIA	TRUE	reported	textfile	0.0017	5.919e-06	7371	M01604.metal.pos.txt.gz	0.00277556	20.51
rs1286087	T	C	T	C	0.0077	-0.027467	0.8367	0.498666	0.040596	12501	JIA	TRUE	reported	textfile	0.0017	8.083e-06	7371	M01604.metal.pos.txt.gz	0.00277556	20.51
rs13318012	T	C	T	C	-0.0078	0.0120479	0.8378	0.748639	0.037599	12501	JIA	TRUE	reported	textfile	0.0017	8.359e-06	7371	M01604.metal.pos.txt.gz	0.00284791	21.0462
rs16953268	A	C	A	C	-0.0115	-0.0710639	0.0689	0.208683	0.0565258	12501	JIA	TRUE	reported	textfile	0.0026	7.726e-06	7371	M01604.metal.pos.txt.gz	0.00264711	19.5583
rs1825043	A	G	A	G	0.019	0.0220823	0.9571	0.761028	0.0726095	12501	JIA	TRUE	reported	textfile	0.0038	5.259e-07	7371	M01604.metal.pos.txt.gz	0.00338021	24.9932
rs2231142	T	G	T	G	0.0119	0.00026417	0.1106	0.995649	0.0485207	12501	JIA	TRUE	reported	textfile	0.0024	8.428e-07	7371	M01604.metal.pos.txt.gz	0.00332429	24.5784
rs233340	A	G	A	G	-0.0125	-0.000563076	0.0707	0.991917	0.0555689	12501	JIA	TRUE	reported	textfile	0.0026	2.535e-06	7371	M01604.metal.pos.txt.gz	0.00312599	23.1076
rs235320	A	G	A	G	-0.0079	-0.0299864	0.8241	0.417918	0.0370187	12501	JIA	TRUE	reported	textfile	0.0017	3.677e-06	7371	M01604.metal.pos.txt.gz	0.00292119	21.5893
rs510032	T	C	T	C	0.009	0.0125179	0.169	0.737654	0.0373707	12501	JIA	TRUE	reported	textfile	0.002	6.795e-06	5604	M01604.metal.pos.txt.gz	0.00360048	20.2428
rs6731691	A	G	A	G	-0.008	0.00661315	0.1705	0.864228	0.0386747	12501	JIA	TRUE	reported	textfile	0.0018	5.301e-06	7371	M01604.metal.pos.txt.gz	0.00267268	19.7477
rs6927639	A	G	A	G	-0.0078	0.0332348	0.8458	0.409733	0.0403156	12501	JIA	TRUE	reported	textfile	0.0018	9.274e-06	7371	M01604.metal.pos.txt.gz	0.00254105	18.7727
rs7906282	T	G	T	G	0.008	0.0615982	0.3075	0.047826	0.0311273	12501	JIA	TRUE	reported	textfile	0.0016	1.105e-06	7371	M01604.metal.pos.txt.gz	0.00338021	24.9932
rs872114	A	C	A	C	-0.0208	0.0795532	0.9736	0.362674	0.087394	12501	JIA	TRUE	reported	textfile	0.0044	2.294e-06	7371	M01604.metal.pos.txt.gz	0.0030226	22.341
rs9549021	T	C	T	C	-0.0135	0.0609993	0.6112	0.043614	0.0302309	12501	JIA	TRUE	reported	textfile	0.0029	2.944e-06	1767	M01604.metal.pos.txt.gz	0.0121155	21.6461
rs10174534	A	G	A	G	-0.028	0.0612346	0.5571	0.0411058	0.0299809	12501	JIA	TRUE	reported	textfile	0.0063	7.572e-06	5162	M01605.metal.pos.txt.gz	0.00381205	19.7454
rs11736497	T	C	T	C	0.1146	0.157523	0.0214	0.0498535	0.0803191	12501	JIA	TRUE	reported	textfile	0.0252	5.557e-06	5162	M01605.metal.pos.txt.gz	0.00399037	20.6728
rs12587564	A	G	A	G	0.0456	-0.135593	0.1148	0.00367587	0.0466801	12501	JIA	TRUE	reported	textfile	0.0097	2.63e-06	5162	M01605.metal.pos.txt.gz	0.00426298	22.0911
rs17118371	T	C	T	C	0.0343	-0.00833523	0.2298	0.812035	0.0350525	12501	JIA	TRUE	reported	textfile	0.0071	1.442e-06	5162	M01605.metal.pos.txt.gz	0.00450085	23.3294
rs2421668	A	G	A	G	0.034	-0.0407835	0.644	0.173374	0.029956	12501	JIA	TRUE	reported	textfile	0.0073	2.867e-06	4207	M01605.metal.pos.txt.gz	0.00512987	21.6823
rs6763802	T	G	T	G	-0.0576	-0.0412421	0.0798	0.413051	0.0503854	12501	JIA	TRUE	reported	textfile	0.0116	6.503e-07	5162	M01605.metal.pos.txt.gz	0.00475381	24.6468
rs9573265	T	C	T	C	0.2216	0.054684	0.0158	0.702363	0.143101	12501	JIA	TRUE	reported	textfile	0.0488	5.552e-06	955	M01605.metal.pos.txt.gz	0.0211358	20.5773
rs10922038	T	C	T	C	0.0102	-0.0138748	0.4354	0.633444	0.0290948	12501	JIA	TRUE	reported	textfile	0.0023	7.569e-06	7104	M01638.metal.pos.txt.gz	0.00276084	19.6618
rs11114987	T	C	T	C	-0.0324	-0.0783022	0.0439	0.333315	0.0809358	12501	JIA	TRUE	reported	textfile	0.0067	1.414e-06	7104	M01638.metal.pos.txt.gz	0.00328103	23.3786
rs1153903	A	G	A	G	-0.0106	-0.0500387	0.3856	0.0930556	0.0297939	12501	JIA	TRUE	reported	textfile	0.0023	4.187e-06	7104	M01638.metal.pos.txt.gz	0.00298096	21.2341
rs12714263	A	G	A	G	-0.0107	0.0154976	0.5733	0.598061	0.0293966	12501	JIA	TRUE	reported	textfile	0.0023	3.976e-06	7104	M01638.metal.pos.txt.gz	0.0030373	21.6366
rs12985777	T	C	T	C	-0.0141	-0.0105904	0.2402	0.76169	0.0349209	12501	JIA	TRUE	reported	textfile	0.0032	8.861e-06	7104	M01638.metal.pos.txt.gz	0.00272552	19.4096
rs17706531	A	G	A	G	0.0105	-0.0171589	0.6331	0.571773	0.0303458	12501	JIA	TRUE	reported	textfile	0.0023	6.973e-06	7104	M01638.metal.pos.txt.gz	0.00292515	20.8353
rs2180566	T	C	T	C	-0.0109	0.00467157	0.6433	0.879339	0.0307716	12501	JIA	TRUE	reported	textfile	0.0023	2.105e-06	7104	M01638.metal.pos.txt.gz	0.00315154	22.453
rs2246012	T	C	T	C	-0.0166	-0.0349396	0.8388	0.375969	0.0394642	12501	JIA	TRUE	reported	textfile	0.0032	2.227e-07	7104	M01638.metal.pos.txt.gz	0.00377373	26.9026
rs2916148	A	G	A	G	-0.0101	0.0430808	0.4534	0.136056	0.0289008	12501	JIA	TRUE	reported	textfile	0.0023	9.235e-06	7104	M01638.metal.pos.txt.gz	0.00270712	19.2781
rs2933871	A	G	A	G	0.0178	0.051057	0.6938	0.114542	0.0323537	12501	JIA	TRUE	reported	textfile	0.004	7.648e-06	1735	M01638.metal.pos.txt.gz	0.0112847	19.7797
rs3011362	A	G	A	G	-0.0349	0.178306	0.0334	0.0120504	0.0710195	12501	JIA	TRUE	reported	textfile	0.0074	2.37e-06	1735	M01638.metal.pos.txt.gz	0.0126577	22.2171
rs511304	A	C	A	C	0.0191	0.0588582	0.4368	0.0578711	0.0310322	12501	JIA	TRUE	reported	textfile	0.0039	1.014e-06	1735	M01638.metal.pos.txt.gz	0.0136356	23.9572
rs6479442	A	C	A	C	0.0101	-0.0134253	0.4837	0.643701	0.0290259	12501	JIA	TRUE	reported	textfile	0.0023	9.586e-06	7104	M01638.metal.pos.txt.gz	0.00270712	19.2781
rs6920504	T	C	T	C	-0.0135	0.00549539	0.7729	0.871969	0.0340998	12501	JIA	TRUE	reported	textfile	0.003	7.527e-06	7104	M01638.metal.pos.txt.gz	0.0028424	20.2443
rs7036499	T	C	T	C	0.0217	0.0333392	0.8519	0.41538	0.0409341	12501	JIA	TRUE	reported	textfile	0.0049	8.857e-06	1735	M01638.metal.pos.txt.gz	0.0111775	19.5896
rs715	T	C	T	C	0.0144	0.0157791	0.7064	0.624416	0.0322288	12501	JIA	TRUE	reported	textfile	0.0028	2.902e-07	7104	M01638.metal.pos.txt.gz	0.0037093	26.4415
rs720118	T	C	T	C	-0.0105	-0.0169484	0.6152	0.570023	0.0298379	12501	JIA	TRUE	reported	textfile	0.0023	4.547e-06	7104	M01638.metal.pos.txt.gz	0.00292515	20.8353
rs7535809	A	G	A	G	0.0138	0.042789	0.8331	0.29005	0.0404431	12501	JIA	TRUE	reported	textfile	0.0031	7.276e-06	7104	M01638.metal.pos.txt.gz	0.00278178	19.8113
rs7717247	A	C	A	C	0.0162	-0.0245781	0.8061	0.528551	0.0389992	12501	JIA	TRUE	reported	textfile	0.0035	3.347e-06	7104	M01638.metal.pos.txt.gz	0.00300665	21.4176
rs837763	T	C	T	C	0.0114	0.0339199	0.5528	0.254177	0.0297475	12501	JIA	TRUE	reported	textfile	0.0025	6.027e-06	7104	M01638.metal.pos.txt.gz	0.00291848	20.7877
rs901272	A	C	A	C	-0.0105	-0.0710635	0.6207	0.0171766	0.0298222	12501	JIA	TRUE	reported	textfile	0.0023	6.493e-06	7104	M01638.metal.pos.txt.gz	0.00292515	20.8353
rs11167905	T	C	T	C	0.0804	0.040591	0.8545	0.354759	0.0438637	12501	JIA	TRUE	reported	textfile	0.0164	9.826e-07	2063	M01640.metal.pos.txt.gz	0.0115158	24.0106
rs13069990	T	C	T	C	-0.0506	-0.0209327	0.3781	0.481969	0.0297708	12501	JIA	TRUE	reported	textfile	0.011	4.442e-06	2063	M01640.metal.pos.txt.gz	0.0101528	21.1395
rs13103690	T	G	T	G	-0.0474	0.0362415	0.5359	0.216386	0.029317	12501	JIA	TRUE	reported	textfile	0.0104	5.195e-06	2063	M01640.metal.pos.txt.gz	0.00996873	20.7524
rs2070006	T	C	T	C	0.0512	-0.000665784	0.3713	0.982307	0.0300314	12501	JIA	TRUE	reported	textfile	0.0112	4.762e-06	2063	M01640.metal.pos.txt.gz	0.0100283	20.8777
rs577596	A	G	A	G	-0.0567	-0.0690509	0.3267	0.0623277	0.0370447	12501	JIA	TRUE	reported	textfile	0.0114	6.679e-07	2063	M01640.metal.pos.txt.gz	0.011849	24.7136
rs6713914	T	C	T	C	0.0593	0.00480939	0.5741	0.867673	0.0288653	12501	JIA	TRUE	reported	textfile	0.0116	3.22e-07	1567	M01640.metal.pos.txt.gz	0.0164037	26.0999
rs6826474	T	C	T	C	-0.1383	0.147397	0.0393	0.127713	0.096769	12501	JIA	TRUE	reported	textfile	0.0288	1.561e-06	2063	M01640.metal.pos.txt.gz	0.0110543	23.0376
rs6834631	T	G	T	G	0.1306	0.0183598	0.9596	0.792339	0.0697363	12501	JIA	TRUE	reported	textfile	0.0267	1.032e-06	2063	M01640.metal.pos.txt.gz	0.0114645	23.9025
rs7112460	T	C	T	C	0.1084	-0.0103987	0.0658	0.861716	0.0596975	12501	JIA	TRUE	reported	textfile	0.0223	1.135e-06	2063	M01640.metal.pos.txt.gz	0.0113241	23.6063
rs8057559	T	C	T	C	0.1395	0.0723442	0.0312	0.438419	0.0933636	12501	JIA	TRUE	reported	textfile	0.0314	9.098e-06	2063	M01640.metal.pos.txt.gz	0.00947664	19.7182
rs808686	A	G	A	G	0.0598	-0.0136557	0.6086	0.647977	0.0299099	12501	JIA	TRUE	reported	textfile	0.0128	3.013e-06	1567	M01640.metal.pos.txt.gz	0.0137374	21.7986
rs8105491	T	G	T	G	-0.0698	0.000669011	0.154	0.986696	0.0401222	12501	JIA	TRUE	reported	textfile	0.0148	2.304e-06	2063	M01640.metal.pos.txt.gz	0.0106667	22.2211
rs9606290	A	G	A	G	0.159	0.00854161	0.241	0.817161	0.0369433	12501	JIA	TRUE	reported	textfile	0.0352	6.316e-06	496	M01640.metal.pos.txt.gz	0.0395111	20.3214
rs10092877	T	C	T	C	0.0087	0.062599	0.4173	0.0361984	0.0298847	12501	JIA	TRUE	reported	textfile	0.0018	1.25e-06	7355	M01644.metal.pos.txt.gz	0.00316617	23.3548
rs10153405	A	G	A	G	-0.0103	0.0312996	0.5342	0.284847	0.0292658	12501	JIA	TRUE	reported	textfile	0.0018	9.267e-09	7355	M01644.metal.pos.txt.gz	0.00443218	32.7349
rs10266726	T	C	T	C	-0.0083	-0.046027	0.4261	0.120006	0.0296042	12501	JIA	TRUE	reported	textfile	0.0018	4.002e-06	7355	M01644.metal.pos.txt.gz	0.00288254	21.2566
rs10492225	T	C	T	C	-0.0128	0.00881438	0.8498	0.829386	0.0409042	12501	JIA	TRUE	reported	textfile	0.0027	1.596e-06	7355	M01644.metal.pos.txt.gz	0.00304638	22.4685
rs10740323	T	C	T	C	0.0084	-0.0428798	0.5935	0.144696	0.0293995	12501	JIA	TRUE	reported	textfile	0.0018	4.096e-06	7355	M01644.metal.pos.txt.gz	0.00295221	21.7719
rs10848196	A	G	A	G	-0.0098	0.00242806	0.5584	0.933777	0.0292216	12501	JIA	TRUE	reported	textfile	0.0018	5.252e-08	7355	M01644.metal.pos.txt.gz	0.004014	29.6339
rs13002121	A	G	A	G	0.0115	0.0042675	0.766	0.901072	0.0343307	12501	JIA	TRUE	reported	textfile	0.0026	6.943e-06	7355	M01644.metal.pos.txt.gz	0.00265285	19.5583
rs13083714	T	C	T	C	0.0194	0.0114054	0.5762	0.719786	0.0317929	12501	JIA	TRUE	reported	textfile	0.0042	4.84e-06	1766	M01644.metal.pos.txt.gz	0.0119371	21.3114
rs13109093	A	C	A	C	0.0085	0.0117334	0.614	0.710732	0.031638	12501	JIA	TRUE	reported	textfile	0.0018	4.247e-06	7355	M01644.metal.pos.txt.gz	0.0030227	22.2933
rs17002476	T	C	T	C	-0.0119	0.153571	0.1459	0.00169727	0.0489289	12501	JIA	TRUE	reported	textfile	0.0027	8.317e-06	7355	M01644.metal.pos.txt.gz	0.00263414	19.42
rs17287933	T	C	T	C	0.0083	0.0117795	0.4687	0.695366	0.0300815	12501	JIA	TRUE	reported	textfile	0.0018	5.243e-06	7355	M01644.metal.pos.txt.gz	0.00288254	21.2566
rs17520583	A	G	A	G	0.0093	0.0279805	0.332	0.36444	0.0308516	12501	JIA	TRUE	reported	textfile	0.0018	3.599e-07	7355	M01644.metal.pos.txt.gz	0.0036163	26.6872
rs17739107	A	G	A	G	-0.0198	0.0932829	0.942	0.116979	0.0595075	12501	JIA	TRUE	reported	textfile	0.0044	8.091e-06	7355	M01644.metal.pos.txt.gz	0.00274567	20.2445
rs1836862	A	C	A	C	-0.008	0.0151824	0.6051	0.616222	0.0302909	12501	JIA	TRUE	reported	textfile	0.0018	9.366e-06	7355	M01644.metal.pos.txt.gz	0.00267847	19.7477
rs1866411	A	C	A	C	-0.0083	-0.0390792	0.3473	0.203942	0.0307612	12501	JIA	TRUE	reported	textfile	0.0018	5.232e-06	7355	M01644.metal.pos.txt.gz	0.00288254	21.2566
rs1889463	T	C	T	C	0.0089	0.0670196	0.628	0.0666313	0.0365398	12501	JIA	TRUE	reported	textfile	0.0019	3.358e-06	7355	M01644.metal.pos.txt.gz	0.00297438	21.9359
rs203591	T	C	T	C	-0.0086	0.0492298	0.3697	0.105827	0.0304407	12501	JIA	TRUE	reported	textfile	0.0018	2.014e-06	7355	M01644.metal.pos.txt.gz	0.00309402	22.821
rs2073805	T	C	T	C	-0.009	-0.0851938	0.407	0.0286056	0.038921	12501	JIA	TRUE	reported	textfile	0.002	6.795e-06	5589	M01644.metal.pos.txt.gz	0.00361011	20.2428
rs2091331	A	G	A	G	0.0082	0.00391699	0.4127	0.894952	0.029665	12501	JIA	TRUE	reported	textfile	0.0018	5.705e-06	7355	M01644.metal.pos.txt.gz	0.00281369	20.7474
rs2291199	A	G	A	G	0.0083	-0.00989145	0.5373	0.73276	0.0289683	12501	JIA	TRUE	reported	textfile	0.0018	5.175e-06	7355	M01644.metal.pos.txt.gz	0.00288254	21.2566
rs269194	A	C	A	C	-0.0081	-0.0513301	0.4386	0.0795394	0.0292753	12501	JIA	TRUE	reported	textfile	0.0018	9.008e-06	7355	M01644.metal.pos.txt.gz	0.00274567	20.2445
rs4618485	A	G	A	G	-0.0085	-0.0447043	0.595	0.145267	0.030694	12501	JIA	TRUE	reported	textfile	0.0018	3.037e-06	7355	M01644.metal.pos.txt.gz	0.0030227	22.2933
rs498266	A	G	A	G	0.0082	-0.00375779	0.5852	0.898987	0.0296048	12501	JIA	TRUE	reported	textfile	0.0018	6.145e-06	7355	M01644.metal.pos.txt.gz	0.00281369	20.7474
rs6051643	A	G	A	G	0.0441	-0.0376782	0.986	0.743817	0.115294	12501	JIA	TRUE	reported	textfile	0.0095	3.759e-06	7355	M01644.metal.pos.txt.gz	0.0029213	21.5433
rs630782	T	C	T	C	0.0093	-0.00363206	0.4713	0.900931	0.0291785	12501	JIA	TRUE	reported	textfile	0.0018	2.324e-07	7355	M01644.metal.pos.txt.gz	0.0036163	26.6872
rs676094	A	G	A	G	0.0191	-0.00234093	0.4178	0.936825	0.029533	12501	JIA	TRUE	reported	textfile	0.0042	6.606e-06	1766	M01644.metal.pos.txt.gz	0.011575	20.6574
rs6860349	A	G	A	G	-0.0089	-0.0180874	0.4108	0.62424	0.0369228	12501	JIA	TRUE	reported	textfile	0.0018	8.673e-07	7355	M01644.metal.pos.txt.gz	0.00331292	24.4409
rs7436874	T	C	T	C	0.0083	0.0297832	0.6135	0.383278	0.0341601	12501	JIA	TRUE	reported	textfile	0.0019	9.886e-06	7355	M01644.metal.pos.txt.gz	0.00258786	19.0779
rs8006663	A	G	A	G	-0.0086	-0.0272929	0.4556	0.352733	0.0293694	12501	JIA	TRUE	reported	textfile	0.0018	1.785e-06	7355	M01644.metal.pos.txt.gz	0.00309402	22.821
rs8079173	A	G	A	G	0.0118	0.0761067	0.1402	0.0701583	0.0420273	12501	JIA	TRUE	reported	textfile	0.0026	8.927e-06	7355	M01644.metal.pos.txt.gz	0.00279267	20.592
rs864428	T	C	T	C	0.0101	0.00268733	0.4058	0.926978	0.0293226	12501	JIA	TRUE	reported	textfile	0.0018	2.986e-08	7355	M01644.metal.pos.txt.gz	0.00426246	31.476
rs9607028	T	G	T	G	-0.0084	-0.0328379	0.4268	0.26761	0.0296217	12501	JIA	TRUE	reported	textfile	0.0019	7.286e-06	7355	M01644.metal.pos.txt.gz	0.00265043	19.5404
rs989248	A	G	A	G	-0.0085	-0.00136102	0.6475	0.964575	0.0306491	12501	JIA	TRUE	reported	textfile	0.0018	2.962e-06	7355	M01644.metal.pos.txt.gz	0.0030227	22.2933
rs990054	T	C	T	C	-0.0087	-0.0384536	0.5955	0.205838	0.0303957	12501	JIA	TRUE	reported	textfile	0.0018	1.325e-06	7355	M01644.metal.pos.txt.gz	0.00316617	23.3548
rs9997602	A	C	A	C	-0.0081	0.0501219	0.5717	0.0918385	0.0297322	12501	JIA	TRUE	reported	textfile	0.0018	7.565e-06	7355	M01644.metal.pos.txt.gz	0.00274567	20.2445
rs10039731	A	G	A	G	0.0198	-0.0620984	0.5787	0.0382093	0.0299617	12501	JIA	TRUE	reported	textfile	0.004	8.465e-07	1767	M01645.metal.pos.txt.gz	0.0136771	24.4748
rs11036901	A	G	A	G	-0.0079	-0.0247875	0.433	0.409353	0.0300443	12501	JIA	TRUE	reported	textfile	0.0018	7.855e-06	7346	M01645.metal.pos.txt.gz	0.0026153	19.2571
rs11193635	T	C	T	C	0.0084	-0.0401032	0.6725	0.214071	0.0322772	12501	JIA	TRUE	reported	textfile	0.0018	3.797e-06	7346	M01645.metal.pos.txt.gz	0.00295581	21.7718
rs11589855	T	C	T	C	-0.0084	0.0240994	0.3809	0.442261	0.0313642	12501	JIA	TRUE	reported	textfile	0.0018	2.222e-06	7346	M01645.metal.pos.txt.gz	0.00295581	21.7718
rs11731117	A	G	A	G	0.0081	-0.0331404	0.5958	0.262592	0.029582	12501	JIA	TRUE	reported	textfile	0.0018	4.324e-06	7346	M01645.metal.pos.txt.gz	0.00274902	20.2445
rs11857879	T	G	T	G	0.0112	-0.109063	0.1952	0.0072762	0.0406355	12501	JIA	TRUE	reported	textfile	0.0025	8.18e-06	7346	M01645.metal.pos.txt.gz	0.00272471	20.0649
rs12466053	A	G	A	G	0.0087	-0.0344714	0.402	0.235873	0.0290809	12501	JIA	TRUE	reported	textfile	0.0018	8.441e-07	7346	M01645.metal.pos.txt.gz	0.00317003	23.3548
rs12862464	T	C	T	C	0.0146	0.0680148	0.0842	0.180145	0.0507457	12501	JIA	TRUE	reported	textfile	0.0033	9.825e-06	7346	M01645.metal.pos.txt.gz	0.00265749	19.5686
rs12940605	A	C	A	C	-0.0096	0.0021362	0.6059	0.948507	0.0330782	12501	JIA	TRUE	reported	textfile	0.0018	1.823e-07	7346	M01645.metal.pos.txt.gz	0.00385716	28.4367
rs13393013	A	G	A	G	0.0314	-0.0477207	0.0213	0.594899	0.089743	12501	JIA	TRUE	reported	textfile	0.0065	1.312e-06	7346	M01645.metal.pos.txt.gz	0.00316668	23.33
rs1487052	T	C	T	C	0.008	-0.0262369	0.3063	0.405593	0.0315473	12501	JIA	TRUE	reported	textfile	0.0018	7.664e-06	7346	M01645.metal.pos.txt.gz	0.00268175	19.7477
rs1530439	T	G	T	G	0.009	-0.00947742	0.2946	0.773376	0.0329126	12501	JIA	TRUE	reported	textfile	0.0018	6.08e-07	7346	M01645.metal.pos.txt.gz	0.00339167	24.9932
rs16942446	A	G	A	G	-0.0259	-0.0153035	0.0314	0.857548	0.0852579	12501	JIA	TRUE	reported	textfile	0.0056	3.318e-06	7346	M01645.metal.pos.txt.gz	0.00290342	21.3848
rs16990450	T	C	T	C	0.0161	-0.108491	0.0722	0.0771794	0.0613884	12501	JIA	TRUE	reported	textfile	0.0035	4.178e-06	7346	M01645.metal.pos.txt.gz	0.00287221	21.1542
rs2069151	A	G	A	G	0.009	0.0503073	0.7083	0.117633	0.0321497	12501	JIA	TRUE	reported	textfile	0.0018	4.682e-07	7346	M01645.metal.pos.txt.gz	0.00339167	24.9932
rs2140495	T	C	T	C	0.0638	-0.159901	0.0158	0.20324	0.125671	12501	JIA	TRUE	reported	textfile	0.0144	9.505e-06	1767	M01645.metal.pos.txt.gz	0.0109871	19.6076
rs2255059	T	C	T	C	-0.008	-0.0125907	0.5192	0.669514	0.0294983	12501	JIA	TRUE	reported	textfile	0.0018	7.397e-06	7346	M01645.metal.pos.txt.gz	0.00268175	19.7477
rs2304767	A	G	A	G	0.0091	-0.00602492	0.3402	0.857741	0.033611	12501	JIA	TRUE	reported	textfile	0.0019	1.216e-06	7346	M01645.metal.pos.txt.gz	0.00311294	22.9328
rs2423542	A	G	A	G	0.0153	0.0668794	0.8036	0.108775	0.0417028	12501	JIA	TRUE	reported	textfile	0.0032	1.914e-06	7346	M01645.metal.pos.txt.gz	0.00310229	22.8541
rs2491274	A	G	A	G	-0.0297	0.0549871	0.9732	0.52111	0.0856979	12501	JIA	TRUE	reported	textfile	0.0065	4.627e-06	7346	M01645.metal.pos.txt.gz	0.00283402	20.8722
rs287276	A	G	A	G	0.0084	0.0570738	0.3317	0.0638913	0.030802	12501	JIA	TRUE	reported	textfile	0.0018	2.647e-06	7346	M01645.metal.pos.txt.gz	0.00295581	21.7718
rs369895	A	G	A	G	-0.0114	0.0752043	0.574	0.0145629	0.0307828	12501	JIA	TRUE	reported	textfile	0.0023	1.075e-06	7346	M01645.metal.pos.txt.gz	0.00333314	24.5604
rs4327548	A	G	A	G	-0.0093	0.00201267	0.2904	0.950132	0.0321818	12501	JIA	TRUE	reported	textfile	0.0018	2.156e-07	7346	M01645.metal.pos.txt.gz	0.00362072	26.6872
rs4333677	A	G	A	G	0.008	-0.00515256	0.5848	0.860321	0.0292817	12501	JIA	TRUE	reported	textfile	0.0018	5.985e-06	7346	M01645.metal.pos.txt.gz	0.00268175	19.7477
rs4680878	T	G	T	G	0.0079	0.0565058	0.6552	0.0684203	0.0310092	12501	JIA	TRUE	reported	textfile	0.0018	9.163e-06	7346	M01645.metal.pos.txt.gz	0.0026153	19.2571
rs4789698	T	C	T	C	-0.0079	-0.00769489	0.4508	0.798868	0.0301965	12501	JIA	TRUE	reported	textfile	0.0018	6.828e-06	7346	M01645.metal.pos.txt.gz	0.0026153	19.2571
rs4930046	A	G	A	G	0.0088	-0.0332142	0.4652	0.253592	0.0290925	12501	JIA	TRUE	reported	textfile	0.0019	2.716e-06	7346	M01645.metal.pos.txt.gz	0.00291166	21.4457
rs6112257	A	G	A	G	-0.0092	-0.0406795	0.6843	0.18811	0.0309069	12501	JIA	TRUE	reported	textfile	0.0018	3.386e-07	7346	M01645.metal.pos.txt.gz	0.00354355	26.1163
rs6441206	A	G	A	G	0.0099	0.0444364	0.4638	0.127326	0.0291438	12501	JIA	TRUE	reported	textfile	0.0018	2.088e-08	7346	M01645.metal.pos.txt.gz	0.004101	30.2418
rs6502896	A	G	A	G	-0.0187	-0.0315047	0.7619	0.343098	0.0332305	12501	JIA	TRUE	reported	textfile	0.0042	9.701e-06	1767	M01645.metal.pos.txt.gz	0.0110944	19.8013
rs6765113	T	C	T	C	0.0082	-0.0107326	0.5408	0.712356	0.0291098	12501	JIA	TRUE	reported	textfile	0.0018	8.162e-06	7346	M01645.metal.pos.txt.gz	0.00281713	20.7474
rs696979	T	C	T	C	0.0084	-0.0189938	0.6026	0.516105	0.02925	12501	JIA	TRUE	reported	textfile	0.0018	2.048e-06	7346	M01645.metal.pos.txt.gz	0.00295581	21.7718
rs6973824	A	G	A	G	0.009	-0.0468783	0.3374	0.122973	0.0303929	12501	JIA	TRUE	reported	textfile	0.0018	4.019e-07	7346	M01645.metal.pos.txt.gz	0.00339167	24.9932
rs699015	A	G	A	G	0.0391	-0.146451	0.955	0.0802212	0.083715	12501	JIA	TRUE	reported	textfile	0.0089	9.928e-06	1767	M01645.metal.pos.txt.gz	0.0108049	19.2789
rs7011528	A	C	A	C	-0.0082	0.00898928	0.4515	0.75933	0.0293423	12501	JIA	TRUE	reported	textfile	0.0018	4.005e-06	7346	M01645.metal.pos.txt.gz	0.00281713	20.7474
rs853907	T	C	T	C	0.0079	-0.0336462	0.4778	0.270404	0.0305278	12501	JIA	TRUE	reported	textfile	0.0018	7.637e-06	7346	M01645.metal.pos.txt.gz	0.0026153	19.2571
rs891531	T	G	T	G	0.0113	-0.0188443	0.1846	0.602372	0.036171	12501	JIA	TRUE	reported	textfile	0.0024	3.809e-06	7346	M01645.metal.pos.txt.gz	0.00300867	22.1624
rs9563502	A	G	A	G	-0.01	-0.0254109	0.7115	0.430273	0.0322177	12501	JIA	TRUE	reported	textfile	0.0018	2.56e-08	7346	M01645.metal.pos.txt.gz	0.00418392	30.8558
rs9815886	A	C	A	C	-0.0083	-0.00709486	0.4756	0.805558	0.0288221	12501	JIA	TRUE	reported	textfile	0.0018	2.55e-06	7346	M01645.metal.pos.txt.gz	0.00288606	21.2566
rs10050054	T	C	T	C	-0.0336	0.0271654	0.9828	0.812812	0.114718	12501	JIA	TRUE	reported	textfile	0.0072	3.177e-06	1763	M01649.metal.pos.txt.gz	0.012202	21.7531
rs10181551	A	G	A	G	-0.0055	0.032363	0.296	0.313591	0.0321152	12501	JIA	TRUE	reported	textfile	0.0012	3.876e-06	7359	M01649.metal.pos.txt.gz	0.00284647	21.0012
rs1440581	T	C	T	C	-0.0081	-0.0109321	0.4577	0.706271	0.0290076	12501	JIA	TRUE	reported	textfile	0.0012	2.558e-12	7359	M01649.metal.pos.txt.gz	0.0061533	45.5501
rs3762466	T	C	T	C	0.0058	-0.0308623	0.6819	0.317502	0.0308745	12501	JIA	TRUE	reported	textfile	0.0012	1.063e-06	7359	M01649.metal.pos.txt.gz	0.00316445	23.3548
rs10075187	T	G	T	G	0.0316	-0.00343138	0.9687	0.966739	0.0822824	12501	JIA	TRUE	reported	textfile	0.0068	3.438e-06	7348	M01670.metal.pos.txt.gz	0.0029303	21.5893
rs12654812	A	G	A	G	0.0118	0.149762	0.2913	7.60519e-07	0.030284	12501	JIA	TRUE	reported	textfile	0.0025	3.362e-06	7348	M01670.metal.pos.txt.gz	0.00302274	22.2723
rs1569823	T	C	T	C	-0.0152	-0.0708411	0.8757	0.10058	0.0431419	12501	JIA	TRUE	reported	textfile	0.0034	8.248e-06	7348	M01670.metal.pos.txt.gz	0.00271257	19.9807
rs1792544	A	G	A	G	-0.0155	-0.0519149	0.8963	0.30238	0.0503373	12501	JIA	TRUE	reported	textfile	0.0034	5.829e-06	7348	M01670.metal.pos.txt.gz	0.00282039	20.7772
rs2170700	A	G	A	G	0.0326	-0.0539597	0.8663	0.3026	0.0523442	12501	JIA	TRUE	reported	textfile	0.0069	2.431e-06	1761	M01670.metal.pos.txt.gz	0.0125172	22.2968
rs2424200	T	C	T	C	0.0152	-0.0180288	0.1163	0.698362	0.0465222	12501	JIA	TRUE	reported	textfile	0.0034	6.428e-06	7348	M01670.metal.pos.txt.gz	0.00271257	19.9807
rs6074893	A	C	A	C	-0.0115	-0.0204833	0.7512	0.548011	0.034096	12501	JIA	TRUE	reported	textfile	0.0026	8.524e-06	7348	M01670.metal.pos.txt.gz	0.00265537	19.5583
rs6753621	A	G	A	G	-0.0117	0.0167133	0.2183	0.629674	0.0346615	12501	JIA	TRUE	reported	textfile	0.0026	7.017e-06	7348	M01670.metal.pos.txt.gz	0.00274828	20.2445
rs686346	T	C	T	C	0.0128	-0.00470358	0.7658	0.899378	0.0372015	12501	JIA	TRUE	reported	textfile	0.0027	1.443e-06	7348	M01670.metal.pos.txt.gz	0.00304928	22.4685
rs7739842	T	G	T	G	0.0134	-0.051597	0.8202	0.166245	0.0372712	12501	JIA	TRUE	reported	textfile	0.0027	8.001e-07	7348	M01670.metal.pos.txt.gz	0.00334087	24.6243
rs7990832	A	G	A	G	0.0122	-0.0772854	0.1792	0.0439315	0.03836	12501	JIA	TRUE	reported	textfile	0.0026	3.874e-06	7348	M01670.metal.pos.txt.gz	0.00298748	22.0118
rs9646626	T	C	T	C	-0.0226	-0.069159	0.948	0.292193	0.0656577	12501	JIA	TRUE	reported	textfile	0.0051	7.979e-06	7348	M01670.metal.pos.txt.gz	0.00266531	19.6317
rs1010874	A	G	A	G	-0.0491	0.00144783	0.0629	0.983361	0.0694214	12501	JIA	TRUE	reported	textfile	0.0096	3.169e-07	1753	M01712.metal.pos.txt.gz	0.014703	26.1291
rs1173842	A	G	A	G	-0.0217	0.0163944	0.567	0.571204	0.028951	12501	JIA	TRUE	reported	textfile	0.0049	8.343e-06	1753	M01712.metal.pos.txt.gz	0.011064	19.5899
rs11855136	A	G	A	G	-0.0618	-0.0830626	0.0406	0.311122	0.0820072	12501	JIA	TRUE	reported	textfile	0.0121	2.991e-07	1753	M01712.metal.pos.txt.gz	0.0146625	26.0562
rs11987983	T	C	T	C	-0.0457	-0.0681084	0.099	0.23906	0.0578494	12501	JIA	TRUE	reported	textfile	0.0102	7.164e-06	1753	M01712.metal.pos.txt.gz	0.0113215	20.051
rs12210538	A	G	A	G	0.0254	-0.0340148	0.8442	0.315878	0.0339142	12501	JIA	TRUE	reported	textfile	0.0057	9.185e-06	7346	M01712.metal.pos.txt.gz	0.00269584	19.8518
rs12883490	T	C	T	C	0.0166	0.0912238	0.6656	0.0036129	0.0313473	12501	JIA	TRUE	reported	textfile	0.0033	3.756e-07	7346	M01712.metal.pos.txt.gz	0.00343276	25.2971
rs1381274	T	C	T	C	-0.0146	-0.00633964	0.4672	0.829162	0.0293801	12501	JIA	TRUE	reported	textfile	0.0032	3.625e-06	7346	M01712.metal.pos.txt.gz	0.0028257	20.8107
rs1448767	T	C	T	C	-0.0144	0.026323	0.6289	0.389431	0.030585	12501	JIA	TRUE	reported	textfile	0.0033	9.947e-06	7346	M01712.metal.pos.txt.gz	0.00258537	19.0361
rs4439706	T	C	T	C	0.0151	-0.0344131	0.7156	0.290274	0.0325413	12501	JIA	TRUE	reported	textfile	0.0033	3.775e-06	7346	M01712.metal.pos.txt.gz	0.0028421	20.9319
rs9446392	T	C	T	C	-0.0331	0.0519829	0.9533	0.455488	0.0696545	12501	JIA	TRUE	reported	textfile	0.0075	9.272e-06	7346	M01712.metal.pos.txt.gz	0.00264443	19.4722
rs10102742	T	C	T	C	0.0078	-0.035567	0.4035	0.230374	0.0296541	12501	JIA	TRUE	reported	textfile	0.0018	8.73e-06	7136	M01769.metal.pos.txt.gz	0.00262451	18.7725
rs10454657	T	C	T	C	0.0083	-0.000771018	0.5849	0.979082	0.0294073	12501	JIA	TRUE	reported	textfile	0.0017	1.637e-06	7136	M01769.metal.pos.txt.gz	0.00332932	23.8307
rs10824300	A	G	A	G	0.009	0.0189187	0.383	0.526801	0.0298921	12501	JIA	TRUE	reported	textfile	0.002	6.795e-06	5422	M01769.metal.pos.txt.gz	0.00372089	20.2425
rs10851734	A	G	A	G	0.0078	-0.0659052	0.6345	0.0333179	0.0309673	12501	JIA	TRUE	reported	textfile	0.0017	6.048e-06	7136	M01769.metal.pos.txt.gz	0.00294142	21.046
rs10938815	T	G	T	G	0.0099	0.0182653	0.5932	0.533706	0.0293488	12501	JIA	TRUE	reported	textfile	0.0017	8.381e-09	7136	M01769.metal.pos.txt.gz	0.00472997	33.904
rs1115509	A	C	A	C	-0.0999	-0.0502257	0.0138	0.698205	0.129533	12501	JIA	TRUE	reported	textfile	0.0211	2.125e-06	1714	M01769.metal.pos.txt.gz	0.0129096	22.3903
rs11532668	A	G	A	G	0.0168	0.0455254	0.8339	0.266714	0.0409892	12501	JIA	TRUE	reported	textfile	0.0038	9.746e-06	7136	M01769.metal.pos.txt.gz	0.00273155	19.5402
rs1173830	T	C	T	C	-0.0171	-0.0199554	0.6542	0.507374	0.0301015	12501	JIA	TRUE	reported	textfile	0.0034	6.602e-07	1714	M01769.metal.pos.txt.gz	0.0145432	25.2655
rs13280205	A	C	A	C	0.0121	0.00251307	0.805	0.939639	0.033189	12501	JIA	TRUE	reported	textfile	0.0025	2.015e-06	7136	M01769.metal.pos.txt.gz	0.00327199	23.419
rs1438564	T	C	T	C	0.0114	-0.0548362	0.8089	0.138348	0.0370021	12501	JIA	TRUE	reported	textfile	0.0025	5.103e-06	7136	M01769.metal.pos.txt.gz	0.00290544	20.7878
rs17248331	T	C	T	C	-0.0089	-0.019382	0.5848	0.511169	0.0295003	12501	JIA	TRUE	reported	textfile	0.0017	1.699e-07	7136	M01769.metal.pos.txt.gz	0.00382615	27.4006
rs2058473	A	G	A	G	-0.0077	0.070163	0.6494	0.0229402	0.0308485	12501	JIA	TRUE	reported	textfile	0.0017	7.478e-06	7136	M01769.metal.pos.txt.gz	0.0028667	20.5098
rs2118096	A	C	A	C	0.0084	-0.0330615	0.6068	0.270397	0.0299973	12501	JIA	TRUE	reported	textfile	0.0017	1.133e-06	7136	M01769.metal.pos.txt.gz	0.00340975	24.4084
rs2272663	A	G	A	G	0.0077	0.00280324	0.5321	0.92523	0.0298692	12501	JIA	TRUE	reported	textfile	0.0017	9.389e-06	7136	M01769.metal.pos.txt.gz	0.0028667	20.5098
rs227421	T	C	T	C	0.0116	0.0071431	0.1489	0.858726	0.0401305	12501	JIA	TRUE	reported	textfile	0.0025	4.035e-06	7136	M01769.metal.pos.txt.gz	0.00300797	21.5236
rs2325727	T	C	T	C	-0.0076	-0.0354761	0.4423	0.226171	0.0293122	12501	JIA	TRUE	reported	textfile	0.0017	9.34e-06	7136	M01769.metal.pos.txt.gz	0.00279293	19.9806
rs2351174	T	G	T	G	-0.0081	0.0196859	0.6063	0.513348	0.0301185	12501	JIA	TRUE	reported	textfile	0.0017	2.628e-06	7136	M01769.metal.pos.txt.gz	0.0031713	22.6961
rs2364598	A	C	A	C	-0.014	-0.00807102	0.149	0.850895	0.0429395	12501	JIA	TRUE	reported	textfile	0.003	3.061e-06	5422	M01769.metal.pos.txt.gz	0.00400049	21.7697
rs3095571	A	G	A	G	0.0078	-0.0657971	0.4465	0.0245825	0.0292704	12501	JIA	TRUE	reported	textfile	0.0017	6.744e-06	7136	M01769.metal.pos.txt.gz	0.00294142	21.046
rs4470135	A	C	A	C	0.0088	-0.020837	0.5203	0.501668	0.0310139	12501	JIA	TRUE	reported	textfile	0.0018	5.174e-07	7136	M01769.metal.pos.txt.gz	0.00333821	23.8945
rs4653629	T	C	T	C	-0.0084	-0.0333722	0.5584	0.256181	0.0293907	12501	JIA	TRUE	reported	textfile	0.0017	1.249e-06	7136	M01769.metal.pos.txt.gz	0.00340975	24.4084
rs4717222	A	C	A	C	-0.0086	0.04025	0.4686	0.165291	0.0290092	12501	JIA	TRUE	reported	textfile	0.0017	4.344e-07	7136	M01769.metal.pos.txt.gz	0.00357346	25.5845
rs4930767	T	C	T	C	-0.0079	-0.00713668	0.4862	0.808264	0.0294094	12501	JIA	TRUE	reported	textfile	0.0017	3.687e-06	7136	M01769.metal.pos.txt.gz	0.0030171	21.5891
rs527793	T	G	T	G	-0.0149	0.0238233	0.1085	0.591702	0.0444158	12501	JIA	TRUE	reported	textfile	0.0033	4.668e-06	7136	M01769.metal.pos.txt.gz	0.00284873	20.3809
rs6017596	T	C	T	C	-0.0084	-0.0252262	0.5825	0.408338	0.0305098	12501	JIA	TRUE	reported	textfile	0.0017	8.308e-07	7136	M01769.metal.pos.txt.gz	0.00340975	24.4084
rs6539409	T	G	T	G	-0.0078	0.00702442	0.5663	0.809311	0.0291075	12501	JIA	TRUE	reported	textfile	0.0017	4.953e-06	7136	M01769.metal.pos.txt.gz	0.00294142	21.046
rs6910731	A	G	A	G	0.0087	-0.0110682	0.4495	0.713539	0.0301492	12501	JIA	TRUE	reported	textfile	0.0018	9.064e-07	7136	M01769.metal.pos.txt.gz	0.00326302	23.3546
rs7562418	A	C	A	C	0.0077	-0.0208122	0.5075	0.471796	0.0289235	12501	JIA	TRUE	reported	textfile	0.0017	6.809e-06	7136	M01769.metal.pos.txt.gz	0.0028667	20.5098
rs7661472	A	C	A	C	-0.0082	-0.00691157	0.4922	0.812677	0.0291661	12501	JIA	TRUE	reported	textfile	0.0017	1.379e-06	7136	M01769.metal.pos.txt.gz	0.00324984	23.2599
rs7670890	A	G	A	G	-0.0076	-0.00151788	0.6344	0.959381	0.0298029	12501	JIA	TRUE	reported	textfile	0.0017	9.639e-06	7136	M01769.metal.pos.txt.gz	0.00279293	19.9806
rs7814638	A	G	A	G	-0.0133	0.0336753	0.141	0.436762	0.0433028	12501	JIA	TRUE	reported	textfile	0.0025	1.231e-07	7136	M01769.metal.pos.txt.gz	0.00395048	28.2945
rs7837792	T	C	T	C	-0.0081	0.0433907	0.5936	0.144089	0.0297046	12501	JIA	TRUE	reported	textfile	0.0017	2.782e-06	7136	M01769.metal.pos.txt.gz	0.0031713	22.6961
rs7915877	T	C	T	C	-0.0078	-0.0222535	0.5509	0.450628	0.0294993	12501	JIA	TRUE	reported	textfile	0.0017	4.416e-06	7136	M01769.metal.pos.txt.gz	0.00294142	21.046
rs9379820	T	C	T	C	-0.0076	0.00527262	0.5914	0.858976	0.0296748	12501	JIA	TRUE	reported	textfile	0.0017	8.316e-06	7136	M01769.metal.pos.txt.gz	0.00279293	19.9806
rs9391679	A	C	A	C	0.0123	0.0230388	0.157	0.573839	0.0409647	12501	JIA	TRUE	reported	textfile	0.0025	5.815e-07	7136	M01769.metal.pos.txt.gz	0.00338068	24.1996
rs940511	A	G	A	G	-0.0077	-0.031151	0.4652	0.286622	0.0292345	12501	JIA	TRUE	reported	textfile	0.0017	6.713e-06	7136	M01769.metal.pos.txt.gz	0.0028667	20.5098
rs960381	A	C	A	C	0.008	-0.035626	0.5958	0.22998	0.0296782	12501	JIA	TRUE	reported	textfile	0.0017	3.559e-06	7136	M01769.metal.pos.txt.gz	0.00309372	22.1391
rs9674799	A	G	A	G	0.0157	0.0161761	0.8784	0.725864	0.0461334	12501	JIA	TRUE	reported	textfile	0.0032	7.465e-07	7136	M01769.metal.pos.txt.gz	0.00336188	24.0645
rs10183099	A	G	A	G	-0.0084	-0.00535943	0.6391	0.859601	0.0302982	12501	JIA	TRUE	reported	textfile	0.0018	2.443e-06	7367	M01898.metal.pos.txt.gz	0.00294741	21.7719
rs10501294	T	C	T	C	-0.0124	-0.000385775	0.8715	0.992665	0.0419607	12501	JIA	TRUE	reported	textfile	0.0027	3.11e-06	7367	M01898.metal.pos.txt.gz	0.00285485	21.0862
rs10512634	A	G	A	G	0.0117	0.0694497	0.1405	0.108681	0.0432938	12501	JIA	TRUE	reported	textfile	0.0026	8.593e-06	7367	M01898.metal.pos.txt.gz	0.00274121	20.2445
rs10747856	A	G	A	G	-0.0079	0.00914505	0.5243	0.753787	0.0291569	12501	JIA	TRUE	reported	textfile	0.0017	6.032e-06	7367	M01898.metal.pos.txt.gz	0.00292277	21.5893
rs10954090	T	C	T	C	0.013	0.0229656	0.1522	0.565121	0.0399228	12501	JIA	TRUE	reported	textfile	0.0026	3.971e-07	7367	M01898.metal.pos.txt.gz	0.00338203	24.9932
rs11075967	T	C	T	C	-0.0087	-0.00273345	0.6699	0.929809	0.0310326	12501	JIA	TRUE	reported	textfile	0.0018	8.671e-07	7367	M01898.metal.pos.txt.gz	0.00316102	23.3548
rs11183620	A	G	A	G	0.0082	-0.0427541	0.4679	0.139087	0.0289035	12501	JIA	TRUE	reported	textfile	0.0017	2.343e-06	7367	M01898.metal.pos.txt.gz	0.00314825	23.2601
rs11784679	T	G	T	G	-0.0116	0.0154309	0.7763	0.671663	0.0364047	12501	JIA	TRUE	reported	textfile	0.0025	3.615e-06	7367	M01898.metal.pos.txt.gz	0.00291392	21.5238
rs11848063	A	G	A	G	0.0087	0.0219566	0.5861	0.471207	0.0304737	12501	JIA	TRUE	reported	textfile	0.0018	7.138e-07	7367	M01898.metal.pos.txt.gz	0.00316102	23.3548
rs12243290	A	G	A	G	-0.0157	-0.0109211	0.8997	0.834124	0.0521503	12501	JIA	TRUE	reported	textfile	0.0034	4e-06	7367	M01898.metal.pos.txt.gz	0.002886	21.3169
rs1394836	T	C	T	C	0.0083	0.0289843	0.6032	0.330074	0.0297592	12501	JIA	TRUE	reported	textfile	0.0018	2.227e-06	7367	M01898.metal.pos.txt.gz	0.00287785	21.2566
rs1615586	T	G	T	G	-0.0196	-0.0250348	0.7674	0.446549	0.0328893	12501	JIA	TRUE	reported	textfile	0.0043	4.182e-06	1766	M01898.metal.pos.txt.gz	0.011628	20.7531
rs175866	T	G	T	G	-0.0086	0.0556513	0.5784	0.0706198	0.0307821	12501	JIA	TRUE	reported	textfile	0.0018	1.139e-06	7367	M01898.metal.pos.txt.gz	0.003089	22.821
rs1888182	T	C	T	C	0.0079	0.0123314	0.4159	0.673923	0.0293068	12501	JIA	TRUE	reported	textfile	0.0018	7.927e-06	7367	M01898.metal.pos.txt.gz	0.00260786	19.2571
rs2185865	A	C	A	C	0.0177	0.0017346	0.9245	0.975639	0.0568041	12501	JIA	TRUE	reported	textfile	0.0034	1.698e-07	7367	M01898.metal.pos.txt.gz	0.00366525	27.0939
rs2518802	A	C	A	C	-0.0534	0.0470425	0.903	0.332526	0.0485457	12501	JIA	TRUE	reported	textfile	0.0033	4.152e-59	7367	M01898.metal.pos.txt.gz	0.0343238	261.78
rs2935623	A	G	A	G	-0.0079	0.0100682	0.6235	0.735848	0.0298442	12501	JIA	TRUE	reported	textfile	0.0018	8.71e-06	7367	M01898.metal.pos.txt.gz	0.00260786	19.2571
rs4580644	T	C	T	C	0.0157	0.0173733	0.4937	0.553617	0.0293295	12501	JIA	TRUE	reported	textfile	0.0035	8.163e-06	1766	M01898.metal.pos.txt.gz	0.0112655	20.0988
rs4978836	A	G	A	G	0.009	-0.0397608	0.391	0.180891	0.0297162	12501	JIA	TRUE	reported	textfile	0.002	6.795e-06	5601	M01898.metal.pos.txt.gz	0.0036024	20.2428
rs535633	A	G	A	G	-0.0086	0.0328488	0.5847	0.269854	0.0297705	12501	JIA	TRUE	reported	textfile	0.0018	1.049e-06	7367	M01898.metal.pos.txt.gz	0.003089	22.821
rs5747934	T	C	T	C	0.0715	-0.0194475	0.0468	0.7828	0.0705457	12501	JIA	TRUE	reported	textfile	0.0051	1.997e-44	7367	M01898.metal.pos.txt.gz	0.0259864	196.496
rs6085132	T	C	T	C	-0.0272	-0.0181843	0.9725	0.792457	0.0691106	12501	JIA	TRUE	reported	textfile	0.0059	4.011e-06	7367	M01898.metal.pos.txt.gz	0.00287668	21.2479
rs6798346	A	G	A	G	-0.0167	0.0726497	0.627	0.0134119	0.0293814	12501	JIA	TRUE	reported	textfile	0.0038	8.776e-06	1766	M01898.metal.pos.txt.gz	0.0108181	19.2918
rs7029664	T	C	T	C	0.0077	-0.0169761	0.5057	0.625351	0.0347692	12501	JIA	TRUE	reported	textfile	0.0017	9.66e-06	7367	M01898.metal.pos.txt.gz	0.00277706	20.51
rs7208186	T	C	T	C	0.0139	0.0286277	0.8619	0.471956	0.0397995	12501	JIA	TRUE	reported	textfile	0.0026	6.262e-08	7367	M01898.metal.pos.txt.gz	0.00386465	28.5736
rs7288481	A	G	A	G	-0.0139	-0.0503521	0.2805	0.121686	0.0325328	12501	JIA	TRUE	reported	textfile	0.0024	7.268e-09	7367	M01898.metal.pos.txt.gz	0.00453256	33.5343
rs7296105	A	C	A	C	0.0262	0.0986129	0.8773	0.0345018	0.046644	12501	JIA	TRUE	reported	textfile	0.0055	2.349e-06	1766	M01898.metal.pos.txt.gz	0.0126865	22.6665
rs7560860	A	G	A	G	0.0079	-0.0336495	0.4253	0.25147	0.0293425	12501	JIA	TRUE	reported	textfile	0.0018	6.427e-06	7367	M01898.metal.pos.txt.gz	0.00260786	19.2571
rs7858706	T	C	T	C	-0.0077	0.0208276	0.4952	0.487265	0.0299821	12501	JIA	TRUE	reported	textfile	0.0017	9.664e-06	7367	M01898.metal.pos.txt.gz	0.00277706	20.51
rs893175	A	C	A	C	-0.0086	-0.0322903	0.5884	0.291695	0.0306241	12501	JIA	TRUE	reported	textfile	0.0018	1.527e-06	7367	M01898.metal.pos.txt.gz	0.003089	22.821
rs9360494	T	C	T	C	-0.0083	-0.0335533	0.5977	0.254245	0.0294302	12501	JIA	TRUE	reported	textfile	0.0018	2.689e-06	7367	M01898.metal.pos.txt.gz	0.00287785	21.2566
rs950755	T	C	T	C	-0.0116	0.0525472	0.8596	0.183404	0.0394988	12501	JIA	TRUE	reported	textfile	0.0026	8.512e-06	7367	M01898.metal.pos.txt.gz	0.00269468	19.8999
rs9540462	T	G	T	G	-0.012	-0.0528385	0.8756	0.224171	0.0434703	12501	JIA	TRUE	reported	textfile	0.0026	4.797e-06	7367	M01898.metal.pos.txt.gz	0.00288318	21.296
rs10164524	A	G	A	G	-0.01	0.0207787	0.6775	0.504345	0.0311217	12501	JIA	TRUE	reported	textfile	0.0017	1.059e-08	7325	M02132.metal.pos.txt.gz	0.00470162	34.5926
rs10234187	T	C	T	C	0.0085	0.0299071	0.3185	0.333341	0.0309147	12501	JIA	TRUE	reported	textfile	0.0017	1.074e-06	7325	M02132.metal.pos.txt.gz	0.00340136	24.9932
rs10477454	T	C	T	C	-0.0374	-0.00264243	0.0169	0.982007	0.11716	12501	JIA	TRUE	reported	textfile	0.0082	4.645e-06	7325	M02132.metal.pos.txt.gz	0.00283189	20.7968
rs10489008	A	C	A	C	-0.0076	0.0291957	0.4919	0.311161	0.0288272	12501	JIA	TRUE	reported	textfile	0.0017	7.369e-06	7325	M02132.metal.pos.txt.gz	0.00272106	19.9807
rs10858075	T	C	T	C	-0.0091	-0.0368404	0.4061	0.246072	0.0317606	12501	JIA	TRUE	reported	textfile	0.0017	1.124e-07	7325	M02132.metal.pos.txt.gz	0.00389656	28.6462
rs10901047	T	C	T	C	-0.009	-0.0474432	0.5877	0.126152	0.0310197	12501	JIA	TRUE	reported	textfile	0.0018	2.964e-07	7325	M02132.metal.pos.txt.gz	0.00340136	24.9932
rs10901320	A	G	A	G	0.0087	-0.00660807	0.4313	0.822269	0.0294175	12501	JIA	TRUE	reported	textfile	0.0017	4.343e-07	7325	M02132.metal.pos.txt.gz	0.00356273	26.1832
rs11119951	T	C	T	C	0.0119	0.0187519	0.1175	0.685025	0.0462306	12501	JIA	TRUE	reported	textfile	0.0026	4.358e-06	7325	M02132.metal.pos.txt.gz	0.00285167	20.9425
rs11993007	A	G	A	G	-0.0127	-0.00692663	0.3167	0.81727	0.0299775	12501	JIA	TRUE	reported	textfile	0.0028	5.239e-06	7325	M02132.metal.pos.txt.gz	0.00280069	20.5671
rs12701265	A	G	A	G	0.0086	0.0269229	0.3919	0.367046	0.0298472	12501	JIA	TRUE	reported	textfile	0.0017	7.372e-07	7325	M02132.metal.pos.txt.gz	0.00348158	25.5847
rs13105113	A	C	A	C	0.0114	-0.0352579	0.8769	0.436693	0.0453309	12501	JIA	TRUE	reported	textfile	0.0026	9.176e-06	7325	M02132.metal.pos.txt.gz	0.00261768	19.2196
rs13208172	T	C	T	C	0.0216	0.00424541	0.9562	0.948443	0.0656523	12501	JIA	TRUE	reported	textfile	0.0049	9.915e-06	7325	M02132.metal.pos.txt.gz	0.0026458	19.4266
rs13267180	A	G	A	G	0.0081	-0.00656516	0.4794	0.820476	0.0289298	12501	JIA	TRUE	reported	textfile	0.0017	3.775e-06	7325	M02132.metal.pos.txt.gz	0.00308973	22.6962
rs1437588	A	G	A	G	0.0078	-0.00897679	0.479	0.797731	0.0350268	12501	JIA	TRUE	reported	textfile	0.0018	7.672e-06	7325	M02132.metal.pos.txt.gz	0.00255696	18.7727
rs1509820	A	G	A	G	0.0096	0.00943543	0.5299	0.74526	0.0290414	12501	JIA	TRUE	reported	textfile	0.0017	1.749e-08	7325	M02132.metal.pos.txt.gz	0.00433461	31.8806
rs1511589	A	G	A	G	0.0077	0.0128486	0.4559	0.659728	0.0291826	12501	JIA	TRUE	reported	textfile	0.0017	7.553e-06	7325	M02132.metal.pos.txt.gz	0.00279294	20.51
rs16841570	T	C	T	C	0.0248	-0.169629	0.9726	0.0411688	0.083077	12501	JIA	TRUE	reported	textfile	0.0056	8.589e-06	7325	M02132.metal.pos.txt.gz	0.00267029	19.6069
rs17142889	T	G	T	G	0.0111	-0.0483997	0.1339	0.258093	0.0427971	12501	JIA	TRUE	reported	textfile	0.0025	9.909e-06	7325	M02132.metal.pos.txt.gz	0.00268405	19.7082
rs17681684	A	G	A	G	0.0085	0.0194377	0.3158	0.527707	0.0307797	12501	JIA	TRUE	reported	textfile	0.0017	1.038e-06	7325	M02132.metal.pos.txt.gz	0.00340136	24.9932
rs17821771	T	G	T	G	-0.0082	-0.0112263	0.3485	0.710623	0.0302581	12501	JIA	TRUE	reported	textfile	0.0017	1.917e-06	7325	M02132.metal.pos.txt.gz	0.00316625	23.2601
rs1920325	T	C	T	C	-0.0081	0.0652292	0.6425	0.0304888	0.0301473	12501	JIA	TRUE	reported	textfile	0.0017	3.658e-06	7325	M02132.metal.pos.txt.gz	0.00308973	22.6962
rs229084	A	G	A	G	-0.0077	0.0148059	0.4727	0.610285	0.0290501	12501	JIA	TRUE	reported	textfile	0.0017	6.574e-06	7325	M02132.metal.pos.txt.gz	0.00279294	20.51
rs2487410	T	C	T	C	-0.0081	-0.00651485	0.4696	0.821465	0.0288701	12501	JIA	TRUE	reported	textfile	0.0017	1.841e-06	7325	M02132.metal.pos.txt.gz	0.00308973	22.6962
rs2506864	T	G	T	G	-0.0076	0.0522599	0.4103	0.0765131	0.0295039	12501	JIA	TRUE	reported	textfile	0.0017	8.81e-06	7325	M02132.metal.pos.txt.gz	0.00272106	19.9807
rs310101	A	G	A	G	0.0367	-0.108795	0.9579	0.093802	0.0649264	12501	JIA	TRUE	reported	textfile	0.0079	3.86e-06	1753	M02132.metal.pos.txt.gz	0.0121614	21.5567
rs4768769	T	C	T	C	-0.0078	0.0698813	0.6012	0.017684	0.029459	12501	JIA	TRUE	reported	textfile	0.0017	6.637e-06	7325	M02132.metal.pos.txt.gz	0.00286574	21.0462
rs539904	A	G	A	G	-0.0086	0.0126425	0.7056	0.691649	0.0318756	12501	JIA	TRUE	reported	textfile	0.0018	1.507e-06	7325	M02132.metal.pos.txt.gz	0.00310665	22.8209
rs554710	T	C	T	C	-0.0084	-0.00471034	0.7074	0.887433	0.0332734	12501	JIA	TRUE	reported	textfile	0.0018	1.587e-06	7325	M02132.metal.pos.txt.gz	0.00296426	21.7718
rs6040877	A	G	A	G	-0.0081	-0.00573418	0.2715	0.856644	0.0317432	12501	JIA	TRUE	reported	textfile	0.0018	4.01e-06	7325	M02132.metal.pos.txt.gz	0.00275688	20.2445
rs6510448	T	G	T	G	0.0077	0.0174342	0.6691	0.572257	0.0308717	12501	JIA	TRUE	reported	textfile	0.0017	8.14e-06	7325	M02132.metal.pos.txt.gz	0.00279294	20.51
rs682103	T	C	T	C	-0.0097	0.00381545	0.7055	0.904627	0.0318438	12501	JIA	TRUE	reported	textfile	0.0018	4.257e-08	7325	M02132.metal.pos.txt.gz	0.00394887	29.0322
rs6994363	A	G	A	G	-0.0121	0.0188028	0.8662	0.644656	0.04077	12501	JIA	TRUE	reported	textfile	0.0026	2.495e-06	7325	M02132.metal.pos.txt.gz	0.00294805	21.6524
rs7012395	T	C	T	C	-0.0081	0.0188489	0.3041	0.554366	0.0318807	12501	JIA	TRUE	reported	textfile	0.0018	4.962e-06	7325	M02132.metal.pos.txt.gz	0.00275688	20.2445
rs758186	T	C	T	C	-0.0077	0.0259514	0.6536	0.39318	0.0303931	12501	JIA	TRUE	reported	textfile	0.0017	8.687e-06	7325	M02132.metal.pos.txt.gz	0.00279294	20.51
rs7597477	A	G	A	G	-0.0155	-0.0327098	0.9327	0.60966	0.0640667	12501	JIA	TRUE	reported	textfile	0.0034	6.797e-06	7325	M02132.metal.pos.txt.gz	0.00282922	20.7772
rs7615965	T	C	T	C	0.0086	-0.00976159	0.7121	0.762132	0.03225	12501	JIA	TRUE	reported	textfile	0.0019	4.149e-06	7325	M02132.metal.pos.txt.gz	0.00278913	20.4819
rs779463	T	G	T	G	-0.0077	-0.0537146	0.3012	0.0935086	0.0320268	12501	JIA	TRUE	reported	textfile	0.0017	9.458e-06	7325	M02132.metal.pos.txt.gz	0.00279294	20.51
rs8021336	A	G	A	G	-0.0086	-0.0492224	0.313	0.115963	0.0313128	12501	JIA	TRUE	reported	textfile	0.0018	9.887e-07	7325	M02132.metal.pos.txt.gz	0.00310665	22.8209
rs8033140	T	C	T	C	0.008	-0.00830704	0.3547	0.785522	0.0305257	12501	JIA	TRUE	reported	textfile	0.0017	4.323e-06	7325	M02132.metal.pos.txt.gz	0.00301414	22.1393
rs879126	T	G	T	G	-0.0086	-0.0214397	0.3286	0.484691	0.0306818	12501	JIA	TRUE	reported	textfile	0.0017	7.474e-07	7325	M02132.metal.pos.txt.gz	0.00348158	25.5847
rs9354336	T	C	T	C	0.0113	-0.0352039	0.8733	0.430167	0.0446236	12501	JIA	TRUE	reported	textfile	0.0025	8.569e-06	7325	M02132.metal.pos.txt.gz	0.00278138	20.4248
rs9400834	T	C	T	C	0.008	-0.0245471	0.7024	0.438687	0.0316977	12501	JIA	TRUE	reported	textfile	0.0018	5.619e-06	7325	M02132.metal.pos.txt.gz	0.00268941	19.7477
rs10170160	T	C	T	C	0.0338	-0.0276735	0.5675	0.413737	0.0338584	12501	JIA	TRUE	reported	textfile	0.0057	2.711e-09	6252	M02137.metal.pos.txt.gz	0.0055928	35.1516
rs1019595	T	C	T	C	-0.0345	-0.0211318	0.9326	0.76373	0.0703011	12501	JIA	TRUE	reported	textfile	0.0076	5.463e-06	6252	M02137.metal.pos.txt.gz	0.00328521	20.6002
rs12371604	T	C	T	C	-0.0205	-0.015466	0.7709	0.654693	0.0345799	12501	JIA	TRUE	reported	textfile	0.0043	2.18e-06	6252	M02137.metal.pos.txt.gz	0.00362223	22.7212
rs12496969	A	G	A	G	0.0202	-0.0068402	0.7844	0.84374	0.0347022	12501	JIA	TRUE	reported	textfile	0.0044	4.279e-06	6252	M02137.metal.pos.txt.gz	0.00335983	21.0697
rs17868378	A	C	A	C	-0.034	0.0286667	0.932	0.632293	0.0599093	12501	JIA	TRUE	reported	textfile	0.0075	6.487e-06	6252	M02137.metal.pos.txt.gz	0.00327636	20.5445
rs1891053	A	G	A	G	0.1831	-0.12514	0.0145	0.368338	0.139108	12501	JIA	TRUE	reported	textfile	0.0371	8.028e-07	1175	M02137.metal.pos.txt.gz	0.0203086	24.3158
rs2349945	T	C	T	C	-0.0347	-0.0152528	0.3863	0.611984	0.0300697	12501	JIA	TRUE	reported	textfile	0.0077	7.253e-06	1175	M02137.metal.pos.txt.gz	0.0169902	20.2739
rs2760277	A	G	A	G	0.0197	0.0182883	0.7946	0.613185	0.0361763	12501	JIA	TRUE	reported	textfile	0.0044	8.256e-06	6252	M02137.metal.pos.txt.gz	0.00319608	20.0396
rs280194	T	C	T	C	-0.0197	-0.0765368	0.7311	0.0208892	0.0331331	12501	JIA	TRUE	reported	textfile	0.0043	5.766e-06	6252	M02137.metal.pos.txt.gz	0.00334596	20.9825
rs4944238	A	G	A	G	-0.0241	-0.0257342	0.8712	0.554815	0.0435759	12501	JIA	TRUE	reported	textfile	0.0053	4.882e-06	6252	M02137.metal.pos.txt.gz	0.00329632	20.6701
rs4964090	A	G	A	G	-0.019	-0.0119607	0.5654	0.683671	0.0293545	12501	JIA	TRUE	reported	textfile	0.0036	1.176e-07	6252	M02137.metal.pos.txt.gz	0.0044356	27.846
rs6503066	T	C	T	C	0.0317	-0.0245171	0.0984	0.691217	0.0617237	12501	JIA	TRUE	reported	textfile	0.0065	9.488e-07	6252	M02137.metal.pos.txt.gz	0.00378987	23.7768
rs6823453	A	G	A	G	0.0231	0.0147491	0.2233	0.667225	0.0343033	12501	JIA	TRUE	reported	textfile	0.0044	1.781e-07	6252	M02137.metal.pos.txt.gz	0.00438924	27.5537
rs6837370	A	G	A	G	0.0645	-0.00136367	0.1004	0.977603	0.0485743	12501	JIA	TRUE	reported	textfile	0.0122	1.149e-07	1175	M02137.metal.pos.txt.gz	0.0232355	27.9036
rs7045137	A	G	A	G	-0.0169	-0.0289879	0.3947	0.332831	0.0299331	12501	JIA	TRUE	reported	textfile	0.0037	3.995e-06	6252	M02137.metal.pos.txt.gz	0.00332586	20.856
rs741382	T	C	T	C	-0.0472	0.0321349	0.2234	0.379125	0.0365373	12501	JIA	TRUE	reported	textfile	0.0093	3.742e-07	1175	M02137.metal.pos.txt.gz	0.0214517	25.7145
rs7440035	T	G	T	G	-0.0405	-0.00329951	0.7877	0.92549	0.0352813	12501	JIA	TRUE	reported	textfile	0.0091	9.286e-06	1175	M02137.metal.pos.txt.gz	0.0165779	19.7737
rs838705	A	G	A	G	0.0266	0.0172854	0.6134	0.559688	0.0296337	12501	JIA	TRUE	reported	textfile	0.0036	1.228e-13	6252	M02137.metal.pos.txt.gz	0.00865692	54.5782
rs887829	T	C	T	C	0.1131	0.0278232	0.3411	0.370583	0.0310742	12501	JIA	TRUE	reported	textfile	0.0041	2.5e-168	6252	M02137.metal.pos.txt.gz	0.108507	760.709
rs10516056	T	C	T	C	-0.0222	0.0636278	0.1978	0.149541	0.0441508	12501	JIA	TRUE	reported	textfile	0.0045	6.992e-07	5791	M02342.metal.pos.txt.gz	0.0041851	24.3294
rs10881427	T	G	T	G	-0.015	0.0136207	0.5558	0.642025	0.0293002	12501	JIA	TRUE	reported	textfile	0.0032	3.688e-06	5791	M02342.metal.pos.txt.gz	0.00377993	21.9651
rs10953038	T	C	T	C	0.022	-0.108845	0.8497	0.0061829	0.0397546	12501	JIA	TRUE	reported	textfile	0.0048	4.116e-06	5791	M02342.metal.pos.txt.gz	0.0036144	20.9997
rs11781043	T	C	T	C	-0.0187	-0.0414305	0.6731	0.179736	0.0308822	12501	JIA	TRUE	reported	textfile	0.0042	8.808e-06	5791	M02342.metal.pos.txt.gz	0.00341151	19.8168
rs12646122	T	C	T	C	-0.0497	-0.0709717	0.0308	0.495125	0.104036	12501	JIA	TRUE	reported	textfile	0.0104	1.802e-06	5791	M02342.metal.pos.txt.gz	0.00392811	22.8295
rs17708932	A	G	A	G	-0.0766	0.0695467	0.0376	0.40435	0.0834021	12501	JIA	TRUE	reported	textfile	0.0171	7.215e-06	1741	M02342.metal.pos.txt.gz	0.0113944	20.0432
rs2036136	T	C	T	C	-0.0256	0.0248087	0.4587	0.398352	0.0293743	12501	JIA	TRUE	reported	textfile	0.0056	5.114e-06	1741	M02342.metal.pos.txt.gz	0.011861	20.874
rs3753556	T	C	T	C	0.015	-0.00642101	0.4325	0.82721	0.0294164	12501	JIA	TRUE	reported	textfile	0.0032	3.663e-06	5791	M02342.metal.pos.txt.gz	0.00377993	21.9651
rs5764174	T	C	T	C	-0.0194	0.020076	0.2445	0.555494	0.0340531	12501	JIA	TRUE	reported	textfile	0.004	9.608e-07	5791	M02342.metal.pos.txt.gz	0.00404547	23.5144
rs6466265	A	G	A	G	0.0186	0.0160853	0.7977	0.664797	0.0371233	12501	JIA	TRUE	reported	textfile	0.004	4.146e-06	5791	M02342.metal.pos.txt.gz	0.00371992	21.615
rs7868774	A	G	A	G	-0.0188	0.0534276	0.2709	0.104786	0.0329377	12501	JIA	TRUE	reported	textfile	0.0039	1.779e-06	5791	M02342.metal.pos.txt.gz	0.00399663	23.2293
rs8113773	A	G	A	G	0.016	-0.0298258	0.5616	0.303588	0.0289917	12501	JIA	TRUE	reported	textfile	0.0033	1.117e-06	5791	M02342.metal.pos.txt.gz	0.00404296	23.4997
rs825278	T	C	T	C	-0.0913	0.0305421	0.0201	0.810635	0.127468	12501	JIA	TRUE	reported	textfile	0.0192	2.062e-06	1741	M02342.metal.pos.txt.gz	0.0128214	22.586
rs988694	A	G	A	G	-0.0145	-0.0320808	0.477	0.266225	0.0288549	12501	JIA	TRUE	reported	textfile	0.0033	8.39e-06	5791	M02342.metal.pos.txt.gz	0.00332284	19.3
rs9953702	A	G	A	G	0.0146	-0.0313819	0.3601	0.294751	0.0299516	12501	JIA	TRUE	reported	textfile	0.0033	9.22e-06	5791	M02342.metal.pos.txt.gz	0.00336867	19.5672
rs10432570	A	G	A	G	0.0738	0.0107547	0.0145	0.922864	0.111071	12501	JIA	TRUE	reported	textfile	0.0138	9.502e-08	1766	M02730.metal.pos.txt.gz	0.0159363	28.5669
rs10497174	T	C	T	C	0.0103	0.0367289	0.2732	0.267372	0.033115	12501	JIA	TRUE	reported	textfile	0.0022	4.162e-06	7226	M02730.metal.pos.txt.gz	0.00302424	21.9134
rs1260326	T	C	T	C	-0.0121	0.0559614	0.4122	0.0579364	0.0295127	12501	JIA	TRUE	reported	textfile	0.0021	5.608e-09	7226	M02730.metal.pos.txt.gz	0.00457344	33.1904
rs12737843	T	C	T	C	0.012	0.00996767	0.7976	0.7851	0.0365547	12501	JIA	TRUE	reported	textfile	0.0023	1.959e-07	7226	M02730.metal.pos.txt.gz	0.00375298	27.2136
rs17041868	T	C	T	C	0.0196	0.0374749	0.939	0.538694	0.0609555	12501	JIA	TRUE	reported	textfile	0.0042	4.018e-06	7226	M02730.metal.pos.txt.gz	0.00300475	21.7718
rs1751956	T	G	T	G	0.016	0.0231621	0.8647	0.577369	0.0415663	12501	JIA	TRUE	reported	textfile	0.0029	2.353e-08	7226	M02730.metal.pos.txt.gz	0.00419489	30.4315
rs17602430	T	C	T	C	0.0172	-0.04421	0.079	0.449479	0.0584569	12501	JIA	TRUE	reported	textfile	0.0036	1.574e-06	7226	M02730.metal.pos.txt.gz	0.00314908	22.8208
rs1832664	T	C	T	C	-0.0097	-0.00478319	0.2818	0.879203	0.0314718	12501	JIA	TRUE	reported	textfile	0.0022	7.735e-06	7226	M02730.metal.pos.txt.gz	0.00268308	19.4347
rs192598	A	C	A	C	0.0103	-0.010985	0.3185	0.726102	0.0313579	12501	JIA	TRUE	reported	textfile	0.0022	1.989e-06	7226	M02730.metal.pos.txt.gz	0.00302424	21.9134
rs2085545	T	G	T	G	0.0098	-0.0356825	0.2883	0.274976	0.0326857	12501	JIA	TRUE	reported	textfile	0.0022	9.855e-06	7226	M02730.metal.pos.txt.gz	0.00273853	19.8375
rs2657879	A	G	A	G	0.0238	-0.0231425	0.8262	0.534531	0.0372602	12501	JIA	TRUE	reported	textfile	0.0027	5.854e-19	7226	M02730.metal.pos.txt.gz	0.0106386	77.6795
rs3094600	A	G	A	G	-0.0099	0.120146	0.2637	0.000220368	0.0325206	12501	JIA	TRUE	reported	textfile	0.0022	6.213e-06	7226	M02730.metal.pos.txt.gz	0.00279455	20.2444
rs35592	T	C	T	C	0.0107	0.0248391	0.7618	0.471307	0.034482	12501	JIA	TRUE	reported	textfile	0.0022	1.241e-06	7226	M02730.metal.pos.txt.gz	0.00326291	23.6484
rs4587207	A	G	A	G	-0.0129	-0.0340866	0.8566	0.411977	0.0415478	12501	JIA	TRUE	reported	textfile	0.0028	3.194e-06	7226	M02730.metal.pos.txt.gz	0.00292881	21.2199
rs4880550	T	C	T	C	0.015	0.0538556	0.1292	0.176029	0.0398021	12501	JIA	TRUE	reported	textfile	0.003	6.317e-07	7226	M02730.metal.pos.txt.gz	0.0034478	24.9931
rs4981468	A	G	A	G	0.0207	0.14447	0.0509	0.0550536	0.0753054	12501	JIA	TRUE	reported	textfile	0.0045	4.761e-06	7226	M02730.metal.pos.txt.gz	0.00291976	21.1541
rs6488270	A	G	A	G	0.0096	-0.0146225	0.4076	0.623617	0.0297974	12501	JIA	TRUE	reported	textfile	0.0021	4.947e-06	7226	M02730.metal.pos.txt.gz	0.00288371	20.8922
rs7068278	T	G	T	G	0.0116	0.0344583	0.1968	0.374223	0.0387792	12501	JIA	TRUE	reported	textfile	0.0023	6.545e-07	7226	M02730.metal.pos.txt.gz	0.00350781	25.4296
rs832404	T	C	T	C	-0.013	-0.050894	0.8684	0.248668	0.0441179	12501	JIA	TRUE	reported	textfile	0.0029	7.525e-06	7226	M02730.metal.pos.txt.gz	0.00277324	20.0896
rs849039	T	G	T	G	-0.0135	-0.0439523	0.779	0.214302	0.0353931	12501	JIA	TRUE	reported	textfile	0.0028	1.405e-06	7226	M02730.metal.pos.txt.gz	0.0032067	23.2397
rs9436667	T	C	T	C	0.0135	-0.0389369	0.1138	0.384844	0.0448063	12501	JIA	TRUE	reported	textfile	0.003	7.3e-06	7226	M02730.metal.pos.txt.gz	0.00279455	20.2444
rs10013737	A	G	A	G	0.0087	-0.026029	0.6839	0.400417	0.0309547	12501	JIA	TRUE	reported	textfile	0.0018	7.895e-07	7037	M02734.metal.pos.txt.gz	0.00330877	23.3545
rs10498270	A	G	A	G	0.0088	-0.0159976	0.6222	0.593282	0.0299533	12501	JIA	TRUE	reported	textfile	0.0017	4.734e-07	7037	M02734.metal.pos.txt.gz	0.00379341	26.7882
rs10774085	A	C	A	C	0.008	0.0259536	0.6817	0.402467	0.0309996	12501	JIA	TRUE	reported	textfile	0.0018	7.6e-06	7037	M02734.metal.pos.txt.gz	0.00279917	19.7475
rs10840070	T	C	T	C	-0.0079	-0.0105791	0.3602	0.725708	0.0301537	12501	JIA	TRUE	reported	textfile	0.0018	8.346e-06	7037	M02734.metal.pos.txt.gz	0.00272982	19.2569
rs11165454	T	C	T	C	0.0089	0.0512152	0.5583	0.0855201	0.0297847	12501	JIA	TRUE	reported	textfile	0.0017	2.786e-07	7037	M02734.metal.pos.txt.gz	0.00387977	27.4005
rs11199176	A	C	A	C	0.0077	-0.0136051	0.5221	0.642176	0.0292801	12501	JIA	TRUE	reported	textfile	0.0017	9.328e-06	7037	M02734.metal.pos.txt.gz	0.00290691	20.5097
rs12276109	T	C	T	C	-0.0084	-0.027615	0.4352	0.357336	0.0300016	12501	JIA	TRUE	reported	textfile	0.0017	1.564e-06	7037	M02734.metal.pos.txt.gz	0.00345755	24.4083
rs12429206	A	G	A	G	0.0086	0.0092804	0.3376	0.7722	0.0320559	12501	JIA	TRUE	reported	textfile	0.0018	1.847e-06	7037	M02734.metal.pos.txt.gz	0.00323339	22.8207
rs12546042	T	C	T	C	0.0077	-0.00853493	0.4197	0.772859	0.0295691	12501	JIA	TRUE	reported	textfile	0.0017	8.353e-06	7037	M02734.metal.pos.txt.gz	0.00290691	20.5097
rs1340971	T	C	T	C	-0.008	0.00680326	0.6654	0.825293	0.03082	12501	JIA	TRUE	reported	textfile	0.0017	4.663e-06	7037	M02734.metal.pos.txt.gz	0.00313711	22.139
rs1418942	A	C	A	C	-0.0077	0.00965948	0.5768	0.741568	0.0292916	12501	JIA	TRUE	reported	textfile	0.0017	9.848e-06	7037	M02734.metal.pos.txt.gz	0.00290691	20.5097
rs1512342	T	C	T	C	0.0095	0.0067881	0.3393	0.82491	0.0306799	12501	JIA	TRUE	reported	textfile	0.0017	4.659e-08	7037	M02734.metal.pos.txt.gz	0.00441813	31.2195
rs151743	T	C	T	C	-0.009	0.031705	0.426	0.384	0.0364195	12501	JIA	TRUE	reported	textfile	0.002	6.795e-06	5370	M02734.metal.pos.txt.gz	0.00375678	20.2425
rs1560792	A	G	A	G	0.009	0.0409469	0.3354	0.188496	0.0311373	12501	JIA	TRUE	reported	textfile	0.0018	3.331e-07	7037	M02734.metal.pos.txt.gz	0.00354007	24.9929
rs17115614	T	C	T	C	0.0081	0.0355813	0.3631	0.236922	0.0300844	12501	JIA	TRUE	reported	textfile	0.0017	3.979e-06	7037	M02734.metal.pos.txt.gz	0.00321578	22.696
rs17558863	A	G	A	G	-0.0222	-0.0557187	0.955	0.387353	0.0644575	12501	JIA	TRUE	reported	textfile	0.005	8.011e-06	7037	M02734.metal.pos.txt.gz	0.0027936	19.708
rs17616555	A	G	A	G	-0.0112	0.0794267	0.1597	0.0430911	0.0392652	12501	JIA	TRUE	reported	textfile	0.0025	9.579e-06	7037	M02734.metal.pos.txt.gz	0.00284401	20.0647
rs17720371	T	C	T	C	-0.0078	-0.0072524	0.4737	0.804694	0.0293291	12501	JIA	TRUE	reported	textfile	0.0017	6.329e-06	7037	M02734.metal.pos.txt.gz	0.00298268	21.0459
rs1864151	A	C	A	C	0.0089	-0.0332569	0.5575	0.262301	0.029668	12501	JIA	TRUE	reported	textfile	0.0017	2.404e-07	7037	M02734.metal.pos.txt.gz	0.00387977	27.4005
rs2111718	A	G	A	G	-0.0227	-0.0554875	0.8615	0.176662	0.0410682	12501	JIA	TRUE	reported	textfile	0.005	4.996e-06	1667	M02734.metal.pos.txt.gz	0.0122135	20.5869
rs2250515	T	G	T	G	-0.0083	-0.0422501	0.5346	0.146607	0.0291054	12501	JIA	TRUE	reported	textfile	0.0017	1.595e-06	7037	M02734.metal.pos.txt.gz	0.003376	23.8306
rs2254174	T	C	T	C	-0.0148	-0.0202875	0.8981	0.684764	0.0499733	12501	JIA	TRUE	reported	textfile	0.0033	7.444e-06	7037	M02734.metal.pos.txt.gz	0.00285015	20.1081
rs2396461	T	C	T	C	0.0117	-0.00972347	0.121	0.806654	0.0397297	12501	JIA	TRUE	reported	textfile	0.0026	8.377e-06	7037	M02734.metal.pos.txt.gz	0.00286939	20.2442
rs2504282	A	G	A	G	0.0191	-0.0150209	0.9338	0.780696	0.0539515	12501	JIA	TRUE	reported	textfile	0.0042	6.703e-06	7037	M02734.metal.pos.txt.gz	0.00293026	20.675
rs2933568	T	C	T	C	-0.008	0.0287113	0.3125	0.357194	0.0311834	12501	JIA	TRUE	reported	textfile	0.0018	6.225e-06	7037	M02734.metal.pos.txt.gz	0.00279917	19.7475
rs322614	A	G	A	G	0.0084	0.0212283	0.3892	0.478515	0.0299543	12501	JIA	TRUE	reported	textfile	0.0017	1.7e-06	7037	M02734.metal.pos.txt.gz	0.00345755	24.4083
rs353620	A	G	A	G	-0.0077	-0.0489399	0.6613	0.107775	0.0304301	12501	JIA	TRUE	reported	textfile	0.0017	9.8e-06	7037	M02734.metal.pos.txt.gz	0.00290691	20.5097
rs3819535	T	C	T	C	-0.0079	-0.0685907	0.618	0.0209001	0.0296957	12501	JIA	TRUE	reported	textfile	0.0017	5.016e-06	7037	M02734.metal.pos.txt.gz	0.00305941	21.589
rs3936152	T	C	T	C	0.0079	-0.00262167	0.6051	0.930857	0.0302111	12501	JIA	TRUE	reported	textfile	0.0018	5.924e-06	7037	M02734.metal.pos.txt.gz	0.00272982	19.2569
rs4465961	T	C	T	C	0.0083	0.0557461	0.3479	0.0670914	0.0304446	12501	JIA	TRUE	reported	textfile	0.0018	3.115e-06	7037	M02734.metal.pos.txt.gz	0.00301241	21.2563
rs4487134	T	G	T	G	-0.0083	-0.0325712	0.355	0.281218	0.030226	12501	JIA	TRUE	reported	textfile	0.0017	1.99e-06	7037	M02734.metal.pos.txt.gz	0.003376	23.8306
rs4572660	T	G	T	G	-0.0088	0.0140359	0.6118	0.636345	0.0296858	12501	JIA	TRUE	reported	textfile	0.0017	4.685e-07	7037	M02734.metal.pos.txt.gz	0.00379341	26.7882
rs5010651	T	C	T	C	-0.0132	-0.0344687	0.8332	0.268685	0.0311624	12501	JIA	TRUE	reported	textfile	0.0025	1.765e-07	7037	M02734.metal.pos.txt.gz	0.00394606	27.8705
rs5751902	T	C	T	C	0.012	0.0131513	0.3762	0.697304	0.0338112	12501	JIA	TRUE	reported	textfile	0.0025	2.381e-06	7037	M02734.metal.pos.txt.gz	0.00326344	23.0335
rs6456786	T	C	T	C	-0.008	0.0827775	0.3582	0.00573728	0.0299655	12501	JIA	TRUE	reported	textfile	0.0018	5.665e-06	7037	M02734.metal.pos.txt.gz	0.00279917	19.7475
rs8013373	A	G	A	G	-0.0091	0.0206687	0.3428	0.496498	0.0303946	12501	JIA	TRUE	reported	textfile	0.0018	4.988e-07	7037	M02734.metal.pos.txt.gz	0.00361889	25.5514
rs8132248	T	C	T	C	0.018	0.0145604	0.0986	0.737123	0.0433777	12501	JIA	TRUE	reported	textfile	0.0037	1.431e-06	7037	M02734.metal.pos.txt.gz	0.00335194	23.6602
rs848767	T	C	T	C	-0.0179	0.0720103	0.0696	0.228428	0.0597883	12501	JIA	TRUE	reported	textfile	0.0039	3.455e-06	7037	M02734.metal.pos.txt.gz	0.00298463	21.0598
rs875740	A	C	A	C	0.0102	0.00996803	0.6656	0.746205	0.0307991	12501	JIA	TRUE	reported	textfile	0.0018	6.345e-09	7037	M02734.metal.pos.txt.gz	0.00454245	32.102
rs9310707	A	G	A	G	-0.0082	0.0230465	0.3473	0.493272	0.0336383	12501	JIA	TRUE	reported	textfile	0.0018	6.378e-06	7037	M02734.metal.pos.txt.gz	0.00294047	20.7472
rs956966	A	G	A	G	-0.0101	0.0143503	0.4858	0.650423	0.0316671	12501	JIA	TRUE	reported	textfile	0.0018	1.475e-08	7037	M02734.metal.pos.txt.gz	0.00445422	31.4756
rs9895157	T	C	T	C	-0.0079	0.00451292	0.6536	0.881379	0.0302465	12501	JIA	TRUE	reported	textfile	0.0018	6.332e-06	7037	M02734.metal.pos.txt.gz	0.00272982	19.2569
rs10847679	T	C	T	C	-0.0176	0.0586614	0.4091	0.149457	0.040696	12501	JIA	TRUE	reported	textfile	0.004	9.53e-06	1745	M03127.metal.pos.txt.gz	0.0109728	19.3378
rs10878072	A	G	A	G	0.0137	-0.00149132	0.6887	0.962629	0.0318308	12501	JIA	TRUE	reported	textfile	0.003	7.135e-06	6941	M03127.metal.pos.txt.gz	0.00299553	20.8484
rs11595079	T	G	T	G	-0.0214	0.059631	0.0951	0.265675	0.0535728	12501	JIA	TRUE	reported	textfile	0.0045	1.888e-06	6941	M03127.metal.pos.txt.gz	0.00324764	22.6088
rs1433818	T	C	T	C	0.0206	0.0206581	0.0808	0.70492	0.0545517	12501	JIA	TRUE	reported	textfile	0.0046	6.99e-06	6941	M03127.metal.pos.txt.gz	0.002881	20.049
rs1587235	A	G	A	G	-0.0132	-0.0480044	0.3312	0.121115	0.0309685	12501	JIA	TRUE	reported	textfile	0.0029	6.47e-06	6941	M03127.metal.pos.txt.gz	0.00297602	20.7122
rs1824583	A	G	A	G	-0.0145	-0.0196383	0.7906	0.576938	0.0352023	12501	JIA	TRUE	reported	textfile	0.0031	3.381e-06	6941	M03127.metal.pos.txt.gz	0.00314213	21.8719
rs2113305	T	G	T	G	-0.0134	-0.027684	0.2651	0.401299	0.0329851	12501	JIA	TRUE	reported	textfile	0.0029	4.952e-06	6941	M03127.metal.pos.txt.gz	0.0030666	21.3446
rs2145985	T	C	T	C	-0.0152	0.0439863	0.16	0.257333	0.0388325	12501	JIA	TRUE	reported	textfile	0.0033	3.911e-06	6941	M03127.metal.pos.txt.gz	0.00304728	21.2097
rs2247330	T	C	T	C	0.0124	0.00116976	0.6524	0.969378	0.0304694	12501	JIA	TRUE	reported	textfile	0.0025	4.564e-07	6941	M03127.metal.pos.txt.gz	0.00353187	24.5945
rs275721	A	C	A	C	-0.016	-0.0240165	0.509	0.410008	0.0291505	12501	JIA	TRUE	reported	textfile	0.003	9.643e-08	5196	M03127.metal.pos.txt.gz	0.00544449	28.4335
rs2900071	T	C	T	C	-0.014	-0.0118943	0.2178	0.736467	0.0353433	12501	JIA	TRUE	reported	textfile	0.0031	7.459e-06	6941	M03127.metal.pos.txt.gz	0.00292979	20.3895
rs2939707	A	C	A	C	0.0109	-0.014664	0.5698	0.619051	0.029494	12501	JIA	TRUE	reported	textfile	0.0024	7.392e-06	6941	M03127.metal.pos.txt.gz	0.00296292	20.6208
rs4147184	A	G	A	G	0.0112	0.0273258	0.6082	0.375053	0.0308055	12501	JIA	TRUE	reported	textfile	0.0025	6.728e-06	6941	M03127.metal.pos.txt.gz	0.00288323	20.0646
rs4676313	T	C	T	C	0.0179	0.03454	0.8778	0.460478	0.0467979	12501	JIA	TRUE	reported	textfile	0.0039	3.535e-06	6941	M03127.metal.pos.txt.gz	0.00302579	21.0597
rs4776752	A	G	A	G	0.0178	0.0240618	0.1512	0.543399	0.039596	12501	JIA	TRUE	reported	textfile	0.0039	4.234e-06	6941	M03127.metal.pos.txt.gz	0.00299218	20.825
rs6459467	A	G	A	G	0.0202	0.0017558	0.3888	0.953468	0.0300896	12501	JIA	TRUE	reported	textfile	0.0025	1.931e-16	6941	M03127.metal.pos.txt.gz	0.00931826	65.2676
rs7924591	T	C	T	C	0.0108	-0.0318871	0.5985	0.275424	0.0292366	12501	JIA	TRUE	reported	textfile	0.0024	9.521e-06	6941	M03127.metal.pos.txt.gz	0.00290896	20.2442
rs10153066	T	G	T	G	0.0085	-0.0111296	0.4356	0.704537	0.029349	12501	JIA	TRUE	reported	textfile	0.0018	2.118e-06	7357	M03141.metal.pos.txt.gz	0.00302188	22.2933
rs11943623	A	G	A	G	-0.0115	-0.108711	0.1709	0.0171759	0.0456207	12501	JIA	TRUE	reported	textfile	0.0026	8.402e-06	7357	M03141.metal.pos.txt.gz	0.00265213	19.5583
rs12151827	T	C	T	C	-0.0141	-0.0274729	0.8159	0.462103	0.0373584	12501	JIA	TRUE	reported	textfile	0.0026	6.347e-08	7357	M03141.metal.pos.txt.gz	0.0039816	29.4018
rs12190141	A	G	A	G	0.0616	-0.012553	0.9723	0.896777	0.0967605	12501	JIA	TRUE	reported	textfile	0.0139	9.9e-06	1759	M03141.metal.pos.txt.gz	0.0110419	19.6172
rs12569219	A	C	A	C	-0.0118	0.0545495	0.1612	0.169252	0.0396835	12501	JIA	TRUE	reported	textfile	0.0026	5.823e-06	7357	M03141.metal.pos.txt.gz	0.00279192	20.592
rs1535039	T	C	T	C	0.0175	-0.00924062	0.912	0.836363	0.0447383	12501	JIA	TRUE	reported	textfile	0.0035	4.491e-07	7357	M03141.metal.pos.txt.gz	0.00338662	24.9932
rs164372	T	C	T	C	0.012	0.0537922	0.8036	0.137787	0.0362461	12501	JIA	TRUE	reported	textfile	0.0025	2.641e-06	7357	M03141.metal.pos.txt.gz	0.00312193	23.0337
rs16876394	T	C	T	C	0.0304	-0.011417	0.8993	0.813315	0.048346	12501	JIA	TRUE	reported	textfile	0.0034	1.488e-19	7357	M03141.metal.pos.txt.gz	0.0107497	79.9229
rs17595065	A	G	A	G	0.0347	-0.0234306	0.9724	0.83496	0.112462	12501	JIA	TRUE	reported	textfile	0.0078	9.73e-06	7357	M03141.metal.pos.txt.gz	0.00268289	19.7857
rs17750747	T	C	T	C	0.0164	-0.0158187	0.9165	0.729841	0.045807	12501	JIA	TRUE	reported	textfile	0.0035	2.885e-06	7357	M03141.metal.pos.txt.gz	0.00297548	21.9499
rs2396726	T	C	T	C	-0.0179	-0.0498748	0.5395	0.0840616	0.0288695	12501	JIA	TRUE	reported	textfile	0.0039	4.519e-06	1759	M03141.metal.pos.txt.gz	0.0118343	21.0418
rs2851391	T	C	T	C	-0.0121	0.00268413	0.4582	0.926804	0.0292181	12501	JIA	TRUE	reported	textfile	0.0018	1.146e-11	7357	M03141.metal.pos.txt.gz	0.00610472	45.176
rs3797248	A	G	A	G	0.012	0.0491841	0.1651	0.206619	0.0389448	12501	JIA	TRUE	reported	textfile	0.0026	4.624e-06	7357	M03141.metal.pos.txt.gz	0.00288708	21.296
rs4327704	A	C	A	C	-0.0219	-0.102078	0.9547	0.149418	0.070809	12501	JIA	TRUE	reported	textfile	0.005	9.94e-06	7357	M03141.metal.pos.txt.gz	0.00260086	19.1792
rs4646359	T	C	T	C	-0.0083	-0.00481359	0.5297	0.868115	0.0289882	12501	JIA	TRUE	reported	textfile	0.0018	3.202e-06	7357	M03141.metal.pos.txt.gz	0.00288176	21.2566
rs495360	A	C	A	C	-0.019	0.0304414	0.497	0.333548	0.0314804	12501	JIA	TRUE	reported	textfile	0.003	2.399e-10	5598	M03141.metal.pos.txt.gz	0.00711428	40.0968
rs567754	T	C	T	C	0.0162	0.0121357	0.3247	0.696587	0.0311219	12501	JIA	TRUE	reported	textfile	0.0025	4.962e-11	7357	M03141.metal.pos.txt.gz	0.00567515	41.979
rs7126003	T	C	T	C	0.0185	0.0130736	0.6259	0.671878	0.0308654	12501	JIA	TRUE	reported	textfile	0.0039	2.575e-06	1759	M03141.metal.pos.txt.gz	0.0126307	22.4761
rs715	T	C	T	C	0.0221	0.0157791	0.713	0.624416	0.0322288	12501	JIA	TRUE	reported	textfile	0.0025	2.077e-19	7357	M03141.metal.pos.txt.gz	0.0105103	78.1244
rs7668550	T	G	T	G	-0.0368	0.165874	0.0157	0.167963	0.120305	12501	JIA	TRUE	reported	textfile	0.0081	5.536e-06	7357	M03141.metal.pos.txt.gz	0.00279774	20.6351
rs7781104	T	C	T	C	0.0208	-0.0392004	0.2683	0.22476	0.0322908	12501	JIA	TRUE	reported	textfile	0.0047	7.755e-06	1759	M03141.metal.pos.txt.gz	0.0110117	19.5631
rs7896866	A	C	A	C	0.0108	0.0220375	0.2982	0.495099	0.0323026	12501	JIA	TRUE	reported	textfile	0.0024	8.34e-06	7357	M03141.metal.pos.txt.gz	0.00274493	20.2445
rs9462856	T	C	T	C	-0.0093	0.00848612	0.4711	0.771295	0.0291933	12501	JIA	TRUE	reported	textfile	0.0018	1.995e-07	7357	M03141.metal.pos.txt.gz	0.00361532	26.6872
rs9886534	T	C	T	C	-0.0079	0.0236108	0.5101	0.416448	0.029056	12501	JIA	TRUE	reported	textfile	0.0018	8.744e-06	7357	M03141.metal.pos.txt.gz	0.0026114	19.2571
rs10874852	A	C	A	C	0.0397	0.141321	0.0333	0.108374	0.0880204	12501	JIA	TRUE	reported	textfile	0.0081	1.082e-06	6515	M03147.metal.pos.txt.gz	0.00367365	24.0147
rs11250123	A	G	A	G	-0.0494	-0.0212573	0.043	0.751769	0.0672047	12501	JIA	TRUE	reported	textfile	0.0097	3.833e-07	1748	M03147.metal.pos.txt.gz	0.0146208	25.9068
rs2837424	T	C	T	C	-0.0152	-0.0314287	0.1928	0.416176	0.0386545	12501	JIA	TRUE	reported	textfile	0.0034	7.358e-06	6515	M03147.metal.pos.txt.gz	0.00305833	19.98
rs4673167	A	G	A	G	-0.021	0.0610698	0.889	0.250619	0.0531579	12501	JIA	TRUE	reported	textfile	0.0044	1.702e-06	6515	M03147.metal.pos.txt.gz	0.0034842	22.7719
rs4694292	T	C	T	C	0.0201	0.0178122	0.1089	0.705098	0.0470675	12501	JIA	TRUE	reported	textfile	0.0045	6.439e-06	6515	M03147.metal.pos.txt.gz	0.00305299	19.945
rs10514491	T	C	T	C	0.0094	-0.0269385	0.6781	0.397368	0.0318296	12501	JIA	TRUE	reported	textfile	0.0017	4.457e-08		M10642.metal.pos.txt.gz
rs11196097	A	G	A	G	0.0111	-0.141288	0.1128	0.00610698	0.0515278	12501	JIA	TRUE	reported	textfile	0.0025	9.828e-06		M10642.metal.pos.txt.gz
rs11664190	T	C	T	C	-0.0082	-0.00674141	0.592	0.829879	0.0313753	12501	JIA	TRUE	reported	textfile	0.0016	6.471e-07		M10642.metal.pos.txt.gz
rs12001701	A	G	A	G	-0.0315	0.125319	0.052	0.163841	0.0900109	12501	JIA	TRUE	reported	textfile	0.0066	1.888e-06		M10642.metal.pos.txt.gz
rs12026398	T	C	T	C	-0.014	-0.0272093	0.8893	0.536287	0.0439967	12501	JIA	TRUE	reported	textfile	0.0029	9.427e-07		M10642.metal.pos.txt.gz
rs12136055	T	C	T	C	-0.0731	-0.0502444	0.0129	0.700466	0.13061	12501	JIA	TRUE	reported	textfile	0.0153	1.754e-06		M10642.metal.pos.txt.gz
rs12586821	T	C	T	C	0.0129	0.0246494	0.1222	0.608147	0.0480746	12501	JIA	TRUE	reported	textfile	0.0025	1.615e-07		M10642.metal.pos.txt.gz
rs13380271	T	C	T	C	-0.0077	0.0586467	0.4149	0.0476078	0.0296068	12501	JIA	TRUE	reported	textfile	0.0016	2.904e-06		M10642.metal.pos.txt.gz
rs1391933	T	G	T	G	-0.0075	0.057745	0.4399	0.0564491	0.0302716	12501	JIA	TRUE	reported	textfile	0.0016	5.785e-06		M10642.metal.pos.txt.gz
rs1530919	A	G	A	G	0.0076	-0.0179576	0.3006	0.571579	0.0317424	12501	JIA	TRUE	reported	textfile	0.0017	5.918e-06		M10642.metal.pos.txt.gz
rs1549556	T	C	T	C	-0.0075	0.0214159	0.3719	0.4714	0.0297358	12501	JIA	TRUE	reported	textfile	0.0017	7.952e-06		M10642.metal.pos.txt.gz
rs17169194	A	C	A	C	-0.0117	-0.0653121	0.8806	0.163708	0.0468957	12501	JIA	TRUE	reported	textfile	0.0026	6.647e-06		M10642.metal.pos.txt.gz
rs17695897	T	C	T	C	0.011	0.0484335	0.153	0.238955	0.0411289	12501	JIA	TRUE	reported	textfile	0.0025	8.025e-06		M10642.metal.pos.txt.gz
rs2720692	A	G	A	G	-0.0272	0.0138104	0.0648	0.796454	0.0535412	12501	JIA	TRUE	reported	textfile	0.006	5.631e-06		M10642.metal.pos.txt.gz
rs2725779	T	C	T	C	0.0077	0.0328612	0.4523	0.257017	0.0289916	12501	JIA	TRUE	reported	textfile	0.0017	3.274e-06		M10642.metal.pos.txt.gz
rs2938330	T	C	T	C	-0.0117	0.0516322	0.8105	0.249187	0.0448072	12501	JIA	TRUE	reported	textfile	0.0025	2.146e-06		M10642.metal.pos.txt.gz
rs3781273	A	G	A	G	0.0074	0.0273436	0.5139	0.344151	0.0289046	12501	JIA	TRUE	reported	textfile	0.0017	8.523e-06		M10642.metal.pos.txt.gz
rs4483514	T	G	T	G	0.009	0.0127953	0.357	0.673048	0.0303228	12501	JIA	TRUE	reported	textfile	0.002	6.795e-06		M10642.metal.pos.txt.gz
rs4818244	T	C	T	C	0.0136	0.0559981	0.0939	0.21323	0.044988	12501	JIA	TRUE	reported	textfile	0.003	6.608e-06		M10642.metal.pos.txt.gz
rs569114	A	G	A	G	-0.0079	-0.0622663	0.6199	0.0457254	0.0311655	12501	JIA	TRUE	reported	textfile	0.0017	1.991e-06		M10642.metal.pos.txt.gz
rs6540619	T	C	T	C	0.0076	0.0430846	0.434	0.140813	0.0292541	12501	JIA	TRUE	reported	textfile	0.0016	3.706e-06		M10642.metal.pos.txt.gz
rs6557106	T	C	T	C	0.0076	0.0087328	0.6715	0.777713	0.0309342	12501	JIA	TRUE	reported	textfile	0.0017	5.417e-06		M10642.metal.pos.txt.gz
rs6828152	T	G	T	G	0.009	0.00198604	0.359	0.946982	0.0298666	12501	JIA	TRUE	reported	textfile	0.002	6.795e-06		M10642.metal.pos.txt.gz
rs7735310	T	G	T	G	-0.0078	-0.0282705	0.7188	0.379701	0.0321824	12501	JIA	TRUE	reported	textfile	0.0017	3.381e-06		M10642.metal.pos.txt.gz
rs7859597	A	G	A	G	-0.009	0.0285812	0.737	0.383515	0.0327978	12501	JIA	TRUE	reported	textfile	0.002	6.795e-06		M10642.metal.pos.txt.gz
rs8043217	A	G	A	G	0.009	-0.0262082	0.524	0.369155	0.0291831	12501	JIA	TRUE	reported	textfile	0.0016	2.793e-08		M10642.metal.pos.txt.gz
rs8128639	A	C	A	C	-0.0113	0.0509653	0.1698	0.133956	0.0340067	12501	JIA	TRUE	reported	textfile	0.0025	6.513e-06		M10642.metal.pos.txt.gz
rs947099	A	G	A	G	-0.008	0.0108427	0.3625	0.719677	0.030212	12501	JIA	TRUE	reported	textfile	0.0017	1.221e-06		M10642.metal.pos.txt.gz
rs9529827	T	C	T	C	-0.0397	0.00814206	0.9843	0.941022	0.110052	12501	JIA	TRUE	reported	textfile	0.0087	5.144e-06		M10642.metal.pos.txt.gz
rs10404980	A	G	A	G	-0.0744	0.155929	0.9877	0.209501	0.124252	12501	JIA	TRUE	reported	textfile	0.0158	2.337e-06	1764	M11438.metal.pos.txt.gz	0.0124139	22.1482
rs1466522	T	C	T	C	-0.0067	0.0252327	0.7645	0.457868	0.0339896	12501	JIA	TRUE	reported	textfile	0.0013	3.149e-07	7341	M11438.metal.pos.txt.gz	0.00360528	26.5549
rs2921879	T	C	T	C	-0.0055	-0.0284222	0.5999	0.409748	0.0344788	12501	JIA	TRUE	reported	textfile	0.0012	8.665e-06	7341	M11438.metal.pos.txt.gz	0.00285343	21.0012
rs4641759	T	C	T	C	-0.0135	-0.0529022	0.7521	0.0851847	0.0307327	12501	JIA	TRUE	reported	textfile	0.003	6.66e-06	1764	M11438.metal.pos.txt.gz	0.0113493	20.227
rs6126354	T	C	T	C	-0.0134	-0.0121454	0.7906	0.691376	0.0305939	12501	JIA	TRUE	reported	textfile	0.0029	5.463e-06	1764	M11438.metal.pos.txt.gz	0.0119589	21.3266
rs10012175	T	C	T	C	0.0194	0.00557952	0.1065	0.904107	0.0463134	12501	JIA	TRUE	reported	textfile	0.0043	5.781e-06	5656	M12017.metal.pos.txt.gz	0.00358589	20.3476
rs10800623	A	G	A	G	-0.0262	0.0576412	0.2767	0.0622928	0.03092	12501	JIA	TRUE	reported	textfile	0.0058	6.168e-06	1452	M12017.metal.pos.txt.gz	0.0138586	20.3774
rs10963172	A	G	A	G	0.0352	-0.0851713	0.9724	0.307713	0.0834987	12501	JIA	TRUE	reported	textfile	0.0078	6.987e-06	5656	M12017.metal.pos.txt.gz	0.00358778	20.3583
rs11192702	A	G	A	G	-0.0275	-0.0572923	0.0456	0.399702	0.0680307	12501	JIA	TRUE	reported	textfile	0.0062	7.881e-06	5656	M12017.metal.pos.txt.gz	0.00346629	19.6666
rs11564710	A	C	A	C	0.0166	0.0516066	0.3886	0.099816	0.0313574	12501	JIA	TRUE	reported	textfile	0.0034	9.788e-07	5656	M12017.metal.pos.txt.gz	0.00419684	23.8289
rs12131781	A	G	A	G	0.0126	-0.025006	0.7091	0.436825	0.0321593	12501	JIA	TRUE	reported	textfile	0.0027	2.588e-06	5656	M12017.metal.pos.txt.gz	0.00383562	21.7701
rs12815706	A	G	A	G	0.019	0.0544113	0.2806	0.10674	0.0337325	12501	JIA	TRUE	reported	textfile	0.0039	9.104e-07	5656	M12017.metal.pos.txt.gz	0.00417878	23.726
rs339707	T	G	T	G	-0.0142	0.00659333	0.6768	0.828622	0.0304586	12501	JIA	TRUE	reported	textfile	0.0026	6.347e-08	5656	M12017.metal.pos.txt.gz	0.0052461	29.8179
rs6442530	T	C	T	C	-0.026	-0.0249434	0.3254	0.410727	0.030322	12501	JIA	TRUE	reported	textfile	0.0055	2.745e-06	1452	M12017.metal.pos.txt.gz	0.0151573	22.3163
rs6592988	T	C	T	C	0.0167	-0.0296646	0.1439	0.452659	0.0395007	12501	JIA	TRUE	reported	textfile	0.0035	2.4e-06	5656	M12017.metal.pos.txt.gz	0.00400906	22.7585
rs7253109	T	G	T	G	0.0125	0.00994844	0.3395	0.748805	0.0310686	12501	JIA	TRUE	reported	textfile	0.0026	2.343e-06	5656	M12017.metal.pos.txt.gz	0.00406998	23.1057
rs7908166	A	G	A	G	-0.0356	0.0958993	0.9724	0.199267	0.0747087	12501	JIA	TRUE	reported	textfile	0.0079	7.678e-06	5656	M12017.metal.pos.txt.gz	0.0035775	20.2998
rs9323203	A	C	A	C	-0.0118	-0.000712865	0.7331	0.982661	0.0327984	12501	JIA	TRUE	reported	textfile	0.0027	9.5e-06	5656	M12017.metal.pos.txt.gz	0.0033656	19.0934
rs10435813	A	G	A	G	0.0114	0.0301432	0.8033	0.402777	0.0360275	12501	JIA	TRUE	reported	textfile	0.0026	8.312e-06	7356	M12035.metal.pos.txt.gz	0.00260668	19.2196
rs10514491	T	C	T	C	0.0122	-0.0269385	0.6801	0.397368	0.0318296	12501	JIA	TRUE	reported	textfile	0.0024	6.729e-07	7356	M12035.metal.pos.txt.gz	0.00350052	25.8333
rs10738508	A	G	A	G	-0.008	0.0086566	0.3472	0.777265	0.0306015	12501	JIA	TRUE	reported	textfile	0.0018	6.613e-06	7356	M12035.metal.pos.txt.gz	0.00267811	19.7477
rs10848204	T	C	T	C	0.0093	-0.00614562	0.5451	0.833058	0.0291566	12501	JIA	TRUE	reported	textfile	0.0018	1.258e-07	7356	M12035.metal.pos.txt.gz	0.00361581	26.6872
rs1097296	T	C	T	C	0.0078	0.000799725	0.3933	0.978547	0.0297473	12501	JIA	TRUE	reported	textfile	0.0018	9.221e-06	7356	M12035.metal.pos.txt.gz	0.00254622	18.7727
rs11734565	T	C	T	C	0.0248	-0.11065	0.0402	0.0225948	0.0485259	12501	JIA	TRUE	reported	textfile	0.0056	9.288e-06	7356	M12035.metal.pos.txt.gz	0.00265907	19.6069
rs11895467	T	G	T	G	0.0094	0.0199963	0.3807	0.504122	0.0299339	12501	JIA	TRUE	reported	textfile	0.0018	8.425e-08	7356	M12035.metal.pos.txt.gz	0.0036937	27.2642
rs11937702	A	G	A	G	0.0157	0.0565985	0.1122	0.208268	0.0449788	12501	JIA	TRUE	reported	textfile	0.0033	2.387e-06	7356	M12035.metal.pos.txt.gz	0.00306758	22.6284
rs1229590	A	G	A	G	-0.0084	0.000665407	0.505	0.982594	0.0305009	12501	JIA	TRUE	reported	textfile	0.0018	5.231e-06	7356	M12035.metal.pos.txt.gz	0.00295181	21.7719
rs1447842	A	G	A	G	0.0082	0.0171016	0.5745	0.559405	0.0292972	12501	JIA	TRUE	reported	textfile	0.0017	2.849e-06	7356	M12035.metal.pos.txt.gz	0.00315295	23.2601
rs16886123	A	G	A	G	-0.0119	0.00141728	0.8616	0.973864	0.0432593	12501	JIA	TRUE	reported	textfile	0.0026	3.714e-06	7356	M12035.metal.pos.txt.gz	0.00283969	20.9425
rs1846975	A	G	A	G	0.0083	-0.003163	0.3554	0.916652	0.0302245	12501	JIA	TRUE	reported	textfile	0.0018	2.56e-06	7356	M12035.metal.pos.txt.gz	0.00288215	21.2566
rs1866411	A	C	A	C	-0.0085	-0.0390792	0.3468	0.203942	0.0307612	12501	JIA	TRUE	reported	textfile	0.0018	1.406e-06	7356	M12035.metal.pos.txt.gz	0.00302229	22.2933
rs1938479	T	C	T	C	-0.01	-0.0447893	0.6445	0.139807	0.0303345	12501	JIA	TRUE	reported	textfile	0.0018	1.784e-08	7356	M12035.metal.pos.txt.gz	0.00417825	30.8558
rs2049534	T	C	T	C	-0.0082	-0.0230418	0.5044	0.510891	0.0350473	12501	JIA	TRUE	reported	textfile	0.0018	3.175e-06	7356	M12035.metal.pos.txt.gz	0.00281331	20.7474
rs2147618	A	C	A	C	-0.0081	-0.010881	0.5036	0.707968	0.029048	12501	JIA	TRUE	reported	textfile	0.0018	5.308e-06	7356	M12035.metal.pos.txt.gz	0.0027453	20.2445
rs2286396	T	C	T	C	0.0117	-0.0709071	0.1505	0.0833054	0.0409437	12501	JIA	TRUE	reported	textfile	0.0026	5.595e-06	7356	M12035.metal.pos.txt.gz	0.0027453	20.2445
rs2863202	T	C	T	C	0.0114	0.0683861	0.178	0.076879	0.0386561	12501	JIA	TRUE	reported	textfile	0.0025	6.934e-06	7356	M12035.metal.pos.txt.gz	0.00281879	20.7879
rs4646880	A	G	A	G	-0.0085	0.0011891	0.5434	0.967599	0.0292734	12501	JIA	TRUE	reported	textfile	0.0018	1.498e-06	7356	M12035.metal.pos.txt.gz	0.00302229	22.2933
rs4834846	A	G	A	G	0.0079	0.0406007	0.5501	0.167435	0.0294104	12501	JIA	TRUE	reported	textfile	0.0018	6.516e-06	7356	M12035.metal.pos.txt.gz	0.00261175	19.2571
rs4848532	T	C	T	C	-0.0079	-0.00495237	0.4842	0.867808	0.0297536	12501	JIA	TRUE	reported	textfile	0.0018	9.764e-06	7356	M12035.metal.pos.txt.gz	0.00261175	19.2571
rs511545	T	C	T	C	0.0081	0.0100863	0.583	0.731688	0.0294163	12501	JIA	TRUE	reported	textfile	0.0018	4.633e-06	7356	M12035.metal.pos.txt.gz	0.0027453	20.2445
rs630782	T	C	T	C	0.0077	-0.00363206	0.4728	0.900931	0.0291785	12501	JIA	TRUE	reported	textfile	0.0017	9.38e-06	7356	M12035.metal.pos.txt.gz	0.0027812	20.51
rs7002819	T	C	T	C	0.008	0.020932	0.5269	0.481974	0.0297698	12501	JIA	TRUE	reported	textfile	0.0018	6.153e-06	7356	M12035.metal.pos.txt.gz	0.00267811	19.7477
rs7136574	T	C	T	C	0.0093	-0.0123012	0.4345	0.676994	0.0295301	12501	JIA	TRUE	reported	textfile	0.0018	1.325e-07	7356	M12035.metal.pos.txt.gz	0.00361581	26.6872
rs7214330	T	C	T	C	0.0144	0.0343453	0.1256	0.424254	0.042982	12501	JIA	TRUE	reported	textfile	0.0032	9.757e-06	7356	M12035.metal.pos.txt.gz	0.0027453	20.2445
rs7642054	T	C	T	C	-0.0171	0.0618952	0.5887	0.0364452	0.0295877	12501	JIA	TRUE	reported	textfile	0.0037	4.638e-06	1766	M12035.metal.pos.txt.gz	0.0119502	21.3352
rs7809262	A	G	A	G	-0.0088	-0.0513783	0.425	0.0838108	0.0297157	12501	JIA	TRUE	reported	textfile	0.0017	4.409e-07	7356	M12035.metal.pos.txt.gz	0.0036295	26.7886
rs8015724	T	C	T	C	-0.0078	-0.0127297	0.3913	0.666177	0.0295078	12501	JIA	TRUE	reported	textfile	0.0018	9.164e-06	7356	M12035.metal.pos.txt.gz	0.00254622	18.7727
rs8079173	A	G	A	G	0.0119	0.0761067	0.1414	0.0701583	0.0420273	12501	JIA	TRUE	reported	textfile	0.0026	3.422e-06	7356	M12035.metal.pos.txt.gz	0.00283969	20.9425
rs899227	A	G	A	G	-0.0084	0.010147	0.3958	0.736953	0.0302103	12501	JIA	TRUE	reported	textfile	0.0018	2.971e-06	7356	M12035.metal.pos.txt.gz	0.00295181	21.7719
rs9033	A	G	A	G	0.0082	-0.0429004	0.5521	0.15915	0.0304703	12501	JIA	TRUE	reported	textfile	0.0018	4.24e-06	7356	M12035.metal.pos.txt.gz	0.00281331	20.7474
rs9513489	T	C	T	C	0.0078	0.0215252	0.5888	0.470234	0.0298094	12501	JIA	TRUE	reported	textfile	0.0018	8.48e-06	7356	M12035.metal.pos.txt.gz	0.00254622	18.7727
rs10435813	A	G	A	G	0.0081	0.0301432	0.8067	0.402777	0.0360275	12501	JIA	TRUE	reported	textfile	0.0018	4.009e-06	7081	M12067.metal.pos.txt.gz	0.00285161	20.2443
rs10520198	A	G	A	G	0.0186	-0.0935305	0.0296	0.262748	0.0835154	12501	JIA	TRUE	reported	textfile	0.0041	5.637e-06	7081	M12067.metal.pos.txt.gz	0.00289803	20.5748
rs1122530	A	G	A	G	-0.0094	0.0179631	0.8519	0.657514	0.0405166	12501	JIA	TRUE	reported	textfile	0.0018	1.491e-07	7081	M12067.metal.pos.txt.gz	0.0038366	27.2639
rs12116440	T	C	T	C	-0.0679	-0.0668563	0.0144	0.625913	0.137145	12501	JIA	TRUE	reported	textfile	0.0138	9.283e-07	1747	M12067.metal.pos.txt.gz	0.0136682	24.1815
rs1216886	A	G	A	G	-0.008	0.0043928	0.858	0.913435	0.0404093	12501	JIA	TRUE	reported	textfile	0.0018	6.882e-06	7081	M12067.metal.pos.txt.gz	0.00278183	19.7475
rs12826254	T	C	T	C	0.0091	-0.0423901	0.1364	0.305531	0.041371	12501	JIA	TRUE	reported	textfile	0.0018	7.048e-07	7081	M12067.metal.pos.txt.gz	0.00359649	25.5514
rs1408276	A	C	A	C	-0.043	-0.0567111	0.955	0.418525	0.0701017	12501	JIA	TRUE	reported	textfile	0.0094	4.59e-06	1747	M12067.metal.pos.txt.gz	0.0118363	20.9018
rs16883391	A	C	A	C	-0.0084	0.0146873	0.1921	0.671701	0.0346548	12501	JIA	TRUE	reported	textfile	0.0017	1.199e-06	7081	M12067.metal.pos.txt.gz	0.00343614	24.4083
rs17031632	A	G	A	G	0.0133	0.017416	0.9284	0.748098	0.0542306	12501	JIA	TRUE	reported	textfile	0.0027	5.693e-07	7081	M12067.metal.pos.txt.gz	0.00341504	24.2579
rs17103129	T	C	T	C	-0.0154	0.171028	0.9595	0.0655975	0.0928911	12501	JIA	TRUE	reported	textfile	0.0035	8.975e-06	7081	M12067.metal.pos.txt.gz	0.00272662	19.3545
rs17145331	T	C	T	C	-0.0091	-0.0679615	0.8525	0.0967724	0.0409232	12501	JIA	TRUE	reported	textfile	0.0018	3.582e-07	7081	M12067.metal.pos.txt.gz	0.00359649	25.5514
rs17233321	A	G	A	G	-0.0175	-0.0181752	0.9519	0.831402	0.0853674	12501	JIA	TRUE	reported	textfile	0.0034	3.736e-07	7081	M12067.metal.pos.txt.gz	0.00372736	26.4847
rs1864609	A	C	A	C	-0.0091	0.0519112	0.8606	0.229601	0.0432094	12501	JIA	TRUE	reported	textfile	0.0018	3.265e-07	7081	M12067.metal.pos.txt.gz	0.00359649	25.5514
rs196885	T	C	T	C	-0.0086	0.0794046	0.8501	0.0481189	0.040178	12501	JIA	TRUE	reported	textfile	0.0018	1.22e-06	7081	M12067.metal.pos.txt.gz	0.00321336	22.8207
rs2471075	A	G	A	G	-0.0176	-0.0479894	0.9318	0.363597	0.0528208	12501	JIA	TRUE	reported	textfile	0.0036	8.386e-07	7081	M12067.metal.pos.txt.gz	0.00336405	23.8945
rs6140831	A	C	A	C	0.0089	-0.0154915	0.5484	0.599189	0.0294754	12501	JIA	TRUE	reported	textfile	0.0016	5.398e-08	7081	M12067.metal.pos.txt.gz	0.00435063	30.9327
rs686321	T	C	T	C	0.0082	0.0392659	0.8232	0.319753	0.0394645	12501	JIA	TRUE	reported	textfile	0.0017	2.138e-06	7081	M12067.metal.pos.txt.gz	0.00327499	23.2599
rs6967282	A	G	A	G	0.0088	0.0580589	0.797	0.105787	0.0358959	12501	JIA	TRUE	reported	textfile	0.0017	3.962e-07	7081	M12067.metal.pos.txt.gz	0.00376992	26.7883
rs7069652	A	C	A	C	-0.0088	-0.0447047	0.1869	0.221422	0.0365606	12501	JIA	TRUE	reported	textfile	0.0017	4.028e-07	7081	M12067.metal.pos.txt.gz	0.00376992	26.7883
rs7134822	A	G	A	G	-0.0164	-0.0149841	0.9597	0.842158	0.0752474	12501	JIA	TRUE	reported	textfile	0.0035	3.872e-06	7081	M12067.metal.pos.txt.gz	0.0030911	21.9497
rs7666900	T	C	T	C	0.0089	0.0318664	0.1418	0.459421	0.0430742	12501	JIA	TRUE	reported	textfile	0.0018	6.927e-07	7081	M12067.metal.pos.txt.gz	0.00344067	24.4406
rs10494270	A	G	A	G	0.0119	0.0170841	0.7114	0.596345	0.0322545	12501	JIA	TRUE	reported	textfile	0.0027	8.63e-06	6864	M12129.metal.pos.txt.gz	0.00282203	19.4196
rs11605057	T	C	T	C	-0.0202	-0.0529378	0.8787	0.225249	0.0436533	12501	JIA	TRUE	reported	textfile	0.0043	2.238e-06	6864	M12129.metal.pos.txt.gz	0.00320475	22.0617
rs1185260	A	G	A	G	-0.0191	-0.000257255	0.1225	0.995319	0.043857	12501	JIA	TRUE	reported	textfile	0.0036	1.143e-07	6864	M12129.metal.pos.txt.gz	0.0040842	28.1407
rs11858062	T	C	T	C	0.0213	-0.0196189	0.9142	0.686628	0.0486291	12501	JIA	TRUE	reported	textfile	0.0044	1.654e-06	6864	M12129.metal.pos.txt.gz	0.00340249	23.4276
rs11869714	A	G	A	G	-0.0126	0.0264476	0.7762	0.459512	0.0357567	12501	JIA	TRUE	reported	textfile	0.0027	4.245e-06	6864	M12129.metal.pos.txt.gz	0.00316272	21.7714
rs12950972	T	C	T	C	-0.0133	-0.023421	0.6497	0.470478	0.0324522	12501	JIA	TRUE	reported	textfile	0.0027	9.841e-07	6864	M12129.metal.pos.txt.gz	0.00352262	24.2577
rs1337278	A	G	A	G	0.0124	0.043755	0.6107	0.140459	0.0296828	12501	JIA	TRUE	reported	textfile	0.0027	3.677e-06	6864	M12129.metal.pos.txt.gz	0.00306342	21.0858
rs1448817	A	G	A	G	0.0124	-0.00795056	0.7393	0.811573	0.0333501	12501	JIA	TRUE	reported	textfile	0.0027	4.563e-06	6864	M12129.metal.pos.txt.gz	0.00306342	21.0858
rs17386586	A	C	A	C	-0.0134	0.00827713	0.2495	0.804101	0.0333691	12501	JIA	TRUE	reported	textfile	0.0027	9.741e-07	6864	M12129.metal.pos.txt.gz	0.0035756	24.6238
rs2130791	A	G	A	G	0.0121	-0.0174719	0.7132	0.587921	0.0322448	12501	JIA	TRUE	reported	textfile	0.0027	7.964e-06	6864	M12129.metal.pos.txt.gz	0.00291741	20.0778
rs3778889	T	C	T	C	0.0246	-0.0519153	0.0616	0.387978	0.0601365	12501	JIA	TRUE	reported	textfile	0.0053	3.416e-06	6864	M12129.metal.pos.txt.gz	0.00312882	21.5373
rs6477873	T	C	T	C	0.0131	0.0237096	0.6394	0.437214	0.0305182	12501	JIA	TRUE	reported	textfile	0.0027	9.506e-07	6864	M12129.metal.pos.txt.gz	0.00341783	23.5336
rs6952850	A	G	A	G	-0.012	-0.0255645	0.6998	0.413876	0.0312871	12501	JIA	TRUE	reported	textfile	0.0027	6.875e-06	6864	M12129.metal.pos.txt.gz	0.00286952	19.7473
rs7178596	A	G	A	G	-0.012	-0.0188769	0.3535	0.549704	0.0315558	12501	JIA	TRUE	reported	textfile	0.0027	7.922e-06	6864	M12129.metal.pos.txt.gz	0.00286952	19.7473
rs7446718	A	G	A	G	-0.0417	0.0591826	0.8591	0.130549	0.0391434	12501	JIA	TRUE	reported	textfile	0.0082	3.832e-07	1586	M12129.metal.pos.txt.gz	0.0160442	25.8283
rs7544738	A	G	A	G	0.0132	-0.0411502	0.4114	0.164744	0.0296196	12501	JIA	TRUE	reported	textfile	0.0027	7.152e-07	6864	M12129.metal.pos.txt.gz	0.00347003	23.8943
rs7660017	A	G	A	G	-0.0131	0.03142	0.3331	0.371912	0.0351893	12501	JIA	TRUE	reported	textfile	0.0028	2.339e-06	6864	M12129.metal.pos.txt.gz	0.00317882	21.8827
rs789195	A	G	A	G	-0.0128	0.0129232	0.7657	0.706222	0.0342851	12501	JIA	TRUE	reported	textfile	0.0027	2.526e-06	6864	M12129.metal.pos.txt.gz	0.00326359	22.4681
rs943251	T	G	T	G	0.0118	-0.0179431	0.3712	0.546816	0.0297794	12501	JIA	TRUE	reported	textfile	0.0027	9.899e-06	6864	M12129.metal.pos.txt.gz	0.00277493	19.0946
rs9460599	T	C	T	C	0.0302	0.0276417	0.2443	0.416807	0.0340427	12501	JIA	TRUE	reported	textfile	0.0066	4.862e-06	1586	M12129.metal.pos.txt.gz	0.0130295	20.9112
rs9841498	T	C	T	C	0.0145	-0.00633369	0.2663	0.847991	0.0330442	12501	JIA	TRUE	reported	textfile	0.0027	7.117e-08	6864	M12129.metal.pos.txt.gz	0.00418418	28.8325
rs10975331	T	C	T	C	0.1208	-0.00520045	0.0361	0.949354	0.0818732	12501	JIA	TRUE	reported	textfile	0.0273	9.601e-06	1543	M12261.metal.pos.txt.gz	0.0125304	19.5544
rs1153699	T	G	T	G	0.0602	0.00127769	0.2385	0.971088	0.0352537	12501	JIA	TRUE	reported	textfile	0.013	3.891e-06	1543	M12261.metal.pos.txt.gz	0.0137071	21.4162
rs11949031	A	G	A	G	0.0662	0.0148599	0.1629	0.751175	0.0468656	12501	JIA	TRUE	reported	textfile	0.0138	1.522e-06	1543	M12261.metal.pos.txt.gz	0.0146948	22.9824
rs17403795	A	G	A	G	0.073	-0.00989604	0.1166	0.82439	0.0445973	12501	JIA	TRUE	reported	textfile	0.0161	5.607e-06	1543	M12261.metal.pos.txt.gz	0.0131486	20.532
rs1898906	A	G	A	G	0.1378	-0.0783291	0.0296	0.402944	0.0936532	12501	JIA	TRUE	reported	textfile	0.0299	4.087e-06	1543	M12261.metal.pos.txt.gz	0.0135785	21.2125
rs4632709	T	C	T	C	-0.1504	0.0364921	0.95	0.56705	0.0637527	12501	JIA	TRUE	reported	textfile	0.0297	3.995e-07	963	M12261.metal.pos.txt.gz	0.0259384	25.5906
rs4896370	A	G	A	G	0.0555	-0.00845267	0.3542	0.788233	0.0314687	12501	JIA	TRUE	reported	textfile	0.0121	4.191e-06	1543	M12261.metal.pos.txt.gz	0.0134514	21.0113
rs7184864	A	G	A	G	-0.0583	-0.0230324	0.8047	0.535068	0.037132	12501	JIA	TRUE	reported	textfile	0.0131	9.144e-06	1543	M12261.metal.pos.txt.gz	0.0126733	19.7802
rs7961079	A	G	A	G	0.0527	0.0263478	0.6241	0.407044	0.0317784	12501	JIA	TRUE	reported	textfile	0.0109	1.456e-06	1543	M12261.metal.pos.txt.gz	0.0149236	23.3456
rs8137495	A	G	A	G	0.0602	0.0465317	0.7393	0.155353	0.0327485	12501	JIA	TRUE	reported	textfile	0.0135	7.8e-06	1543	M12261.metal.pos.txt.gz	0.0127233	19.8592
rs10132580	T	G	T	G	0.0094	0.0235026	0.1734	0.542573	0.0385968	12501	JIA	TRUE	reported	textfile	0.0017	5.674e-08	7314	M12593.metal.pos.txt.gz	0.00416285	30.566
rs10279326	T	C	T	C	-0.0148	-0.0737907	0.9522	0.248479	0.0639405	12501	JIA	TRUE	reported	textfile	0.0033	6.517e-06	7314	M12593.metal.pos.txt.gz	0.00274251	20.1084
rs10483826	A	G	A	G	-0.0078	0.00953828	0.7932	0.789795	0.0357803	12501	JIA	TRUE	reported	textfile	0.0017	4.598e-06	7314	M12593.metal.pos.txt.gz	0.00287004	21.0461
rs10937658	A	G	A	G	0.0077	0.00913831	0.2676	0.785158	0.0335223	12501	JIA	TRUE	reported	textfile	0.0017	3.502e-06	7314	M12593.metal.pos.txt.gz	0.00279713	20.51
rs11715915	T	C	T	C	-0.0076	-0.0141541	0.2789	0.652421	0.0314255	12501	JIA	TRUE	reported	textfile	0.0016	3.766e-06	7314	M12593.metal.pos.txt.gz	0.00307535	22.5563
rs11874996	T	C	T	C	-0.0523	0.0290019	0.0175	0.793172	0.110609	12501	JIA	TRUE	reported	textfile	0.0115	5.616e-06	1750	M12593.metal.pos.txt.gz	0.0116806	20.6591
rs12042948	A	G	A	G	-0.0084	0.0264971	0.8045	0.467223	0.0364472	12501	JIA	TRUE	reported	textfile	0.0017	1.402e-06	7314	M12593.metal.pos.txt.gz	0.00332704	24.4085
rs12444778	T	C	T	C	-0.0156	0.0167176	0.0607	0.792783	0.063638	12501	JIA	TRUE	reported	textfile	0.0032	1.612e-06	7314	M12593.metal.pos.txt.gz	0.00323881	23.7591
rs12896482	T	C	T	C	-0.0109	-0.0273365	0.8919	0.540954	0.0447129	12501	JIA	TRUE	reported	textfile	0.0024	4.174e-06	7314	M12593.metal.pos.txt.gz	0.00281224	20.6211
rs1379459	T	C	T	C	0.0079	-0.0757757	0.8083	0.0347217	0.0358856	12501	JIA	TRUE	reported	textfile	0.0017	3.14e-06	7314	M12593.metal.pos.txt.gz	0.00294389	21.5893
rs1556988	A	G	A	G	-0.0077	8.19153e-05	0.7923	0.998219	0.0367222	12501	JIA	TRUE	reported	textfile	0.0017	5.861e-06	7314	M12593.metal.pos.txt.gz	0.00279713	20.51
rs1615157	T	C	T	C	0.0076	-0.0172267	0.5764	0.56126	0.0296517	12501	JIA	TRUE	reported	textfile	0.0016	2.224e-06	7314	M12593.metal.pos.txt.gz	0.00307535	22.5563
rs17562832	T	C	T	C	0.0118	-0.0148142	0.0769	0.783794	0.0539919	12501	JIA	TRUE	reported	textfile	0.0026	4.171e-06	7314	M12593.metal.pos.txt.gz	0.00280828	20.592
rs2422370	A	G	A	G	-0.0084	-0.0489828	0.8094	0.284893	0.0458041	12501	JIA	TRUE	reported	textfile	0.0018	5.964e-06	7314	M12593.metal.pos.txt.gz	0.00296871	21.7718
rs2705962	A	G	A	G	0.0078	0.0092046	0.8068	0.809881	0.0382597	12501	JIA	TRUE	reported	textfile	0.0017	4.625e-06	7314	M12593.metal.pos.txt.gz	0.00287004	21.0461
rs6129758	T	G	T	G	0.0078	-0.0185624	0.843	0.641409	0.0398564	12501	JIA	TRUE	reported	textfile	0.0017	7.879e-06	7314	M12593.metal.pos.txt.gz	0.00287004	21.0461
rs6543699	A	G	A	G	0.0116	-0.0239262	0.5118	0.406493	0.0288242	12501	JIA	TRUE	reported	textfile	0.0026	8.923e-06	1750	M12593.metal.pos.txt.gz	0.0112465	19.8826
rs6924754	A	G	A	G	0.0154	0.0743437	0.0606	0.1798	0.0554242	12501	JIA	TRUE	reported	textfile	0.0034	6.425e-06	7314	M12593.metal.pos.txt.gz	0.00279713	20.51
rs699191	T	C	T	C	0.0076	0.0543363	0.1916	0.182395	0.0407496	12501	JIA	TRUE	reported	textfile	0.0017	9.912e-06	7314	M12593.metal.pos.txt.gz	0.00272514	19.9807
rs7068714	A	C	A	C	0.008	-0.0293584	0.1774	0.441924	0.0381799	12501	JIA	TRUE	reported	textfile	0.0017	2.966e-06	7314	M12593.metal.pos.txt.gz	0.00301866	22.1393
rs7914384	T	C	T	C	-0.0082	0.0150405	0.1806	0.689197	0.037606	12501	JIA	TRUE	reported	textfile	0.0017	1.85e-06	7314	M12593.metal.pos.txt.gz	0.003171	23.2601
rs8046494	A	G	A	G	0.0138	0.0576286	0.9288	0.283276	0.0537085	12501	JIA	TRUE	reported	textfile	0.003	4.079e-06	7314	M12593.metal.pos.txt.gz	0.00288474	21.1542
rs905508	T	C	T	C	0.0079	-0.103577	0.1655	0.0113231	0.0408981	12501	JIA	TRUE	reported	textfile	0.0017	5.935e-06	7314	M12593.metal.pos.txt.gz	0.00294389	21.5893
rs9396681	T	C	T	C	-0.012	-0.000703593	0.9072	0.989864	0.0554017	12501	JIA	TRUE	reported	textfile	0.0024	6.253e-07	7314	M12593.metal.pos.txt.gz	0.00340646	24.9932
rs9861011	A	G	A	G	-0.0074	0.0363758	0.6558	0.399762	0.0431996	12501	JIA	TRUE	reported	textfile	0.0016	3.798e-06	7314	M12593.metal.pos.txt.gz	0.00291609	21.3848
rs10426856	A	G	A	G	-0.0157	0.000957594	0.8949	0.983804	0.0471765	12501	JIA	TRUE	reported	textfile	0.0035	8.063e-06	7258	M12626.metal.pos.txt.gz	0.00276467	20.1161
rs16940342	A	G	A	G	0.0158	0.000931115	0.88	0.981802	0.0408217	12501	JIA	TRUE	reported	textfile	0.0035	5.363e-06	7258	M12626.metal.pos.txt.gz	0.00279991	20.3732
rs17150563	T	C	T	C	0.0117	-0.0528019	0.7256	0.104267	0.0325033	12501	JIA	TRUE	reported	textfile	0.0026	4.614e-06	7258	M12626.metal.pos.txt.gz	0.00278226	20.2444
rs4978089	A	G	A	G	0.0117	0.0239524	0.2125	0.491885	0.0348491	12501	JIA	TRUE	reported	textfile	0.0026	8.776e-06	7258	M12626.metal.pos.txt.gz	0.00278226	20.2444
rs6904862	T	C	T	C	0.0115	-0.00376834	0.7427	0.916088	0.0357666	12501	JIA	TRUE	reported	textfile	0.0026	9.425e-06	7258	M12626.metal.pos.txt.gz	0.00268821	19.5582
rs729761	T	G	T	G	-0.0139	0.046882	0.2479	0.166711	0.0339023	12501	JIA	TRUE	reported	textfile	0.0031	8.515e-06	7258	M12626.metal.pos.txt.gz	0.00276241	20.0996
rs7844733	T	C	T	C	-0.0126	0.0432617	0.1881	0.249332	0.0375545	12501	JIA	TRUE	reported	textfile	0.0027	2.675e-06	7258	M12626.metal.pos.txt.gz	0.00299154	21.7718
rs8105499	A	C	A	C	0.0123	0.0103731	0.2909	0.772124	0.0358184	12501	JIA	TRUE	reported	textfile	0.0026	1.567e-06	7258	M12626.metal.pos.txt.gz	0.00307404	22.374
rs10416177	T	G	T	G	0.0119	0.0214119	0.592	0.465718	0.029353	12501	JIA	TRUE	reported	textfile	0.0026	6.932e-06	7034	M12768.metal.pos.txt.gz	0.0029693	20.9423
rs10512645	A	G	A	G	-0.0121	0.0941229	0.6525	0.00179313	0.0301433	12501	JIA	TRUE	reported	textfile	0.0027	5.524e-06	7034	M12768.metal.pos.txt.gz	0.0028471	20.078
rs10787426	T	C	T	C	-0.0123	0.0273442	0.4783	0.35898	0.0298091	12501	JIA	TRUE	reported	textfile	0.0026	2.98e-06	7034	M12768.metal.pos.txt.gz	0.00317162	22.3738
rs10945327	A	G	A	G	0.0124	-0.0230045	0.6184	0.441991	0.0299214	12501	JIA	TRUE	reported	textfile	0.0026	2.317e-06	7034	M12768.metal.pos.txt.gz	0.00322324	22.7391
rs11200954	T	G	T	G	-0.0278	0.0211038	0.9527	0.752372	0.0668865	12501	JIA	TRUE	reported	textfile	0.0062	8.119e-06	7034	M12768.metal.pos.txt.gz	0.00285013	20.0994
rs11734331	A	G	A	G	-0.0119	0.000829065	0.3779	0.977535	0.0294412	12501	JIA	TRUE	reported	textfile	0.0027	7.813e-06	7034	M12768.metal.pos.txt.gz	0.00275402	19.4197
rs12230393	A	C	A	C	-0.02	0.0581822	0.9032	0.235397	0.0490338	12501	JIA	TRUE	reported	textfile	0.0045	7.417e-06	7034	M12768.metal.pos.txt.gz	0.00280037	19.7475
rs12671954	A	G	A	G	-0.0118	-0.036543	0.5605	0.218541	0.0296997	12501	JIA	TRUE	reported	textfile	0.0026	7.274e-06	7034	M12768.metal.pos.txt.gz	0.00291975	20.5918
rs1671347	A	G	A	G	0.0311	-0.0561363	0.0462	0.403755	0.0672346	12501	JIA	TRUE	reported	textfile	0.0069	7.264e-06	7034	M12768.metal.pos.txt.gz	0.00287984	20.3095
rs16985223	T	C	T	C	0.1077	0.0531033	0.9655	0.520951	0.0827319	12501	JIA	TRUE	reported	textfile	0.0225	1.689e-06	1682	M12768.metal.pos.txt.gz	0.0134389	22.8849
rs1748947	T	G	T	G	-0.0264	-0.0109953	0.9114	0.807035	0.0450167	12501	JIA	TRUE	reported	textfile	0.0055	1.373e-06	7034	M12768.metal.pos.txt.gz	0.00326482	23.0334
rs2487411	T	C	T	C	-0.0122	0.0421352	0.3154	0.175174	0.0310785	12501	JIA	TRUE	reported	textfile	0.0027	4.681e-06	7034	M12768.metal.pos.txt.gz	0.00289422	20.4112
rs300250	A	G	A	G	0.0118	0.0312683	0.639	0.357654	0.033993	12501	JIA	TRUE	reported	textfile	0.0026	5.818e-06	7034	M12768.metal.pos.txt.gz	0.00291975	20.5918
rs3114834	T	C	T	C	0.0213	-0.033291	0.1017	0.483169	0.0474761	12501	JIA	TRUE	reported	textfile	0.0048	9.856e-06	7034	M12768.metal.pos.txt.gz	0.00279165	19.6858
rs4239564	A	G	A	G	-0.0155	0.00562458	0.1652	0.885874	0.0391888	12501	JIA	TRUE	reported	textfile	0.0035	7.621e-06	7034	M12768.metal.pos.txt.gz	0.00278045	19.6067
rs6464030	T	C	T	C	-0.0123	-0.0151061	0.591	0.607763	0.0294311	12501	JIA	TRUE	reported	textfile	0.0026	2.993e-06	7034	M12768.metal.pos.txt.gz	0.00317162	22.3738
rs7127507	T	C	T	C	0.0122	0.00484389	0.6814	0.876005	0.0310442	12501	JIA	TRUE	reported	textfile	0.0027	4.946e-06	7034	M12768.metal.pos.txt.gz	0.00289422	20.4112
rs7766963	T	C	T	C	0.0116	0.0169495	0.5211	0.561632	0.0292023	12501	JIA	TRUE	reported	textfile	0.0026	8.556e-06	7034	M12768.metal.pos.txt.gz	0.00282189	19.8997
rs10088340	A	G	A	G	0.0238	0.0138433	0.0749	0.790202	0.0520328	12501	JIA	TRUE	reported	textfile	0.0053	6.747e-06	7356	M12774.metal.pos.txt.gz	0.00273383	20.1597
rs10186957	T	C	T	C	-0.0124	0.0197351	0.837	0.621929	0.0400209	12501	JIA	TRUE	reported	textfile	0.0026	2.419e-06	7356	M12774.metal.pos.txt.gz	0.00308258	22.7394
rs10738342	T	C	T	C	0.0082	-0.0205054	0.5346	0.482741	0.0292141	12501	JIA	TRUE	reported	textfile	0.0018	3.697e-06	7356	M12774.metal.pos.txt.gz	0.00281331	20.7474
rs10822248	T	C	T	C	-0.0136	-0.0295665	0.8488	0.463556	0.0403362	12501	JIA	TRUE	reported	textfile	0.0026	2.844e-07	7356	M12774.metal.pos.txt.gz	0.00370576	27.3535
rs10899249	T	C	T	C	-0.0081	-0.00339702	0.5316	0.915183	0.0319001	12501	JIA	TRUE	reported	textfile	0.0018	7.022e-06	7356	M12774.metal.pos.txt.gz	0.0027453	20.2445
rs11947970	T	C	T	C	-0.0119	-0.0504913	0.1515	0.201581	0.0395372	12501	JIA	TRUE	reported	textfile	0.0026	5.033e-06	7356	M12774.metal.pos.txt.gz	0.00283969	20.9425
rs12416136	A	C	A	C	-0.0082	0.057285	0.4756	0.0502222	0.029256	12501	JIA	TRUE	reported	textfile	0.0018	3.435e-06	7356	M12774.metal.pos.txt.gz	0.00281331	20.7474
rs1260326	T	C	T	C	0.0133	0.0559614	0.4088	0.0579364	0.0295127	12501	JIA	TRUE	reported	textfile	0.0024	1.827e-08	7356	M12774.metal.pos.txt.gz	0.00415748	30.7017
rs1289240	T	C	T	C	-0.0084	-0.0320109	0.5712	0.276028	0.0293871	12501	JIA	TRUE	reported	textfile	0.0018	2.409e-06	7356	M12774.metal.pos.txt.gz	0.00295181	21.7719
rs1929672	T	C	T	C	0.0087	-0.0155089	0.5201	0.595973	0.0292512	12501	JIA	TRUE	reported	textfile	0.0018	1.153e-06	7356	M12774.metal.pos.txt.gz	0.00316574	23.3548
rs1930038	T	C	T	C	0.008	0.03898	0.5477	0.181936	0.0292025	12501	JIA	TRUE	reported	textfile	0.0018	7.294e-06	7356	M12774.metal.pos.txt.gz	0.00267811	19.7477
rs2187375	A	G	A	G	-0.0221	-0.0406601	0.1651	0.291808	0.038571	12501	JIA	TRUE	reported	textfile	0.0026	2.649e-17	7356	M12774.metal.pos.txt.gz	0.00972638	72.2304
rs2285943	T	G	T	G	0.0088	-0.0143768	0.4941	0.621583	0.0291263	12501	JIA	TRUE	reported	textfile	0.0018	7.599e-07	7356	M12774.metal.pos.txt.gz	0.00323869	23.8947
rs2451284	T	C	T	C	-0.0084	-0.0547927	0.4026	0.0754044	0.030817	12501	JIA	TRUE	reported	textfile	0.0018	2.749e-06	7356	M12774.metal.pos.txt.gz	0.00295181	21.7719
rs2862982	A	G	A	G	-0.0149	-0.0379172	0.8794	0.392909	0.0443811	12501	JIA	TRUE	reported	textfile	0.0033	5.005e-06	7356	M12774.metal.pos.txt.gz	0.00276376	20.3811
rs2980872	A	G	A	G	-0.009	-0.0424671	0.461	0.272836	0.0387278	12501	JIA	TRUE	reported	textfile	0.002	6.795e-06	5595	M12774.metal.pos.txt.gz	0.00360625	20.2428
rs3219095	T	C	T	C	0.0117	0.0324926	0.8471	0.420041	0.0402959	12501	JIA	TRUE	reported	textfile	0.0026	9.791e-06	7356	M12774.metal.pos.txt.gz	0.0027453	20.2445
rs3786248	T	C	T	C	-0.0237	-0.0799452	0.954	0.273243	0.0729678	12501	JIA	TRUE	reported	textfile	0.0051	3.416e-06	7356	M12774.metal.pos.txt.gz	0.00292713	21.5893
rs400839	T	C	T	C	-0.008	-0.0274575	0.4443	0.38491	0.0316001	12501	JIA	TRUE	reported	textfile	0.0018	7.798e-06	7356	M12774.metal.pos.txt.gz	0.00267811	19.7477
rs4236893	T	C	T	C	-0.0116	-0.0310726	0.1865	0.424363	0.0388957	12501	JIA	TRUE	reported	textfile	0.0025	4.779e-06	7356	M12774.metal.pos.txt.gz	0.00291827	21.5237
rs623068	A	C	A	C	0.0352	-0.0874689	0.9375	0.116466	0.0557205	12501	JIA	TRUE	reported	textfile	0.0079	8.233e-06	1761	M12774.metal.pos.txt.gz	0.0111482	19.8307
rs6679002	T	G	T	G	0.0141	-0.0352099	0.5914	0.236731	0.029758	12501	JIA	TRUE	reported	textfile	0.0018	2.16e-15	7356	M12774.metal.pos.txt.gz	0.00827263	61.3444
rs716140	T	C	T	C	0.0079	-0.00556096	0.4892	0.848223	0.0290559	12501	JIA	TRUE	reported	textfile	0.0018	8.304e-06	7356	M12774.metal.pos.txt.gz	0.00261175	19.2571
rs7520876	A	G	A	G	0.044	-0.091798	0.9879	0.441532	0.119279	12501	JIA	TRUE	reported	textfile	0.0094	3.148e-06	7356	M12774.metal.pos.txt.gz	0.00296973	21.9044
rs782378	A	G	A	G	-0.0089	-0.0115031	0.5252	0.693311	0.0291688	12501	JIA	TRUE	reported	textfile	0.0018	6.006e-07	7356	M12774.metal.pos.txt.gz	0.00331247	24.4409
rs7941822	A	G	A	G	0.0079	-0.0444329	0.494	0.130372	0.0293745	12501	JIA	TRUE	reported	textfile	0.0018	8.028e-06	7356	M12774.metal.pos.txt.gz	0.00261175	19.2571
rs8025505	T	C	T	C	0.0116	0.000203283	0.2344	0.995139	0.0333927	12501	JIA	TRUE	reported	textfile	0.0026	7.76e-06	7356	M12774.metal.pos.txt.gz	0.0026987	19.8999
rs8078118	A	C	A	C	0.0085	-0.00433141	0.4238	0.883089	0.0294544	12501	JIA	TRUE	reported	textfile	0.0019	6.982e-06	7356	M12774.metal.pos.txt.gz	0.00271337	20.0084
rs988143	T	C	T	C	0.0081	0.0521993	0.4828	0.0755127	0.0293694	12501	JIA	TRUE	reported	textfile	0.0018	5.254e-06	7356	M12774.metal.pos.txt.gz	0.0027453	20.2445
rs998933	T	C	T	C	0.0252	0.0547629	0.9528	0.406523	0.0659773	12501	JIA	TRUE	reported	textfile	0.0051	7.954e-07	7356	M12774.metal.pos.txt.gz	0.00330811	24.4086
rs10036528	A	G	A	G	-0.0209	-0.113743	0.0757	0.0416282	0.0558325	12501	JIA	TRUE	reported	textfile	0.0043	9.578e-07	7352	M15122.metal.pos.txt.gz	0.003203	23.6177
rs10216545	A	G	A	G	-0.0214	0.034381	0.4694	0.235525	0.0289829	12501	JIA	TRUE	reported	textfile	0.0047	5.187e-06	1757	M15122.metal.pos.txt.gz	0.0116618	20.708
rs10839972	T	G	T	G	0.0121	-0.0296388	0.1872	0.459449	0.0400656	12501	JIA	TRUE	reported	textfile	0.0027	7.908e-06	7352	M15122.metal.pos.txt.gz	0.00272429	20.0782
rs12337470	T	C	T	C	-0.0123	0.0177128	0.8324	0.643853	0.0383125	12501	JIA	TRUE	reported	textfile	0.0027	5.898e-06	7352	M15122.metal.pos.txt.gz	0.00281484	20.7474
rs13216754	A	G	A	G	0.0555	-0.0179754	0.0117	0.8834	0.122565	12501	JIA	TRUE	reported	textfile	0.0105	1.311e-07	7352	M15122.metal.pos.txt.gz	0.00378577	27.9312
rs1614303	T	G	T	G	0.0138	-0.0375468	0.8159	0.319722	0.0377343	12501	JIA	TRUE	reported	textfile	0.0027	2.401e-07	7352	M15122.metal.pos.txt.gz	0.00354066	26.1164
rs2259038	A	G	A	G	-0.0216	0.131799	0.203	0.0713547	0.0730913	12501	JIA	TRUE	reported	textfile	0.0048	7.514e-06	7352	M15122.metal.pos.txt.gz	0.00274679	20.2445
rs2501242	T	G	T	G	-0.0136	-0.0579437	0.223	0.0897477	0.0341502	12501	JIA	TRUE	reported	textfile	0.0026	1.841e-07	7352	M15122.metal.pos.txt.gz	0.00370777	27.3535
rs2941840	A	G	A	G	0.0221	-0.0838655	0.0691	0.115976	0.0533533	12501	JIA	TRUE	reported	textfile	0.0048	3.709e-06	7352	M15122.metal.pos.txt.gz	0.00287505	21.1926
rs5022234	A	C	A	C	0.0221	-0.00724298	0.6303	0.816536	0.0312191	12501	JIA	TRUE	reported	textfile	0.0047	2.149e-06	1757	M15122.metal.pos.txt.gz	0.0124276	22.0848
rs5759809	T	C	T	C	0.069	0.0275025	0.011	0.658318	0.0621898	12501	JIA	TRUE	reported	textfile	0.015	4.225e-06	5595	M15122.metal.pos.txt.gz	0.0037677	21.1524
rs641939	A	G	A	G	0.0127	0.00542518	0.7987	0.879827	0.0358856	12501	JIA	TRUE	reported	textfile	0.0027	2.128e-06	7352	M15122.metal.pos.txt.gz	0.00300033	22.1188
rs806214	A	G	A	G	0.0123	0.0428248	0.2175	0.229099	0.0356077	12501	JIA	TRUE	reported	textfile	0.0026	2.939e-06	7352	M15122.metal.pos.txt.gz	0.00303486	22.3741
rs9374302	A	G	A	G	-0.0141	-0.0108058	0.1744	0.776213	0.0380142	12501	JIA	TRUE	reported	textfile	0.0027	1.716e-07	7352	M15122.metal.pos.txt.gz	0.0036957	27.2642
rs9878149	A	G	A	G	0.0117	0.0870708	0.2674	0.00785563	0.0327554	12501	JIA	TRUE	reported	textfile	0.0026	5.478e-06	7352	M15122.metal.pos.txt.gz	0.00274679	20.2445
rs10085935	T	C	T	C	-0.0103	-0.0295537	0.3782	0.32745	0.0301798	12501	JIA	TRUE	reported	textfile	0.0017	3.326e-09	7368	M15140.metal.pos.txt.gz	0.00495757	36.6994
rs10857319	T	C	T	C	-0.0086	0.0280652	0.3481	0.35674	0.0304529	12501	JIA	TRUE	reported	textfile	0.0017	9.451e-07	7368	M15140.metal.pos.txt.gz	0.00346133	25.5847
rs10937762	A	G	A	G	0.0078	0.0833137	0.5679	0.00433477	0.0292051	12501	JIA	TRUE	reported	textfile	0.0018	8.16e-06	7368	M15140.metal.pos.txt.gz	0.00254208	18.7727
rs11057695	T	C	T	C	0.0206	0.000954959	0.0566	0.986623	0.0569525	12501	JIA	TRUE	reported	textfile	0.0046	8.027e-06	7368	M15140.metal.pos.txt.gz	0.00271449	20.0494
rs11162752	A	G	A	G	-0.0077	0.00822761	0.5972	0.779249	0.0293529	12501	JIA	TRUE	reported	textfile	0.0017	8.076e-06	7368	M15140.metal.pos.txt.gz	0.00277668	20.51
rs11646849	A	G	A	G	-0.0086	0.00516325	0.5005	0.858844	0.0290323	12501	JIA	TRUE	reported	textfile	0.0017	6.403e-07	7368	M15140.metal.pos.txt.gz	0.00346133	25.5847
rs12082398	T	C	T	C	0.0117	-0.079226	0.5855	0.00946313	0.0305322	12501	JIA	TRUE	reported	textfile	0.0024	9.332e-07	7368	M15140.metal.pos.txt.gz	0.00321515	23.7592
rs12490394	T	G	T	G	0.0084	0.0123695	0.4967	0.68466	0.0304582	12501	JIA	TRUE	reported	textfile	0.0019	8.014e-06	7368	M15140.metal.pos.txt.gz	0.00264576	19.5404
rs12802337	A	G	A	G	-0.0161	0.0284169	0.0776	0.584241	0.0519317	12501	JIA	TRUE	reported	textfile	0.0036	5.952e-06	7368	M15140.metal.pos.txt.gz	0.0027072	19.9953
rs12937634	T	C	T	C	-0.0082	0.0594156	0.5397	0.040038	0.0289359	12501	JIA	TRUE	reported	textfile	0.0017	2.279e-06	7368	M15140.metal.pos.txt.gz	0.00314783	23.2601
rs1496635	A	C	A	C	-0.0091	0.00788509	0.3407	0.798771	0.0309284	12501	JIA	TRUE	reported	textfile	0.0018	2.123e-07	7368	M15140.metal.pos.txt.gz	0.00345688	25.5517
rs16974854	T	C	T	C	-0.0234	0.0657242	0.038	0.404515	0.0788452	12501	JIA	TRUE	reported	textfile	0.0048	1.151e-06	7368	M15140.metal.pos.txt.gz	0.00321515	23.7592
rs17630235	A	G	A	G	0.0131	0.180792	0.4183	1.20612e-08	0.0317242	12501	JIA	TRUE	reported	textfile	0.0017	3.411e-14	7368	M15140.metal.pos.txt.gz	0.00799483	59.3645
rs21327	A	G	A	G	0.0095	0.0182039	0.286	0.575518	0.0325102	12501	JIA	TRUE	reported	textfile	0.0018	1.245e-07	7368	M15140.metal.pos.txt.gz	0.00376629	27.8474
rs2320536	T	C	T	C	0.0081	0.0638297	0.4131	0.0342228	0.0301449	12501	JIA	TRUE	reported	textfile	0.0017	3.322e-06	7368	M15140.metal.pos.txt.gz	0.00307175	22.6963
rs2375475	T	C	T	C	-0.0084	-0.000967716	0.3236	0.975091	0.030993	12501	JIA	TRUE	reported	textfile	0.0017	1.414e-06	7368	M15140.metal.pos.txt.gz	0.00330274	24.4086
rs2491294	A	G	A	G	-0.01	-0.061597	0.31	0.055804	0.0322066	12501	JIA	TRUE	reported	textfile	0.002	5.733e-07	5604	M15140.metal.pos.txt.gz	0.00444129	24.9911
rs2651516	T	C	T	C	0.008	-0.0406523	0.6585	0.180939	0.0303858	12501	JIA	TRUE	reported	textfile	0.0017	4.303e-06	7368	M15140.metal.pos.txt.gz	0.0029966	22.1393
rs3184504	T	C	T	C	0.0149	0.179679	0.4851	7.56415e-10	0.0291979	12501	JIA	TRUE	reported	textfile	0.0017	6.046e-18	7368	M15140.metal.pos.txt.gz	0.0103186	76.7992
rs3788706	A	G	A	G	-0.0117	-0.010694	0.1302	0.808212	0.0440582	12501	JIA	TRUE	reported	textfile	0.0026	6.102e-06	7368	M15140.metal.pos.txt.gz	0.00274084	20.2445
rs3789978	A	G	A	G	0.0123	0.0429583	0.8469	0.281503	0.0398888	12501	JIA	TRUE	reported	textfile	0.0025	1.318e-06	7368	M15140.metal.pos.txt.gz	0.00327458	24.1998
rs4820242	A	G	A	G	-0.0085	-0.0356794	0.6201	0.233058	0.0299193	12501	JIA	TRUE	reported	textfile	0.0017	9.026e-07	7368	M15140.metal.pos.txt.gz	0.00338158	24.9932
rs511797	A	C	A	C	0.012	0.0618146	0.1261	0.166804	0.0447107	12501	JIA	TRUE	reported	textfile	0.0026	3.774e-06	7368	M15140.metal.pos.txt.gz	0.00288279	21.296
rs6575634	T	C	T	C	-0.0158	0.000230372	0.6184	0.993838	0.0298341	12501	JIA	TRUE	reported	textfile	0.0035	4.845e-06	1764	M15140.metal.pos.txt.gz	0.0114207	20.3557
rs669764	T	C	T	C	-0.0078	0.00118525	0.3176	0.969387	0.030884	12501	JIA	TRUE	reported	textfile	0.0018	7.726e-06	7368	M15140.metal.pos.txt.gz	0.00254208	18.7727
rs6770323	T	C	T	C	-0.008	-0.0279144	0.4299	0.341979	0.0293755	12501	JIA	TRUE	reported	textfile	0.0017	3.331e-06	7368	M15140.metal.pos.txt.gz	0.0029966	22.1393
rs6815057	A	G	A	G	0.0085	-0.0226367	0.5786	0.447032	0.0297708	12501	JIA	TRUE	reported	textfile	0.0017	1.117e-06	7368	M15140.metal.pos.txt.gz	0.00338158	24.9932
rs6946693	T	G	T	G	0.0102	0.0317881	0.7069	0.327183	0.0324433	12501	JIA	TRUE	reported	textfile	0.0023	9.181e-06	7368	M15140.metal.pos.txt.gz	0.00266218	19.662
rs739744	T	C	T	C	-0.0082	-0.0986022	0.5529	0.000788663	0.0293744	12501	JIA	TRUE	reported	textfile	0.0017	1.876e-06	7368	M15140.metal.pos.txt.gz	0.00314783	23.2601
rs7548008	A	G	A	G	0.016	-0.0177903	0.504	0.53953	0.0289969	12501	JIA	TRUE	reported	textfile	0.0035	3.564e-06	1764	M15140.metal.pos.txt.gz	0.0117082	20.8743
rs759507	T	C	T	C	0.008	-0.0141384	0.366	0.65348	0.0314932	12501	JIA	TRUE	reported	textfile	0.0018	5.176e-06	7368	M15140.metal.pos.txt.gz	0.00267376	19.7477
rs7619096	A	C	A	C	0.008	-0.0119484	0.6886	0.702456	0.031278	12501	JIA	TRUE	reported	textfile	0.0017	4.916e-06	7368	M15140.metal.pos.txt.gz	0.0029966	22.1393
rs7619568	A	G	A	G	0.0177	-0.109643	0.94	0.0818476	0.0630109	12501	JIA	TRUE	reported	textfile	0.004	9.527e-06	7368	M15140.metal.pos.txt.gz	0.00265048	19.5753
rs7843776	T	C	T	C	-0.0084	0.0258646	0.4038	0.399672	0.0307104	12501	JIA	TRUE	reported	textfile	0.0019	7.409e-06	7368	M15140.metal.pos.txt.gz	0.00264576	19.5404
rs7906282	T	G	T	G	0.0094	0.0615982	0.3095	0.047826	0.0311273	12501	JIA	TRUE	reported	textfile	0.0018	8.1e-08	7368	M15140.metal.pos.txt.gz	0.00368771	27.2642
rs8051149	A	G	A	G	0.0258	0.0337688	0.2127	0.314734	0.0335895	12501	JIA	TRUE	reported	textfile	0.0025	9.073e-26	7368	M15140.metal.pos.txt.gz	0.0142488	106.473
rs886125	A	G	A	G	0.0082	0.0410309	0.463	0.157949	0.0290587	12501	JIA	TRUE	reported	textfile	0.0017	1.855e-06	7368	M15140.metal.pos.txt.gz	0.00314783	23.2601
rs9533582	A	G	A	G	-0.0222	0.0330809	0.0351	0.657194	0.0745417	12501	JIA	TRUE	reported	textfile	0.005	9.996e-06	7368	M15140.metal.pos.txt.gz	0.00266843	19.7082
rs9857268	A	G	A	G	0.008	-0.0218874	0.411	0.459161	0.029568	12501	JIA	TRUE	reported	textfile	0.0017	3.072e-06	7368	M15140.metal.pos.txt.gz	0.0029966	22.1393
rs10017961	A	G	A	G	0.0486	-0.0391454	0.2731	0.290917	0.0370653	12501	JIA	TRUE	reported	textfile	0.0107	5.618e-06	5606	M15335.metal.pos.txt.gz	0.00366654	20.6229
rs10811658	A	G	A	G	-0.0611	0.00459954	0.2599	0.905713	0.0388323	12501	JIA	TRUE	reported	textfile	0.0135	6.223e-06	5606	M15335.metal.pos.txt.gz	0.00364064	20.4767
rs16967757	T	C	T	C	0.0495	0.0287423	0.3037	0.362049	0.0315341	12501	JIA	TRUE	reported	textfile	0.0103	1.428e-06	5606	M15335.metal.pos.txt.gz	0.00410296	23.0877
rs1998053	A	G	A	G	0.0724	0.0508183	0.0855	0.446791	0.0667974	12501	JIA	TRUE	reported	textfile	0.0159	5.604e-06	5606	M15335.metal.pos.txt.gz	0.00368491	20.7266
rs2365522	A	C	A	C	0.0442	0.00400886	0.7137	0.90246	0.0327135	12501	JIA	TRUE	reported	textfile	0.0098	6.702e-06	5606	M15335.metal.pos.txt.gz	0.00361548	20.3347
rs4404993	T	G	T	G	0.0964	0.0298009	0.1848	0.413848	0.0364698	12501	JIA	TRUE	reported	textfile	0.0207	3.215e-06	1522	M15335.metal.pos.txt.gz	0.0140493	21.6592
rs488225	A	G	A	G	-0.0411	0.00391325	0.3902	0.894428	0.0294883	12501	JIA	TRUE	reported	textfile	0.009	4.874e-06	5606	M15335.metal.pos.txt.gz	0.00370623	20.847
rs4917405	T	C	T	C	0.0972	0.031776	0.0437	0.655871	0.0713063	12501	JIA	TRUE	reported	textfile	0.0215	6.283e-06	5606	M15335.metal.pos.txt.gz	0.00363264	20.4315
rs6434811	T	C	T	C	-0.0785	-0.0566866	0.9256	0.269833	0.0513723	12501	JIA	TRUE	reported	textfile	0.0169	3.524e-06	5606	M15335.metal.pos.txt.gz	0.00383393	21.5681
rs6657899	T	G	T	G	0.1908	-0.0159994	0.0322	0.868982	0.0969946	12501	JIA	TRUE	reported	textfile	0.0427	7.957e-06	1522	M15335.metal.pos.txt.gz	0.0129487	19.9402
rs7184992	T	C	T	C	0.0807	-0.00586565	0.3003	0.855154	0.0321331	12501	JIA	TRUE	reported	textfile	0.0167	1.312e-06	1522	M15335.metal.pos.txt.gz	0.0151108	23.3208
rs7240261	T	C	T	C	0.0565	0.0238355	0.562	0.471901	0.0331327	12501	JIA	TRUE	reported	textfile	0.0126	7.524e-06	5606	M15335.metal.pos.txt.gz	0.00357394	20.1002
rs11020587	A	G	A	G	-0.0362	-0.0109783	0.9798	0.915422	0.103372	12501	JIA	TRUE	reported	textfile	0.008	7.02e-06	7337	M15365.metal.pos.txt.gz	0.00278297	20.47
rs11062138	A	G	A	G	0.0131	-0.0579289	0.1724	0.177741	0.0429821	12501	JIA	TRUE	reported	textfile	0.0027	1.46e-06	7337	M15365.metal.pos.txt.gz	0.0031982	23.534
rs13120638	T	G	T	G	0.0443	-0.0151917	0.9213	0.793134	0.05793	12501	JIA	TRUE	reported	textfile	0.0096	3.958e-06	1760	M15365.metal.pos.txt.gz	0.0119544	21.2702
rs1813982	T	C	T	C	-0.0122	-0.0163607	0.2209	0.63259	0.0342213	12501	JIA	TRUE	reported	textfile	0.0027	6.59e-06	7337	M15365.metal.pos.txt.gz	0.00277502	20.4114
rs2517897	A	C	A	C	0.0171	-0.0425491	0.1141	0.295325	0.040658	12501	JIA	TRUE	reported	textfile	0.0035	1.232e-06	7337	M15365.metal.pos.txt.gz	0.00324285	23.8637
rs333383	A	G	A	G	-0.0127	0.037536	0.8384	0.342141	0.0395139	12501	JIA	TRUE	reported	textfile	0.0027	3.384e-06	7337	M15365.metal.pos.txt.gz	0.00300645	22.1188
rs4075155	T	C	T	C	-0.012	0.0330171	0.7961	0.339763	0.0345861	12501	JIA	TRUE	reported	textfile	0.0027	8.879e-06	7337	M15365.metal.pos.txt.gz	0.00268503	19.7477
rs7867387	A	G	A	G	0.0167	-0.0355169	0.9051	0.46923	0.0490746	12501	JIA	TRUE	reported	textfile	0.0036	4.16e-06	7337	M15365.metal.pos.txt.gz	0.0029244	21.5134
rs874758	A	G	A	G	-0.0134	0.00636768	0.1855	0.865914	0.0377106	12501	JIA	TRUE	reported	textfile	0.0028	1.433e-06	7337	M15365.metal.pos.txt.gz	0.00311187	22.8968
rs10490240	A	G	A	G	0.0078	-0.00997298	0.8318	0.794596	0.0383065	12501	JIA	TRUE	reported	textfile	0.0017	5.172e-06	7345	M15488.metal.pos.txt.gz	0.00285796	21.0462
rs10933558	A	G	A	G	-0.0074	-0.0328926	0.794	0.367448	0.036496	12501	JIA	TRUE	reported	textfile	0.0017	9.254e-06	7345	M15488.metal.pos.txt.gz	0.00257309	18.9429
rs11539202	A	G	A	G	-0.007	0.0276135	0.6685	0.370788	0.0308532	12501	JIA	TRUE	reported	textfile	0.0016	9.773e-06	7345	M15488.metal.pos.txt.gz	0.00259917	19.1354
rs11843722	T	C	T	C	0.019	-0.0517914	0.9644	0.492905	0.075531	12501	JIA	TRUE	reported	textfile	0.0039	9.473e-07	7345	M15488.metal.pos.txt.gz	0.00322096	23.7279
rs12119234	T	C	T	C	0.0095	-0.0111605	0.2374	0.778351	0.0396509	12501	JIA	TRUE	reported	textfile	0.0018	7.106e-08	7345	M15488.metal.pos.txt.gz	0.00377804	27.8474
rs12482635	T	C	T	C	0.0075	0.0429239	0.2693	0.176094	0.0317278	12501	JIA	TRUE	reported	textfile	0.0016	5.396e-06	7345	M15488.metal.pos.txt.gz	0.00298259	21.9667
rs1493749	A	G	A	G	0.0086	-0.0598133	0.17	0.195066	0.0461619	12501	JIA	TRUE	reported	textfile	0.0019	3.726e-06	7345	M15488.metal.pos.txt.gz	0.00278156	20.482
rs2044899	A	C	A	C	0.0074	-0.00992499	0.3787	0.742409	0.0301978	12501	JIA	TRUE	reported	textfile	0.0016	3.537e-06	7345	M15488.metal.pos.txt.gz	0.00290381	21.3848
rs2799635	T	C	T	C	0.0089	-0.0585883	0.3644	0.0527704	0.0302501	12501	JIA	TRUE	reported	textfile	0.0016	1.96e-08	7345	M15488.metal.pos.txt.gz	0.00419491	30.933
rs4970834	T	C	T	C	-0.0098	0.0372471	0.1821	0.326287	0.0379446	12501	JIA	TRUE	reported	textfile	0.0017	1.06e-08	7345	M15488.metal.pos.txt.gz	0.00450404	33.2228
rs6455128	A	C	A	C	0.0081	0.0252914	0.1757	0.508936	0.0382916	12501	JIA	TRUE	reported	textfile	0.0017	2.208e-06	7345	M15488.metal.pos.txt.gz	0.00308134	22.6962
rs7288834	T	G	T	G	-0.0083	-0.0461827	0.3986	0.114013	0.0292222	12501	JIA	TRUE	reported	textfile	0.0016	1.506e-07	7345	M15488.metal.pos.txt.gz	0.00365036	26.9028
rs9572809	A	C	A	C	-0.0223	-0.0253689	0.97	0.749289	0.079383	12501	JIA	TRUE	reported	textfile	0.005	9.996e-06	7345	M15488.metal.pos.txt.gz	0.00270087	19.8862
rs9811522	A	G	A	G	0.01	-0.047348	0.174	0.202666	0.0371649	12501	JIA	TRUE	reported	textfile	0.002	5.733e-07	5583	M15488.metal.pos.txt.gz	0.00445792	24.991
rs9818690	T	C	T	C	0.0071	0.00509917	0.6477	0.87074	0.031336	12501	JIA	TRUE	reported	textfile	0.0016	7.068e-06	7345	M15488.metal.pos.txt.gz	0.00267376	19.686
rs9998852	A	G	A	G	0.0076	0.0335594	0.6611	0.2648	0.030095	12501	JIA	TRUE	reported	textfile	0.0016	2.768e-06	7345	M15488.metal.pos.txt.gz	0.00306241	22.5564
rs10111368	A	G	A	G	-0.0041	-0.0186018	0.5456	0.527581	0.0294469	12501	JIA	TRUE	reported	textfile	0.0009	4.982e-06	7349	M15500.metal.pos.txt.gz	0.00281598	20.7474
rs10130689	T	C	T	C	-0.0075	0.051824	0.1587	0.1962	0.0400973	12501	JIA	TRUE	reported	textfile	0.0017	4.991e-06	7349	M15500.metal.pos.txt.gz	0.00264148	19.4584
rs10136635	A	G	A	G	0.0041	0.0271981	0.5453	0.360769	0.0297601	12501	JIA	TRUE	reported	textfile	0.0009	6e-06	7349	M15500.metal.pos.txt.gz	0.00281598	20.7474
rs10239136	T	C	T	C	0.0044	0.0165123	0.5959	0.576269	0.0295478	12501	JIA	TRUE	reported	textfile	0.0009	1.492e-06	7349	M15500.metal.pos.txt.gz	0.00324177	23.8947
rs10275028	T	C	T	C	0.0046	0.0111766	0.6522	0.712771	0.0303598	12501	JIA	TRUE	reported	textfile	0.0009	4.9e-07	7349	M15500.metal.pos.txt.gz	0.0035421	26.1163
rs1028981	A	G	A	G	-0.005	-0.00856919	0.385	0.773529	0.0297788	12501	JIA	TRUE	reported	textfile	0.001	5.733e-07	5590	M15500.metal.pos.txt.gz	0.00445236	24.9911
rs10481187	T	G	T	G	0.0045	0.0333834	0.3707	0.266486	0.0300426	12501	JIA	TRUE	reported	textfile	0.0009	9.685e-07	7349	M15500.metal.pos.txt.gz	0.00339029	24.9932
rs10489008	A	C	A	C	0.0045	0.0291957	0.4897	0.311161	0.0288272	12501	JIA	TRUE	reported	textfile	0.0009	4.62e-07	7349	M15500.metal.pos.txt.gz	0.00339029	24.9932
rs10784558	T	C	T	C	-0.0048	-0.00669094	0.4845	0.817834	0.0290497	12501	JIA	TRUE	reported	textfile	0.0009	1.062e-07	7349	M15500.metal.pos.txt.gz	0.0038556	28.4367
rs10789970	T	C	T	C	-0.0041	0.0537716	0.4061	0.0659309	0.0292413	12501	JIA	TRUE	reported	textfile	0.0009	6.632e-06	7349	M15500.metal.pos.txt.gz	0.00281598	20.7474
rs10802528	T	G	T	G	-0.0047	-0.013113	0.4544	0.661766	0.0299743	12501	JIA	TRUE	reported	textfile	0.0009	1.954e-07	7349	M15500.metal.pos.txt.gz	0.00369721	27.2642
rs10818924	T	C	T	C	-0.0045	0.0107883	0.6254	0.717124	0.0297775	12501	JIA	TRUE	reported	textfile	0.0009	6.077e-07	7349	M15500.metal.pos.txt.gz	0.00339029	24.9932
rs10820588	T	G	T	G	0.0048	-0.0468777	0.5616	0.10817	0.0291805	12501	JIA	TRUE	reported	textfile	0.0009	1.636e-07	7349	M15500.metal.pos.txt.gz	0.0038556	28.4367
rs10869018	T	C	T	C	-0.0041	-0.00304186	0.5113	0.917075	0.029216	12501	JIA	TRUE	reported	textfile	0.0009	5.196e-06	7349	M15500.metal.pos.txt.gz	0.00281598	20.7474
rs10875102	A	G	A	G	-0.0042	0.0373095	0.5422	0.290088	0.0352665	12501	JIA	TRUE	reported	textfile	0.0009	4.633e-06	7349	M15500.metal.pos.txt.gz	0.00295461	21.7719
rs10920115	T	G	T	G	0.0044	-0.0205379	0.5507	0.533622	0.0329932	12501	JIA	TRUE	reported	textfile	0.0009	1.638e-06	7349	M15500.metal.pos.txt.gz	0.00324177	23.8947
rs11085752	A	C	A	C	-0.004	0.0310236	0.5802	0.291499	0.0294108	12501	JIA	TRUE	reported	textfile	0.0009	9.537e-06	7349	M15500.metal.pos.txt.gz	0.00268066	19.7477
rs11085914	T	G	T	G	-0.0042	-0.0448976	0.5541	0.123871	0.0291784	12501	JIA	TRUE	reported	textfile	0.0009	2.878e-06	7349	M15500.metal.pos.txt.gz	0.00295461	21.7719
rs1114130	T	C	T	C	-0.0042	0.0407312	0.3401	0.186752	0.0308511	12501	JIA	TRUE	reported	textfile	0.0009	4.284e-06	7349	M15500.metal.pos.txt.gz	0.00295461	21.7719
rs11183620	A	G	A	G	0.005	-0.0427541	0.4676	0.139087	0.0289035	12501	JIA	TRUE	reported	textfile	0.0009	3.003e-08	7349	M15500.metal.pos.txt.gz	0.00418222	30.8558
rs11223211	A	G	A	G	0.0047	0.0487775	0.4713	0.0943548	0.0291582	12501	JIA	TRUE	reported	textfile	0.0009	1.712e-07	7349	M15500.metal.pos.txt.gz	0.00369721	27.2642
rs1144963	T	C	T	C	-0.0046	0.0201001	0.5594	0.496435	0.0295542	12501	JIA	TRUE	reported	textfile	0.0009	2.481e-07	7349	M15500.metal.pos.txt.gz	0.0035421	26.1163
rs1155457	T	C	T	C	0.0041	-0.059169	0.4623	0.0435318	0.0293126	12501	JIA	TRUE	reported	textfile	0.0009	5.674e-06	7349	M15500.metal.pos.txt.gz	0.00281598	20.7474
rs11589858	T	G	T	G	-0.0041	0.0537694	0.3573	0.0755607	0.0302577	12501	JIA	TRUE	reported	textfile	0.0009	5.262e-06	7349	M15500.metal.pos.txt.gz	0.00281598	20.7474
rs11601438	A	G	A	G	-0.0042	-0.0182586	0.3912	0.537554	0.029616	12501	JIA	TRUE	reported	textfile	0.0009	2.887e-06	7349	M15500.metal.pos.txt.gz	0.00295461	21.7719
rs11620955	A	G	A	G	-0.0051	-0.00169918	0.4767	0.953381	0.0290667	12501	JIA	TRUE	reported	textfile	0.0009	1.632e-08	7349	M15500.metal.pos.txt.gz	0.00435044	32.1024
rs11620973	A	G	A	G	-0.0051	-0.0197036	0.6326	0.513878	0.0301827	12501	JIA	TRUE	reported	textfile	0.0009	2.346e-08	7349	M15500.metal.pos.txt.gz	0.00435044	32.1024
rs11630130	A	G	A	G	0.0092	0.0232403	0.1395	0.564711	0.0403577	12501	JIA	TRUE	reported	textfile	0.002	5.781e-06	7349	M15500.metal.pos.txt.gz	0.00287104	21.1542
rs11707952	A	G	A	G	-0.0046	0.00578626	0.5684	0.843803	0.0293676	12501	JIA	TRUE	reported	textfile	0.0009	3.932e-07	7349	M15500.metal.pos.txt.gz	0.0035421	26.1163
rs11915024	T	G	T	G	-0.0044	-0.0217878	0.402	0.460418	0.0295162	12501	JIA	TRUE	reported	textfile	0.0009	9.59e-07	7349	M15500.metal.pos.txt.gz	0.00324177	23.8947
rs11930385	T	C	T	C	-0.0043	0.0101018	0.4025	0.736657	0.0300396	12501	JIA	TRUE	reported	textfile	0.0009	2.054e-06	7349	M15500.metal.pos.txt.gz	0.00309654	22.8209
rs11942631	A	C	A	C	-0.0182	0.0364161	0.0227	0.709996	0.0979296	12501	JIA	TRUE	reported	textfile	0.004	5.552e-06	7349	M15500.metal.pos.txt.gz	0.00280914	20.6969
rs12197879	T	C	T	C	-0.0044	0.0262074	0.5976	0.376299	0.0296215	12501	JIA	TRUE	reported	textfile	0.0009	1.232e-06	7349	M15500.metal.pos.txt.gz	0.00324177	23.8947
rs12201109	A	G	A	G	-0.0045	-0.0304716	0.3703	0.312952	0.0301984	12501	JIA	TRUE	reported	textfile	0.0009	1.141e-06	7349	M15500.metal.pos.txt.gz	0.00339029	24.9932
rs12245254	T	C	T	C	0.0043	-0.0025484	0.4414	0.930881	0.0293811	12501	JIA	TRUE	reported	textfile	0.0009	1.916e-06	7349	M15500.metal.pos.txt.gz	0.00309654	22.8209
rs1225019	A	G	A	G	-0.0043	0.0434458	0.5791	0.14061	0.0294843	12501	JIA	TRUE	reported	textfile	0.0009	1.588e-06	7349	M15500.metal.pos.txt.gz	0.00309654	22.8209
rs12356193	A	G	A	G	0.0274	-0.025301	0.8362	0.518421	0.0391789	12501	JIA	TRUE	reported	textfile	0.0016	3.686e-63	7349	M15500.metal.pos.txt.gz	0.0383742	293.186
rs12417365	T	C	T	C	-0.004	-0.0101087	0.5209	0.728707	0.0291448	12501	JIA	TRUE	reported	textfile	0.0009	7.824e-06	7349	M15500.metal.pos.txt.gz	0.00268066	19.7477
rs1246267	A	G	A	G	0.0045	0.0259988	0.591	0.379252	0.0295684	12501	JIA	TRUE	reported	textfile	0.0009	1.087e-06	7349	M15500.metal.pos.txt.gz	0.00339029	24.9932
rs12484	T	C	T	C	-0.005	-0.0529385	0.427	0.0712328	0.0293452	12501	JIA	TRUE	reported	textfile	0.001	5.733e-07	5590	M15500.metal.pos.txt.gz	0.00445236	24.9911
rs1250070	A	G	A	G	-0.0042	0.00168792	0.3913	0.95977	0.0334627	12501	JIA	TRUE	reported	textfile	0.0009	8.555e-06	7349	M15500.metal.pos.txt.gz	0.00295461	21.7719
rs12503744	A	C	A	C	-0.0336	-0.172715	0.0196	0.11703	0.110195	12501	JIA	TRUE	reported	textfile	0.0073	4.821e-06	1759	M15500.metal.pos.txt.gz	0.0119006	21.1611
rs12510909	T	C	T	C	-0.0043	-0.003899	0.5338	0.896132	0.0298656	12501	JIA	TRUE	reported	textfile	0.0009	1.836e-06	7349	M15500.metal.pos.txt.gz	0.00309654	22.8209
rs12607576	T	C	T	C	-0.004	0.0193279	0.5351	0.504826	0.028981	12501	JIA	TRUE	reported	textfile	0.0009	6.667e-06	7349	M15500.metal.pos.txt.gz	0.00268066	19.7477
rs12627165	A	G	A	G	0.0044	0.0331214	0.3466	0.369026	0.0368707	12501	JIA	TRUE	reported	textfile	0.0009	3.456e-06	7349	M15500.metal.pos.txt.gz	0.00324177	23.8947
rs12709393	T	G	T	G	0.0053	-0.0778242	0.6286	0.0145165	0.03184	12501	JIA	TRUE	reported	textfile	0.0009	6.408e-09	7349	M15500.metal.pos.txt.gz	0.00469671	34.6696
rs12725366	A	G	A	G	-0.0041	-0.032923	0.4844	0.26477	0.0295223	12501	JIA	TRUE	reported	textfile	0.0009	5.549e-06	7349	M15500.metal.pos.txt.gz	0.00281598	20.7474
rs12938026	T	C	T	C	0.0046	0.0126472	0.6104	0.672633	0.0299312	12501	JIA	TRUE	reported	textfile	0.0009	2.769e-07	7349	M15500.metal.pos.txt.gz	0.0035421	26.1163
rs13162168	A	G	A	G	-0.0041	-0.00897575	0.3813	0.764846	0.0300065	12501	JIA	TRUE	reported	textfile	0.0009	6.37e-06	7349	M15500.metal.pos.txt.gz	0.00281598	20.7474
rs1317661	A	G	A	G	0.0043	0.0263117	0.4794	0.375945	0.0297173	12501	JIA	TRUE	reported	textfile	0.0009	1.864e-06	7349	M15500.metal.pos.txt.gz	0.00309654	22.8209
rs131919	T	C	T	C	-0.0046	-0.0229045	0.3349	0.504591	0.0343248	12501	JIA	TRUE	reported	textfile	0.0009	9.01e-07	7349	M15500.metal.pos.txt.gz	0.0035421	26.1163
rs13231650	T	C	T	C	0.0041	0.0271591	0.4296	0.352533	0.0292132	12501	JIA	TRUE	reported	textfile	0.0009	4.778e-06	7349	M15500.metal.pos.txt.gz	0.00281598	20.7474
rs13284789	T	C	T	C	0.0079	-0.0310321	0.1397	0.477506	0.0436876	12501	JIA	TRUE	reported	textfile	0.0018	9.193e-06	7349	M15500.metal.pos.txt.gz	0.00261423	19.2571
rs1368388	A	G	A	G	-0.0041	0.00586871	0.4238	0.84174	0.0293927	12501	JIA	TRUE	reported	textfile	0.0009	4.618e-06	7349	M15500.metal.pos.txt.gz	0.00281598	20.7474
rs140572	A	C	A	C	0.0047	-0.0166304	0.5115	0.574213	0.0295979	12501	JIA	TRUE	reported	textfile	0.0009	2.185e-07	7349	M15500.metal.pos.txt.gz	0.00369721	27.2642
rs1424937	A	G	A	G	0.0042	-0.0447727	0.4576	0.120138	0.0288077	12501	JIA	TRUE	reported	textfile	0.0009	2.316e-06	7349	M15500.metal.pos.txt.gz	0.00295461	21.7719
rs1430435	T	C	T	C	0.0044	-0.0285159	0.4932	0.326865	0.0290845	12501	JIA	TRUE	reported	textfile	0.0009	1.259e-06	7349	M15500.metal.pos.txt.gz	0.00324177	23.8947
rs1446555	A	C	A	C	0.008	-0.0429081	0.9028	0.365423	0.0474077	12501	JIA	TRUE	reported	textfile	0.0017	3.212e-06	7349	M15500.metal.pos.txt.gz	0.00300433	22.1393
rs1466788	A	G	A	G	-0.0074	-0.0888917	0.4068	0.00287909	0.0298258	12501	JIA	TRUE	reported	textfile	0.0009	3.053e-16	7349	M15500.metal.pos.txt.gz	0.00911535	67.5865
rs1479614	A	G	A	G	-0.0048	0.0388964	0.6092	0.191524	0.029781	12501	JIA	TRUE	reported	textfile	0.0009	9.928e-08	7349	M15500.metal.pos.txt.gz	0.0038556	28.4367
rs1482567	T	C	T	C	0.004	0.00283585	0.6212	0.924667	0.0299902	12501	JIA	TRUE	reported	textfile	0.0009	9.301e-06	7349	M15500.metal.pos.txt.gz	0.00268066	19.7477
rs1507101	A	G	A	G	0.004	-0.0576071	0.5673	0.0505768	0.0294658	12501	JIA	TRUE	reported	textfile	0.0009	9.625e-06	7349	M15500.metal.pos.txt.gz	0.00268066	19.7477
rs1509657	T	C	T	C	0.0041	0.0179763	0.4602	0.535018	0.0289769	12501	JIA	TRUE	reported	textfile	0.0009	6.282e-06	7349	M15500.metal.pos.txt.gz	0.00281598	20.7474
rs1537385	T	G	T	G	0.0317	0.119569	0.9609	0.0914781	0.0708494	12501	JIA	TRUE	reported	textfile	0.0065	1.188e-06	1759	M15500.metal.pos.txt.gz	0.0133411	23.7573
rs1544412	T	C	T	C	-0.0043	0.0370041	0.3552	0.218051	0.0300425	12501	JIA	TRUE	reported	textfile	0.0009	2.679e-06	7349	M15500.metal.pos.txt.gz	0.00309654	22.8209
rs1544811	A	G	A	G	0.004	0.025618	0.4576	0.378695	0.0291014	12501	JIA	TRUE	reported	textfile	0.0009	8.988e-06	7349	M15500.metal.pos.txt.gz	0.00268066	19.7477
rs1610649	T	C	T	C	-0.0049	0.124711	0.6073	3.11154e-05	0.0299416	12501	JIA	TRUE	reported	textfile	0.0009	7.915e-08	7349	M15500.metal.pos.txt.gz	0.00401727	29.6339
rs17065231	T	C	T	C	-0.0092	0.00174022	0.094	0.973263	0.0519222	12501	JIA	TRUE	reported	textfile	0.0017	7.164e-08	7349	M15500.metal.pos.txt.gz	0.00396938	29.2792
rs17370344	A	C	A	C	-0.0047	-0.0480273	0.6374	0.116134	0.0305672	12501	JIA	TRUE	reported	textfile	0.0009	1.659e-07	7349	M15500.metal.pos.txt.gz	0.00369721	27.2642
rs1760903	A	G	A	G	-0.0045	0.0209697	0.4432	0.474257	0.0293048	12501	JIA	TRUE	reported	textfile	0.0009	1.005e-06	7349	M15500.metal.pos.txt.gz	0.00339029	24.9932
rs1769463	A	G	A	G	-0.0042	0.0650049	0.6289	0.0740707	0.0363935	12501	JIA	TRUE	reported	textfile	0.0009	7.399e-06	7349	M15500.metal.pos.txt.gz	0.00295461	21.7719
rs1925611	A	G	A	G	-0.0048	-0.00240835	0.4682	0.938048	0.0309909	12501	JIA	TRUE	reported	textfile	0.0009	2.003e-07	7349	M15500.metal.pos.txt.gz	0.0038556	28.4367
rs1929425	T	C	T	C	0.0043	0.0337549	0.3937	0.256526	0.0297494	12501	JIA	TRUE	reported	textfile	0.0009	2.077e-06	7349	M15500.metal.pos.txt.gz	0.00309654	22.8209
rs1936602	T	C	T	C	0.0043	0.00871485	0.4194	0.765532	0.0292225	12501	JIA	TRUE	reported	textfile	0.0009	2.527e-06	7349	M15500.metal.pos.txt.gz	0.00309654	22.8209
rs1981138	T	G	T	G	0.0046	0.0310493	0.433	0.286814	0.0291505	12501	JIA	TRUE	reported	textfile	0.0009	3.314e-07	7349	M15500.metal.pos.txt.gz	0.0035421	26.1163
rs2000364	T	G	T	G	0.0041	0.0547066	0.6346	0.0691052	0.030096	12501	JIA	TRUE	reported	textfile	0.0009	5.716e-06	7349	M15500.metal.pos.txt.gz	0.00281598	20.7474
rs2114713	T	G	T	G	-0.005	-0.0596349	0.58	0.0432755	0.029507	12501	JIA	TRUE	reported	textfile	0.0009	2.665e-08	7349	M15500.metal.pos.txt.gz	0.00418222	30.8558
rs2130882	T	C	T	C	0.0044	-0.00232627	0.4864	0.936085	0.029009	12501	JIA	TRUE	reported	textfile	0.0009	1.108e-06	7349	M15500.metal.pos.txt.gz	0.00324177	23.8947
rs2133813	T	C	T	C	0.0041	0.0393587	0.4438	0.178613	0.0292626	12501	JIA	TRUE	reported	textfile	0.0009	9.469e-06	7349	M15500.metal.pos.txt.gz	0.00281598	20.7474
rs2164183	T	G	T	G	-0.004	-0.0150961	0.5129	0.601775	0.0289281	12501	JIA	TRUE	reported	textfile	0.0009	9.795e-06	7349	M15500.metal.pos.txt.gz	0.00268066	19.7477
rs2170082	A	G	A	G	-0.0047	-0.0517259	0.5174	0.0746169	0.0290137	12501	JIA	TRUE	reported	textfile	0.0009	2.159e-07	7349	M15500.metal.pos.txt.gz	0.00369721	27.2642
rs220168	A	G	A	G	-0.004	0.00152594	0.5152	0.961219	0.031385	12501	JIA	TRUE	reported	textfile	0.0009	9.329e-06	7349	M15500.metal.pos.txt.gz	0.00268066	19.7477
rs2225978	A	C	A	C	-0.004	-0.00296853	0.5215	0.92112	0.0299783	12501	JIA	TRUE	reported	textfile	0.0009	9.076e-06	7349	M15500.metal.pos.txt.gz	0.00268066	19.7477
rs2279014	T	C	T	C	-0.005	-0.0220949	0.367	0.472532	0.0307574	12501	JIA	TRUE	reported	textfile	0.0009	4.863e-08	7349	M15500.metal.pos.txt.gz	0.00418222	30.8558
rs2286460	A	G	A	G	-0.0045	0.0629207	0.5399	0.0288336	0.0287867	12501	JIA	TRUE	reported	textfile	0.0009	8.359e-07	7349	M15500.metal.pos.txt.gz	0.00339029	24.9932
rs2292871	A	G	A	G	0.0045	-0.0109339	0.5826	0.707852	0.0291772	12501	JIA	TRUE	reported	textfile	0.0009	7.677e-07	7349	M15500.metal.pos.txt.gz	0.00339029	24.9932
rs2327855	A	C	A	C	0.004	0.0187672	0.5796	0.519404	0.0291296	12501	JIA	TRUE	reported	textfile	0.0009	9.553e-06	7349	M15500.metal.pos.txt.gz	0.00268066	19.7477
rs2362839	A	G	A	G	-0.0041	-0.0270921	0.5974	0.359004	0.0295358	12501	JIA	TRUE	reported	textfile	0.0009	5.149e-06	7349	M15500.metal.pos.txt.gz	0.00281598	20.7474
rs238340	A	C	A	C	-0.0042	0.0254675	0.569	0.386273	0.0293948	12501	JIA	TRUE	reported	textfile	0.0009	4.759e-06	7349	M15500.metal.pos.txt.gz	0.00295461	21.7719
rs2394298	A	G	A	G	0.0047	-0.00380305	0.5879	0.8966	0.029263	12501	JIA	TRUE	reported	textfile	0.0009	1.509e-07	7349	M15500.metal.pos.txt.gz	0.00369721	27.2642
rs2396004	A	G	A	G	0.0049	0.0477017	0.4389	0.104616	0.0293933	12501	JIA	TRUE	reported	textfile	0.0009	4.315e-08	7349	M15500.metal.pos.txt.gz	0.00401727	29.6339
rs2432560	T	G	T	G	0.0042	-0.0145129	0.6276	0.655861	0.0325668	12501	JIA	TRUE	reported	textfile	0.0009	6.092e-06	7349	M15500.metal.pos.txt.gz	0.00295461	21.7719
rs2451996	A	G	A	G	0.0043	0.0137302	0.5799	0.648023	0.0300768	12501	JIA	TRUE	reported	textfile	0.0009	1.666e-06	7349	M15500.metal.pos.txt.gz	0.00309654	22.8209
rs246946	T	C	T	C	0.0041	-0.0137467	0.6832	0.661614	0.031408	12501	JIA	TRUE	reported	textfile	0.0009	9.255e-06	7349	M15500.metal.pos.txt.gz	0.00281598	20.7474
rs2492788	T	C	T	C	0.0049	-0.0298775	0.5457	0.308936	0.0293648	12501	JIA	TRUE	reported	textfile	0.0009	4.58e-08	7349	M15500.metal.pos.txt.gz	0.00401727	29.6339
rs2504927	T	C	T	C	-0.0041	0.0226527	0.4387	0.442914	0.0295232	12501	JIA	TRUE	reported	textfile	0.0009	4.349e-06	7349	M15500.metal.pos.txt.gz	0.00281598	20.7474
rs2508305	T	C	T	C	-0.0079	0.00761973	0.8912	0.867268	0.0455911	12501	JIA	TRUE	reported	textfile	0.0017	4.051e-06	7349	M15500.metal.pos.txt.gz	0.00292991	21.5893
rs2544371	A	G	A	G	0.004	0.0102738	0.5575	0.726511	0.029373	12501	JIA	TRUE	reported	textfile	0.0009	8.693e-06	7349	M15500.metal.pos.txt.gz	0.00268066	19.7477
rs2577264	A	G	A	G	0.0043	0.0483986	0.3826	0.126739	0.031693	12501	JIA	TRUE	reported	textfile	0.0009	2.123e-06	7349	M15500.metal.pos.txt.gz	0.00309654	22.8209
rs2595993	A	C	A	C	-0.0042	-0.00474156	0.4967	0.869627	0.0288886	12501	JIA	TRUE	reported	textfile	0.0009	2.877e-06	7349	M15500.metal.pos.txt.gz	0.00295461	21.7719
rs2767290	A	G	A	G	0.004	-0.00377501	0.3468	0.901777	0.0305884	12501	JIA	TRUE	reported	textfile	0.0009	8.329e-06	7349	M15500.metal.pos.txt.gz	0.00268066	19.7477
rs2777788	A	G	A	G	-0.005	-0.033628	0.636	0.264499	0.0301375	12501	JIA	TRUE	reported	textfile	0.001	5.733e-07	5590	M15500.metal.pos.txt.gz	0.00445236	24.9911
rs2789599	A	G	A	G	0.0043	-0.0303144	0.5029	0.297707	0.0291103	12501	JIA	TRUE	reported	textfile	0.0009	2.163e-06	7349	M15500.metal.pos.txt.gz	0.00309654	22.8209
rs2793471	T	C	T	C	0.0041	-0.0115979	0.5669	0.691881	0.0292651	12501	JIA	TRUE	reported	textfile	0.0009	7.225e-06	7349	M15500.metal.pos.txt.gz	0.00281598	20.7474
rs288332	A	G	A	G	-0.0043	-0.0246855	0.6294	0.414963	0.0302818	12501	JIA	TRUE	reported	textfile	0.0009	1.833e-06	7349	M15500.metal.pos.txt.gz	0.00309654	22.8209
rs294280	T	C	T	C	0.0042	0.0190648	0.3901	0.524545	0.0299593	12501	JIA	TRUE	reported	textfile	0.0009	3.432e-06	7349	M15500.metal.pos.txt.gz	0.00295461	21.7719
rs2961253	T	C	T	C	-0.005	0.00105034	0.55	0.971471	0.0293677	12501	JIA	TRUE	reported	textfile	0.001	5.733e-07	5590	M15500.metal.pos.txt.gz	0.00445236	24.9911
rs2962321	T	C	T	C	-0.0077	-0.108365	0.8968	0.0429908	0.0535455	12501	JIA	TRUE	reported	textfile	0.0017	6.011e-06	7349	M15500.metal.pos.txt.gz	0.00278384	20.51
rs3127274	T	C	T	C	0.0043	-0.0286991	0.4172	0.328408	0.0293649	12501	JIA	TRUE	reported	textfile	0.0009	2.09e-06	7349	M15500.metal.pos.txt.gz	0.00309654	22.8209
rs3128061	T	G	T	G	-0.0049	0.037422	0.3975	0.207857	0.0297124	12501	JIA	TRUE	reported	textfile	0.0009	5.739e-08	7349	M15500.metal.pos.txt.gz	0.00401727	29.6339
rs3736438	T	G	T	G	-0.0057	-0.0257264	0.3889	0.392041	0.0300575	12501	JIA	TRUE	reported	textfile	0.0009	3.186e-10	7349	M15500.metal.pos.txt.gz	0.00542841	40.1002
rs378999	T	C	T	C	-0.0044	-0.0314504	0.6369	0.302101	0.0304771	12501	JIA	TRUE	reported	textfile	0.0009	1.2e-06	7349	M15500.metal.pos.txt.gz	0.00324177	23.8947
rs3848713	T	C	T	C	-0.0044	0.00129751	0.4065	0.965435	0.0299398	12501	JIA	TRUE	reported	textfile	0.0009	1.112e-06	7349	M15500.metal.pos.txt.gz	0.00324177	23.8947
rs3905228	A	C	A	C	0.0041	-0.0159622	0.4682	0.583376	0.0291038	12501	JIA	TRUE	reported	textfile	0.0009	8.955e-06	7349	M15500.metal.pos.txt.gz	0.00281598	20.7474
rs4078258	T	C	T	C	-0.0041	-0.0299669	0.6332	0.324796	0.0304341	12501	JIA	TRUE	reported	textfile	0.0009	6.076e-06	7349	M15500.metal.pos.txt.gz	0.00281598	20.7474
rs419291	T	C	T	C	0.0079	-0.0733567	0.3667	0.0157392	0.0303766	12501	JIA	TRUE	reported	textfile	0.0009	3.096e-18	7349	M15500.metal.pos.txt.gz	0.0103756	77.0284
rs4284335	A	G	A	G	-0.0046	-0.027795	0.4121	0.343393	0.0293357	12501	JIA	TRUE	reported	textfile	0.0009	3.534e-07	7349	M15500.metal.pos.txt.gz	0.0035421	26.1163
rs4305127	T	C	T	C	-0.005	0.0356879	0.404	0.314838	0.0355063	12501	JIA	TRUE	reported	textfile	0.001	5.733e-07	5590	M15500.metal.pos.txt.gz	0.00445236	24.9911
rs4436868	T	C	T	C	0.0045	0.00918655	0.4973	0.759075	0.0299533	12501	JIA	TRUE	reported	textfile	0.0009	4.29e-07	7349	M15500.metal.pos.txt.gz	0.00339029	24.9932
rs4504898	T	C	T	C	-0.0041	-0.00261229	0.3869	0.929887	0.0296878	12501	JIA	TRUE	reported	textfile	0.0009	7.026e-06	7349	M15500.metal.pos.txt.gz	0.00281598	20.7474
rs4531372	A	G	A	G	-0.0045	-0.003127	0.4345	0.914921	0.0292706	12501	JIA	TRUE	reported	textfile	0.0009	7.129e-07	7349	M15500.metal.pos.txt.gz	0.00339029	24.9932
rs459625	T	C	T	C	-0.0049	0.0233588	0.4343	0.428309	0.0294901	12501	JIA	TRUE	reported	textfile	0.0009	5.184e-08	7349	M15500.metal.pos.txt.gz	0.00401727	29.6339
rs4633738	A	C	A	C	0.0041	-0.0758614	0.4809	0.0099527	0.0294326	12501	JIA	TRUE	reported	textfile	0.0009	5.382e-06	7349	M15500.metal.pos.txt.gz	0.00281598	20.7474
rs4634560	T	C	T	C	-0.009	-0.050614	0.906	0.325252	0.0514516	12501	JIA	TRUE	reported	textfile	0.002	6.795e-06	5590	M15500.metal.pos.txt.gz	0.00360946	20.2428
rs4665406	T	C	T	C	-0.0043	0.0456978	0.3652	0.128927	0.030097	12501	JIA	TRUE	reported	textfile	0.0009	1.938e-06	7349	M15500.metal.pos.txt.gz	0.00309654	22.8209
rs4669392	A	G	A	G	-0.004	-0.0184439	0.4262	0.54458	0.0304403	12501	JIA	TRUE	reported	textfile	0.0009	9.293e-06	7349	M15500.metal.pos.txt.gz	0.00268066	19.7477
rs4672450	T	C	T	C	0.0044	0.0105783	0.4757	0.717218	0.029208	12501	JIA	TRUE	reported	textfile	0.0009	1.355e-06	7349	M15500.metal.pos.txt.gz	0.00324177	23.8947
rs4674438	T	C	T	C	0.0046	-0.00571534	0.3643	0.849996	0.0302202	12501	JIA	TRUE	reported	textfile	0.0009	2.931e-07	7349	M15500.metal.pos.txt.gz	0.0035421	26.1163
rs4711152	T	C	T	C	0.0041	0.124582	0.543	2.07963e-05	0.0292711	12501	JIA	TRUE	reported	textfile	0.0009	5.056e-06	7349	M15500.metal.pos.txt.gz	0.00281598	20.7474
rs4713396	A	C	A	C	-0.0044	0.00334889	0.4478	0.907785	0.0289123	12501	JIA	TRUE	reported	textfile	0.0009	1.154e-06	7349	M15500.metal.pos.txt.gz	0.00324177	23.8947
rs4722438	A	G	A	G	0.0044	0.0621552	0.4414	0.0326214	0.0290892	12501	JIA	TRUE	reported	textfile	0.0009	1.16e-06	7349	M15500.metal.pos.txt.gz	0.00324177	23.8947
rs4764292	T	C	T	C	0.0044	-0.00300037	0.5797	0.91922	0.0295847	12501	JIA	TRUE	reported	textfile	0.0009	9.759e-07	7349	M15500.metal.pos.txt.gz	0.00324177	23.8947
rs478982	A	G	A	G	0.004	0.022498	0.3378	0.461305	0.0305392	12501	JIA	TRUE	reported	textfile	0.0009	9.105e-06	7349	M15500.metal.pos.txt.gz	0.00268066	19.7477
rs480662	A	G	A	G	-0.004	0.00701257	0.5952	0.814066	0.0298158	12501	JIA	TRUE	reported	textfile	0.0009	9.733e-06	7349	M15500.metal.pos.txt.gz	0.00268066	19.7477
rs4811828	T	C	T	C	0.0077	-0.0769633	0.8787	0.0837996	0.0445119	12501	JIA	TRUE	reported	textfile	0.0017	5.887e-06	7349	M15500.metal.pos.txt.gz	0.00278384	20.51
rs482275	T	C	T	C	0.0041	0.0231674	0.5688	0.436277	0.0297591	12501	JIA	TRUE	reported	textfile	0.0009	7.611e-06	7349	M15500.metal.pos.txt.gz	0.00281598	20.7474
rs4860022	T	C	T	C	-0.0055	0.00624526	0.3362	0.840209	0.0309752	12501	JIA	TRUE	reported	textfile	0.0009	9.602e-10	7349	M15500.metal.pos.txt.gz	0.00505604	37.3355
rs4881523	T	C	T	C	0.0045	0.0158128	0.5372	0.587786	0.0291723	12501	JIA	TRUE	reported	textfile	0.0009	5.953e-07	7349	M15500.metal.pos.txt.gz	0.00339029	24.9932
rs4888504	T	C	T	C	0.0046	0.0199732	0.4223	0.495383	0.0292959	12501	JIA	TRUE	reported	textfile	0.0009	2.675e-07	7349	M15500.metal.pos.txt.gz	0.0035421	26.1163
rs4933391	A	G	A	G	0.0042	0.0189146	0.3768	0.532	0.0302653	12501	JIA	TRUE	reported	textfile	0.0009	6.004e-06	7349	M15500.metal.pos.txt.gz	0.00295461	21.7719
rs4940563	A	G	A	G	-0.005	0.0359532	0.526	0.285419	0.0336569	12501	JIA	TRUE	reported	textfile	0.001	5.733e-07	5590	M15500.metal.pos.txt.gz	0.00445236	24.9911
rs496150	A	G	A	G	-0.004	0.0462982	0.6256	0.120807	0.0298429	12501	JIA	TRUE	reported	textfile	0.0009	9.878e-06	7349	M15500.metal.pos.txt.gz	0.00268066	19.7477
rs549386	T	C	T	C	-0.0043	0.00745502	0.6142	0.799879	0.0294077	12501	JIA	TRUE	reported	textfile	0.0009	1.631e-06	7349	M15500.metal.pos.txt.gz	0.00309654	22.8209
rs561895	T	C	T	C	-0.0042	0.0472593	0.6577	0.15451	0.0331931	12501	JIA	TRUE	reported	textfile	0.0009	6.63e-06	7349	M15500.metal.pos.txt.gz	0.00295461	21.7719
rs5999027	T	C	T	C	-0.004	0.000390158	0.4322	0.989393	0.029327	12501	JIA	TRUE	reported	textfile	0.0009	9.518e-06	7349	M15500.metal.pos.txt.gz	0.00268066	19.7477
rs6471514	T	C	T	C	-0.0042	0.0194679	0.5379	0.505108	0.0292103	12501	JIA	TRUE	reported	textfile	0.0009	2.734e-06	7349	M15500.metal.pos.txt.gz	0.00295461	21.7719
rs6479648	A	G	A	G	-0.0087	0.0192278	0.4199	0.513687	0.0294401	12501	JIA	TRUE	reported	textfile	0.0009	8.398e-22	7349	M15500.metal.pos.txt.gz	0.0125556	93.419
rs6506736	A	G	A	G	0.0042	-0.00605223	0.5205	0.834635	0.0289912	12501	JIA	TRUE	reported	textfile	0.0009	2.563e-06	7349	M15500.metal.pos.txt.gz	0.00295461	21.7719
rs6535870	T	C	T	C	-0.005	-0.0021412	0.6539	0.943773	0.0303588	12501	JIA	TRUE	reported	textfile	0.0009	5.498e-08	7349	M15500.metal.pos.txt.gz	0.00418222	30.8558
rs6539588	T	C	T	C	0.0043	0.00225836	0.3875	0.939713	0.0298609	12501	JIA	TRUE	reported	textfile	0.0009	1.924e-06	7349	M15500.metal.pos.txt.gz	0.00309654	22.8209
rs6554156	T	C	T	C	0.0044	0.0474434	0.4037	0.111254	0.0297902	12501	JIA	TRUE	reported	textfile	0.0009	1.117e-06	7349	M15500.metal.pos.txt.gz	0.00324177	23.8947
rs6596361	T	C	T	C	0.0044	-0.00864006	0.5945	0.769663	0.0295064	12501	JIA	TRUE	reported	textfile	0.0009	9.191e-07	7349	M15500.metal.pos.txt.gz	0.00324177	23.8947
rs6602640	T	G	T	G	0.008	0.0030409	0.8847	0.947788	0.0464359	12501	JIA	TRUE	reported	textfile	0.0017	2.498e-06	7349	M15500.metal.pos.txt.gz	0.00300433	22.1393
rs6709816	A	G	A	G	-0.0077	0.0675267	0.1494	0.104105	0.0415477	12501	JIA	TRUE	reported	textfile	0.0016	1.855e-06	7349	M15500.metal.pos.txt.gz	0.00314157	23.1539
rs6721330	A	C	A	C	-0.0041	0.0208991	0.5542	0.471238	0.0290078	12501	JIA	TRUE	reported	textfile	0.0009	4.915e-06	7349	M15500.metal.pos.txt.gz	0.00281598	20.7474
rs6793266	T	C	T	C	-0.0043	-0.042684	0.3866	0.168464	0.0309945	12501	JIA	TRUE	reported	textfile	0.0009	2.921e-06	7349	M15500.metal.pos.txt.gz	0.00309654	22.8209
rs6852374	A	G	A	G	0.0041	0.0573019	0.5054	0.048797	0.0290819	12501	JIA	TRUE	reported	textfile	0.0009	4.441e-06	7349	M15500.metal.pos.txt.gz	0.00281598	20.7474
rs6862024	A	G	A	G	-0.0055	-0.016259	0.3691	0.586695	0.029908	12501	JIA	TRUE	reported	textfile	0.0009	8.988e-10	7349	M15500.metal.pos.txt.gz	0.00505604	37.3355
rs6866597	T	G	T	G	0.0042	0.0480743	0.5194	0.127472	0.031542	12501	JIA	TRUE	reported	textfile	0.0009	3.556e-06	7349	M15500.metal.pos.txt.gz	0.00295461	21.7719
rs6908972	T	G	T	G	-0.009	0.0263905	0.082	0.621592	0.0534655	12501	JIA	TRUE	reported	textfile	0.0018	7.99e-07	7349	M15500.metal.pos.txt.gz	0.00339029	24.9932
rs6937910	T	C	T	C	-0.0043	-0.005168	0.5268	0.858956	0.0290826	12501	JIA	TRUE	reported	textfile	0.0009	1.412e-06	7349	M15500.metal.pos.txt.gz	0.00309654	22.8209
rs700760	T	G	T	G	-0.0042	-0.0478766	0.5499	0.101072	0.0291987	12501	JIA	TRUE	reported	textfile	0.0009	2.573e-06	7349	M15500.metal.pos.txt.gz	0.00295461	21.7719
rs7026148	T	C	T	C	-0.0045	0.0456156	0.386	0.142274	0.0310865	12501	JIA	TRUE	reported	textfile	0.0009	4.47e-07	7349	M15500.metal.pos.txt.gz	0.00339029	24.9932
rs7038757	T	C	T	C	0.0041	-0.0352267	0.6526	0.258292	0.0311621	12501	JIA	TRUE	reported	textfile	0.0009	6.125e-06	7349	M15500.metal.pos.txt.gz	0.00281598	20.7474
rs7098081	A	G	A	G	0.0184	-0.095218	0.0469	0.185311	0.0718855	12501	JIA	TRUE	reported	textfile	0.0025	3.098e-13	7349	M15500.metal.pos.txt.gz	0.00731708	54.1549
rs7162803	A	G	A	G	0.0048	-0.0455629	0.5029	0.11597	0.0289857	12501	JIA	TRUE	reported	textfile	0.0009	8.504e-08	7349	M15500.metal.pos.txt.gz	0.0038556	28.4367
rs724752	T	C	T	C	0.0043	0.00342942	0.3696	0.916585	0.032742	12501	JIA	TRUE	reported	textfile	0.0009	2.65e-06	7349	M15500.metal.pos.txt.gz	0.00309654	22.8209
rs735315	T	C	T	C	0.0054	-0.00967756	0.4943	0.739381	0.0290904	12501	JIA	TRUE	reported	textfile	0.0009	1.868e-09	7349	M15500.metal.pos.txt.gz	0.00487475	35.9902
rs7355681	A	G	A	G	0.0041	-0.0301489	0.5872	0.306126	0.02946	12501	JIA	TRUE	reported	textfile	0.0009	4.91e-06	7349	M15500.metal.pos.txt.gz	0.00281598	20.7474
rs7435034	A	G	A	G	-0.0042	0.0294742	0.3617	0.329275	0.0302119	12501	JIA	TRUE	reported	textfile	0.0009	3.439e-06	7349	M15500.metal.pos.txt.gz	0.00295461	21.7719
rs7461025	T	C	T	C	0.0043	-0.0245003	0.5871	0.451319	0.0325284	12501	JIA	TRUE	reported	textfile	0.0009	2.703e-06	7349	M15500.metal.pos.txt.gz	0.00309654	22.8209
rs7604464	A	G	A	G	0.0152	-0.121253	0.9726	0.189266	0.0923654	12501	JIA	TRUE	reported	textfile	0.0034	5.865e-06	7349	M15500.metal.pos.txt.gz	0.0027122	19.9807
rs7632967	A	G	A	G	-0.0043	-0.00866957	0.5465	0.765689	0.0290905	12501	JIA	TRUE	reported	textfile	0.0009	1.731e-06	7349	M15500.metal.pos.txt.gz	0.00309654	22.8209
rs7686890	T	C	T	C	0.004	-0.0114747	0.3938	0.699184	0.029695	12501	JIA	TRUE	reported	textfile	0.0009	7.99e-06	7349	M15500.metal.pos.txt.gz	0.00268066	19.7477
rs769809	A	G	A	G	0.0046	0.0204922	0.5723	0.486749	0.0294647	12501	JIA	TRUE	reported	textfile	0.0009	3.496e-07	7349	M15500.metal.pos.txt.gz	0.0035421	26.1163
rs7732790	A	C	A	C	-0.0042	-0.0194919	0.59	0.503208	0.0291167	12501	JIA	TRUE	reported	textfile	0.0009	3.715e-06	7349	M15500.metal.pos.txt.gz	0.00295461	21.7719
[truncated: 6,788 more rows]
