# Supplementary material for: Causal relationship between serum metabolites and juvenile idiopathic arthritis: a mendelian randomization study
Source: Pediatr Rheumatol Online J. 2024 May 9;22:51. doi: 10.1186/s12969-024-00986-0 (PMC11080266; doi:10.1186/s12969-024-00986-0)
Supplement: Supplementary file 6 — Supplementary Material 6 [file 12969_2024_986_MOESM6_ESM.xlsx]

## Sheet: Sheet1
Supplementary Table 5：all confounding factors
phenylalanine
rs1565225（Body mass index）
pantothenate
rs7574257（Body mass index）
kynurenine
rs669764（Weight）
rs11162752（Body mass index）
rs759507（Body mass index）
cholate
rs10999482（Body fat mass and percentage）
N-acetylglycine
rs11030392（Weight）
cysteine
rs4602889(Body mass index)
rs6920798(Smoke、Body mass index)
3-dehydrocarnitine
rs6897597（Inflammatory bowel disease）
tryptophan betaine
rs3821142（ Crohn's disease）
rs719672（Body mass index）
