# Supplementary material for: Causal relationship between serum metabolites and juvenile idiopathic arthritis: a mendelian randomization study
Source: Pediatr Rheumatol Online J. 2024 May 9;22:51. doi: 10.1186/s12969-024-00986-0 (PMC11080266; doi:10.1186/s12969-024-00986-0)
Supplement: Supplementary file 8 — Supplementary Material 8 [file 12969_2024_986_MOESM8_ESM.xlsx]

## Sheet: 总表
Supplementary Table 7：All results of replicate Mendelian randomization
outcome	exposure	method	nsnp	b	se	pval	lo_ci	up_ci	or	or_lci95	or_uci95	estimate
JIA	M00053	Inverse variance weighted	8	0.432561	1.26234	0.73185	-2.04163	2.90675	1.5412	0.129818	18.2972	1.54 (0.13- 18.30)
JIA	M00053	Weighted median	8	2.00145	1.68619	0.235241	-1.30348	5.30638	7.39977	0.271585	201.619	7.40 (0.27- 201.62)
JIA	M00053	MR Egger	8	2.87965	2.2757	0.25265	-1.58072	7.34003	17.8081	0.205826	1540.76	17.81 (0.21-1540.76)
JIA	M00053	Simple mode	8	1.29313	2.61823	0.6365	-3.8386	6.42485	3.64417	0.0215238	616.989	3.64 (0.02- 616.99)
JIA	M00053	Weighted mode	8	1.95651	2.05081	0.371849	-2.06308	5.9761	7.07462	0.127062	393.903	7.07 (0.13- 393.90)
JIA	M00054	Inverse variance weighted	182	0.562578	0.528085	0.286733	-0.472469	1.59763	1.75519	0.623461	4.94129	1.76 (0.62- 4.94)
JIA	M00054	Weighted median	182	1.14604	0.740337	0.121621	-0.305016	2.5971	3.14572	0.737111	13.4248	3.15 (0.74- 13.42)
JIA	M00054	MR Egger	182	2.12985	2.18428	0.330829	-2.15134	6.41105	8.41362	0.116328	608.531	8.41 (0.12- 608.53)
JIA	M00054	Simple mode	182	2.56926	2.27257	0.259738	-1.88497	7.02349	13.0562	0.151834	1122.7	13.06 (0.15-1122.70)
JIA	M00054	Weighted mode	182	1.94659	1.83278	0.289606	-1.64565	5.53884	7.00477	0.192887	254.382	7.00 (0.19- 254.38)
JIA	M00059	Inverse variance weighted	3	0.74215	3.80573	0.845386	-6.71709	8.20139	2.10045	0.00121006	3646.01	2.10 (0.00-3.646010e+03)
JIA	M00059	Weighted median	3	2.98898	4.36958	0.493949	-5.5754	11.5534	19.8653	0.00378995	104126	19.87 (0.00-1.041255e+05)
JIA	M00059	MR Egger	3	-350.684	217.144	0.352953	-776.285	74.9176	5.01135e-153	0	3.43787e+32	0.00 (0.00-3.437867e+32)
JIA	M00059	Simple mode	3	4.06684	5.34088	0.525921	-6.40128	14.535	58.3722	0.00165944	2.0533e+06	58.37 (0.00-2.053296e+06)
JIA	M00059	Weighted mode	3	4.06684	5.0251	0.503313	-5.78235	13.916	58.3722	0.00308147	1.10574e+06	58.37 (0.00-1.105742e+06)
JIA	M00060	Inverse variance weighted	195	-0.139054	0.509968	0.785106	-1.13859	0.860483	0.870181	0.32027	2.3643	0.87 (0.32- 2.36)
JIA	M00060	Weighted median	195	0.0678892	0.681283	0.920623	-1.26743	1.4032	1.07025	0.281555	4.06822	1.07 (0.28- 4.07)
JIA	M00060	MR Egger	195	-2.43953	3.33915	0.46592	-8.98427	4.10521	0.087202	0.000125366	60.6558	0.09 (0.00- 60.66)
JIA	M00060	Simple mode	195	2.00276	2.32179	0.389427	-2.54795	6.55347	7.40946	0.0782418	701.673	7.41 (0.08-701.67)
JIA	M00060	Weighted mode	195	1.22477	2.13275	0.566452	-2.95541	5.40495	3.40337	0.0520571	222.504	3.40 (0.05-222.50)
JIA	M00063	Inverse variance weighted	43	1.01882	0.675813	0.131669	-0.305769	2.34342	2.76994	0.736557	10.4168	2.77 (0.74-10.42)
JIA	M00063	Weighted median	43	0.956333	0.806787	0.235875	-0.624969	2.53763	2.60214	0.535278	12.6497	2.60 (0.54-12.65)
JIA	M00063	MR Egger	43	0.287137	1.59611	0.858119	-2.84124	3.41551	1.33261	0.0583535	30.4325	1.33 (0.06-30.43)
JIA	M00063	Simple mode	43	1.44247	1.44637	0.324331	-1.39242	4.27736	4.23112	0.248472	72.05	4.23 (0.25-72.05)
JIA	M00063	Weighted mode	43	0.997802	1.07603	0.35907	-1.11122	3.10682	2.71231	0.329157	22.3499	2.71 (0.33-22.35)
JIA	M00064	Inverse variance weighted	5	-0.254144	1.89369	0.89324	-3.96577	3.45749	0.77558	0.0189534	31.7371	0.78 (0.02- 31.74)
JIA	M00064	Weighted median	5	-0.222733	2.35021	0.924496	-4.82914	4.38367	0.800329	0.00799341	80.1318	0.80 (0.01- 80.13)
JIA	M00064	MR Egger	5	-0.000783756	3.59196	0.99984	-7.04102	7.03945	0.999217	0.000875232	1140.76	1.00 (0.00-1140.76)
JIA	M00064	Simple mode	5	-0.578663	3.13148	0.862386	-6.71636	5.55904	0.560648	0.00121094	259.573	0.56 (0.00- 259.57)
JIA	M00064	Weighted mode	5	-0.356503	3.11658	0.914441	-6.465	5.75199	0.70012	0.001557	314.816	0.70 (0.00- 314.82)
JIA	M00513	Inverse variance weighted	23	0.0905773	0.915907	0.921223	-1.7046	1.88576	1.09481	0.181845	6.59133	1.09 (0.18- 6.59)
JIA	M00513	Weighted median	23	0.13676	1.39082	0.92167	-2.58925	2.86277	1.14655	0.0750762	17.51	1.15 (0.08-17.51)
JIA	M00513	MR Egger	23	0.0921424	2.17086	0.966545	-4.16274	4.34703	1.09652	0.0155648	77.2486	1.10 (0.02-77.25)
JIA	M00513	Simple mode	23	-2.37896	2.29544	0.311281	-6.87801	2.1201	0.0926473	0.00103019	8.33197	0.09 (0.00- 8.33)
JIA	M00513	Weighted mode	23	-0.0134311	1.68914	0.993727	-3.32414	3.29727	0.986659	0.0360036	27.0388	0.99 (0.04-27.04)
JIA	M00527	Inverse variance weighted	10	2.61301	0.882778	0.00307649	0.882769	4.34326	13.6401	2.41759	76.9579	13.64 (2.42- 76.96)
JIA	M00527	Weighted median	10	2.07124	1.2483	0.0970658	-0.375429	4.51791	7.93467	0.686995	91.644	7.93 (0.69- 91.64)
JIA	M00527	MR Egger	10	0.868383	2.91938	0.773698	-4.85361	6.59037	2.38305	0.00780017	728.054	2.38 (0.01-728.05)
JIA	M00527	Simple mode	10	2.12461	1.89573	0.291414	-1.59102	5.84025	8.36965	0.203717	343.865	8.37 (0.20-343.86)
JIA	M00527	Weighted mode	10	0.952825	1.69538	0.587828	-2.37012	4.27577	2.59302	0.0934698	71.9353	2.59 (0.09- 71.94)
JIA	M00542	Inverse variance weighted	9	0.0485062	0.25228	0.847529	-0.445962	0.542975	1.0497	0.640208	1.72112	1.05 (0.64-1.72)
JIA	M00542	Weighted median	9	0.214803	0.246369	0.383277	-0.268081	0.697687	1.23962	0.764846	2.0091	1.24 (0.76-2.01)
JIA	M00542	MR Egger	9	0.115693	0.370726	0.764076	-0.610929	0.842316	1.12265	0.542846	2.32174	1.12 (0.54-2.32)
JIA	M00542	Simple mode	9	0.120316	0.365661	0.750575	-0.596378	0.837011	1.12785	0.550803	2.30945	1.13 (0.55-2.31)
JIA	M00542	Weighted mode	9	0.134966	0.245265	0.597149	-0.345754	0.615685	1.1445	0.707686	1.85092	1.14 (0.71-1.85)
JIA	M00553	Inverse variance weighted	12	0.0722653	0.077086	0.34852	-0.0788233	0.223354	1.07494	0.924203	1.25026	1.07 (0.92-1.25)
JIA	M00553	Weighted median	12	0.0266642	0.107514	0.80413	-0.184064	0.237392	1.02702	0.831882	1.26794	1.03 (0.83-1.27)
JIA	M00553	MR Egger	12	0.0385091	0.137766	0.785538	-0.231512	0.308531	1.03926	0.793333	1.36142	1.04 (0.79-1.36)
JIA	M00553	Simple mode	12	0.02103	0.150708	0.891545	-0.274359	0.316419	1.02125	0.760059	1.3722	1.02 (0.76-1.37)
JIA	M00553	Weighted mode	12	0.000414787	0.128181	0.997476	-0.250819	0.251649	1.00041	0.778163	1.28614	1.00 (0.78-1.29)
JIA	M00569	Inverse variance weighted	10	-0.259647	0.157855	0.100001	-0.569043	0.0497482	0.771323	0.566067	1.05101	0.77 (0.57-1.05)
JIA	M00569	Weighted median	10	-0.206831	0.221224	0.34982	-0.640429	0.226768	0.813157	0.527066	1.25454	0.81 (0.53-1.25)
JIA	M00569	MR Egger	10	-0.302875	0.507245	0.566953	-1.29708	0.691326	0.738692	0.27333	1.99636	0.74 (0.27-2.00)
JIA	M00569	Simple mode	10	-0.023319	0.343325	0.947333	-0.696236	0.649598	0.976951	0.498458	1.91477	0.98 (0.50-1.91)
JIA	M00569	Weighted mode	10	-0.203346	0.279642	0.485608	-0.751444	0.344752	0.815996	0.471685	1.41164	0.82 (0.47-1.41)
JIA	M00575	Inverse variance weighted	3	1.12872	0.688352	0.101058	-0.220447	2.47789	3.09171	0.80216	11.9161	3.09 (0.80-11.92)
JIA	M00575	Weighted median	3	1.09004	0.84392	0.196482	-0.564043	2.74412	2.97439	0.568904	15.551	2.97 (0.57-15.55)
JIA	M00575	MR Egger	3	0.910034	1.66739	0.681945	-2.35806	4.17812	2.48441	0.094604	65.2433	2.48 (0.09-65.24)
JIA	M00575	Simple mode	3	1.04034	1.00734	0.410246	-0.934051	3.01474	2.83019	0.392959	20.3837	2.83 (0.39-20.38)
JIA	M00575	Weighted mode	3	1.10505	0.8898	0.340151	-0.63896	2.84906	3.01937	0.527841	17.2715	3.02 (0.53-17.27)
JIA	M00577	Inverse variance weighted	3	0.322531	0.948154	0.73373	-1.53585	2.18091	1.38062	0.215273	8.85438	1.38 (0.22- 8.85)
JIA	M00577	Weighted median	3	0.219612	1.14953	0.84849	-2.03347	2.47269	1.24559	0.130881	11.8543	1.25 (0.13- 11.85)
JIA	M00577	MR Egger	3	0.689513	3.2922	0.868567	-5.7632	7.14223	1.99275	0.00314104	1264.24	1.99 (0.00-1264.24)
JIA	M00577	Simple mode	3	0.188069	1.2178	0.891444	-2.19881	2.57495	1.20692	0.110935	13.1306	1.21 (0.11- 13.13)
JIA	M00577	Weighted mode	3	0.188069	1.1959	0.889481	-2.15589	2.53203	1.20692	0.1158	12.579	1.21 (0.12- 12.58)
JIA	M00584	Inverse variance weighted	17	-1.04889	0.446799	0.018897	-1.92461	-0.17316	0.350328	0.145932	0.841003	0.35 (0.15- 0.84)
JIA	M00584	Weighted median	17	-1.24404	0.595768	0.0367859	-2.41175	-0.0763371	0.288217	0.0896584	0.926504	0.29 (0.09- 0.93)
JIA	M00584	MR Egger	17	-1.91931	0.902547	0.0504653	-3.6883	-0.150317	0.146708	0.0250145	0.860435	0.15 (0.03- 0.86)
JIA	M00584	Simple mode	17	0.175334	1.12823	0.878445	-2.036	2.38667	1.19164	0.130549	10.8772	1.19 (0.13-10.88)
JIA	M00584	Weighted mode	17	-1.20336	0.612408	0.0670271	-2.40368	-0.00303892	0.300184	0.090385	0.996966	0.30 (0.09- 1.00)
JIA	M00599	Inverse variance weighted	13	-0.380806	0.461497	0.409284	-1.28534	0.523728	0.683311	0.276557	1.68831	0.68 (0.28- 1.69)
JIA	M00599	Weighted median	13	-0.264306	0.611787	0.665724	-1.46341	0.934795	0.767738	0.231446	2.54669	0.77 (0.23- 2.55)
JIA	M00599	MR Egger	13	1.00152	1.24586	0.438496	-1.44037	3.4434	2.72241	0.236841	31.2931	2.72 (0.24-31.29)
JIA	M00599	Simple mode	13	-1.31324	1.19127	0.291909	-3.64813	1.02164	0.268946	0.0260399	2.77774	0.27 (0.03- 2.78)
JIA	M00599	Weighted mode	13	0.524557	0.747733	0.496353	-0.941	1.99011	1.68971	0.390237	7.31637	1.69 (0.39- 7.32)
JIA	M00606	Inverse variance weighted	18	-1.09177	0.855832	0.202069	-2.7692	0.585665	0.335623	0.0627123	1.79618	0.34 (0.06- 1.80)
JIA	M00606	Weighted median	18	-1.04158	1.19557	0.383646	-3.3849	1.30174	0.352897	0.0338809	3.6757	0.35 (0.03- 3.68)
JIA	M00606	MR Egger	18	0.39091	2.63006	0.883701	-4.764	5.54582	1.47833	0.00853141	256.165	1.48 (0.01-256.16)
JIA	M00606	Simple mode	18	-1.23563	1.9714	0.539132	-5.09957	2.62832	0.290652	0.00609934	13.8504	0.29 (0.01- 13.85)
JIA	M00606	Weighted mode	18	-1.39037	1.67032	0.416724	-4.6642	1.88345	0.248983	0.00942683	6.57617	0.25 (0.01- 6.58)
JIA	M01105	Inverse variance weighted	15	-0.570159	0.694137	0.411423	-1.93067	0.790349	0.565436	0.145052	2.20417	0.57 (0.15- 2.20)
JIA	M01105	Weighted median	15	-0.761387	0.941109	0.418497	-2.60596	1.08319	0.467018	0.0738322	2.95408	0.47 (0.07- 2.95)
JIA	M01105	MR Egger	15	-4.80361	2.73953	0.103056	-10.1731	0.565868	0.00820012	3.81845e-05	1.76098	0.01 (0.00- 1.76)
JIA	M01105	Simple mode	15	1.00521	1.71664	0.567486	-2.35941	4.36983	2.73249	0.094476	79.0305	2.73 (0.09-79.03)
JIA	M01105	Weighted mode	15	0.955143	1.57743	0.554533	-2.13662	4.04691	2.59904	0.118053	57.2204	2.60 (0.12-57.22)
JIA	M01107	Inverse variance weighted	14	-0.509448	0.508417	0.31633	-1.50595	0.487049	0.600827	0.221808	1.62751	0.60 (0.22- 1.63)
JIA	M01107	Weighted median	14	-0.476233	0.613924	0.437914	-1.67952	0.727057	0.621119	0.186463	2.06898	0.62 (0.19- 2.07)
JIA	M01107	MR Egger	14	-0.333007	1.54765	0.833248	-3.3664	2.70038	0.716765	0.0345137	14.8854	0.72 (0.03-14.89)
JIA	M01107	Simple mode	14	-0.417811	1.05612	0.69881	-2.48781	1.65219	0.658487	0.0830916	5.21839	0.66 (0.08- 5.22)
JIA	M01107	Weighted mode	14	-0.417811	0.617955	0.510815	-1.629	0.79338	0.658487	0.196125	2.21086	0.66 (0.20- 2.21)
JIA	M01110	Inverse variance weighted	20	-0.339044	0.988698	0.731659	-2.27689	1.5988	0.712451	0.102603	4.94711	0.71 (0.10- 4.95)
JIA	M01110	Weighted median	20	-0.010932	0.850719	0.989747	-1.67834	1.65648	0.989128	0.186683	5.24082	0.99 (0.19- 5.24)
JIA	M01110	MR Egger	20	0.931786	2.19191	0.6758	-3.36435	5.22792	2.53904	0.0345845	186.405	2.54 (0.03-186.41)
JIA	M01110	Simple mode	20	-0.744454	1.33448	0.583453	-3.36003	1.87113	0.474994	0.0347341	6.4956	0.47 (0.03- 6.50)
JIA	M01110	Weighted mode	20	-0.311064	0.919113	0.738743	-2.11253	1.4904	0.732667	0.120932	4.43886	0.73 (0.12- 4.44)
JIA	M01114	Inverse variance weighted	15	0.11397	0.233801	0.625928	-0.344279	0.572219	1.12072	0.708731	1.7722	1.12 (0.71-1.77)
JIA	M01114	Weighted median	15	0.170637	0.325812	0.600467	-0.467954	0.809229	1.18606	0.626282	2.24618	1.19 (0.63-2.25)
JIA	M01114	MR Egger	15	-0.0654926	0.557668	0.908306	-1.15852	1.02754	0.936606	0.31395	2.79417	0.94 (0.31-2.79)
JIA	M01114	Simple mode	15	0.230181	0.552137	0.683079	-0.852007	1.31237	1.25883	0.426558	3.71497	1.26 (0.43-3.71)
JIA	M01114	Weighted mode	15	0.255731	0.505798	0.621004	-0.735632	1.24709	1.29141	0.479202	3.48022	1.29 (0.48-3.48)
JIA	M01121	Inverse variance weighted	7	0.243257	0.774149	0.75335	-1.27408	1.76059	1.2754	0.279689	5.81586	1.28 (0.28- 5.82)
JIA	M01121	Weighted median	7	0.194316	0.928723	0.834269	-1.62598	2.01461	1.21448	0.196719	7.49782	1.21 (0.20- 7.50)
JIA	M01121	MR Egger	7	-0.548608	3.05246	0.864424	-6.53142	5.43421	0.577753	0.00145693	229.111	0.58 (0.00-229.11)
JIA	M01121	Simple mode	7	-0.326012	1.44991	0.829559	-3.16784	2.51582	0.721797	0.0420943	12.3767	0.72 (0.04- 12.38)
JIA	M01121	Weighted mode	7	0.295083	1.23785	0.819516	-2.13109	2.72126	1.34324	0.118707	15.1995	1.34 (0.12- 15.20)
JIA	M01123	Inverse variance weighted	9	-0.12147	0.105442	0.249317	-0.328136	0.085196	0.885617	0.720265	1.08893	0.89 (0.72-1.09)
JIA	M01123	Weighted median	9	-0.121877	0.138001	0.377152	-0.39236	0.148606	0.885257	0.675461	1.16022	0.89 (0.68-1.16)
JIA	M01123	MR Egger	9	-0.0940297	0.149803	0.550128	-0.387644	0.199585	0.910256	0.678654	1.2209	0.91 (0.68-1.22)
JIA	M01123	Simple mode	9	0.15802	0.278405	0.585884	-0.387654	0.703695	1.17119	0.678647	2.02121	1.17 (0.68-2.02)
JIA	M01123	Weighted mode	9	-0.154593	0.127341	0.259366	-0.404182	0.0949964	0.856764	0.667523	1.09965	0.86 (0.67-1.10)
JIA	M01125	Inverse variance weighted	17	1.22762	0.974839	0.20792	-0.683063	3.1383	3.4131	0.505067	23.0647	3.41 (0.51- 23.06)
JIA	M01125	Weighted median	17	0.214307	1.34372	0.873284	-2.41938	2.848	1.239	0.0889766	17.2532	1.24 (0.09- 17.25)
JIA	M01125	MR Egger	17	-1.42973	2.4654	0.57058	-6.26192	3.40247	0.239374	0.00190758	30.0381	0.24 (0.00- 30.04)
JIA	M01125	Simple mode	17	4.49772	2.07727	0.0458292	0.426271	8.56917	89.8122	1.53154	5266.77	89.81 (1.53-5266.77)
JIA	M01125	Weighted mode	17	-0.289937	1.783	0.87286	-3.78461	3.20473	0.748311	0.0227178	24.6489	0.75 (0.02- 24.65)
JIA	M01284	Inverse variance weighted	17	0.0624739	0.619431	0.919664	-1.15161	1.27656	1.06447	0.316127	3.58428	1.06 (0.32- 3.58)
JIA	M01284	Weighted median	17	0.31692	0.835695	0.704517	-1.32104	1.95488	1.37289	0.266857	7.06309	1.37 (0.27- 7.06)
JIA	M01284	MR Egger	17	3.01531	2.21168	0.192884	-1.31959	7.35021	20.3955	0.267246	1556.53	20.40 (0.27-1556.53)
JIA	M01284	Simple mode	17	-0.0110663	1.42283	0.993891	-2.79982	2.77769	0.988995	0.0608211	16.0818	0.99 (0.06- 16.08)
JIA	M01284	Weighted mode	17	0.51358	1.26535	0.690209	-1.96652	2.99367	1.67126	0.139944	19.9589	1.67 (0.14- 19.96)
JIA	M01299	Inverse variance weighted	30	-0.111354	0.757203	0.883085	-1.59547	1.37276	0.894622	0.202813	3.94625	0.89 (0.20- 3.95)
JIA	M01299	Weighted median	30	0.910158	1.05176	0.386837	-1.15129	2.9716	2.48472	0.316229	19.5232	2.48 (0.32- 19.52)
JIA	M01299	MR Egger	30	4.81678	3.07513	0.128496	-1.21047	10.844	123.567	0.298058	51227.4	123.57 (0.30-51227.39)
JIA	M01299	Simple mode	30	1.21331	2.08124	0.564417	-2.86592	5.29253	3.36459	0.056931	198.845	3.36 (0.06- 198.85)
JIA	M01299	Weighted mode	30	1.5209	1.70192	0.378872	-1.81486	4.85665	4.57633	0.162861	128.593	4.58 (0.16- 128.59)
JIA	M01301	Inverse variance weighted	22	0.681419	1.07169	0.524882	-1.41909	2.78192	1.97668	0.241935	16.1501	1.98 (0.24- 16.15)
JIA	M01301	Weighted median	22	0.666717	1.41412	0.637304	-2.10496	3.4384	1.94783	0.12185	31.137	1.95 (0.12- 31.14)
JIA	M01301	MR Egger	22	4.17533	5.09974	0.422587	-5.82017	14.1708	65.0613	0.0029671	1.42663e+06	65.06 (0.00-1426634.32)
JIA	M01301	Simple mode	22	-0.129918	3.4338	0.970176	-6.86016	6.60033	0.878167	0.00104874	735.336	0.88 (0.00- 735.34)
JIA	M01301	Weighted mode	22	-1.66721	4.37947	0.707259	-10.251	6.91656	0.188773	3.53228e-05	1008.84	0.19 (0.00- 1008.84)
JIA	M01302	Inverse variance weighted	20	1.06412	1.45004	0.463037	-1.77795	3.90619	2.89828	0.168984	49.7092	2.90 (0.17- 49.71)
JIA	M01302	Weighted median	20	2.53904	1.66469	0.127201	-0.723751	5.80183	12.6675	0.48493	330.903	12.67 (0.48- 330.90)
JIA	M01302	MR Egger	20	4.41383	5.48329	0.431347	-6.33342	15.1611	82.5852	0.00177596	3.84036e+06	82.59 (0.00-3840359.72)
JIA	M01302	Simple mode	20	3.08605	2.81611	0.286838	-2.43352	8.60563	21.8905	0.0877273	5462.32	21.89 (0.09- 5462.32)
JIA	M01302	Weighted mode	20	3.54659	2.41666	0.158584	-1.19007	8.28325	34.6948	0.3042	3957.03	34.69 (0.30- 3957.03)
JIA	M01303	Inverse variance weighted	15	-0.495171	0.760546	0.514999	-1.98584	0.995499	0.609466	0.137265	2.70607	0.61 (0.14- 2.71)
JIA	M01303	Weighted median	15	0.124808	0.878246	0.886993	-1.59655	1.84617	1.13293	0.202593	6.33551	1.13 (0.20- 6.34)
JIA	M01303	MR Egger	15	-0.738886	4.05991	0.858393	-8.6963	7.21853	0.477646	0.000167203	1364.49	0.48 (0.00-1364.49)
JIA	M01303	Simple mode	15	-0.167307	1.49673	0.912584	-3.1009	2.76629	0.84594	0.0450087	15.8995	0.85 (0.05- 15.90)
JIA	M01303	Weighted mode	15	0.235877	1.2781	0.856227	-2.26921	2.74096	1.26602	0.103394	15.5019	1.27 (0.10- 15.50)
JIA	M01336	Inverse variance weighted	27	0.176795	0.637195	0.781429	-1.07211	1.4257	1.19339	0.342287	4.16075	1.19 (0.34- 4.16)
JIA	M01336	Weighted median	27	0.434104	0.881673	0.622462	-1.29398	2.16218	1.54358	0.274179	8.6901	1.54 (0.27- 8.69)
JIA	M01336	MR Egger	27	1.70635	1.67317	0.317577	-1.57306	4.98577	5.50882	0.207409	146.316	5.51 (0.21-146.32)
JIA	M01336	Simple mode	27	0.888431	2.07171	0.671572	-3.17212	4.94898	2.43131	0.0419146	141.031	2.43 (0.04-141.03)
JIA	M01336	Weighted mode	27	0.306338	1.80802	0.866768	-3.23738	3.85006	1.35844	0.0392665	46.9958	1.36 (0.04- 47.00)
JIA	M01356	Inverse variance weighted	14	0.167782	0.52828	0.750788	-0.867648	1.20321	1.18268	0.419938	3.3308	1.18 (0.42- 3.33)
JIA	M01356	Weighted median	14	0.198486	0.671	0.767379	-1.11668	1.51365	1.21955	0.327366	4.54327	1.22 (0.33- 4.54)
JIA	M01356	MR Egger	14	-1.28144	0.954634	0.204332	-3.15252	0.589644	0.277638	0.0427442	1.80335	0.28 (0.04- 1.80)
JIA	M01356	Simple mode	14	0.294592	1.12271	0.797129	-1.90591	2.49509	1.34258	0.148687	12.1229	1.34 (0.15-12.12)
JIA	M01356	Weighted mode	14	-0.128393	0.737933	0.864554	-1.57474	1.31796	0.879508	0.207061	3.73578	0.88 (0.21- 3.74)
JIA	M01358	Inverse variance weighted	41	0.644678	0.549062	0.240337	-0.431483	1.72084	1.90537	0.649545	5.58922	1.91 (0.65- 5.59)
JIA	M01358	Weighted median	41	1.27874	0.735536	0.0821195	-0.162908	2.7204	3.59212	0.849669	15.1863	3.59 (0.85-15.19)
JIA	M01358	MR Egger	41	0.967868	1.52529	0.529428	-2.02169	3.95743	2.63233	0.132431	52.3228	2.63 (0.13-52.32)
JIA	M01358	Simple mode	41	1.60387	1.41244	0.262913	-1.16452	4.37225	4.97222	0.312073	79.2219	4.97 (0.31-79.22)
JIA	M01358	Weighted mode	41	1.65804	1.27047	0.199332	-0.832089	4.14817	5.24902	0.435139	63.3181	5.25 (0.44-63.32)
JIA	M01359	Inverse variance weighted	16	1.14233	0.850796	0.179383	-0.525234	2.80989	3.13405	0.591417	16.6081	3.13 (0.59- 16.61)
JIA	M01359	Weighted median	16	0.485894	1.01271	0.631373	-1.49902	2.47081	1.62563	0.223349	11.832	1.63 (0.22- 11.83)
JIA	M01359	MR Egger	16	0.668552	2.99145	0.826384	-5.19468	6.53179	1.95141	0.00554599	686.623	1.95 (0.01-686.62)
JIA	M01359	Simple mode	16	-0.263123	1.87957	0.89053	-3.94708	3.42084	0.768648	0.0193109	30.595	0.77 (0.02- 30.60)
JIA	M01359	Weighted mode	16	-0.174587	1.72804	0.920863	-3.56155	3.21238	0.839804	0.0283947	24.8381	0.84 (0.03- 24.84)
JIA	M01361	Inverse variance weighted	20	0.478477	0.548329	0.382877	-0.596249	1.5532	1.61361	0.550874	4.72658	1.61 (0.55- 4.73)
JIA	M01361	Weighted median	20	0.607518	0.796238	0.445472	-0.953109	2.16814	1.83587	0.385541	8.74205	1.84 (0.39- 8.74)
JIA	M01361	MR Egger	20	1.93399	1.53929	0.225027	-1.08302	4.951	6.91706	0.338571	141.317	6.92 (0.34-141.32)
JIA	M01361	Simple mode	20	1.29548	1.46309	0.386988	-1.57218	4.16314	3.65275	0.207593	64.2728	3.65 (0.21- 64.27)
JIA	M01361	Weighted mode	20	1.56462	1.58631	0.336367	-1.54454	4.67378	4.78084	0.213409	107.102	4.78 (0.21-107.10)
JIA	M01365	Inverse variance weighted	22	-0.618569	0.463671	0.182181	-1.52736	0.290226	0.538715	0.217107	1.33673	0.54 (0.22-1.34)
JIA	M01365	Weighted median	22	0.0358714	0.661185	0.956733	-1.26005	1.33179	1.03652	0.28364	3.78783	1.04 (0.28-3.79)
JIA	M01365	MR Egger	22	-0.156202	0.888166	0.862164	-1.89701	1.5846	0.855386	0.150017	4.87736	0.86 (0.15-4.88)
JIA	M01365	Simple mode	22	-0.145166	1.13056	0.899053	-2.36107	2.07073	0.864878	0.0943195	7.93065	0.86 (0.09-7.93)
JIA	M01365	Weighted mode	22	0.115549	0.745257	0.878265	-1.34515	1.57625	1.12249	0.260499	4.8368	1.12 (0.26-4.84)
JIA	M01444	Inverse variance weighted	12	-0.131689	0.418052	0.752757	-0.951072	0.687694	0.876614	0.386327	1.98912	0.88 (0.39- 1.99)
JIA	M01444	Weighted median	12	0.0458233	0.606278	0.939752	-1.14248	1.23413	1.04689	0.319026	3.43538	1.05 (0.32- 3.44)
JIA	M01444	MR Egger	12	0.240986	1.41354	0.868029	-2.52955	3.01153	1.2725	0.0796946	20.3184	1.27 (0.08-20.32)
JIA	M01444	Simple mode	12	0.0734643	1.00558	0.943073	-1.89748	2.04441	1.07623	0.149946	7.72459	1.08 (0.15- 7.72)
JIA	M01444	Weighted mode	12	0.12428	0.892728	0.891797	-1.62547	1.87403	1.13233	0.19682	6.51447	1.13 (0.20- 6.51)
JIA	M01493	Inverse variance weighted	7	0.0718397	0.964607	0.940632	-1.81879	1.96247	1.07448	0.162222	7.11689	1.07 (0.16- 7.12)
JIA	M01493	Weighted median	7	-1.18468	1.34175	0.377273	-3.81452	1.44516	0.305845	0.0220484	4.24253	0.31 (0.02- 4.24)
JIA	M01493	MR Egger	7	-2.57063	2.60743	0.369462	-7.6812	2.53994	0.076487	0.000461419	12.6789	0.08 (0.00-12.68)
JIA	M01493	Simple mode	7	-1.17979	2.13315	0.600196	-5.36076	3.00118	0.307342	0.00469732	20.1092	0.31 (0.00-20.11)
JIA	M01493	Weighted mode	7	-1.25913	1.6526	0.474989	-4.49822	1.97997	0.283902	0.0111288	7.24253	0.28 (0.01- 7.24)
JIA	M01494	Inverse variance weighted	19	0.157666	0.599057	0.792404	-1.01649	1.33182	1.17078	0.361864	3.78793	1.17 (0.36- 3.79)
JIA	M01494	Weighted median	19	0.373321	0.756104	0.621487	-1.10864	1.85529	1.45255	0.330007	6.39352	1.45 (0.33- 6.39)
JIA	M01494	MR Egger	19	0.435212	0.927603	0.644902	-1.38289	2.25331	1.54529	0.250853	9.51922	1.55 (0.25- 9.52)
JIA	M01494	Simple mode	19	0.435503	1.69668	0.800337	-2.88999	3.761	1.54574	0.0555766	42.9914	1.55 (0.06-42.99)
JIA	M01494	Weighted mode	19	0.362465	0.766311	0.641898	-1.1395	1.86443	1.43687	0.319978	6.45229	1.44 (0.32- 6.45)
JIA	M01508	Inverse variance weighted	24	-0.00897852	0.441308	0.983768	-0.873943	0.855986	0.991062	0.417303	2.35369	0.99 (0.42-2.35)
JIA	M01508	Weighted median	24	0.021041	0.654115	0.974339	-1.26103	1.30311	1.02126	0.283363	3.68072	1.02 (0.28-3.68)
JIA	M01508	MR Egger	24	-0.729095	1.04428	0.492379	-2.77588	1.31769	0.482345	0.0622944	3.7348	0.48 (0.06-3.73)
JIA	M01508	Simple mode	24	-0.0865215	1.1157	0.938857	-2.27329	2.10025	0.917116	0.102973	8.16818	0.92 (0.10-8.17)
JIA	M01508	Weighted mode	24	-0.198564	0.827034	0.812386	-1.81955	1.42242	0.819907	0.162099	4.14715	0.82 (0.16-4.15)
JIA	M01515	Inverse variance weighted	15	-0.00472326	0.0413393	0.909035	-0.0857483	0.0763018	0.995288	0.917825	1.07929	1.00 (0.92-1.08)
JIA	M01515	Weighted median	15	-0.0141454	0.0556193	0.799244	-0.123159	0.0948684	0.985954	0.884123	1.09951	0.99 (0.88-1.10)
JIA	M01515	MR Egger	15	-0.0103463	0.0552364	0.85431	-0.11861	0.097917	0.989707	0.888155	1.10287	0.99 (0.89-1.10)
JIA	M01515	Simple mode	15	-0.0375196	0.086334	0.670487	-0.206734	0.131695	0.963176	0.813236	1.14076	0.96 (0.81-1.14)
JIA	M01515	Weighted mode	15	-0.0156825	0.0499073	0.757978	-0.113501	0.0821359	0.98444	0.892703	1.0856	0.98 (0.89-1.09)
JIA	M01558	Inverse variance weighted	32	0.3862	0.539958	0.474461	-0.672118	1.44452	1.47138	0.510626	4.2398	1.47 (0.51- 4.24)
JIA	M01558	Weighted median	32	0.650513	0.808026	0.420782	-0.933217	2.23424	1.91652	0.393286	9.33942	1.92 (0.39- 9.34)
JIA	M01558	MR Egger	32	-0.263196	1.28139	0.838648	-2.77471	2.24832	0.768591	0.0623674	9.47182	0.77 (0.06- 9.47)
JIA	M01558	Simple mode	32	0.777625	1.36586	0.573235	-1.89946	3.45471	2.1763	0.14965	31.649	2.18 (0.15-31.65)
JIA	M01558	Weighted mode	32	0.682614	0.958846	0.481843	-1.19672	2.56195	1.97904	0.302182	12.9611	1.98 (0.30-12.96)
JIA	M01561	Inverse variance weighted	9	0.630427	0.565872	0.265245	-0.478683	1.73954	1.87841	0.619599	5.6947	1.88 (0.62- 5.69)
JIA	M01561	Weighted median	9	0.217953	0.739713	0.768265	-1.23188	1.66779	1.24353	0.291742	5.30044	1.24 (0.29- 5.30)
JIA	M01561	MR Egger	9	0.766	1.27781	0.567752	-1.73851	3.27051	2.15114	0.175782	26.3247	2.15 (0.18-26.32)
JIA	M01561	Simple mode	9	0.00593437	1.13725	0.995964	-2.22307	2.23494	1.00595	0.108276	9.34593	1.01 (0.11- 9.35)
JIA	M01561	Weighted mode	9	0.00593437	0.971527	0.995276	-1.89826	1.91013	1.00595	0.149829	6.75395	1.01 (0.15- 6.75)
JIA	M01564	Inverse variance weighted	43	-0.656234	0.50957	0.197809	-1.65499	0.342524	0.518802	0.191094	1.4085	0.52 (0.19- 1.41)
JIA	M01564	Weighted median	43	-0.174239	0.764335	0.819676	-1.67234	1.32386	0.840096	0.187808	3.75789	0.84 (0.19- 3.76)
JIA	M01564	MR Egger	43	1.20788	1.44274	0.407329	-1.6199	4.03565	3.34637	0.197919	56.5796	3.35 (0.20-56.58)
JIA	M01564	Simple mode	43	-0.534095	1.61852	0.743047	-3.70639	2.6382	0.586199	0.0245661	13.988	0.59 (0.02-13.99)
JIA	M01564	Weighted mode	43	-0.106459	1.31774	0.935993	-2.68924	2.47632	0.899012	0.0679328	11.8974	0.90 (0.07-11.90)
JIA	M01572	Inverse variance weighted	12	-0.16154	0.832138	0.846077	-1.79253	1.46945	0.850833	0.166538	4.34685	0.85 (0.17- 4.35)
JIA	M01572	Weighted median	12	0.745598	1.11598	0.504063	-1.44173	2.93292	2.1077	0.236519	18.7824	2.11 (0.24- 18.78)
JIA	M01572	MR Egger	12	1.41831	2.68793	0.609244	-3.85004	6.68665	4.13013	0.0212789	801.636	4.13 (0.02-801.64)
JIA	M01572	Simple mode	12	2.19652	1.78864	0.245061	-1.30921	5.70226	8.9937	0.270033	299.543	8.99 (0.27-299.54)
JIA	M01572	Weighted mode	12	2.04992	1.79372	0.277372	-1.46576	5.56561	7.7673	0.230901	261.284	7.77 (0.23-261.28)
JIA	M01573	Inverse variance weighted	12	-0.118205	0.246166	0.631097	-0.600691	0.364281	0.888514	0.548433	1.43948	0.89 (0.55-1.44)
JIA	M01573	Weighted median	12	0.0851089	0.340557	0.802656	-0.582382	0.7526	1.08884	0.558566	2.12251	1.09 (0.56-2.12)
JIA	M01573	MR Egger	12	0.480563	0.682533	0.497446	-0.857202	1.81833	1.61699	0.424348	6.16155	1.62 (0.42-6.16)
JIA	M01573	Simple mode	12	0.0958864	0.563874	0.868059	-1.00931	1.20108	1.10063	0.364471	3.3237	1.10 (0.36-3.32)
JIA	M01573	Weighted mode	12	0.11423	0.512235	0.827619	-0.889749	1.11821	1.12101	0.410759	3.05937	1.12 (0.41-3.06)
JIA	M01585	Inverse variance weighted	21	-0.196445	1.03948	0.850105	-2.23382	1.84093	0.821647	0.107118	6.3024	0.82 (0.11-6.30000e+00)
JIA	M01585	Weighted median	21	0.396392	1.42272	0.78054	-2.39214	3.18493	1.48645	0.0914336	24.1655	1.49 (0.09-2.41700e+01)
JIA	M01585	MR Egger	21	-0.145919	18.2263	0.993696	-35.8694	35.5776	0.864228	2.64314e-16	2825769784014720	0.86 (0.00-2.82577e+15)
JIA	M01585	Simple mode	21	1.17891	2.81157	0.679461	-4.33177	6.6896	3.25084	0.0131443	803.999	3.25 (0.01-8.04000e+02)
JIA	M01585	Weighted mode	21	0.884843	2.65825	0.742699	-4.32533	6.09501	2.4226	0.0132292	443.639	2.42 (0.01-4.43640e+02)
JIA	M01604	Inverse variance weighted	20	0.0822726	0.909469	0.92792	-1.70029	1.86483	1.08575	0.182631	6.45485	1.09 (0.18- 6.45)
JIA	M01604	Weighted median	20	-0.102954	1.36349	0.93981	-2.77539	2.56948	0.902168	0.0623254	13.059	0.90 (0.06- 13.06)
JIA	M01604	MR Egger	20	-4.40706	3.60239	0.236963	-11.4677	2.65361	0.0121909	1.04622e-05	14.2053	0.01 (0.00- 14.21)
JIA	M01604	Simple mode	20	-0.339687	2.47645	0.892342	-5.19354	4.51416	0.711993	0.00555234	91.301	0.71 (0.01- 91.30)
JIA	M01604	Weighted mode	20	-0.294268	2.67623	0.913597	-5.53968	4.95114	0.745077	0.00392779	141.337	0.75 (0.00-141.34)
JIA	M01605	Inverse variance weighted	7	-0.223906	0.563411	0.691063	-1.32819	0.880378	0.79939	0.264956	2.41181	0.80 (0.26- 2.41)
JIA	M01605	Weighted median	7	0.163986	0.481495	0.733422	-0.779745	1.10772	1.1782	0.458523	3.02744	1.18 (0.46- 3.03)
JIA	M01605	MR Egger	7	1.25517	0.840371	0.195506	-0.391957	2.9023	3.50844	0.675733	18.216	3.51 (0.68-18.22)
JIA	M01605	Simple mode	7	0.293889	0.813477	0.730274	-1.30053	1.8883	1.34164	0.272388	6.60816	1.34 (0.27- 6.61)
JIA	M01605	Weighted mode	7	0.424721	0.542008	0.463072	-0.637615	1.48706	1.52916	0.528552	4.42406	1.53 (0.53- 4.42)
JIA	M01638	Inverse variance weighted	21	0.872262	0.614565	0.155807	-0.332285	2.07681	2.39232	0.717283	7.97897	2.39 (0.72- 7.98)
JIA	M01638	Weighted median	21	1.44706	0.754719	0.055194	-0.032192	2.92631	4.25059	0.968321	18.6586	4.25 (0.97- 18.66)
JIA	M01638	MR Egger	21	0.506108	2.03395	0.806162	-3.48043	4.49265	1.65882	0.0307942	89.3576	1.66 (0.03- 89.36)
JIA	M01638	Simple mode	21	1.88307	1.42873	0.202402	-0.917251	4.68339	6.57364	0.399616	108.136	6.57 (0.40-108.14)
JIA	M01638	Weighted mode	21	2.08186	1.17673	0.0921086	-0.22452	4.38825	8.01941	0.798899	80.4993	8.02 (0.80- 80.50)
JIA	M01640	Inverse variance weighted	13	0.0593341	0.13489	0.660031	-0.20505	0.323718	1.06113	0.814606	1.38226	1.06 (0.81-1.38)
JIA	M01640	Weighted median	13	0.0543538	0.201312	0.787162	-0.340218	0.448925	1.05586	0.711615	1.56663	1.06 (0.71-1.57)
JIA	M01640	MR Egger	13	0.0304294	0.318295	0.925557	-0.593428	0.654287	1.0309	0.55243	1.92377	1.03 (0.55-1.92)
JIA	M01640	Simple mode	13	0.0368944	0.266094	0.892025	-0.484649	0.558438	1.03758	0.615913	1.74794	1.04 (0.62-1.75)
JIA	M01640	Weighted mode	13	0.0440092	0.201372	0.830676	-0.35068	0.438698	1.04499	0.704209	1.55069	1.04 (0.70-1.55)
JIA	M01644	Inverse variance weighted	35	0.634134	0.648836	0.328401	-0.637586	1.90585	1.88539	0.528567	6.72514	1.89 (0.53- 6.73)
JIA	M01644	Weighted median	35	0.267824	0.796034	0.736534	-1.2924	1.82805	1.30712	0.27461	6.22175	1.31 (0.27- 6.22)
JIA	M01644	MR Egger	35	-2.11451	1.99797	0.297592	-6.03054	1.80152	0.120692	0.00240419	6.05884	0.12 (0.00- 6.06)
JIA	M01644	Simple mode	35	0.248374	1.56027	0.874464	-2.80976	3.30651	1.28194	0.0602193	27.2897	1.28 (0.06-27.29)
JIA	M01644	Weighted mode	35	0.119328	1.06617	0.911543	-1.97037	2.20903	1.12674	0.139405	9.10687	1.13 (0.14- 9.11)
JIA	M01645	Inverse variance weighted	39	-0.947011	0.579435	0.102182	-2.0827	0.188683	0.387899	0.124593	1.20766	0.39 (0.12-1.21)
JIA	M01645	Weighted median	39	-1.51356	0.768027	0.0487568	-3.01889	-0.00822703	0.220125	0.0488552	0.991807	0.22 (0.05-0.99)
JIA	M01645	MR Egger	39	-2.36774	1.38882	0.0966063	-5.08983	0.354355	0.0936924	0.00615906	1.42526	0.09 (0.01-1.43)
JIA	M01645	Simple mode	39	-1.90054	1.71689	0.275267	-5.26565	1.46457	0.149488	0.00516603	4.32568	0.15 (0.01-4.33)
JIA	M01645	Weighted mode	39	-2.42921	1.47003	0.106674	-5.31047	0.452037	0.0881061	0.00493963	1.57151	0.09 (0.00-1.57)
JIA	M01649	Inverse variance weighted	4	-1.42081	2.09253	0.497142	-5.52217	2.68055	0.241517	0.00399715	14.5931	0.24 (0.00- 14.59)
JIA	M01649	Weighted median	4	-0.59821	2.6203	0.819414	-5.73399	4.53757	0.549795	0.00323415	93.4633	0.55 (0.00- 93.46)
JIA	M01649	MR Egger	4	0.939147	4.12463	0.841044	-7.14514	9.02343	2.5578	0.00078869	8295.18	2.56 (0.00-8295.18)
JIA	M01649	Simple mode	4	-5.03627	3.54478	0.25049	-11.9841	1.9115	0.00649791	6.24299e-06	6.76324	0.01 (0.00- 6.76)
JIA	M01649	Weighted mode	4	-0.00556384	2.99848	0.998636	-5.88259	5.87146	0.994452	0.00278757	354.766	0.99 (0.00- 354.77)
JIA	M01670	Inverse variance weighted	12	0.737052	1.38807	0.595426	-1.98357	3.45767	2.08977	0.137577	31.743	2.09 (0.14- 31.74)
JIA	M01670	Weighted median	12	-0.918375	1.11966	0.412085	-3.1129	1.27615	0.399167	0.0444718	3.58282	0.40 (0.04- 3.58)
JIA	M01670	MR Egger	12	-2.3732	4.04193	0.570124	-10.2954	5.54898	0.0931819	3.37889e-05	256.974	0.09 (0.00-256.97)
JIA	M01670	Simple mode	12	-0.419654	1.68342	0.807733	-3.71916	2.87986	0.657274	0.0242542	17.8117	0.66 (0.02- 17.81)
JIA	M01670	Weighted mode	12	-0.98283	1.39036	0.494338	-3.70794	1.74228	0.374251	0.0245281	5.71033	0.37 (0.02- 5.71)
JIA	M01712	Inverse variance weighted	10	0.224887	0.633537	0.722611	-1.01685	1.46662	1.25218	0.361734	4.33456	1.25 (0.36- 4.33)
JIA	M01712	Weighted median	10	-0.124146	0.703377	0.859901	-1.50277	1.25447	0.883251	0.222514	3.50599	0.88 (0.22- 3.51)
JIA	M01712	MR Egger	10	0.817231	1.49745	0.600121	-2.11777	3.75223	2.26422	0.1203	42.6159	2.26 (0.12-42.62)
JIA	M01712	Simple mode	10	-1.07839	1.06714	0.338627	-3.16998	1.01319	0.340142	0.0420045	2.75438	0.34 (0.04- 2.75)
JIA	M01712	Weighted mode	10	-0.515756	1.00181	0.619081	-2.47931	1.4478	0.597049	0.083801	4.25374	0.60 (0.08- 4.25)
JIA	M01769	Inverse variance weighted	38	-0.364464	0.502425	0.468201	-1.34922	0.620289	0.694569	0.259444	1.85946	0.69 (0.26- 1.86)
JIA	M01769	Weighted median	38	0.510193	0.781249	0.513726	-1.02106	2.04144	1.66561	0.360214	7.7017	1.67 (0.36- 7.70)
JIA	M01769	MR Egger	38	1.38026	1.18399	0.251374	-0.940366	3.70089	3.97595	0.390485	40.4835	3.98 (0.39-40.48)
JIA	M01769	Simple mode	38	0.786574	1.33255	0.558594	-1.82523	3.39838	2.19586	0.16118	29.9156	2.20 (0.16-29.92)
JIA	M01769	Weighted mode	38	0.786574	0.937547	0.406874	-1.05102	2.62417	2.19586	0.349582	13.7931	2.20 (0.35-13.79)
JIA	M01898	Inverse variance weighted	33	-0.0688749	0.440488	0.875749	-0.932231	0.794482	0.933443	0.393674	2.21329	0.93 (0.39- 2.21)
JIA	M01898	Weighted median	33	-0.238596	0.645718	0.711751	-1.5042	1.02701	0.787733	0.222194	2.79271	0.79 (0.22- 2.79)
JIA	M01898	MR Egger	33	0.0891056	0.77945	0.909722	-1.43862	1.61683	1.0932	0.237256	5.03709	1.09 (0.24- 5.04)
JIA	M01898	Simple mode	33	0.613387	1.21697	0.617696	-1.77188	2.99866	1.84668	0.170012	20.0586	1.85 (0.17-20.06)
JIA	M01898	Weighted mode	33	-0.165164	0.633831	0.796086	-1.40747	1.07714	0.847755	0.244761	2.93628	0.85 (0.24- 2.94)
JIA	M02132	Inverse variance weighted	42	-0.638251	0.534085	0.232072	-1.68506	0.408554	0.528215	0.185434	1.50464	0.53 (0.19- 1.50)
JIA	M02132	Weighted median	42	-0.478767	0.776481	0.537508	-2.00067	1.04313	0.619547	0.135245	2.8381	0.62 (0.14- 2.84)
JIA	M02132	MR Egger	42	-2.40143	1.61365	0.144541	-5.56417	0.761321	0.0905887	0.00383275	2.1411	0.09 (0.00- 2.14)
JIA	M02132	Simple mode	42	-0.290236	1.60307	0.857221	-3.43226	2.85178	0.748087	0.0323139	17.3187	0.75 (0.03-17.32)
JIA	M02132	Weighted mode	42	-0.241865	1.4432	0.86773	-3.07053	2.5868	0.785162	0.0463964	13.2872	0.79 (0.05-13.29)
JIA	M02137	Inverse variance weighted	19	0.158307	0.194156	0.414868	-0.22224	0.538853	1.17153	0.800723	1.71404	1.17 (0.80-1.71)
JIA	M02137	Weighted median	19	0.206171	0.244941	0.399946	-0.273914	0.686256	1.22896	0.760398	1.98627	1.23 (0.76-1.99)
JIA	M02137	MR Egger	19	-0.163926	0.322163	0.617411	-0.795365	0.467513	0.848805	0.451417	1.59602	0.85 (0.45-1.60)
JIA	M02137	Simple mode	19	0.596058	0.434949	0.187409	-0.256441	1.44856	1.81495	0.7738	4.25697	1.81 (0.77-4.26)
JIA	M02137	Weighted mode	19	0.24499	0.259735	0.358053	-0.264092	0.754071	1.27761	0.767903	2.12564	1.28 (0.77-2.13)
JIA	M02342	Inverse variance weighted	15	-0.854335	0.458053	0.0621615	-1.75212	0.0434501	0.425566	0.173406	1.04441	0.43 (0.17-1.04)
JIA	M02342	Weighted median	15	-0.90801	0.597371	0.128508	-2.07886	0.262836	0.403326	0.125073	1.30061	0.40 (0.13-1.30)
JIA	M02342	MR Egger	15	-0.761949	1.09133	0.497363	-2.90096	1.37707	0.466756	0.0549702	3.96326	0.47 (0.05-3.96)
JIA	M02342	Simple mode	15	-1.02398	0.929395	0.289143	-2.84559	0.797634	0.359163	0.0580998	2.22028	0.36 (0.06-2.22)
JIA	M02342	Weighted mode	15	-0.922645	0.755159	0.241962	-2.40276	0.557467	0.397466	0.0904683	1.74624	0.40 (0.09-1.75)
JIA	M02730	Inverse variance weighted	21	0.0588782	0.756706	0.93798	-1.42426	1.54202	1.06065	0.240685	4.67403	1.06 (0.24- 4.67)
JIA	M02730	Weighted median	21	0.243928	0.886076	0.783093	-1.49278	1.98064	1.27625	0.224747	7.24736	1.28 (0.22- 7.25)
JIA	M02730	MR Egger	21	1.24097	1.86999	0.514903	-2.42421	4.90615	3.45898	0.0885481	135.119	3.46 (0.09-135.12)
JIA	M02730	Simple mode	21	2.10521	1.43442	0.157755	-0.706264	4.91668	8.20881	0.493485	136.548	8.21 (0.49-136.55)
JIA	M02730	Weighted mode	21	0.266258	1.08891	0.80932	-1.868	2.40052	1.30507	0.154432	11.0289	1.31 (0.15- 11.03)
JIA	M02734	Inverse variance weighted	42	0.614721	0.53493	0.25049	-0.433743	1.66318	1.84914	0.648079	5.27609	1.85 (0.65- 5.28)
JIA	M02734	Weighted median	42	0.930481	0.716754	0.194223	-0.474357	2.33532	2.53573	0.622285	10.3328	2.54 (0.62- 10.33)
JIA	M02734	MR Egger	42	1.00828	1.86613	0.591983	-2.64934	4.6659	2.74089	0.0706978	106.262	2.74 (0.07-106.26)
JIA	M02734	Simple mode	42	-0.418479	1.6942	0.806136	-3.73911	2.90215	0.658047	0.0237753	18.2133	0.66 (0.02- 18.21)
JIA	M02734	Weighted mode	42	1.12687	1.34872	0.408275	-1.51662	3.77036	3.08597	0.219451	43.3955	3.09 (0.22- 43.40)
JIA	M03127	Inverse variance weighted	17	0.244181	0.561468	0.663637	-0.856297	1.34466	1.27658	0.424732	3.83688	1.28 (0.42- 3.84)
JIA	M03127	Weighted median	17	0.530385	0.762171	0.486499	-0.963471	2.02424	1.69959	0.381566	7.57037	1.70 (0.38- 7.57)
JIA	M03127	MR Egger	17	-0.52744	2.70384	0.847955	-5.82697	4.77209	0.590114	0.00294699	118.166	0.59 (0.00-118.17)
JIA	M03127	Simple mode	17	1.27901	1.38496	0.369463	-1.4355	3.99353	3.59309	0.237996	54.2459	3.59 (0.24- 54.25)
JIA	M03127	Weighted mode	17	1.02336	1.24702	0.423905	-1.42079	3.46752	2.78254	0.241523	32.0571	2.78 (0.24- 32.06)
JIA	M03141	Inverse variance weighted	24	0.249615	0.460851	0.588066	-0.653652	1.15288	1.28353	0.520143	3.16731	1.28 (0.52-3.17)
JIA	M03141	Weighted median	24	-0.204392	0.655136	0.755052	-1.48846	1.07967	0.815143	0.22572	2.94372	0.82 (0.23-2.94)
JIA	M03141	MR Egger	24	-0.469421	1.14826	0.686631	-2.72002	1.78117	0.625364	0.0658738	5.93682	0.63 (0.07-5.94)
JIA	M03141	Simple mode	24	-0.443255	1.10757	0.692699	-2.61409	1.72758	0.641943	0.0732341	5.62704	0.64 (0.07-5.63)
JIA	M03141	Weighted mode	24	-0.064659	0.890256	0.942729	-1.80956	1.68024	0.937387	0.163726	5.36686	0.94 (0.16-5.37)
JIA	M03147	Inverse variance weighted	5	0.795709	0.9013	0.37732	-0.97084	2.56226	2.21601	0.378765	12.965	2.22 (0.38- 12.97)
JIA	M03147	Weighted median	5	0.662862	1.19826	0.580136	-1.68573	3.01145	1.94034	0.185309	20.3169	1.94 (0.19- 20.32)
JIA	M03147	MR Egger	5	1.15287	2.37185	0.660215	-3.49596	5.8017	3.16727	0.0303196	330.862	3.17 (0.03-330.86)
JIA	M03147	Simple mode	5	1.22536	1.68016	0.506222	-2.06776	4.51847	3.40538	0.126469	91.6953	3.41 (0.13- 91.70)
JIA	M03147	Weighted mode	5	0.703885	1.28937	0.614143	-1.82328	3.23105	2.02159	0.161496	25.3062	2.02 (0.16- 25.31)
JIA	M10642	Inverse variance weighted	29	-0.261767	0.722083	0.716966	-1.67705	1.15352	0.769691	0.186925	3.16931	0.77 (0.19- 3.17)
JIA	M10642	Weighted median	29	0.145564	0.9627	0.879815	-1.74133	2.03246	1.15669	0.175287	7.63282	1.16 (0.18- 7.63)
JIA	M10642	MR Egger	29	-0.353816	1.60382	0.827057	-3.49731	2.78968	0.702004	0.0302788	16.2757	0.70 (0.03-16.28)
JIA	M10642	Simple mode	29	0.67043	1.71294	0.698471	-2.68694	4.0278	1.95508	0.0680892	56.1371	1.96 (0.07-56.14)
JIA	M10642	Weighted mode	29	0.149361	1.21668	0.903173	-2.23533	2.53405	1.16109	0.106957	12.6045	1.16 (0.11-12.60)
JIA	M11438	Inverse variance weighted	5	0.202751	1.35061	0.880671	-2.44444	2.84994	1.22477	0.0867748	17.2868	1.22 (0.09- 17.29)
JIA	M11438	Weighted median	5	-0.121721	1.50568	0.935569	-3.07286	2.82942	0.885396	0.0462887	16.9356	0.89 (0.05- 16.94)
JIA	M11438	MR Egger	5	-1.66031	2.08683	0.484393	-5.75049	2.42987	0.19008	0.00318122	11.3574	0.19 (0.00- 11.36)
JIA	M11438	Simple mode	5	3.15042	2.38738	0.257425	-1.52885	7.82968	23.3458	0.216785	2514.12	23.35 (0.22-2514.12)
JIA	M11438	Weighted mode	5	-0.955608	1.8063	0.624773	-4.49595	2.58473	0.384578	0.0111541	13.2598	0.38 (0.01- 13.26)
JIA	M12017	Inverse variance weighted	13	-0.0912469	0.569781	0.872768	-1.20802	1.02552	0.912792	0.298789	2.78856	0.91 (0.30- 2.79)
JIA	M12017	Weighted median	13	0.218452	0.79013	0.782182	-1.3302	1.76711	1.24415	0.264424	5.85389	1.24 (0.26- 5.85)
JIA	M12017	MR Egger	13	-1.55323	1.80166	0.407028	-5.08449	1.97803	0.211563	0.00619203	7.22845	0.21 (0.01- 7.23)
JIA	M12017	Simple mode	13	-1.8319	1.56444	0.264343	-4.89821	1.23441	0.160109	0.00745992	3.43635	0.16 (0.01- 3.44)
JIA	M12017	Weighted mode	13	0.77469	1.49415	0.613549	-2.15384	3.70322	2.16992	0.116037	40.5779	2.17 (0.12-40.58)
JIA	M12035	Inverse variance weighted	33	0.302371	0.593687	0.610534	-0.861255	1.466	1.35306	0.422631	4.33186	1.35 (0.42- 4.33)
JIA	M12035	Weighted median	33	0.0382363	0.868979	0.964903	-1.66496	1.74144	1.03898	0.189198	5.70553	1.04 (0.19- 5.71)
JIA	M12035	MR Egger	33	-4.45599	1.95931	0.0300235	-8.29623	-0.615739	0.0116089	0.000249454	0.540242	0.01 (0.00- 0.54)
JIA	M12035	Simple mode	33	0.0731852	1.9994	0.971028	-3.84563	3.992	1.07593	0.0213729	54.1632	1.08 (0.02-54.16)
JIA	M12035	Weighted mode	33	-0.153273	2.29639	0.9472	-4.6542	4.34766	0.857896	0.00952149	77.2973	0.86 (0.01-77.30)
JIA	M12067	Inverse variance weighted	21	0.591071	0.820538	0.471313	-1.01718	2.19933	1.80592	0.361612	9.01893	1.81 (0.36- 9.02)
JIA	M12067	Weighted median	21	1.27575	1.14937	0.26702	-0.977023	3.52852	3.58138	0.37643	34.0735	3.58 (0.38- 34.07)
JIA	M12067	MR Egger	21	0.965577	1.5778	0.547807	-2.12691	4.05807	2.6263	0.119205	57.8623	2.63 (0.12- 57.86)
JIA	M12067	Simple mode	21	1.31405	1.82409	0.479624	-2.26117	4.88927	3.72121	0.104228	132.857	3.72 (0.10-132.86)
JIA	M12067	Weighted mode	21	1.25438	1.21872	0.315645	-1.13431	3.64307	3.50566	0.321644	38.2088	3.51 (0.32- 38.21)
JIA	M12129	Inverse variance weighted	21	-0.187374	0.445875	0.674311	-1.06129	0.686542	0.829133	0.346009	1.98683	0.83 (0.35-1.99)
JIA	M12129	Weighted median	21	-0.628413	0.628349	0.317261	-1.85998	0.60315	0.533438	0.155676	1.82787	0.53 (0.16-1.83)
JIA	M12129	MR Egger	21	-0.932156	1.10958	0.411301	-3.10694	1.24262	0.393704	0.0447378	3.46469	0.39 (0.04-3.46)
JIA	M12129	Simple mode	21	-1.17994	1.26913	0.3636	-3.66743	1.30755	0.307297	0.0255421	3.69709	0.31 (0.03-3.70)
JIA	M12129	Weighted mode	21	-1.22731	1.01792	0.242002	-3.22242	0.767808	0.29308	0.0398583	2.15504	0.29 (0.04-2.16)
JIA	M12261	Inverse variance weighted	10	0.0670793	0.185049	0.716982	-0.295617	0.429775	1.06938	0.744072	1.53691	1.07 (0.74-1.54)
JIA	M12261	Weighted median	10	-0.0488512	0.236742	0.836519	-0.512866	0.415163	0.952323	0.598777	1.51462	0.95 (0.60-1.51)
JIA	M12261	MR Egger	10	-0.666169	0.558957	0.26749	-1.76173	0.429387	0.513672	0.171748	1.53632	0.51 (0.17-1.54)
JIA	M12261	Simple mode	10	-0.0827535	0.388158	0.835926	-0.843543	0.678036	0.920578	0.430184	1.97001	0.92 (0.43-1.97)
JIA	M12261	Weighted mode	10	-0.127157	0.359774	0.731899	-0.832315	0.578	0.880595	0.435041	1.78247	0.88 (0.44-1.78)
JIA	M12593	Inverse variance weighted	25	-0.335581	0.807861	0.677853	-1.91899	1.24783	0.714923	0.146755	3.48276	0.71 (0.15- 3.48)
JIA	M12593	Weighted median	25	-0.638258	1.18826	0.591174	-2.96725	1.69074	0.528212	0.0514444	5.42348	0.53 (0.05- 5.42)
JIA	M12593	MR Egger	25	1.56031	2.11253	0.467621	-2.58025	5.70088	4.76031	0.0757551	299.129	4.76 (0.08-299.13)
JIA	M12593	Simple mode	25	-1.10523	2.06598	0.597596	-5.15455	2.9441	0.331135	0.00577307	18.9935	0.33 (0.01- 18.99)
JIA	M12593	Weighted mode	25	-1.04569	1.65544	0.533576	-4.29036	2.19898	0.35145	0.0137	9.01582	0.35 (0.01- 9.02)
JIA	M12626	Inverse variance weighted	8	-1.23389	0.997598	0.21614	-3.18918	0.721405	0.291159	0.0412058	2.05732	0.29 (0.04- 2.06)
JIA	M12626	Weighted median	8	-0.185732	1.27348	0.884043	-2.68176	2.31029	0.830496	0.0684429	10.0774	0.83 (0.07- 10.08)
JIA	M12626	MR Egger	8	0.282655	8.49271	0.974529	-16.3631	16.9284	1.32665	7.82728e-08	2.24854e+07	1.33 (0.00-22485366.64)
JIA	M12626	Simple mode	8	0.275342	2.19003	0.903484	-4.01712	4.56781	1.31698	0.0180047	96.3327	1.32 (0.02- 96.33)
JIA	M12626	Weighted mode	8	0.246056	2.19842	0.914025	-4.06284	4.55496	1.27897	0.0172	95.1026	1.28 (0.02- 95.10)
JIA	M12768	Inverse variance weighted	18	-0.27188	0.492512	0.580929	-1.2372	0.693443	0.761945	0.290194	2.00059	0.76 (0.29- 2.00)
JIA	M12768	Weighted median	18	0.440515	0.709444	0.534645	-0.949994	1.83102	1.55351	0.386743	6.24028	1.55 (0.39- 6.24)
JIA	M12768	MR Egger	18	0.269915	0.869516	0.760248	-1.43434	1.97417	1.30985	0.238274	7.20062	1.31 (0.24- 7.20)
JIA	M12768	Simple mode	18	0.0530887	1.15259	0.963799	-2.20599	2.31217	1.05452	0.110141	10.0963	1.05 (0.11-10.10)
JIA	M12768	Weighted mode	18	0.40776	0.674539	0.553493	-0.914336	1.72986	1.50345	0.400783	5.63984	1.50 (0.40- 5.64)
JIA	M12774	Inverse variance weighted	30	0.658837	0.558165	0.237856	-0.435166	1.75284	1.93254	0.647157	5.77097	1.93 (0.65- 5.77)
JIA	M12774	Weighted median	30	0.987438	0.789976	0.211314	-0.560915	2.53579	2.68435	0.570687	12.6264	2.68 (0.57- 12.63)
JIA	M12774	MR Egger	30	-0.230463	1.33991	0.864676	-2.85669	2.39576	0.794166	0.0574587	10.9766	0.79 (0.06- 10.98)
JIA	M12774	Simple mode	30	2.75866	1.78383	0.132832	-0.737643	6.25497	15.7787	0.47824	520.594	15.78 (0.48-520.59)
JIA	M12774	Weighted mode	30	2.04988	1.6552	0.225481	-1.19431	5.29407	7.76697	0.302913	199.152	7.77 (0.30-199.15)
JIA	M15122	Inverse variance weighted	15	0.110008	0.675202	0.870577	-1.21339	1.4334	1.11629	0.297189	4.19295	1.12 (0.30-4.19)
JIA	M15122	Weighted median	15	-0.124912	0.765445	0.870369	-1.62518	1.37536	0.882574	0.196875	3.9565	0.88 (0.20-3.96)
JIA	M15122	MR Egger	15	-0.629424	1.378	0.655378	-3.33031	2.07146	0.532899	0.0357819	7.93644	0.53 (0.04-7.94)
JIA	M15122	Simple mode	15	-0.775158	1.22708	0.537756	-3.18024	1.62992	0.460631	0.0415758	5.10347	0.46 (0.04-5.10)
JIA	M15122	Weighted mode	15	-0.224594	0.699033	0.752735	-1.5947	1.14551	0.79884	0.20297	3.14405	0.80 (0.20-3.14)
JIA	M15140	Inverse variance weighted	39	1.74373	0.839967	0.0378981	0.0973986	3.39007	5.71865	1.1023	29.668	5.72 (1.10- 29.67)
JIA	M15140	Weighted median	39	0.109203	0.815596	0.893486	-1.48937	1.70777	1.11539	0.225516	5.51666	1.12 (0.23- 5.52)
JIA	M15140	MR Egger	39	1.58818	2.45423	0.521551	-3.22212	6.39848	4.89481	0.0398703	600.929	4.89 (0.04-600.93)
JIA	M15140	Simple mode	39	-0.891034	1.36056	0.516477	-3.55774	1.77567	0.410231	0.0285031	5.90426	0.41 (0.03- 5.90)
JIA	M15140	Weighted mode	39	-0.013436	0.979775	0.98913	-1.93379	1.90692	0.986654	0.144599	6.73233	0.99 (0.14- 6.73)
JIA	M15335	Inverse variance weighted	12	0.155079	0.166976	0.35302	-0.172194	0.482352	1.16775	0.841815	1.61988	1.17 (0.84-1.62)
JIA	M15335	Weighted median	12	0.115494	0.224626	0.607139	-0.324772	0.55576	1.12243	0.722692	1.74326	1.12 (0.72-1.74)
JIA	M15335	MR Egger	12	0.229797	0.472744	0.637378	-0.696782	1.15638	1.25834	0.498186	3.17839	1.26 (0.50-3.18)
JIA	M15335	Simple mode	12	0.0572635	0.331333	0.865926	-0.592149	0.706676	1.05893	0.553137	2.02724	1.06 (0.55-2.03)
JIA	M15335	Weighted mode	12	0.0516102	0.302009	0.867414	-0.540328	0.643549	1.05297	0.582557	1.90322	1.05 (0.58-1.90)
JIA	M15365	Inverse variance weighted	9	-1.13795	0.798075	0.153905	-2.70218	0.426273	0.320474	0.0670592	1.53154	0.32 (0.07- 1.53)
JIA	M15365	Weighted median	9	-0.428855	1.0531	0.683838	-2.49293	1.63522	0.651254	0.0826672	5.13059	0.65 (0.08- 5.13)
JIA	M15365	MR Egger	9	0.231181	1.7688	0.89969	-3.23568	3.69804	1.26009	0.0393336	40.368	1.26 (0.04-40.37)
JIA	M15365	Simple mode	9	-2.48275	1.58007	0.154758	-5.57968	0.614188	0.0835136	0.00377377	1.84816	0.08 (0.00- 1.85)
JIA	M15365	Weighted mode	9	-0.383579	1.25036	0.766848	-2.83429	2.06713	0.681418	0.0587603	7.90212	0.68 (0.06- 7.90)
JIA	M15488	Inverse variance weighted	16	-0.509946	1.06742	0.632837	-2.60209	1.58219	0.600528	0.0741187	4.86562	0.60 (0.07- 4.87)
JIA	M15488	Weighted median	16	-1.23342	1.42744	0.387546	-4.0312	1.56436	0.291296	0.0177531	4.77963	0.29 (0.02- 4.78)
JIA	M15488	MR Egger	16	-3.71021	4.23188	0.395429	-12.0047	4.58427	0.0244723	6.11542e-06	97.9318	0.02 (0.00-97.93)
JIA	M15488	Simple mode	16	-2.25523	3.01345	0.465799	-8.1616	3.65114	0.104849	0.000285404	38.5184	0.10 (0.00-38.52)
JIA	M15488	Weighted mode	16	-2.457	3.00265	0.426008	-8.34219	3.4282	0.085692	0.00023825	30.8211	0.09 (0.00-30.82)
JIA	M15500	Inverse variance weighted	211	0.167578	0.473275	0.723277	-0.760041	1.0952	1.18244	0.467647	2.98977	1.18 (0.47- 2.99)
JIA	M15500	Weighted median	211	-0.640778	0.784791	0.414217	-2.17897	0.897413	0.526882	0.113158	2.45325	0.53 (0.11- 2.45)
JIA	M15500	MR Egger	211	-0.455195	1.27367	0.721161	-2.95158	2.04119	0.634324	0.0522569	7.6998	0.63 (0.05- 7.70)
JIA	M15500	Simple mode	211	-0.320619	2.26954	0.887792	-4.76892	4.12768	0.7257	0.00848956	62.0338	0.73 (0.01-62.03)
JIA	M15500	Weighted mode	211	-0.728609	1.40061	0.603466	-3.4738	2.01658	0.48258	0.030999	7.5126	0.48 (0.03- 7.51)
JIA	M15506	Inverse variance weighted	19	-1.57154	1.10278	0.154137	-3.73299	0.58991	0.207725	0.0239212	1.80383	0.21 (0.02- 1.80)
JIA	M15506	Weighted median	19	-0.135453	1.54557	0.930163	-3.16478	2.89387	0.87332	0.0422236	18.0631	0.87 (0.04- 18.06)
JIA	M15506	MR Egger	19	3.87965	3.63843	0.3012	-3.25168	11.011	48.4071	0.038709	60534.8	48.41 (0.04-60534.83)
JIA	M15506	Simple mode	19	0.358876	2.90475	0.903043	-5.33444	6.05219	1.43172	0.00482261	425.044	1.43 (0.00- 425.04)
JIA	M15506	Weighted mode	19	0.756786	2.83886	0.792822	-4.80738	6.32095	2.13141	0.00816921	556.104	2.13 (0.01- 556.10)
JIA	M15630	Inverse variance weighted	25	-0.0914345	0.152431	0.548611	-0.390199	0.20733	0.912621	0.676922	1.23039	0.91 (0.68-1.23)
JIA	M15630	Weighted median	25	-0.25427	0.186105	0.171853	-0.619036	0.110495	0.775482	0.538463	1.11683	0.78 (0.54-1.12)
JIA	M15630	MR Egger	25	-0.32405	0.221672	0.157313	-0.758528	0.110427	0.723214	0.468355	1.11675	0.72 (0.47-1.12)
JIA	M15630	Simple mode	25	0.673497	0.496295	0.187392	-0.299242	1.64624	1.96108	0.74138	5.18742	1.96 (0.74-5.19)
JIA	M15630	Weighted mode	25	-0.233781	0.182351	0.212075	-0.591189	0.123627	0.791535	0.553669	1.13159	0.79 (0.55-1.13)
JIA	M15650	Inverse variance weighted	6	-0.615187	2.27835	0.787149	-5.08076	3.85038	0.54054	0.00621521	47.0109	0.54 (0.01- 47.01)
JIA	M15650	Weighted median	6	1.45747	2.6049	0.575813	-3.64813	6.56307	4.29508	0.0260397	708.445	4.30 (0.03- 708.45)
JIA	M15650	MR Egger	6	-2.24115	9.27742	0.820992	-20.4249	15.9426	0.106336	1.34766e-09	8.3904e+06	0.11 (0.00-8390403.87)
JIA	M15650	Simple mode	6	3.06185	3.66214	0.44122	-4.11594	10.2396	21.367	0.0163106	27991	21.37 (0.02- 27990.97)
JIA	M15650	Weighted mode	6	3.37353	3.01408	0.313897	-2.53406	9.28112	29.1813	0.0793363	10733.4	29.18 (0.08- 10733.42)
JIA	M15676	Inverse variance weighted	33	0.769432	0.520303	0.13919	-0.250362	1.78923	2.15854	0.778519	5.98482	2.16 (0.78- 5.98)
JIA	M15676	Weighted median	33	0.472142	0.725507	0.515192	-0.949852	1.89414	1.60342	0.386798	6.6468	1.60 (0.39- 6.65)
JIA	M15676	MR Egger	33	0.277822	1.18668	0.816434	-2.04808	2.60372	1.32025	0.128983	13.5139	1.32 (0.13- 13.51)
JIA	M15676	Simple mode	33	2.54546	1.32062	0.0628369	-0.0429524	5.13388	12.7491	0.957957	169.674	12.75 (0.96-169.67)
JIA	M15676	Weighted mode	33	0.43198	0.979716	0.662233	-1.48826	2.35222	1.5403	0.225764	10.5089	1.54 (0.23- 10.51)
JIA	M15677	Inverse variance weighted	7	0.37089	0.289541	0.200208	-0.19661	0.938391	1.44902	0.821511	2.55586	1.45 (0.82- 2.56)
JIA	M15677	Weighted median	7	0.176926	0.393265	0.65279	-0.593874	0.947725	1.19354	0.552184	2.57983	1.19 (0.55- 2.58)
JIA	M15677	MR Egger	7	-0.0851366	1.28162	0.949611	-2.59711	2.42683	0.918387	0.0744887	11.323	0.92 (0.07-11.32)
JIA	M15677	Simple mode	7	0.130718	0.590792	0.832228	-1.02723	1.28867	1.13965	0.357996	3.62796	1.14 (0.36- 3.63)
JIA	M15677	Weighted mode	7	0.130718	0.582813	0.829975	-1.01159	1.27303	1.13965	0.363639	3.57166	1.14 (0.36- 3.57)
JIA	M15749	Inverse variance weighted	11	-0.282148	0.377046	0.454273	-1.02116	0.456863	0.754162	0.360177	1.57911	0.75 (0.36- 1.58)
JIA	M15749	Weighted median	11	-0.566181	0.434911	0.192974	-1.41861	0.286245	0.567689	0.242051	1.33142	0.57 (0.24- 1.33)
JIA	M15749	MR Egger	11	-0.603488	0.649682	0.377183	-1.87687	0.669889	0.546901	0.153069	1.95402	0.55 (0.15- 1.95)
JIA	M15749	Simple mode	11	1.2037	0.736322	0.133148	-0.23949	2.64689	3.33242	0.787029	14.1101	3.33 (0.79-14.11)
JIA	M15749	Weighted mode	11	-0.614944	0.483733	0.232413	-1.56306	0.333172	0.540671	0.209494	1.39539	0.54 (0.21- 1.40)
JIA	M15753	Inverse variance weighted	13	0.147487	0.28967	0.610643	-0.420265	0.715239	1.15892	0.656873	2.04468	1.16 (0.66-2.04)
JIA	M15753	Weighted median	13	0.268709	0.388948	0.489652	-0.493628	1.03105	1.30827	0.610408	2.804	1.31 (0.61-2.80)
JIA	M15753	MR Egger	13	0.0670776	0.660531	0.920941	-1.22756	1.36172	1.06938	0.293006	3.9029	1.07 (0.29-3.90)
JIA	M15753	Simple mode	13	0.23783	0.636531	0.715193	-1.00977	1.48543	1.26849	0.364303	4.41686	1.27 (0.36-4.42)
JIA	M15753	Weighted mode	13	0.447159	0.57804	0.454151	-0.6858	1.58012	1.56386	0.503687	4.85552	1.56 (0.50-4.86)
JIA	M15778	Inverse variance weighted	38	0.587545	0.562514	0.296254	-0.514981	1.69007	1.79957	0.597512	5.41987	1.80 (0.60- 5.42)
JIA	M15778	Weighted median	38	1.01966	0.806567	0.206157	-0.561207	2.60053	2.77226	0.57052	13.4709	2.77 (0.57- 13.47)
JIA	M15778	MR Egger	38	0.607195	1.69029	0.721524	-2.70577	3.92015	1.83528	0.0668192	50.4082	1.84 (0.07- 50.41)
JIA	M15778	Simple mode	38	1.28316	1.73076	0.46314	-2.10913	4.67545	3.60802	0.121343	107.281	3.61 (0.12-107.28)
JIA	M15778	Weighted mode	38	2.26237	1.48068	0.135036	-0.639767	5.16451	9.60584	0.527415	174.952	9.61 (0.53-174.95)
JIA	M15958	Inverse variance weighted	9	-0.156011	0.405961	0.700756	-0.951695	0.639673	0.85555	0.386086	1.89586	0.86 (0.39-1.90)
JIA	M15958	Weighted median	9	-0.208309	0.502703	0.678598	-1.19361	0.77699	0.811956	0.303126	2.17492	0.81 (0.30-2.17)
JIA	M15958	MR Egger	9	-0.821196	0.690416	0.273049	-2.17441	0.53202	0.439905	0.113675	1.70237	0.44 (0.11-1.70)
JIA	M15958	Simple mode	9	0.159963	0.825775	0.851229	-1.45856	1.77848	1.17347	0.232572	5.92086	1.17 (0.23-5.92)
JIA	M15958	Weighted mode	9	-0.2677	0.530822	0.627636	-1.30811	0.772712	0.765137	0.27033	2.16563	0.77 (0.27-2.17)
JIA	M15990	Inverse variance weighted	18	0.156981	0.254856	0.537922	-0.342538	0.656499	1.16997	0.709966	1.92803	1.17 (0.71-1.93)
JIA	M15990	Weighted median	18	0.185387	0.302937	0.54056	-0.408369	0.779144	1.20368	0.664734	2.1796	1.20 (0.66-2.18)
JIA	M15990	MR Egger	18	0.246556	0.360653	0.503985	-0.460324	0.953436	1.27961	0.631079	2.59461	1.28 (0.63-2.59)
JIA	M15990	Simple mode	18	0.0714612	0.774512	0.927565	-1.44658	1.58951	1.07408	0.235373	4.90132	1.07 (0.24-4.90)
JIA	M15990	Weighted mode	18	0.156481	0.289217	0.595492	-0.410384	0.723346	1.16939	0.663396	2.06132	1.17 (0.66-2.06)
JIA	M15996	Inverse variance weighted	4	0.695826	0.672243	0.300631	-0.621769	2.01342	2.00537	0.536994	7.4889	2.01 (0.54- 7.49)
JIA	M15996	Weighted median	4	0.824455	0.815376	0.311952	-0.773683	2.42259	2.28064	0.461311	11.2751	2.28 (0.46- 11.28)
JIA	M15996	MR Egger	4	1.53648	1.80917	0.485173	-2.00949	5.08244	4.64818	0.134057	161.167	4.65 (0.13-161.17)
JIA	M15996	Simple mode	4	0.917669	1.08131	0.458418	-1.20169	3.03703	2.50345	0.300684	20.8433	2.50 (0.30- 20.84)
JIA	M15996	Weighted mode	4	0.959758	0.854979	0.343364	-0.716001	2.63552	2.61107	0.488703	13.9505	2.61 (0.49- 13.95)
JIA	M16634	Inverse variance weighted	9	-0.354131	0.590269	0.54854	-1.51106	0.802796	0.701783	0.220676	2.23177	0.70 (0.22- 2.23)
JIA	M16634	Weighted median	9	0.143946	0.599309	0.810185	-1.0307	1.31859	1.15482	0.356757	3.73815	1.15 (0.36- 3.74)
JIA	M16634	MR Egger	9	-0.242544	1.23966	0.85044	-2.67229	2.1872	0.784629	0.0690941	8.91021	0.78 (0.07- 8.91)
JIA	M16634	Simple mode	9	0.313883	1.04078	0.770659	-1.72604	2.35381	1.36873	0.177988	10.5256	1.37 (0.18-10.53)
JIA	M16634	Weighted mode	9	0.290287	0.766757	0.714841	-1.21256	1.79313	1.33681	0.297436	6.00823	1.34 (0.30- 6.01)
JIA	M16816	Inverse variance weighted	13	-0.961791	0.547181	0.0787949	-2.03426	0.110683	0.382208	0.130777	1.11704	0.38 (0.13-1.12)
JIA	M16816	Weighted median	13	-1.15903	0.786628	0.140639	-2.70082	0.382761	0.31379	0.0671504	1.46633	0.31 (0.07-1.47)
JIA	M16816	MR Egger	13	-1.09633	1.02089	0.305864	-3.09728	0.904622	0.334096	0.0451721	2.471	0.33 (0.05-2.47)
JIA	M16816	Simple mode	13	-1.01673	1.36346	0.470207	-3.68911	1.65566	0.361777	0.0249943	5.23651	0.36 (0.02-5.24)
JIA	M16816	Weighted mode	13	-1.25199	0.957416	0.215483	-3.12852	0.62455	0.285936	0.0437824	1.86741	0.29 (0.04-1.87)
JIA	M16818	Inverse variance weighted	7	-1.39346	0.64497	0.0307336	-2.6576	-0.129319	0.248215	0.0701163	0.878693	0.25 (0.07-0.88)
JIA	M16818	Weighted median	7	-0.914753	0.870972	0.293595	-2.62186	0.792352	0.400615	0.0726677	2.20858	0.40 (0.07-2.21)
JIA	M16818	MR Egger	7	-1.94246	1.55855	0.267852	-4.99722	1.11229	0.143351	0.00675671	3.04133	0.14 (0.01-3.04)
JIA	M16818	Simple mode	7	-0.452548	1.32739	0.744777	-3.05423	2.14913	0.636006	0.0471591	8.57741	0.64 (0.05-8.58)
JIA	M16818	Weighted mode	7	-0.653882	1.07283	0.564549	-2.75663	1.44886	0.520023	0.0635056	4.25827	0.52 (0.06-4.26)
JIA	M16821	Inverse variance weighted	18	-0.438281	0.571515	0.443156	-1.55845	0.681889	0.645145	0.210462	1.97761	0.65 (0.21- 1.98)
JIA	M16821	Weighted median	18	-0.045924	0.768384	0.952341	-1.55196	1.46011	0.955115	0.211833	4.30643	0.96 (0.21- 4.31)
JIA	M16821	MR Egger	18	-0.17102	1.59876	0.916142	-3.30458	2.96254	0.842805	0.0367145	19.3471	0.84 (0.04-19.35)
JIA	M16821	Simple mode	18	-0.108036	1.36995	0.938064	-2.79313	2.57706	0.897596	0.061229	13.1584	0.90 (0.06-13.16)
JIA	M16821	Weighted mode	18	-0.0731544	0.960195	0.94016	-1.95514	1.80883	0.929457	0.141545	6.10329	0.93 (0.14- 6.10)
JIA	M16822	Inverse variance weighted	20	-0.908496	0.608679	0.13555	-2.10151	0.284515	0.40313	0.122272	1.32912	0.40 (0.12-1.33)
JIA	M16822	Weighted median	20	-0.323578	0.805992	0.688077	-1.90332	1.25617	0.723555	0.149073	3.51193	0.72 (0.15-3.51)
JIA	M16822	MR Egger	20	-3.62148	2.44828	0.156377	-8.42012	1.17715	0.026743	0.000220389	3.24511	0.03 (0.00-3.25)
JIA	M16822	Simple mode	20	-0.55233	1.43859	0.705286	-3.37196	2.2673	0.575607	0.0343222	9.65332	0.58 (0.03-9.65)
JIA	M16822	Weighted mode	20	-0.280685	1.31103	0.832753	-2.85029	2.28892	0.755266	0.0578273	9.86432	0.76 (0.06-9.86)
JIA	M16823	Inverse variance weighted	11	0.110585	0.131023	0.398663	-0.14622	0.367391	1.11693	0.863967	1.44396	1.12 (0.86-1.44)
JIA	M16823	Weighted median	11	0.0837854	0.183869	0.64862	-0.276597	0.444168	1.0874	0.75836	1.55919	1.09 (0.76-1.56)
JIA	M16823	MR Egger	11	0.378003	0.259391	0.17903	-0.130404	0.886411	1.45937	0.877741	2.4264	1.46 (0.88-2.43)
JIA	M16823	Simple mode	11	0.0412335	0.268095	0.880825	-0.484232	0.566699	1.0421	0.61617	1.76244	1.04 (0.62-1.76)
JIA	M16823	Weighted mode	11	0.115342	0.236742	0.636617	-0.348673	0.579356	1.12226	0.705624	1.78489	1.12 (0.71-1.78)
JIA	M17799	Inverse variance weighted	107	-0.0516162	0.0495609	0.297657	-0.148755	0.0455231	0.949693	0.86178	1.04658	0.95 (0.86-1.05)
JIA	M17799	Weighted median	107	-0.0717918	0.0746246	0.33603	-0.218056	0.0744724	0.930725	0.80408	1.07732	0.93 (0.80-1.08)
JIA	M17799	MR Egger	107	0.127849	0.134517	0.344078	-0.135805	0.391503	1.13638	0.873013	1.4792	1.14 (0.87-1.48)
JIA	M17799	Simple mode	107	-0.0578781	0.202092	0.775134	-0.453978	0.338222	0.943765	0.635097	1.40245	0.94 (0.64-1.40)
JIA	M17799	Weighted mode	107	-0.0578781	0.145767	0.692122	-0.343581	0.227825	0.943765	0.709226	1.25587	0.94 (0.71-1.26)
JIA	M17805	Inverse variance weighted	9	-0.218539	0.541935	0.68676	-1.28073	0.843654	0.803692	0.277834	2.32485	0.80 (0.28- 2.32)
JIA	M17805	Weighted median	9	-0.647901	0.724031	0.370866	-2.067	0.7712	0.523143	0.126565	2.16236	0.52 (0.13- 2.16)
JIA	M17805	MR Egger	9	0.584354	1.82173	0.757749	-2.98623	4.15494	1.79383	0.0504773	63.748	1.79 (0.05-63.75)
JIA	M17805	Simple mode	9	-1.00983	1.27925	0.452644	-3.51716	1.49751	0.364282	0.0296836	4.47053	0.36 (0.03- 4.47)
JIA	M17805	Weighted mode	9	-0.66204	0.861036	0.464052	-2.34967	1.02559	0.515798	0.0954006	2.78874	0.52 (0.10- 2.79)
JIA	M17807	Inverse variance weighted	21	-0.00116376	0.270599	0.996569	-0.531538	0.529211	0.998837	0.5877	1.69759	1.00 (0.59-1.70)
JIA	M17807	Weighted median	21	-0.372488	0.361295	0.30255	-1.08063	0.33565	0.689018	0.339383	1.39885	0.69 (0.34-1.40)
JIA	M17807	MR Egger	21	-0.715441	0.62377	0.265636	-1.93803	0.507148	0.488976	0.143987	1.66055	0.49 (0.14-1.66)
JIA	M17807	Simple mode	21	-0.726849	0.74255	0.339344	-2.18225	0.728549	0.48343	0.112788	2.07207	0.48 (0.11-2.07)
JIA	M17807	Weighted mode	21	-0.86654	0.565572	0.141152	-1.97506	0.241981	0.420404	0.138753	1.27377	0.42 (0.14-1.27)
JIA	M17945	Inverse variance weighted	32	0.927065	0.68172	0.173865	-0.409107	2.26324	2.52708	0.664243	9.61415	2.53 (0.66- 9.61)
JIA	M17945	Weighted median	32	2.03538	0.856	0.0174171	0.357621	3.71314	7.65518	1.42992	40.9824	7.66 (1.43- 40.98)
JIA	M17945	MR Egger	32	-1.88791	2.30788	0.419793	-6.41136	2.63555	0.151389	0.00164279	13.9509	0.15 (0.00- 13.95)
JIA	M17945	Simple mode	32	2.57866	1.78487	0.158565	-0.919683	6.07701	13.1795	0.398645	435.725	13.18 (0.40-435.72)
JIA	M17945	Weighted mode	32	2.35289	1.75028	0.188609	-1.07766	5.78344	10.5159	0.340392	324.874	10.52 (0.34-324.87)
JIA	M18254	Inverse variance weighted	9	-0.0906099	0.284968	0.750511	-0.649147	0.467927	0.913374	0.522491	1.59668	0.91 (0.52-1.60)
JIA	M18254	Weighted median	9	-0.145893	0.402585	0.71706	-0.93496	0.643173	0.86425	0.392602	1.90251	0.86 (0.39-1.90)
JIA	M18254	MR Egger	9	-0.229653	1.00406	0.825622	-2.19762	1.73831	0.794809	0.111067	5.68774	0.79 (0.11-5.69)
JIA	M18254	Simple mode	9	-0.153824	0.598586	0.803681	-1.32705	1.01941	0.857423	0.265258	2.77155	0.86 (0.27-2.77)
JIA	M18254	Weighted mode	9	0.0385957	0.563449	0.947069	-1.06576	1.14295	1.03935	0.344465	3.13602	1.04 (0.34-3.14)
JIA	M18281	Inverse variance weighted	11	-0.0343992	0.100669	0.732573	-0.231711	0.162912	0.966186	0.793175	1.17693	0.97 (0.79-1.18)
JIA	M18281	Weighted median	11	0.0190506	0.124149	0.878044	-0.224282	0.262383	1.01923	0.79909	1.30002	1.02 (0.80-1.30)
JIA	M18281	MR Egger	11	-0.1402	0.236526	0.567942	-0.603791	0.32339	0.869184	0.546735	1.3818	0.87 (0.55-1.38)
JIA	M18281	Simple mode	11	0.0227684	0.223875	0.921004	-0.416026	0.461563	1.02303	0.659663	1.58655	1.02 (0.66-1.59)
JIA	M18281	Weighted mode	11	-0.0247725	0.202013	0.904831	-0.420717	0.371172	0.975532	0.656576	1.44943	0.98 (0.66-1.45)
JIA	M18283	Inverse variance weighted	9	0.288596	0.349929	0.409526	-0.397265	0.974457	1.33455	0.672156	2.64973	1.33 (0.67- 2.65)
JIA	M18283	Weighted median	9	0.502512	0.472624	0.287674	-0.423832	1.42886	1.65287	0.654534	4.17392	1.65 (0.65- 4.17)
JIA	M18283	MR Egger	9	0.921001	1.16159	0.453879	-1.35572	3.19773	2.5118	0.257761	24.4768	2.51 (0.26-24.48)
JIA	M18283	Simple mode	9	0.614821	0.661467	0.379832	-0.681654	1.9113	1.84933	0.50578	6.76185	1.85 (0.51- 6.76)
JIA	M18283	Weighted mode	9	0.614821	0.550497	0.296477	-0.464154	1.6938	1.84933	0.628667	5.44009	1.85 (0.63- 5.44)
JIA	M18335	Inverse variance weighted	4	0.0162789	0.386642	0.966416	-0.74154	0.774097	1.01641	0.47638	2.16863	1.02 (0.48-2.17)
JIA	M18335	Weighted median	4	0.254112	0.450446	0.572663	-0.628763	1.13699	1.28932	0.533251	3.11736	1.29 (0.53-3.12)
JIA	M18335	MR Egger	4	-0.967955	1.04038	0.45039	-3.0071	1.07119	0.379859	0.049435	2.91884	0.38 (0.05-2.92)
JIA	M18335	Simple mode	4	0.286789	0.616702	0.67358	-0.921947	1.49553	1.33214	0.397744	4.46168	1.33 (0.40-4.46)
JIA	M18335	Weighted mode	4	0.293588	0.639017	0.677167	-0.958885	1.54606	1.34123	0.38332	4.69295	1.34 (0.38-4.69)
JIA	M18349	Inverse variance weighted	17	-0.473565	0.494609	0.338338	-1.443	0.495868	0.622778	0.236218	1.64192	0.62 (0.24- 1.64)
JIA	M18349	Weighted median	17	-0.775406	0.738182	0.293522	-2.22224	0.67143	0.460517	0.108366	1.95703	0.46 (0.11- 1.96)
JIA	M18349	MR Egger	17	0.321567	1.16096	0.785573	-1.95391	2.59705	1.37929	0.141718	13.4241	1.38 (0.14-13.42)
JIA	M18349	Simple mode	17	-0.737304	1.28695	0.574671	-3.25973	1.78512	0.478402	0.0383988	5.96029	0.48 (0.04- 5.96)
JIA	M18349	Weighted mode	17	-0.447768	1.06187	0.678869	-2.52903	1.63349	0.639053	0.0797364	5.12173	0.64 (0.08- 5.12)
JIA	M18357	Inverse variance weighted	6	0.0785686	0.323745	0.808248	-0.555972	0.713109	1.08174	0.573515	2.04032	1.08 (0.57- 2.04)
JIA	M18357	Weighted median	6	0.0343701	0.398674	0.931299	-0.747031	0.815771	1.03497	0.473771	2.26092	1.03 (0.47- 2.26)
JIA	M18357	MR Egger	6	0.202892	1.65983	0.908607	-3.05037	3.45615	1.22494	0.0473416	31.6947	1.22 (0.05-31.69)
JIA	M18357	Simple mode	6	-0.238493	0.627805	0.719633	-1.46899	0.992005	0.787814	0.230158	2.69664	0.79 (0.23- 2.70)
JIA	M18357	Weighted mode	6	-0.091055	0.582814	0.881961	-1.23337	1.05126	0.912967	0.291309	2.86126	0.91 (0.29- 2.86)
JIA	M18369	Inverse variance weighted	35	-0.578122	0.610057	0.343306	-1.77383	0.617589	0.560951	0.169681	1.85445	0.56 (0.17- 1.85)
JIA	M18369	Weighted median	35	-0.57138	0.781701	0.464813	-2.10351	0.960754	0.564746	0.122027	2.61367	0.56 (0.12- 2.61)
JIA	M18369	MR Egger	35	0.095371	1.39581	0.945938	-2.64043	2.83117	1.10007	0.0713309	16.9653	1.10 (0.07-16.97)
JIA	M18369	Simple mode	35	-0.340512	1.57934	0.830585	-3.43603	2.755	0.711406	0.0321923	15.7211	0.71 (0.03-15.72)
JIA	M18369	Weighted mode	35	-0.235344	1.2603	0.852977	-2.70553	2.23485	0.790299	0.0668346	9.34506	0.79 (0.07- 9.35)
JIA	M18392	Inverse variance weighted	4	-0.732939	0.497883	0.140991	-1.70879	0.242911	0.480495	0.181085	1.27496	0.48 (0.18- 1.27)
JIA	M18392	Weighted median	4	-0.579676	0.58305	0.320119	-1.72245	0.563102	0.56008	0.178627	1.75611	0.56 (0.18- 1.76)
JIA	M18392	MR Egger	4	0.46886	6.44906	0.94866	-12.1713	13.109	1.59817	5.17693e-06	493373	1.60 (0.00-493372.51)
JIA	M18392	Simple mode	4	-0.360483	0.817546	0.689103	-1.96287	1.24191	0.69734	0.140454	3.46221	0.70 (0.14- 3.46)
JIA	M18392	Weighted mode	4	-0.354564	0.778365	0.679681	-1.88016	1.17103	0.701479	0.152566	3.22532	0.70 (0.15- 3.23)
JIA	M18394	Inverse variance weighted	14	-0.511737	0.293332	0.0810607	-1.08667	0.0631942	0.599453	0.337339	1.06523	0.60 (0.34-1.07)
JIA	M18394	Weighted median	14	-0.139164	0.342058	0.684124	-0.809597	0.53127	0.870086	0.445037	1.70109	0.87 (0.45-1.70)
JIA	M18394	MR Egger	14	-0.638579	0.665922	0.356512	-1.94379	0.666627	0.528042	0.143161	1.94766	0.53 (0.14-1.95)
JIA	M18394	Simple mode	14	0.110842	0.600752	0.856464	-1.06663	1.28832	1.11722	0.344166	3.62668	1.12 (0.34-3.63)
JIA	M18394	Weighted mode	14	0.173757	0.436676	0.697155	-0.682128	1.02964	1.18977	0.50554	2.80006	1.19 (0.51-2.80)
JIA	M18467	Inverse variance weighted	11	-0.524204	0.383439	0.17159	-1.27574	0.227337	0.592027	0.279223	1.25525	0.59 (0.28-1.26)
JIA	M18467	Weighted median	11	-0.542286	0.526524	0.303041	-1.57427	0.489702	0.581418	0.207158	1.63183	0.58 (0.21-1.63)
JIA	M18467	MR Egger	11	-0.816428	0.858713	0.366559	-2.4995	0.866649	0.442008	0.0821257	2.37893	0.44 (0.08-2.38)
JIA	M18467	Simple mode	11	-1.18341	0.863462	0.200494	-2.8758	0.508973	0.306232	0.0563711	1.66358	0.31 (0.06-1.66)
JIA	M18467	Weighted mode	11	-0.0647035	0.744288	0.932441	-1.52351	1.3941	0.937345	0.217946	4.03135	0.94 (0.22-4.03)
JIA	M18474	Inverse variance weighted	11	-0.0796941	0.110259	0.46981	-0.295803	0.136414	0.923399	0.743934	1.14616	0.92 (0.74-1.15)
JIA	M18474	Weighted median	11	-0.00378642	0.147442	0.979512	-0.292773	0.2852	0.996221	0.746191	1.33003	1.00 (0.75-1.33)
JIA	M18474	MR Egger	11	-0.0075865	0.171057	0.965593	-0.342857	0.327684	0.992442	0.709739	1.38775	0.99 (0.71-1.39)
JIA	M18474	Simple mode	11	-0.332244	0.223054	0.167197	-0.769429	0.104942	0.717312	0.463277	1.11065	0.72 (0.46-1.11)
JIA	M18474	Weighted mode	11	0.0502544	0.172774	0.777095	-0.288382	0.388891	1.05154	0.749475	1.47534	1.05 (0.75-1.48)
JIA	M18476	Inverse variance weighted	9	-0.232725	0.194656	0.231862	-0.61425	0.1488	0.792371	0.541046	1.16044	0.79 (0.54-1.16)
JIA	M18476	Weighted median	9	-0.240285	0.274993	0.382235	-0.779272	0.298702	0.786404	0.45874	1.34811	0.79 (0.46-1.35)
JIA	M18476	MR Egger	9	-0.256574	0.275529	0.382741	-0.79661	0.283463	0.773698	0.450855	1.32772	0.77 (0.45-1.33)
JIA	M18476	Simple mode	9	0.0903576	0.402992	0.828209	-0.699506	0.880221	1.09457	0.496831	2.41143	1.09 (0.50-2.41)
JIA	M18476	Weighted mode	9	-0.371011	0.250208	0.176412	-0.86142	0.119397	0.690036	0.422562	1.12682	0.69 (0.42-1.13)
JIA	M18477	Inverse variance weighted	6	0.0714944	0.170652	0.675254	-0.262984	0.405973	1.07411	0.768754	1.50076	1.07 (0.77-1.50)
JIA	M18477	Weighted median	6	0.0865576	0.200405	0.665805	-0.306237	0.479352	1.09041	0.736212	1.61503	1.09 (0.74-1.62)
JIA	M18477	MR Egger	6	0.216689	0.739281	0.784017	-1.2323	1.66568	1.24196	0.29162	5.28927	1.24 (0.29-5.29)
JIA	M18477	Simple mode	6	0.147293	0.288764	0.631706	-0.418685	0.713271	1.15869	0.657912	2.04066	1.16 (0.66-2.04)
JIA	M18477	Weighted mode	6	0.101477	0.270445	0.722885	-0.428594	0.631548	1.1068	0.651424	1.88052	1.11 (0.65-1.88)
JIA	M18494	Inverse variance weighted	11	0.0431739	0.215237	0.841021	-0.37869	0.465037	1.04412	0.684758	1.59207	1.04 (0.68-1.59)
JIA	M18494	Weighted median	11	0.40039	0.301649	0.184397	-0.190842	0.991623	1.49241	0.826263	2.69561	1.49 (0.83-2.70)
JIA	M18494	MR Egger	11	0.49033	0.366302	0.213531	-0.227621	1.20828	1.63285	0.796426	3.34773	1.63 (0.80-3.35)
JIA	M18494	Simple mode	11	-0.762683	0.627617	0.252199	-1.99281	0.467445	0.466413	0.136312	1.59591	0.47 (0.14-1.60)
JIA	M18494	Weighted mode	11	0.57645	0.357052	0.1375	-0.123372	1.27627	1.77971	0.883935	3.58326	1.78 (0.88-3.58)
JIA	M18497	Inverse variance weighted	14	0.0136282	0.145811	0.925534	-0.272161	0.299417	1.01372	0.761732	1.34907	1.01 (0.76-1.35)
JIA	M18497	Weighted median	14	-0.220195	0.192302	0.252189	-0.597106	0.156717	0.802363	0.550402	1.16966	0.80 (0.55-1.17)
JIA	M18497	MR Egger	14	-0.0133259	0.235457	0.955799	-0.474822	0.44817	0.986763	0.621996	1.56545	0.99 (0.62-1.57)
JIA	M18497	Simple mode	14	-0.27102	0.288903	0.365296	-0.83727	0.29523	0.762601	0.432891	1.34344	0.76 (0.43-1.34)
JIA	M18497	Weighted mode	14	-0.221056	0.242976	0.379495	-0.69729	0.255177	0.801671	0.497933	1.29069	0.80 (0.50-1.29)
JIA	M18929	Inverse variance weighted	11	0.478264	0.912219	0.60008	-1.30969	2.26621	1.61327	0.269905	9.64282	1.61 (0.27- 9.64)
JIA	M18929	Weighted median	11	-0.874683	0.906593	0.334644	-2.6516	0.902239	0.416994	0.070538	2.46512	0.42 (0.07- 2.47)
JIA	M18929	MR Egger	11	2.58392	1.80059	0.185099	-0.945228	6.11307	13.249	0.388591	451.724	13.25 (0.39-451.72)
JIA	M18929	Simple mode	11	-0.56815	1.50194	0.713132	-3.51196	2.37566	0.566572	0.0298383	10.7581	0.57 (0.03- 10.76)
JIA	M18929	Weighted mode	11	-0.736255	1.08382	0.512353	-2.86054	1.38803	0.478904	0.0572381	4.00693	0.48 (0.06- 4.01)
JIA	M19323	Inverse variance weighted	5	0.218335	0.621474	0.72535	-0.999755	1.43642	1.244	0.36797	4.20563	1.24 (0.37- 4.21)
JIA	M19323	Weighted median	5	0.621788	0.772952	0.421147	-0.893198	2.13677	1.86226	0.409345	8.47207	1.86 (0.41- 8.47)
JIA	M19323	MR Egger	5	0.640752	1.42863	0.684201	-2.15936	3.44086	1.89791	0.115399	31.2139	1.90 (0.12-31.21)
JIA	M19323	Simple mode	5	0.746015	1.15675	0.554104	-1.52122	3.01325	2.10858	0.218444	20.3535	2.11 (0.22-20.35)
JIA	M19323	Weighted mode	5	0.896934	1.1289	0.471371	-1.31572	3.10959	2.45207	0.268282	22.4118	2.45 (0.27-22.41)
JIA	M19324	Inverse variance weighted	4	0.453237	0.472014	0.336945	-0.471911	1.37838	1.5734	0.623809	3.96849	1.57 (0.62- 3.97)
JIA	M19324	Weighted median	4	0.546122	0.550536	0.321206	-0.532929	1.62517	1.72654	0.586883	5.0793	1.73 (0.59- 5.08)
JIA	M19324	MR Egger	4	0.672149	0.932038	0.545718	-1.15464	2.49894	1.95844	0.315169	12.1696	1.96 (0.32-12.17)
JIA	M19324	Simple mode	4	0.610409	0.686294	0.439294	-0.734728	1.95555	1.84118	0.479636	7.06778	1.84 (0.48- 7.07)
JIA	M19324	Weighted mode	4	0.659581	0.738958	0.437844	-0.788777	2.10794	1.93398	0.4544	8.23126	1.93 (0.45- 8.23)
JIA	M19362	Inverse variance weighted	18	-0.499696	0.738265	0.4985	-1.9467	0.947304	0.606715	0.142745	2.57875	0.61 (0.14- 2.58)
JIA	M19362	Weighted median	18	-0.213555	0.998443	0.830635	-2.1705	1.74339	0.807708	0.11412	5.71671	0.81 (0.11- 5.72)
JIA	M19362	MR Egger	18	-0.951091	1.78241	0.600955	-4.44462	2.54244	0.386319	0.0117415	12.7107	0.39 (0.01-12.71)
JIA	M19362	Simple mode	18	0.597664	1.60675	0.714511	-2.55157	3.7469	1.81787	0.0779591	42.3895	1.82 (0.08-42.39)
JIA	M19362	Weighted mode	18	0.573085	1.46383	0.700295	-2.29603	3.4422	1.77373	0.100657	31.2557	1.77 (0.10-31.26)
JIA	M19364	Inverse variance weighted	19	0.754112	0.562228	0.179826	-0.347856	1.85608	2.12572	0.706201	6.3986	2.13 (0.71- 6.40)
JIA	M19364	Weighted median	19	0.225399	0.781661	0.773072	-1.30666	1.75745	1.25282	0.270724	5.79766	1.25 (0.27- 5.80)
JIA	M19364	MR Egger	19	0.682461	1.53397	0.662006	-2.32412	3.68904	1.97874	0.0978694	40.0065	1.98 (0.10-40.01)
JIA	M19364	Simple mode	19	0.145054	1.45005	0.921423	-2.69704	2.98715	1.1561	0.0674045	19.8291	1.16 (0.07-19.83)
JIA	M19364	Weighted mode	19	-0.335159	1.1852	0.780567	-2.65816	1.98784	0.715225	0.0700773	7.29974	0.72 (0.07- 7.30)
JIA	M19368	Inverse variance weighted	12	0.108401	0.634405	0.864326	-1.13503	1.35183	1.11449	0.321412	3.86451	1.11 (0.32- 3.86)
JIA	M19368	Weighted median	12	0.475345	0.831087	0.567352	-1.15359	2.10428	1.60857	0.315503	8.20117	1.61 (0.32- 8.20)
JIA	M19368	MR Egger	12	0.137241	1.58274	0.932613	-2.96492	3.2394	1.14711	0.0515646	25.5185	1.15 (0.05-25.52)
JIA	M19368	Simple mode	12	0.566383	1.4423	0.702049	-2.26053	3.39329	1.76188	0.104295	29.7638	1.76 (0.10-29.76)
JIA	M19368	Weighted mode	12	0.942904	1.35743	0.5017	-1.71766	3.60347	2.56743	0.179485	36.7254	2.57 (0.18-36.73)
JIA	M19396	Inverse variance weighted	7	0.636154	0.526809	0.227217	-0.396393	1.6687	1.8892	0.672742	5.30527	1.89 (0.67- 5.31)
JIA	M19396	Weighted median	7	0.697914	0.692588	0.313603	-0.659558	2.05539	2.00956	0.51708	7.80985	2.01 (0.52- 7.81)
JIA	M19396	MR Egger	7	2.30577	1.5582	0.199007	-0.748305	5.35984	10.0319	0.473168	212.691	10.03 (0.47-212.69)
JIA	M19396	Simple mode	7	0.113599	1.11259	0.922002	-2.06708	2.29428	1.1203	0.126555	9.91728	1.12 (0.13- 9.92)
JIA	M19396	Weighted mode	7	0.704768	0.781043	0.401645	-0.826075	2.23561	2.02338	0.437764	9.35221	2.02 (0.44- 9.35)
JIA	M19414	Inverse variance weighted	13	0.940219	0.535979	0.0793949	-0.1103	1.99074	2.56054	0.895565	7.32093	2.56 (0.90- 7.32)
JIA	M19414	Weighted median	13	0.934701	0.712176	0.189366	-0.461165	2.33057	2.54645	0.630549	10.2838	2.55 (0.63-10.28)
JIA	M19414	MR Egger	13	0.507412	1.06853	0.644169	-1.58691	2.60173	1.66099	0.204557	13.4871	1.66 (0.20-13.49)
JIA	M19414	Simple mode	13	1.62452	1.19449	0.198829	-0.71668	3.96573	5.07599	0.488371	52.7585	5.08 (0.49-52.76)
JIA	M19414	Weighted mode	13	0.95597	0.800242	0.255321	-0.612504	2.52444	2.60119	0.541992	12.484	2.60 (0.54-12.48)
JIA	M19415	Inverse variance weighted	6	-0.815852	0.610162	0.181187	-2.01177	0.380065	0.442262	0.133752	1.46238	0.44 (0.13-1.46)
JIA	M19415	Weighted median	6	-0.740261	0.726119	0.307977	-2.16345	0.682932	0.476989	0.114927	1.97967	0.48 (0.11-1.98)
JIA	M19415	MR Egger	6	-0.537573	1.14161	0.662251	-2.77513	1.69998	0.584164	0.0623415	5.47385	0.58 (0.06-5.47)
JIA	M19415	Simple mode	6	-0.583055	0.994172	0.583034	-2.53163	1.36552	0.558191	0.0795292	3.91777	0.56 (0.08-3.92)
JIA	M19415	Weighted mode	6	-0.692322	0.798279	0.425451	-2.25695	0.872304	0.500413	0.10467	2.39242	0.50 (0.10-2.39)
JIA	M19934	Inverse variance weighted	34	-0.353654	0.548447	0.519039	-1.42861	0.721303	0.702118	0.239641	2.05711	0.70 (0.24- 2.06)
JIA	M19934	Weighted median	34	0.621289	0.72995	0.394692	-0.809414	2.05199	1.86133	0.445119	7.78339	1.86 (0.45- 7.78)
JIA	M19934	MR Egger	34	0.797845	1.00609	0.433611	-1.1741	2.76979	2.22075	0.309098	15.9552	2.22 (0.31-15.96)
JIA	M19934	Simple mode	34	0.0855095	1.42704	0.95258	-2.7115	2.88252	1.08927	0.0664372	17.8592	1.09 (0.07-17.86)
JIA	M19934	Weighted mode	34	0.694372	0.79428	0.388318	-0.862416	2.25116	2.00245	0.422141	9.49875	2.00 (0.42- 9.50)
JIA	M20489	Inverse variance weighted	34	-0.000225724	0.625064	0.999712	-1.22535	1.2249	0.999774	0.293655	3.40382	1.00 (0.29- 3.40)
JIA	M20489	Weighted median	34	-0.212151	0.940451	0.821525	-2.05544	1.63113	0.808843	0.128037	5.10966	0.81 (0.13- 5.11)
JIA	M20489	MR Egger	34	-0.0466478	1.33904	0.972426	-2.67117	2.57788	0.954424	0.0691712	13.1691	0.95 (0.07-13.17)
JIA	M20489	Simple mode	34	-0.544965	1.76249	0.759112	-3.99945	2.90952	0.579862	0.0183258	18.3479	0.58 (0.02-18.35)
JIA	M20489	Weighted mode	34	-0.39172	1.41104	0.783043	-3.15736	2.37392	0.675893	0.0425378	10.7394	0.68 (0.04-10.74)
JIA	M20675	Inverse variance weighted	26	0.570521	0.894797	0.523735	-1.18328	2.32432	1.76919	0.306272	10.2198	1.77 (0.31-10.22)
JIA	M20675	Weighted median	26	0.161724	0.530744	0.760586	-0.878535	1.20198	1.17554	0.415391	3.32671	1.18 (0.42- 3.33)
JIA	M20675	MR Egger	26	-1.30896	2.17552	0.553031	-5.57298	2.95506	0.2701	0.00379914	19.2028	0.27 (0.00-19.20)
JIA	M20675	Simple mode	26	-0.229319	0.826717	0.783765	-1.84969	1.39105	0.795075	0.157287	4.01906	0.80 (0.16- 4.02)
JIA	M20675	Weighted mode	26	0.238512	0.645955	0.715058	-1.02756	1.50458	1.26936	0.35788	4.50228	1.27 (0.36- 4.50)
JIA	M20699	Inverse variance weighted	22	-0.269444	0.343666	0.433023	-0.94303	0.404141	0.763804	0.389446	1.49802	0.76 (0.39-1.50)
JIA	M20699	Weighted median	22	-0.423719	0.504767	0.401226	-1.41306	0.565625	0.654608	0.243397	1.76055	0.65 (0.24-1.76)
JIA	M20699	MR Egger	22	-0.906484	0.567537	0.125895	-2.01886	0.205887	0.403942	0.132807	1.22861	0.40 (0.13-1.23)
JIA	M20699	Simple mode	22	-0.297277	0.819984	0.720572	-1.90445	1.30989	0.742838	0.148905	3.70577	0.74 (0.15-3.71)
JIA	M20699	Weighted mode	22	-0.407946	0.425537	0.348638	-1.242	0.426107	0.665015	0.288807	1.53128	0.67 (0.29-1.53)
JIA	M21044	Inverse variance weighted	17	0.0645595	0.564008	0.908869	-1.0409	1.17002	1.06669	0.353138	3.22204	1.07 (0.35- 3.22)
JIA	M21044	Weighted median	17	0.0196296	0.70034	0.977639	-1.35304	1.3923	1.01982	0.258454	4.02408	1.02 (0.26- 4.02)
JIA	M21044	MR Egger	17	0.580449	1.37475	0.678853	-2.11406	3.27496	1.78684	0.120747	26.4422	1.79 (0.12-26.44)
JIA	M21044	Simple mode	17	0.290604	1.27743	0.822923	-2.21316	2.79437	1.33724	0.109355	16.3523	1.34 (0.11-16.35)
JIA	M21044	Weighted mode	17	0.259332	0.939969	0.786161	-1.58301	2.10167	1.29606	0.205356	8.17983	1.30 (0.21- 8.18)
JIA	M21047	Inverse variance weighted	17	-0.0662232	0.853817	0.938177	-1.7397	1.60726	0.935922	0.175572	4.98911	0.94 (0.18- 4.99)
JIA	M21047	Weighted median	17	0.436414	1.07961	0.686043	-1.67963	2.55246	1.54715	0.186443	12.8386	1.55 (0.19-12.84)
JIA	M21047	MR Egger	17	-5.50396	2.78172	0.0665236	-10.9561	-0.0517778	0.00407063	1.74506e-05	0.94954	0.00 (0.00- 0.95)
JIA	M21047	Simple mode	17	-2.70369	2.12954	0.222379	-6.87758	1.47021	0.0669582	0.00103063	4.35014	0.07 (0.00- 4.35)
JIA	M21047	Weighted mode	17	-2.6575	2.00106	0.202798	-6.57957	1.26457	0.0701236	0.00138845	3.54158	0.07 (0.00- 3.54)
JIA	M21049	Inverse variance weighted	10	-0.387234	0.291432	0.183938	-0.95844	0.183973	0.678932	0.383491	1.20198	0.68 (0.38-1.20)
JIA	M21049	Weighted median	10	-0.397895	0.388113	0.305267	-1.1586	0.362806	0.671733	0.313927	1.43736	0.67 (0.31-1.44)
JIA	M21049	MR Egger	10	-0.0844017	0.885003	0.926368	-1.81901	1.6502	0.919062	0.162187	5.20805	0.92 (0.16-5.21)
JIA	M21049	Simple mode	10	-1.04854	0.619926	0.125017	-2.2636	0.166515	0.350449	0.103976	1.18118	0.35 (0.10-1.18)
JIA	M21049	Weighted mode	10	-0.493503	0.694208	0.495164	-1.85415	0.867144	0.610484	0.156586	2.3801	0.61 (0.16-2.38)
JIA	M21127	Inverse variance weighted	12	0.579549	0.682664	0.395908	-0.758472	1.91757	1.78523	0.468381	6.80441	1.79 (0.47- 6.80)
JIA	M21127	Weighted median	12	-0.319069	0.884016	0.718151	-2.05174	1.4136	0.726826	0.128511	4.11074	0.73 (0.13- 4.11)
JIA	M21127	MR Egger	12	-3.06823	3.55277	0.408035	-10.0317	3.8952	0.0465032	4.39848e-05	49.1658	0.05 (0.00-49.17)
JIA	M21127	Simple mode	12	-1.08175	1.69221	0.535745	-4.39849	2.23499	0.339002	0.0122959	9.34639	0.34 (0.01- 9.35)
JIA	M21127	Weighted mode	12	-1.08175	1.66207	0.528508	-4.33941	2.17591	0.339002	0.0130442	8.8102	0.34 (0.01- 8.81)
JIA	M21151	Inverse variance weighted	9	-0.0456595	0.16973	0.78792	-0.378331	0.287012	0.955367	0.685004	1.33244	0.96 (0.69-1.33)
JIA	M21151	Weighted median	9	0.0567793	0.181401	0.754278	-0.298767	0.412326	1.05842	0.741732	1.51033	1.06 (0.74-1.51)
JIA	M21151	MR Egger	9	0.0708541	0.323499	0.832881	-0.563205	0.704913	1.07342	0.569381	2.02367	1.07 (0.57-2.02)
JIA	M21151	Simple mode	9	0.0807256	0.231768	0.7366	-0.37354	0.534991	1.08407	0.688294	1.70743	1.08 (0.69-1.71)
JIA	M21151	Weighted mode	9	0.0874007	0.192806	0.662369	-0.290498	0.4653	1.09133	0.747891	1.59249	1.09 (0.75-1.59)
JIA	M21184	Inverse variance weighted	13	-0.0439678	0.322685	0.891619	-0.676431	0.588496	0.956985	0.508428	1.80128	0.96 (0.51- 1.80)
JIA	M21184	Weighted median	13	0.0570363	0.428485	0.894105	-0.782794	0.896867	1.05869	0.457127	2.45191	1.06 (0.46- 2.45)
JIA	M21184	MR Egger	13	0.224213	1.2771	0.863826	-2.2789	2.72733	1.25134	0.102397	15.292	1.25 (0.10-15.29)
JIA	M21184	Simple mode	13	-0.584992	0.678191	0.405279	-1.91425	0.744263	0.55711	0.147453	2.10489	0.56 (0.15- 2.10)
JIA	M21184	Weighted mode	13	-0.00317454	0.638697	0.996116	-1.25502	1.24867	0.99683	0.28507	3.48571	1.00 (0.29- 3.49)
JIA	M21188	Inverse variance weighted	24	0.245565	0.523559	0.639048	-0.780611	1.27174	1.27834	0.458126	3.56706	1.28 (0.46- 3.57)
JIA	M21188	Weighted median	24	0.435767	0.668627	0.514573	-0.874742	1.74628	1.54615	0.41697	5.73321	1.55 (0.42- 5.73)
JIA	M21188	MR Egger	24	0.657821	1.42449	0.648762	-2.13417	3.44982	1.93058	0.118342	31.4946	1.93 (0.12-31.49)
JIA	M21188	Simple mode	24	0.806106	1.06493	0.45676	-1.28115	2.89337	2.23917	0.277716	18.054	2.24 (0.28-18.05)
JIA	M21188	Weighted mode	24	0.677737	0.918588	0.468096	-1.1227	2.47817	1.96942	0.325401	11.9194	1.97 (0.33-11.92)
JIA	M21630	Inverse variance weighted	19	-0.184468	0.726928	0.799678	-1.60925	1.24031	0.831547	0.200038	3.45669	0.83 (0.20-3.46)
JIA	M21630	Weighted median	19	-0.288327	0.565081	0.609883	-1.39589	0.819232	0.749516	0.247613	2.26876	0.75 (0.25-2.27)
JIA	M21630	MR Egger	19	-0.752292	1.32882	0.5787	-3.35678	1.8522	0.471285	0.0348472	6.37381	0.47 (0.03-6.37)
JIA	M21630	Simple mode	19	-0.948679	0.832893	0.269629	-2.58115	0.683792	0.387252	0.075687	1.98138	0.39 (0.08-1.98)
JIA	M21630	Weighted mode	19	-0.454773	0.594114	0.453916	-1.61924	0.709691	0.634592	0.19805	2.03336	0.63 (0.20-2.03)
JIA	M22030	Inverse variance weighted	17	-0.200037	0.654129	0.759752	-1.48213	1.08206	0.818701	0.227153	2.95074	0.82 (0.23- 2.95)
JIA	M22030	Weighted median	17	-0.121431	0.843914	0.885587	-1.7755	1.53264	0.885652	0.169398	4.63039	0.89 (0.17- 4.63)
JIA	M22030	MR Egger	17	-1.54365	1.92117	0.434237	-5.30913	2.22184	0.2136	0.0049462	9.22426	0.21 (0.00- 9.22)
JIA	M22030	Simple mode	17	-0.167199	1.38291	0.905272	-2.8777	2.5433	0.846031	0.0562641	12.7216	0.85 (0.06-12.72)
JIA	M22030	Weighted mode	17	-0.167199	1.03502	0.873689	-2.19584	1.86144	0.846031	0.111265	6.43298	0.85 (0.11- 6.43)
JIA	M22032	Inverse variance weighted	16	-0.0275192	0.442026	0.950358	-0.89389	0.838852	0.972856	0.409061	2.31371	0.97 (0.41- 2.31)
JIA	M22032	Weighted median	16	-0.139458	0.60827	0.81866	-1.33167	1.05275	0.86983	0.264037	2.86553	0.87 (0.26- 2.87)
JIA	M22032	MR Egger	16	-0.355058	1.0515	0.740623	-2.416	1.70589	0.701133	0.0892777	5.50627	0.70 (0.09- 5.51)
JIA	M22032	Simple mode	16	1.31272	1.02356	0.219132	-0.693459	3.3189	3.71627	0.499844	27.63	3.72 (0.50-27.63)
JIA	M22032	Weighted mode	16	-0.133021	0.647816	0.840069	-1.40274	1.1367	0.875447	0.245922	3.11646	0.88 (0.25- 3.12)
JIA	M22116	Inverse variance weighted	12	-0.869272	0.697342	0.212562	-2.23606	0.497518	0.419257	0.106879	1.64463	0.42 (0.11-1.64)
JIA	M22116	Weighted median	12	-1.12322	0.941154	0.232692	-2.96788	0.721438	0.32523	0.0514119	2.05739	0.33 (0.05-2.06)
JIA	M22116	MR Egger	12	-4.23236	2.81687	0.163871	-9.75343	1.28871	0.0145181	5.80949e-05	3.62812	0.01 (0.00-3.63)
JIA	M22116	Simple mode	12	-1.7313	1.5793	0.296393	-4.82672	1.36413	0.177055	0.00801274	3.91233	0.18 (0.01-3.91)
JIA	M22116	Weighted mode	12	-1.40298	1.39842	0.337295	-4.14387	1.33792	0.245864	0.0158613	3.81113	0.25 (0.02-3.81)
JIA	M22130	Inverse variance weighted	18	0.340743	0.496366	0.492414	-0.632135	1.31362	1.40599	0.531456	3.71961	1.41 (0.53- 3.72)
JIA	M22130	Weighted median	18	0.494541	0.716698	0.490177	-0.910187	1.89927	1.63975	0.402449	6.68101	1.64 (0.40- 6.68)
JIA	M22130	MR Egger	18	0.646602	1.35293	0.639167	-2.00515	3.29835	1.90904	0.13464	27.068	1.91 (0.13-27.07)
JIA	M22130	Simple mode	18	1.02057	1.19681	0.405658	-1.32518	3.36632	2.77478	0.265754	28.9718	2.77 (0.27-28.97)
JIA	M22130	Weighted mode	18	0.603242	0.912896	0.517596	-1.18603	2.39252	1.82804	0.30543	10.941	1.83 (0.31-10.94)
JIA	M22138	Inverse variance weighted	6	-0.722491	0.652525	0.268197	-2.00144	0.556458	0.485541	0.135141	1.74448	0.49 (0.14-1.74)
JIA	M22138	Weighted median	6	-0.68079	0.677283	0.314811	-2.00827	0.646685	0.506217	0.134221	1.9092	0.51 (0.13-1.91)
JIA	M22138	MR Egger	6	-1.94563	2.0104	0.387955	-5.88601	1.99474	0.142896	0.00277803	7.35031	0.14 (0.00-7.35)
JIA	M22138	Simple mode	6	-0.66212	0.886034	0.488523	-2.39875	1.07451	0.515757	0.0908317	2.92855	0.52 (0.09-2.93)
JIA	M22138	Weighted mode	6	-0.677626	0.756254	0.411296	-2.15988	0.804632	0.507821	0.115338	2.23587	0.51 (0.12-2.24)
JIA	M22175	Inverse variance weighted	6	-0.675274	0.448316	0.132004	-1.55397	0.203424	0.509017	0.211406	1.22559	0.51 (0.21-1.23)
JIA	M22175	Weighted median	6	-1.28246	0.530862	0.0157006	-2.32295	-0.241968	0.277355	0.0979844	0.785081	0.28 (0.10-0.79)
JIA	M22175	MR Egger	6	-0.959441	1.32845	0.510121	-3.5632	1.64432	0.383107	0.0283479	5.17748	0.38 (0.03-5.18)
JIA	M22175	Simple mode	6	-1.23316	0.859631	0.210888	-2.91803	0.451722	0.291372	0.0540399	1.57102	0.29 (0.05-1.57)
JIA	M22175	Weighted mode	6	-1.31402	0.608248	0.0831525	-2.50618	-0.121849	0.268739	0.0815791	0.885282	0.27 (0.08-0.89)
JIA	M22177	Inverse variance weighted	51	-0.721307	0.43454	0.0969279	-1.573	0.130391	0.486117	0.207421	1.13927	0.49 (0.21-1.14)
JIA	M22177	Weighted median	51	-0.678979	0.681391	0.319026	-2.0145	0.656546	0.507134	0.133386	1.92812	0.51 (0.13-1.93)
JIA	M22177	MR Egger	51	-0.408006	1.00501	0.686531	-2.37783	1.56182	0.664975	0.0927518	4.76747	0.66 (0.09-4.77)
JIA	M22177	Simple mode	51	-1.78088	1.51204	0.244452	-4.74447	1.18271	0.16849	0.0086997	3.26322	0.17 (0.01-3.26)
JIA	M22177	Weighted mode	51	-0.140926	0.918865	0.878724	-1.9419	1.66005	0.868554	0.143431	5.25957	0.87 (0.14-5.26)
JIA	M22189	Inverse variance weighted	8	1.15769	0.566493	0.0409919	0.0473656	2.26802	3.18258	1.04851	9.66023	3.18 (1.05- 9.66)
JIA	M22189	Weighted median	8	0.751718	0.78433	0.337851	-0.785569	2.28901	2.12064	0.45586	9.86512	2.12 (0.46- 9.87)
JIA	M22189	MR Egger	8	0.673479	1.27794	0.6171	-1.83129	3.17825	1.96105	0.160207	24.0047	1.96 (0.16-24.00)
JIA	M22189	Simple mode	8	0.825188	1.05641	0.460326	-1.24538	2.89575	2.28231	0.287832	18.0971	2.28 (0.29-18.10)
JIA	M22189	Weighted mode	8	0.753241	0.863303	0.411856	-0.938833	2.44531	2.12387	0.391084	11.5342	2.12 (0.39-11.53)
JIA	M22481	Inverse variance weighted	32	-0.271946	0.364905	0.45612	-0.987159	0.443267	0.761896	0.372634	1.55779	0.76 (0.37-1.56)
JIA	M22481	Weighted median	32	-0.371868	0.559225	0.50607	-1.46795	0.724213	0.689445	0.230397	2.06311	0.69 (0.23-2.06)
JIA	M22481	MR Egger	32	-0.189331	0.565807	0.74024	-1.29831	0.919651	0.827513	0.272992	2.50842	0.83 (0.27-2.51)
JIA	M22481	Simple mode	32	0.0689148	0.914826	0.940435	-1.72414	1.86197	1.07134	0.178326	6.43643	1.07 (0.18-6.44)
JIA	M22481	Weighted mode	32	-0.257755	0.50272	0.611781	-1.24309	0.727576	0.772784	0.288492	2.07006	0.77 (0.29-2.07)
JIA	M22548	Inverse variance weighted	13	-0.729052	0.800849	0.362639	-2.29872	0.840613	0.482366	0.100388	2.31779	0.48 (0.10- 2.32)
JIA	M22548	Weighted median	13	-0.547788	0.987001	0.578893	-2.48231	1.38673	0.578227	0.08355	4.00176	0.58 (0.08- 4.00)
JIA	M22548	MR Egger	13	0.643157	3.10603	0.839741	-5.44467	6.73099	1.90248	0.00431926	837.973	1.90 (0.00-837.97)
JIA	M22548	Simple mode	13	-0.457866	1.56564	0.77494	-3.52652	2.61079	0.632632	0.0294071	13.6098	0.63 (0.03- 13.61)
JIA	M22548	Weighted mode	13	-0.539291	1.14206	0.64525	-2.77774	1.69916	0.583162	0.0621791	5.46933	0.58 (0.06- 5.47)
JIA	M22649	Inverse variance weighted	10	-1.55913	0.942174	0.0979614	-3.40579	0.287535	0.21032	0.0331807	1.33314	0.21 (0.03- 1.33)
JIA	M22649	Weighted median	10	-2.18195	1.25947	0.0831954	-4.6505	0.286605	0.112821	0.0095568	1.3319	0.11 (0.01- 1.33)
JIA	M22649	MR Egger	10	-5.27788	6.78121	0.458785	-18.5691	8.01329	0.00510322	8.62107e-09	3020.84	0.01 (0.00-3020.84)
JIA	M22649	Simple mode	10	-3.1519	2.10948	0.169342	-7.28648	0.982688	0.0427709	0.000684733	2.67163	0.04 (0.00- 2.67)
JIA	M22649	Weighted mode	10	-2.90871	2.04006	0.187675	-6.90723	1.0898	0.054546	0.00100053	2.97369	0.05 (0.00- 2.97)
JIA	M22842	Inverse variance weighted	8	0.200881	0.171355	0.241074	-0.134976	0.536738	1.22248	0.873737	1.71042	1.22 (0.87-1.71)
JIA	M22842	Weighted median	8	0.0952814	0.230614	0.679486	-0.356722	0.547285	1.09997	0.699967	1.72855	1.10 (0.70-1.73)
JIA	M22842	MR Egger	8	-0.0310243	0.387549	0.938799	-0.79062	0.728571	0.969452	0.453564	2.07212	0.97 (0.45-2.07)
JIA	M22842	Simple mode	8	0.738776	0.348978	0.072043	0.0547795	1.42277	2.09337	1.05631	4.14861	2.09 (1.06-4.15)
JIA	M22842	Weighted mode	8	0.037339	0.254258	0.887387	-0.461007	0.535685	1.03804	0.630648	1.70862	1.04 (0.63-1.71)
JIA	M24074	Inverse variance weighted	16	0.58788	0.821032	0.473976	-1.02134	2.1971	1.80017	0.360111	8.9989	1.80 (0.36- 9.00)
JIA	M24074	Weighted median	16	1.0514	0.834957	0.207948	-0.585116	2.68792	2.86165	0.557041	14.701	2.86 (0.56- 14.70)
JIA	M24074	MR Egger	16	1.63556	1.98034	0.422715	-2.24592	5.51703	5.13231	0.10583	248.894	5.13 (0.11-248.89)
JIA	M24074	Simple mode	16	0.808511	1.4101	0.57489	-1.95529	3.57231	2.24456	0.141524	35.5986	2.24 (0.14- 35.60)
JIA	M24074	Weighted mode	16	1.12118	1.04644	0.300914	-0.929836	3.1722	3.06848	0.394619	23.8599	3.07 (0.39- 23.86)
JIA	M25459	Inverse variance weighted	29	0.0409929	0.454426	0.928122	-0.849681	0.931667	1.04184	0.427551	2.53874	1.04 (0.43- 2.54)
JIA	M25459	Weighted median	29	0.359797	0.529442	0.496772	-0.677909	1.3975	1.43304	0.507677	4.04509	1.43 (0.51- 4.05)
JIA	M25459	MR Egger	29	0.375774	0.64556	0.565335	-0.889524	1.64107	1.45612	0.410851	5.1607	1.46 (0.41- 5.16)
JIA	M25459	Simple mode	29	-0.00493566	1.31161	0.997024	-2.57568	2.56581	0.995077	0.0761019	13.0112	1.00 (0.08-13.01)
JIA	M25459	Weighted mode	29	0.391905	0.519234	0.456686	-0.625794	1.4096	1.4798	0.534837	4.09433	1.48 (0.53- 4.09)
JIA	M25599	Inverse variance weighted	18	0.234761	0.404095	0.561271	-0.557266	1.02679	1.26461	0.572773	2.79208	1.26 (0.57- 2.79)
JIA	M25599	Weighted median	18	0.777496	0.601154	0.195894	-0.400767	1.95576	2.17602	0.669806	7.06928	2.18 (0.67- 7.07)
JIA	M25599	MR Egger	18	0.571546	0.697377	0.424505	-0.795314	1.93841	1.771	0.451439	6.94766	1.77 (0.45- 6.95)
JIA	M25599	Simple mode	18	1.0898	1.05951	0.318088	-0.986847	3.16645	2.97369	0.37275	23.7231	2.97 (0.37-23.72)
JIA	M25599	Weighted mode	18	0.831345	0.705027	0.254571	-0.550507	2.2132	2.29641	0.576657	9.14491	2.30 (0.58- 9.14)
JIA	M27256	Inverse variance weighted	35	-0.507027	0.642292	0.429877	-1.76592	0.751866	0.602284	0.171029	2.12095	0.60 (0.17- 2.12)
JIA	M27256	Weighted median	35	0.0475029	0.931218	0.959316	-1.77768	1.87269	1.04865	0.169029	6.50578	1.05 (0.17- 6.51)
JIA	M27256	MR Egger	35	-1.35144	2.00735	0.505479	-5.28584	2.58297	0.258868	0.00506277	13.2363	0.26 (0.01-13.24)
JIA	M27256	Simple mode	35	-0.578233	1.73591	0.741104	-3.98062	2.82416	0.560888	0.018674	16.8467	0.56 (0.02-16.85)
JIA	M27256	Weighted mode	35	-0.146515	1.24712	0.907169	-2.59087	2.29785	0.863713	0.0749545	9.95272	0.86 (0.07- 9.95)
JIA	M27273	Inverse variance weighted	11	-1.52657	0.790397	0.0534346	-3.07574	0.0226116	0.21728	0.0461553	1.02287	0.22 (0.05- 1.02)
JIA	M27273	Weighted median	11	-1.75336	1.06047	0.0982542	-3.83188	0.325165	0.173191	0.0216688	1.38426	0.17 (0.02- 1.38)
JIA	M27273	MR Egger	11	0.962396	2.25104	0.679038	-3.44965	5.37444	2.61796	0.0317568	215.819	2.62 (0.03-215.82)
JIA	M27273	Simple mode	11	-2.51361	1.66803	0.162748	-5.78295	0.755726	0.0809752	0.00307961	2.12916	0.08 (0.00- 2.13)
JIA	M27273	Weighted mode	11	-1.98284	1.44123	0.198914	-4.80765	0.841971	0.137678	0.00816701	2.32094	0.14 (0.01- 2.32)
JIA	M27278	Inverse variance weighted	20	-0.475316	0.475725	0.317727	-1.40774	0.457105	0.621688	0.244696	1.57949	0.62 (0.24- 1.58)
JIA	M27278	Weighted median	20	-0.3231	0.703608	0.646088	-1.70217	1.05597	0.723902	0.182287	2.87477	0.72 (0.18- 2.87)
JIA	M27278	MR Egger	20	0.175433	1.22674	0.887873	-2.22898	2.57985	1.19176	0.107638	13.1951	1.19 (0.11-13.20)
JIA	M27278	Simple mode	20	0.249897	1.10171	0.822981	-1.90945	2.40924	1.28389	0.148162	11.1255	1.28 (0.15-11.13)
JIA	M27278	Weighted mode	20	-0.0695268	0.798549	0.93153	-1.63468	1.49563	0.932835	0.195014	4.46214	0.93 (0.20- 4.46)
JIA	M27447	Inverse variance weighted	13	-0.30886	0.29531	0.295615	-0.887667	0.269947	0.734284	0.411615	1.3099	0.73 (0.41-1.31)
JIA	M27447	Weighted median	13	-0.34816	0.35753	0.330159	-1.04892	0.352599	0.705986	0.350316	1.42276	0.71 (0.35-1.42)
JIA	M27447	MR Egger	13	-1.16192	0.757219	0.153163	-2.64607	0.322229	0.312885	0.0709294	1.3802	0.31 (0.07-1.38)
JIA	M27447	Simple mode	13	-0.372608	0.61347	0.554919	-1.57501	0.829792	0.688935	0.207006	2.29284	0.69 (0.21-2.29)
JIA	M27447	Weighted mode	13	-0.437806	0.596501	0.477071	-1.60695	0.731335	0.645451	0.200499	2.07785	0.65 (0.20-2.08)
JIA	M27513	Inverse variance weighted	19	-0.149405	0.492458	0.761596	-1.11462	0.815813	0.861221	0.328039	2.26101	0.86 (0.33- 2.26)
JIA	M27513	Weighted median	19	0.718554	0.673612	0.286099	-0.601726	2.03883	2.05147	0.547865	7.68165	2.05 (0.55- 7.68)
JIA	M27513	MR Egger	19	0.149658	0.992801	0.881953	-1.79623	2.09555	1.16144	0.165923	8.12989	1.16 (0.17- 8.13)
JIA	M27513	Simple mode	19	1.06119	1.35701	0.444376	-1.59854	3.72092	2.88981	0.202191	41.3025	2.89 (0.20-41.30)
JIA	M27513	Weighted mode	19	1.33713	1.12334	0.249384	-0.864614	3.53887	3.80809	0.421214	34.4281	3.81 (0.42-34.43)
JIA	M27531	Inverse variance weighted	15	-0.105217	0.186746	0.573149	-0.471239	0.260806	0.90013	0.624228	1.29798	0.90 (0.62-1.30)
JIA	M27531	Weighted median	15	-0.208441	0.258394	0.419852	-0.714893	0.298012	0.811849	0.489244	1.34718	0.81 (0.49-1.35)
JIA	M27531	MR Egger	15	-0.292457	0.395747	0.473039	-1.06812	0.483206	0.746427	0.343654	1.62126	0.75 (0.34-1.62)
JIA	M27531	Simple mode	15	-0.373729	0.430785	0.400265	-1.21807	0.470609	0.688163	0.295801	1.60097	0.69 (0.30-1.60)
JIA	M27531	Weighted mode	15	-0.283039	0.346538	0.427744	-0.962253	0.396174	0.75349	0.382031	1.48613	0.75 (0.38-1.49)
JIA	M27672	Inverse variance weighted	5	0.649036	0.598721	0.278348	-0.524456	1.82253	1.91369	0.591877	6.18748	1.91 (0.59- 6.19)
JIA	M27672	Weighted median	5	-0.0341575	0.655938	0.95847	-1.3198	1.25148	0.966419	0.26719	3.49552	0.97 (0.27- 3.50)
JIA	M27672	MR Egger	5	2.36849	5.90376	0.715152	-9.20289	13.9399	10.6812	0.000100748	1.13242e+06	10.68 (0.00-1132419.03)
JIA	M27672	Simple mode	5	-0.213129	0.861529	0.81679	-1.90173	1.47547	0.808052	0.149311	4.37308	0.81 (0.15- 4.37)
JIA	M27672	Weighted mode	5	-0.188106	0.767443	0.818435	-1.69229	1.31608	0.828527	0.184097	3.72878	0.83 (0.18- 3.73)
JIA	M27710	Inverse variance weighted	16	-0.00682316	0.221166	0.975389	-0.440309	0.426663	0.9932	0.643837	1.53214	0.99 (0.64-1.53)
JIA	M27710	Weighted median	16	0.102743	0.296149	0.728645	-0.47771	0.683195	1.10821	0.620202	1.9802	1.11 (0.62-1.98)
JIA	M27710	MR Egger	16	0.0442136	0.433208	0.920156	-0.804874	0.893301	1.04521	0.447144	2.44318	1.05 (0.45-2.44)
JIA	M27710	Simple mode	16	0.415454	0.486562	0.406614	-0.538207	1.36911	1.51506	0.583794	3.93187	1.52 (0.58-3.93)
JIA	M27710	Weighted mode	16	0.0937821	0.319064	0.77284	-0.531583	0.719147	1.09832	0.587674	2.05268	1.10 (0.59-2.05)
JIA	M27716	Inverse variance weighted	11	0.104096	0.146574	0.477582	-0.183188	0.391381	1.10971	0.832611	1.47902	1.11 (0.83-1.48)
JIA	M27716	Weighted median	11	0.169793	0.17575	0.333989	-0.174676	0.514263	1.18506	0.839729	1.67241	1.19 (0.84-1.67)
JIA	M27716	MR Egger	11	0.292407	0.258362	0.286983	-0.213982	0.798797	1.33965	0.807363	2.22286	1.34 (0.81-2.22)
JIA	M27716	Simple mode	11	0.235448	0.357434	0.524953	-0.465122	0.936019	1.26548	0.628058	2.54981	1.27 (0.63-2.55)
JIA	M27716	Weighted mode	11	0.190249	0.173159	0.297649	-0.149143	0.52964	1.20955	0.861446	1.69832	1.21 (0.86-1.70)
JIA	M27718	Inverse variance weighted	7	0.176142	0.710567	0.80422	-1.21657	1.56885	1.19261	0.296245	4.80114	1.19 (0.30-4.80)
JIA	M27718	Weighted median	7	-0.34843	0.560703	0.534325	-1.44741	0.750548	0.705795	0.235179	2.11816	0.71 (0.24-2.12)
JIA	M27718	MR Egger	7	-2.92864	0.938198	0.0262062	-4.7675	-1.08977	0.05347	0.00850157	0.336295	0.05 (0.01-0.34)
JIA	M27718	Simple mode	7	-0.434953	0.748696	0.582424	-1.9024	1.03249	0.647295	0.149211	2.80805	0.65 (0.15-2.81)
JIA	M27718	Weighted mode	7	-0.377226	0.58562	0.543303	-1.52504	0.770588	0.685761	0.217612	2.16104	0.69 (0.22-2.16)
JIA	M27722	Inverse variance weighted	7	0.107323	0.611117	0.860594	-1.09047	1.30511	1.11329	0.33606	3.6881	1.11 (0.34- 3.69)
JIA	M27722	Weighted median	7	0.575802	0.803516	0.473619	-0.999089	2.15069	1.77856	0.368215	8.5908	1.78 (0.37- 8.59)
JIA	M27722	MR Egger	7	0.170977	1.51283	0.914414	-2.79418	3.13613	1.18646	0.0611653	23.0146	1.19 (0.06-23.01)
JIA	M27722	Simple mode	7	0.942665	1.22018	0.469113	-1.4489	3.33423	2.56681	0.234829	28.0567	2.57 (0.23-28.06)
JIA	M27722	Weighted mode	7	0.883186	1.02018	0.41991	-1.11637	2.88274	2.41859	0.327467	17.8632	2.42 (0.33-17.86)
JIA	M27728	Inverse variance weighted	26	-0.134547	0.487064	0.782362	-1.08919	0.820098	0.874111	0.336488	2.27072	0.87 (0.34-2.27)
JIA	M27728	Weighted median	26	-0.0347811	0.620632	0.955309	-1.25122	1.18166	0.965817	0.286156	3.25977	0.97 (0.29-3.26)
JIA	M27728	MR Egger	26	-0.700132	1.1356	0.543348	-2.9259	1.52564	0.49652	0.0536163	4.59808	0.50 (0.05-4.60)
JIA	M27728	Simple mode	26	-0.0994429	1.02395	0.923408	-2.10638	1.9075	0.905342	0.121677	6.7362	0.91 (0.12-6.74)
JIA	M27728	Weighted mode	26	0.0267728	0.851686	0.975172	-1.64253	1.69608	1.02713	0.19349	5.45251	1.03 (0.19-5.45)
JIA	M27738	Inverse variance weighted	16	-0.244623	0.37522	0.514437	-0.980054	0.490808	0.783	0.375291	1.63364	0.78 (0.38-1.63)
JIA	M27738	Weighted median	16	-0.15724	0.534172	0.768481	-1.20422	0.889737	0.854499	0.299927	2.43449	0.85 (0.30-2.43)
JIA	M27738	MR Egger	16	0.210428	0.759252	0.785714	-1.2777	1.69856	1.23421	0.278676	5.46608	1.23 (0.28-5.47)
JIA	M27738	Simple mode	16	0.326598	0.823102	0.697111	-1.28668	1.93988	1.38624	0.276186	6.9579	1.39 (0.28-6.96)
JIA	M27738	Weighted mode	16	-0.0325986	0.779859	0.967209	-1.56112	1.49592	0.967927	0.2099	4.46346	0.97 (0.21-4.46)
JIA	M30805	Inverse variance weighted	15	0.577108	0.458676	0.208318	-0.321897	1.47611	1.78088	0.724773	4.3759	1.78 (0.72- 4.38)
JIA	M30805	Weighted median	15	1.05328	0.485092	0.0299079	0.102504	2.00406	2.86705	1.10794	7.41915	2.87 (1.11- 7.42)
JIA	M30805	MR Egger	15	1.47408	0.581596	0.0249104	0.334148	2.614	4.367	1.39675	13.6536	4.37 (1.40-13.65)
JIA	M30805	Simple mode	15	0.837291	1.38894	0.556262	-1.88502	3.5596	2.3101	0.151826	35.1493	2.31 (0.15-35.15)
JIA	M30805	Weighted mode	15	1.09223	0.504599	0.0481914	0.103218	2.08125	2.98092	1.10873	8.01444	2.98 (1.11- 8.01)
JIA	M31453	Inverse variance weighted	17	-0.641243	0.522057	0.219334	-1.66448	0.381989	0.526637	0.18929	1.4652	0.53 (0.19-1.47)
JIA	M31453	Weighted median	17	-0.745276	0.64229	0.24591	-2.00416	0.513613	0.474603	0.134773	1.67132	0.47 (0.13-1.67)
JIA	M31453	MR Egger	17	-0.517323	0.901044	0.574384	-2.28337	1.24872	0.596114	0.10194	3.48589	0.60 (0.10-3.49)
JIA	M31453	Simple mode	17	-0.0371742	0.975216	0.970064	-1.9486	1.87425	0.963508	0.142474	6.51592	0.96 (0.14-6.52)
JIA	M31453	Weighted mode	17	-0.555945	0.74237	0.464798	-2.01099	0.899101	0.57353	0.133856	2.45739	0.57 (0.13-2.46)
JIA	M31522	Inverse variance weighted	3	0.20579	0.365265	0.573162	-0.510129	0.92171	1.2285	0.600418	2.51359	1.23 (0.60- 2.51)
JIA	M31522	Weighted median	3	-0.00884427	0.452155	0.984394	-0.895069	0.87738	0.991195	0.408579	2.40459	0.99 (0.41- 2.40)
JIA	M31522	MR Egger	3	-0.166519	1.50881	0.930023	-3.12378	2.79074	0.846607	0.0439906	16.2931	0.85 (0.04-16.29)
JIA	M31522	Simple mode	3	-0.124622	0.590878	0.852495	-1.28274	1.0335	0.88283	0.277275	2.81089	0.88 (0.28- 2.81)
JIA	M31522	Weighted mode	3	-0.152139	0.588919	0.820302	-1.30642	1.00214	0.858869	0.270788	2.72411	0.86 (0.27- 2.72)
JIA	M31536	Inverse variance weighted	24	-0.165279	0.0749588	0.0274587	-0.312199	-0.01836	0.847657	0.731836	0.981807	0.85 (0.73-0.98)
JIA	M31536	Weighted median	24	-0.203972	0.10896	0.0612087	-0.417534	0.00959012	0.815485	0.658669	1.00964	0.82 (0.66-1.01)
JIA	M31536	MR Egger	24	-0.298866	0.167128	0.0875181	-0.626436	0.0287042	0.741659	0.534493	1.02912	0.74 (0.53-1.03)
JIA	M31536	Simple mode	24	-0.255103	0.193551	0.200476	-0.634464	0.124257	0.774836	0.53022	1.13231	0.77 (0.53-1.13)
JIA	M31536	Weighted mode	24	-0.239472	0.157468	0.141947	-0.548108	0.0691643	0.787043	0.578042	1.07161	0.79 (0.58-1.07)
JIA	M31548	Inverse variance weighted	11	-0.119338	0.281201	0.671283	-0.670492	0.431815	0.887508	0.511457	1.54005	0.89 (0.51-1.54)
JIA	M31548	Weighted median	11	-0.172744	0.377591	0.647319	-0.912823	0.567335	0.841353	0.401389	1.76356	0.84 (0.40-1.76)
JIA	M31548	MR Egger	11	-0.609674	1.01285	0.56207	-2.59486	1.37551	0.543528	0.0746562	3.95711	0.54 (0.07-3.96)
JIA	M31548	Simple mode	11	-0.289552	0.615304	0.648034	-1.49555	0.916444	0.748599	0.224126	2.50038	0.75 (0.22-2.50)
JIA	M31548	Weighted mode	11	-0.337961	0.710956	0.644742	-1.73144	1.05551	0.713223	0.17703	2.87345	0.71 (0.18-2.87)
JIA	M31555	Inverse variance weighted	12	0.186586	0.338349	0.581319	-0.476579	0.84975	1.20513	0.620904	2.33906	1.21 (0.62-2.34)
JIA	M31555	Weighted median	12	0.544223	0.451868	0.228442	-0.34144	1.42988	1.72327	0.710746	4.17822	1.72 (0.71-4.18)
JIA	M31555	MR Egger	12	0.806172	0.585273	0.198425	-0.340964	1.95331	2.23932	0.711084	7.05198	2.24 (0.71-7.05)
JIA	M31555	Simple mode	12	0.235628	0.659483	0.727634	-1.05696	1.52822	1.2657	0.347511	4.60994	1.27 (0.35-4.61)
JIA	M31555	Weighted mode	12	0.536457	0.507388	0.313045	-0.458023	1.53094	1.70994	0.632533	4.62251	1.71 (0.63-4.62)
JIA	M31591	Inverse variance weighted	18	-0.0156831	0.118999	0.895149	-0.248921	0.217555	0.984439	0.779642	1.24303	0.98 (0.78-1.24)
JIA	M31591	Weighted median	18	-0.0401326	0.147136	0.785039	-0.32852	0.248255	0.960662	0.719989	1.28179	0.96 (0.72-1.28)
JIA	M31591	MR Egger	18	-0.0768524	0.166591	0.650775	-0.40337	0.249665	0.926026	0.668065	1.2836	0.93 (0.67-1.28)
JIA	M31591	Simple mode	18	-0.105461	0.251384	0.680088	-0.598174	0.387251	0.899909	0.549814	1.47293	0.90 (0.55-1.47)
JIA	M31591	Weighted mode	18	-0.038527	0.134959	0.778732	-0.303048	0.225994	0.962206	0.738564	1.25357	0.96 (0.74-1.25)
JIA	M31787	Inverse variance weighted	13	-0.00105045	0.170052	0.995071	-0.334352	0.332251	0.99895	0.715801	1.3941	1.00 (0.72-1.39)
JIA	M31787	Weighted median	13	-0.0783626	0.235984	0.739838	-0.540891	0.384166	0.924629	0.582229	1.46839	0.92 (0.58-1.47)
JIA	M31787	MR Egger	13	-0.22107	0.453008	0.635128	-1.10897	0.666826	0.80166	0.3299	1.94804	0.80 (0.33-1.95)
JIA	M31787	Simple mode	13	-0.109085	0.355453	0.764186	-0.805772	0.587602	0.896654	0.446743	1.79967	0.90 (0.45-1.80)
JIA	M31787	Weighted mode	13	-0.181158	0.288567	0.541907	-0.746749	0.384433	0.834303	0.473905	1.46878	0.83 (0.47-1.47)
JIA	M32197	Inverse variance weighted	18	-0.267029	0.564585	0.636239	-1.37362	0.839559	0.765651	0.25319	2.31535	0.77 (0.25- 2.32)
JIA	M32197	Weighted median	18	-0.69741	0.737396	0.344264	-2.14271	0.747886	0.497873	0.117337	2.11253	0.50 (0.12- 2.11)
JIA	M32197	MR Egger	18	0.523837	1.1043	0.641651	-1.64059	2.68826	1.68849	0.193866	14.7061	1.69 (0.19-14.71)
JIA	M32197	Simple mode	18	-0.704656	1.17588	0.556903	-3.00937	1.60006	0.494279	0.0493225	4.95335	0.49 (0.05- 4.95)
JIA	M32197	Weighted mode	18	-0.66898	0.875009	0.455027	-2.384	1.04604	0.512231	0.0921814	2.84635	0.51 (0.09- 2.85)
JIA	M32198	Inverse variance weighted	16	-1.35956	0.894476	0.128523	-3.11273	0.39361	0.256773	0.0444792	1.48232	0.26 (0.04- 1.48)
JIA	M32198	Weighted median	16	-0.5617	0.772103	0.466924	-2.07502	0.951623	0.570239	0.125554	2.58991	0.57 (0.13- 2.59)
JIA	M32198	MR Egger	16	-3.24841	2.39492	0.196451	-7.94246	1.44563	0.0388357	0.000355332	4.24452	0.04 (0.00- 4.24)
JIA	M32198	Simple mode	16	-0.238679	1.30057	0.856849	-2.7878	2.31044	0.787667	0.0615566	10.0788	0.79 (0.06-10.08)
JIA	M32198	Weighted mode	16	-0.453511	0.969074	0.646524	-2.3529	1.44587	0.635394	0.0950934	4.24556	0.64 (0.10- 4.25)
JIA	M32315	Inverse variance weighted	31	-0.564249	0.648757	0.384443	-1.83581	0.707315	0.568787	0.159484	2.02854	0.57 (0.16- 2.03)
JIA	M32315	Weighted median	31	-0.714116	0.853227	0.402616	-2.38644	0.95821	0.489625	0.0919564	2.60702	0.49 (0.09- 2.61)
JIA	M32315	MR Egger	31	-0.0240422	1.87006	0.98983	-3.68936	3.64128	0.976245	0.024988	38.1404	0.98 (0.02-38.14)
JIA	M32315	Simple mode	31	-0.130369	1.61653	0.936258	-3.29877	3.03803	0.877772	0.0369287	20.8641	0.88 (0.04-20.86)
JIA	M32315	Weighted mode	31	-0.646962	1.11214	0.565096	-2.82675	1.53283	0.523634	0.0592048	4.63126	0.52 (0.06- 4.63)
JIA	M32319	Inverse variance weighted	6	0.931873	0.495937	0.0602425	-0.0401638	1.90391	2.53926	0.960632	6.71209	2.54 (0.96- 6.71)
JIA	M32319	Weighted median	6	0.766911	0.598537	0.200085	-0.406221	1.94004	2.1531	0.666163	6.95905	2.15 (0.67- 6.96)
JIA	M32319	MR Egger	6	0.240547	1.09595	0.837016	-1.90752	2.38861	1.27194	0.148449	10.8983	1.27 (0.15-10.90)
JIA	M32319	Simple mode	6	0.768804	0.752077	0.353554	-0.705267	2.24287	2.15718	0.493977	9.42037	2.16 (0.49- 9.42)
JIA	M32319	Weighted mode	6	0.737396	0.677614	0.326146	-0.590727	2.06552	2.09049	0.553924	7.8894	2.09 (0.55- 7.89)
JIA	M32322	Inverse variance weighted	2	0.0435975	1.16407	0.970124	-2.23799	2.32518	1.04456	0.106673	10.2285	1.04 (0.11-10.23)
JIA	M32328	Inverse variance weighted	18	-0.263906	0.370394	0.476156	-0.989879	0.462068	0.768046	0.371622	1.58735	0.77 (0.37-1.59)
JIA	M32328	Weighted median	18	-0.177496	0.404697	0.660959	-0.970702	0.61571	0.837364	0.378817	1.85097	0.84 (0.38-1.85)
JIA	M32328	MR Egger	18	-0.506372	0.730184	0.497949	-1.93753	0.924788	0.602678	0.144059	2.52133	0.60 (0.14-2.52)
JIA	M32328	Simple mode	18	-0.571667	0.920068	0.542624	-2.375	1.23167	0.564583	0.0930144	3.42694	0.56 (0.09-3.43)
JIA	M32328	Weighted mode	18	-0.246351	0.401706	0.547821	-1.03369	0.540992	0.781648	0.35569	1.71771	0.78 (0.36-1.72)
JIA	M32338	Inverse variance weighted	24	-0.486935	0.439852	0.268275	-1.34905	0.375174	0.614507	0.259488	1.45525	0.61 (0.26-1.46)
JIA	M32338	Weighted median	24	-0.223076	0.408953	0.585423	-1.02462	0.578472	0.800054	0.358932	1.78331	0.80 (0.36-1.78)
JIA	M32338	MR Egger	24	-0.356305	0.698905	0.615265	-1.72616	1.01355	0.700259	0.177967	2.75536	0.70 (0.18-2.76)
JIA	M32338	Simple mode	24	-0.986521	1.18312	0.412953	-3.30543	1.33239	0.372872	0.0366833	3.79009	0.37 (0.04-3.79)
JIA	M32338	Weighted mode	24	-0.217038	0.423077	0.612845	-1.04627	0.612193	0.804899	0.351246	1.84447	0.80 (0.35-1.84)
JIA	M32339	Inverse variance weighted	35	0.72344	0.601203	0.228852	-0.454917	1.9018	2.06151	0.6345	6.69792	2.06 (0.63- 6.70)
JIA	M32339	Weighted median	35	0.0420454	0.819347	0.959074	-1.56387	1.64797	1.04294	0.209323	5.1964	1.04 (0.21- 5.20)
JIA	M32339	MR Egger	35	3.14559	2.32001	0.184354	-1.40164	7.69281	23.2333	0.246193	2192.53	23.23 (0.25-2192.53)
JIA	M32339	Simple mode	35	-1.56912	2.07871	0.455536	-5.6434	2.50516	0.208229	0.00354083	12.2455	0.21 (0.00- 12.25)
JIA	M32339	Weighted mode	35	-1.29479	1.94614	0.510338	-5.10922	2.51963	0.273955	0.00604081	12.424	0.27 (0.01- 12.42)
JIA	M32346	Inverse variance weighted	12	-0.150361	0.186876	0.421048	-0.516637	0.215915	0.860397	0.596523	1.241	0.86 (0.60-1.24)
JIA	M32346	Weighted median	12	-0.152294	0.253205	0.547531	-0.648576	0.343988	0.858736	0.52279	1.41056	0.86 (0.52-1.41)
JIA	M32346	MR Egger	12	-0.829322	0.3847	0.0565122	-1.58333	-0.0753104	0.436345	0.205289	0.927456	0.44 (0.21-0.93)
JIA	M32346	Simple mode	12	-0.104345	0.401873	0.799931	-0.892016	0.683325	0.900914	0.409829	1.98045	0.90 (0.41-1.98)
JIA	M32346	Weighted mode	12	-0.256216	0.291448	0.398137	-0.827453	0.315022	0.773975	0.437161	1.37029	0.77 (0.44-1.37)
JIA	M32348	Inverse variance weighted	44	0.172914	0.481301	0.719399	-0.770437	1.11626	1.18876	0.462811	3.05342	1.19 (0.46- 3.05)
JIA	M32348	Weighted median	44	0.175446	0.709776	0.804765	-1.21571	1.56661	1.19178	0.296498	4.79037	1.19 (0.30- 4.79)
JIA	M32348	MR Egger	44	2.73835	1.41871	0.0603566	-0.0423152	5.51901	15.4614	0.958568	249.388	15.46 (0.96-249.39)
JIA	M32348	Simple mode	44	-0.250049	1.52079	0.870171	-3.2308	2.7307	0.778762	0.0395257	15.3437	0.78 (0.04- 15.34)
JIA	M32348	Weighted mode	44	-0.518906	1.42876	0.718246	-3.31928	2.28147	0.595171	0.0361787	9.79108	0.60 (0.04- 9.79)
JIA	M32379	Inverse variance weighted	9	-0.251177	0.506575	0.620012	-1.24406	0.74171	0.777885	0.288211	2.09952	0.78 (0.29- 2.10)
JIA	M32379	Weighted median	9	0.0145791	0.695453	0.983275	-1.34851	1.37767	1.01469	0.259627	3.96564	1.01 (0.26- 3.97)
JIA	M32379	MR Egger	9	0.616828	1.7816	0.73935	-2.87511	4.10877	1.85304	0.0564099	60.8716	1.85 (0.06-60.87)
JIA	M32379	Simple mode	9	0.5318	1.008	0.612107	-1.44388	2.50748	1.70199	0.23601	12.274	1.70 (0.24-12.27)
JIA	M32379	Weighted mode	9	0.455128	0.918873	0.633698	-1.34586	2.25612	1.57637	0.260315	9.54598	1.58 (0.26- 9.55)
JIA	M32388	Inverse variance weighted	5	0.637045	0.509806	0.211452	-0.362176	1.63626	1.89088	0.69616	5.13595	1.89 (0.70- 5.14)
JIA	M32388	Weighted median	5	0.88804	0.661673	0.179559	-0.408839	2.18492	2.43036	0.664421	8.88993	2.43 (0.66- 8.89)
JIA	M32388	MR Egger	5	0.885574	1.70728	0.6398	-2.4607	4.23185	2.42438	0.0853753	68.8442	2.42 (0.09-68.84)
JIA	M32388	Simple mode	5	0.873443	0.907913	0.390512	-0.906067	2.65295	2.39514	0.404111	14.1959	2.40 (0.40-14.20)
JIA	M32388	Weighted mode	5	0.873443	0.778897	0.324893	-0.653196	2.40008	2.39514	0.52038	11.0241	2.40 (0.52-11.02)
JIA	M32393	Inverse variance weighted	13	-0.45082	0.84194	0.592336	-2.10102	1.19938	0.637105	0.122331	3.31806	0.64 (0.12- 3.32)
JIA	M32393	Weighted median	13	-1.31963	1.0788	0.221243	-3.43408	0.794831	0.267235	0.032255	2.21407	0.27 (0.03- 2.21)
JIA	M32393	MR Egger	13	-3.82408	3.15332	0.250639	-10.0046	2.35642	0.0218384	4.51921e-05	10.5531	0.02 (0.00-10.55)
JIA	M32393	Simple mode	13	-2.29738	2.37052	0.351603	-6.9436	2.34885	0.100522	0.000964787	10.4735	0.10 (0.00-10.47)
JIA	M32393	Weighted mode	13	-2.6896	1.60401	0.119416	-5.83345	0.454252	0.0679082	0.00292796	1.575	0.07 (0.00- 1.57)
JIA	M32405	Inverse variance weighted	15	0.0741587	0.490733	0.879883	-0.887679	1.036	1.07698	0.41161	2.81791	1.08 (0.41-2.82)
JIA	M32405	Weighted median	15	-0.177248	0.503555	0.724844	-1.16421	0.80972	0.837572	0.312168	2.24728	0.84 (0.31-2.25)
JIA	M32405	MR Egger	15	-1.65279	0.990423	0.119055	-3.59402	0.288444	0.191516	0.0274877	1.33435	0.19 (0.03-1.33)
JIA	M32405	Simple mode	15	-0.136927	0.865479	0.876551	-1.83326	1.55941	0.872034	0.159891	4.75602	0.87 (0.16-4.76)
JIA	M32405	Weighted mode	15	-0.219571	0.544273	0.692732	-1.28635	0.847204	0.802863	0.276278	2.33311	0.80 (0.28-2.33)
JIA	M32412	Inverse variance weighted	30	-0.246897	0.184262	0.18027	-0.608051	0.114257	0.781221	0.544411	1.12104	0.78 (0.54-1.12)
JIA	M32412	Weighted median	30	-0.281458	0.222486	0.20585	-0.717531	0.154615	0.754683	0.487956	1.16721	0.75 (0.49-1.17)
JIA	M32412	MR Egger	30	-0.429618	0.280576	0.13694	-0.979547	0.12031	0.650757	0.375481	1.12785	0.65 (0.38-1.13)
JIA	M32412	Simple mode	30	-0.612587	0.55502	0.278789	-1.70043	0.475252	0.541947	0.182606	1.60842	0.54 (0.18-1.61)
JIA	M32412	Weighted mode	30	-0.330163	0.211242	0.128909	-0.744197	0.0838706	0.718806	0.475115	1.08749	0.72 (0.48-1.09)
JIA	M32418	Inverse variance weighted	15	-0.530969	0.355203	0.134959	-1.22717	0.16523	0.588035	0.293122	1.17966	0.59 (0.29-1.18)
JIA	M32418	Weighted median	15	-0.786872	0.460233	0.0873169	-1.68893	0.115185	0.455267	0.184717	1.12208	0.46 (0.18-1.12)
JIA	M32418	MR Egger	15	-0.7772	0.824799	0.363227	-2.39381	0.839407	0.459691	0.0912815	2.31499	0.46 (0.09-2.31)
JIA	M32418	Simple mode	15	-0.802969	0.714227	0.279815	-2.20285	0.596916	0.447997	0.110487	1.81651	0.45 (0.11-1.82)
JIA	M32418	Weighted mode	15	-0.782085	0.645804	0.245933	-2.04786	0.483692	0.457451	0.12901	1.62205	0.46 (0.13-1.62)
JIA	M32425	Inverse variance weighted	22	-0.294825	0.338054	0.383142	-0.957411	0.367762	0.744662	0.383885	1.4445	0.74 (0.38-1.44)
JIA	M32425	Weighted median	22	-0.457883	0.37378	0.220572	-1.19049	0.274725	0.632622	0.304072	1.31617	0.63 (0.30-1.32)
JIA	M32425	MR Egger	22	0.21131	0.952811	0.826738	-1.6562	2.07882	1.2353	0.190863	7.99502	1.24 (0.19-8.00)
JIA	M32425	Simple mode	22	-0.516931	0.763118	0.505551	-2.01264	0.97878	0.596348	0.133635	2.66121	0.60 (0.13-2.66)
JIA	M32425	Weighted mode	22	-0.670832	0.580195	0.260577	-1.80801	0.46635	0.511283	0.163979	1.59416	0.51 (0.16-1.59)
JIA	M32445	Inverse variance weighted	12	0.331184	0.315932	0.294512	-0.288043	0.950411	1.39262	0.749729	2.58677	1.39 (0.75- 2.59)
JIA	M32445	Weighted median	12	0.508914	0.368624	0.167408	-0.213588	1.23142	1.66348	0.807681	3.42608	1.66 (0.81- 3.43)
JIA	M32445	MR Egger	12	0.996294	0.814518	0.249307	-0.600161	2.59275	2.70823	0.548723	13.3665	2.71 (0.55-13.37)
JIA	M32445	Simple mode	12	-0.00221808	0.656256	0.997364	-1.28848	1.28404	0.997784	0.275689	3.61122	1.00 (0.28- 3.61)
JIA	M32445	Weighted mode	12	0.545315	0.448069	0.249059	-0.332901	1.42353	1.72515	0.716841	4.15175	1.73 (0.72- 4.15)
JIA	M32452	Inverse variance weighted	28	0.0162911	0.558769	0.976741	-1.0789	1.11148	1.01642	0.339971	3.03885	1.02 (0.34- 3.04)
JIA	M32452	Weighted median	28	-0.584204	0.673388	0.385635	-1.90404	0.735636	0.557549	0.148965	2.08681	0.56 (0.15- 2.09)
JIA	M32452	MR Egger	28	0.759605	1.12802	0.506636	-1.45131	2.97052	2.13743	0.234264	19.502	2.14 (0.23-19.50)
JIA	M32452	Simple mode	28	-1.05371	1.22986	0.399114	-3.46424	1.35682	0.348643	0.0312967	3.88384	0.35 (0.03- 3.88)
JIA	M32452	Weighted mode	28	-0.133859	0.773588	0.863913	-1.65009	1.38237	0.874713	0.192032	3.98435	0.87 (0.19- 3.98)
JIA	M32489	Inverse variance weighted	35	-0.540923	0.710972	0.446764	-1.93443	0.852583	0.582211	0.144507	2.3457	0.58 (0.14- 2.35)
JIA	M32489	Weighted median	35	0.0534441	0.839309	0.949228	-1.5916	1.69849	1.0549	0.203599	5.46569	1.05 (0.20- 5.47)
JIA	M32489	MR Egger	35	-0.574429	2.39931	0.812265	-5.27707	4.12821	0.563026	0.00510736	62.067	0.56 (0.01-62.07)
JIA	M32489	Simple mode	35	-0.645557	1.44867	0.658695	-3.48494	2.19383	0.52437	0.0306556	8.96948	0.52 (0.03- 8.97)
JIA	M32489	Weighted mode	35	-0.328358	1.07872	0.762681	-2.44264	1.78593	0.720105	0.0869307	5.96512	0.72 (0.09- 5.97)
JIA	M32492	Inverse variance weighted	43	0.691369	0.468805	0.140281	-0.22749	1.61023	1.99645	0.796531	5.00395	2.00 (0.80- 5.00)
JIA	M32492	Weighted median	43	0.997626	0.691146	0.148897	-0.357019	2.35227	2.71184	0.699759	10.5094	2.71 (0.70-10.51)
JIA	M32492	MR Egger	43	1.01185	1.1438	0.38151	-1.23	3.25369	2.75068	0.292294	25.8858	2.75 (0.29-25.89)
JIA	M32492	Simple mode	43	1.15793	1.44148	0.426326	-1.66736	3.98322	3.18335	0.188745	53.6899	3.18 (0.19-53.69)
JIA	M32492	Weighted mode	43	1.29166	1.19244	0.284894	-1.04552	3.62884	3.63884	0.351511	37.6692	3.64 (0.35-37.67)
JIA	M32497	Inverse variance weighted	25	0.192985	0.237328	0.416128	-0.272178	0.658149	1.21286	0.761718	1.93121	1.21 (0.76- 1.93)
JIA	M32497	Weighted median	25	0.109249	0.293453	0.709679	-0.465919	0.684417	1.11544	0.627558	1.98262	1.12 (0.63- 1.98)
JIA	M32497	MR Egger	25	0.0580374	0.331788	0.862671	-0.592266	0.708341	1.05975	0.553072	2.03062	1.06 (0.55- 2.03)
JIA	M32497	Simple mode	25	1.41248	0.755776	0.0738876	-0.0688417	2.8938	4.10612	0.933474	18.0618	4.11 (0.93-18.06)
JIA	M32497	Weighted mode	25	0.095854	0.269077	0.724779	-0.431538	0.623246	1.1006	0.64951	1.86497	1.10 (0.65- 1.86)
JIA	M32504	Inverse variance weighted	8	0.0599782	0.458493	0.895921	-0.838667	0.958624	1.06181	0.432286	2.6081	1.06 (0.43- 2.61)
JIA	M32504	Weighted median	8	0.151146	0.611907	0.804902	-1.04819	1.35048	1.16317	0.350571	3.85929	1.16 (0.35- 3.86)
JIA	M32504	MR Egger	8	1.68348	1.30249	0.243721	-0.869397	4.23635	5.38424	0.419204	69.1549	5.38 (0.42-69.15)
JIA	M32504	Simple mode	8	0.437712	0.915883	0.647276	-1.35742	2.23284	1.54916	0.257324	9.32635	1.55 (0.26- 9.33)
JIA	M32504	Weighted mode	8	0.307365	0.871568	0.734725	-1.40091	2.01564	1.35984	0.246373	7.50552	1.36 (0.25- 7.51)
JIA	M32518	Inverse variance weighted	37	0.459068	0.810588	0.571163	-1.12968	2.04782	1.5826	0.323135	7.75098	1.58 (0.32- 7.75)
JIA	M32518	Weighted median	37	0.0927991	0.919244	0.919589	-1.70892	1.89452	1.09724	0.181061	6.64934	1.10 (0.18- 6.65)
JIA	M32518	MR Egger	37	4.64809	3.00139	0.130463	-1.23464	10.5308	104.385	0.290939	37452.3	104.39 (0.29-37452.25)
JIA	M32518	Simple mode	37	0.143432	1.81011	0.937281	-3.40439	3.69125	1.15423	0.0332271	40.0951	1.15 (0.03- 40.10)
JIA	M32518	Weighted mode	37	0.432486	1.75481	0.806728	-3.00694	3.87192	1.54108	0.0494425	48.0344	1.54 (0.05- 48.03)
JIA	M32549	Inverse variance weighted	8	-0.0919576	0.48532	0.849718	-1.04318	0.859269	0.912144	0.352331	2.36143	0.91 (0.35- 2.36)
JIA	M32549	Weighted median	8	-0.222561	0.420149	0.596307	-1.04605	0.600931	0.800467	0.351322	1.82382	0.80 (0.35- 1.82)
JIA	M32549	MR Egger	8	0.390147	1.90804	0.844742	-3.3496	4.1299	1.4772	0.0350982	62.1716	1.48 (0.04-62.17)
JIA	M32549	Simple mode	8	0.40879	0.701418	0.578307	-0.965988	1.78357	1.505	0.380607	5.95106	1.50 (0.38- 5.95)
JIA	M32549	Weighted mode	8	-0.320996	0.547047	0.575779	-1.39321	0.751217	0.725426	0.248277	2.11958	0.73 (0.25- 2.12)
JIA	M32553	Inverse variance weighted	14	0.128579	0.309938	0.678248	-0.478899	0.736057	1.13721	0.619465	2.08769	1.14 (0.62- 2.09)
JIA	M32553	Weighted median	14	0.235289	0.428017	0.582513	-0.603625	1.0742	1.26527	0.546826	2.92766	1.27 (0.55- 2.93)
JIA	M32553	MR Egger	14	1.133	1.04076	0.297698	-0.906891	3.1729	3.10497	0.403778	23.8765	3.10 (0.40-23.88)
JIA	M32553	Simple mode	14	0.268442	0.692486	0.704548	-1.08883	1.62572	1.30793	0.33661	5.08205	1.31 (0.34- 5.08)
JIA	M32553	Weighted mode	14	0.0524095	0.584816	0.929957	-1.09383	1.19865	1.05381	0.334931	3.31563	1.05 (0.33- 3.32)
JIA	M32557	Inverse variance weighted	9	-0.514375	0.427353	0.228733	-1.35199	0.323238	0.597874	0.258725	1.38159	0.60 (0.26- 1.38)
JIA	M32557	Weighted median	9	-0.501357	0.520914	0.33582	-1.52235	0.519634	0.605708	0.218199	1.68141	0.61 (0.22- 1.68)
JIA	M32557	MR Egger	9	-0.000527616	1.69351	0.99976	-3.31981	3.31875	0.999473	0.0361598	27.6258	1.00 (0.04-27.63)
JIA	M32557	Simple mode	9	0.535956	0.973327	0.596915	-1.37176	2.44368	1.70908	0.253659	11.5153	1.71 (0.25-11.52)
JIA	M32557	Weighted mode	9	-1.38708	0.933175	0.175481	-3.2161	0.441948	0.249805	0.0401112	1.55573	0.25 (0.04- 1.56)
JIA	M32560	Inverse variance weighted	11	0.255628	0.163513	0.117971	-0.0648576	0.576113	1.29127	0.937201	1.77911	1.29 (0.94-1.78)
JIA	M32560	Weighted median	11	0.0984832	0.220118	0.654578	-0.332948	0.529914	1.1035	0.716808	1.69879	1.10 (0.72-1.70)
JIA	M32560	MR Egger	11	0.320843	0.282019	0.28464	-0.231915	0.873601	1.37829	0.793014	2.39552	1.38 (0.79-2.40)
JIA	M32560	Simple mode	11	0.130494	0.274193	0.644358	-0.406925	0.667912	1.13939	0.665694	1.95016	1.14 (0.67-1.95)
JIA	M32560	Weighted mode	11	0.0841621	0.232288	0.724654	-0.371122	0.539446	1.08781	0.68996	1.71506	1.09 (0.69-1.72)
JIA	M32564	Inverse variance weighted	16	0.220024	0.210038	0.294849	-0.19165	0.631698	1.24611	0.825596	1.8808	1.25 (0.83-1.88)
JIA	M32564	Weighted median	16	0.262297	0.298955	0.38028	-0.323654	0.848248	1.29991	0.7235	2.33555	1.30 (0.72-2.34)
JIA	M32564	MR Egger	16	1.07467	0.501002	0.0499765	0.0927049	2.05663	2.92902	1.09714	7.8196	2.93 (1.10-7.82)
JIA	M32564	Simple mode	16	-0.410144	0.533269	0.453768	-1.45535	0.635064	0.663555	0.233318	1.88714	0.66 (0.23-1.89)
JIA	M32564	Weighted mode	16	0.190453	0.431016	0.664888	-0.654339	1.03525	1.2098	0.519785	2.8158	1.21 (0.52-2.82)
JIA	M32578	Inverse variance weighted	15	0.131847	0.285783	0.644546	-0.428289	0.691982	1.14093	0.651623	1.99767	1.14 (0.65-2.00)
JIA	M32578	Weighted median	15	0.0489191	0.388621	0.899828	-0.712777	0.810616	1.05014	0.490281	2.24929	1.05 (0.49-2.25)
JIA	M32578	MR Egger	15	-0.705357	0.722889	0.346998	-2.12222	0.711505	0.493932	0.119766	2.03706	0.49 (0.12-2.04)
JIA	M32578	Simple mode	15	0.950486	0.668229	0.176809	-0.359243	2.26021	2.58697	0.698204	9.58515	2.59 (0.70-9.59)
JIA	M32578	Weighted mode	15	-0.113706	0.46491	0.810333	-1.02493	0.797518	0.89252	0.358821	2.22002	0.89 (0.36-2.22)
JIA	M32586	Inverse variance weighted	9	0.167682	0.209316	0.423078	-0.242578	0.577942	1.18256	0.784602	1.78237	1.18 (0.78-1.78)
JIA	M32586	Weighted median	9	0.21549	0.224583	0.3373	-0.224692	0.655672	1.24047	0.798762	1.92644	1.24 (0.80-1.93)
JIA	M32586	MR Egger	9	0.0977737	0.391486	0.809951	-0.669538	0.865086	1.10271	0.511945	2.37521	1.10 (0.51-2.38)
JIA	M32586	Simple mode	9	0.276817	0.496821	0.592649	-0.696952	1.25059	1.31892	0.498101	3.49239	1.32 (0.50-3.49)
JIA	M32586	Weighted mode	9	0.216109	0.221642	0.3581	-0.21831	0.650527	1.24124	0.803876	1.91655	1.24 (0.80-1.92)
JIA	M32587	Inverse variance weighted	13	1.15614	0.459263	0.011823	0.255986	2.0563	3.17765	1.29173	7.81697	3.18 (1.29- 7.82)
JIA	M32587	Weighted median	13	1.46304	0.635587	0.0213425	0.217288	2.70879	4.31906	1.2427	15.0111	4.32 (1.24-15.01)
JIA	M32587	MR Egger	13	0.0732069	1.52888	0.962668	-2.92339	3.06981	1.07595	0.0537511	21.5377	1.08 (0.05-21.54)
JIA	M32587	Simple mode	13	1.40924	0.997801	0.183253	-0.546447	3.36493	4.09285	0.579003	28.9315	4.09 (0.58-28.93)
JIA	M32587	Weighted mode	13	1.45738	0.856359	0.114529	-0.221087	3.13584	4.29468	0.801647	23.008	4.29 (0.80-23.01)
JIA	M32593	Inverse variance weighted	9	0.11116	0.451844	0.805672	-0.774454	0.996773	1.11757	0.460955	2.70952	1.12 (0.46- 2.71)
JIA	M32593	Weighted median	9	-0.0381101	0.593879	0.948834	-1.20211	1.12589	0.962607	0.300558	3.08297	0.96 (0.30- 3.08)
JIA	M32593	MR Egger	9	1.4827	1.83987	0.446825	-2.12345	5.08884	4.4048	0.119618	162.202	4.40 (0.12-162.20)
JIA	M32593	Simple mode	9	-0.0950464	0.891515	0.917722	-1.84242	1.65232	0.909331	0.158434	5.21909	0.91 (0.16- 5.22)
JIA	M32593	Weighted mode	9	-0.111537	0.807928	0.89361	-1.69508	1.472	0.894458	0.183585	4.35795	0.89 (0.18- 4.36)
JIA	M32616	Inverse variance weighted	7	0.261268	0.266195	0.326352	-0.260475	0.783011	1.29858	0.770685	2.18805	1.30 (0.77-2.19)
JIA	M32616	Weighted median	7	0.0660211	0.338127	0.845193	-0.596708	0.72875	1.06825	0.550621	2.07249	1.07 (0.55-2.07)
JIA	M32616	MR Egger	7	-2.9893	2.29959	0.250324	-7.49649	1.5179	0.0503228	0.000555028	4.56263	0.05 (0.00-4.56)
JIA	M32616	Simple mode	7	-0.0956911	0.540265	0.865243	-1.15461	0.963228	0.908745	0.31518	2.62014	0.91 (0.32-2.62)
JIA	M32616	Weighted mode	7	-0.117928	0.508485	0.824307	-1.11456	0.878702	0.88876	0.32806	2.40777	0.89 (0.33-2.41)
JIA	M32632	Inverse variance weighted	23	0.251921	0.486545	0.604615	-0.701707	1.20555	1.2865	0.495738	3.3386	1.29 (0.50- 3.34)
JIA	M32632	Weighted median	23	-0.374033	0.554431	0.499914	-1.46072	0.712652	0.687954	0.23207	2.03939	0.69 (0.23- 2.04)
JIA	M32632	MR Egger	23	-0.105812	0.953417	0.912685	-1.97451	1.76289	0.899594	0.138829	5.82924	0.90 (0.14- 5.83)
JIA	M32632	Simple mode	23	2.09465	1.22259	0.100719	-0.301631	4.49093	8.12258	0.739611	89.2042	8.12 (0.74-89.20)
JIA	M32632	Weighted mode	23	-0.664821	0.733236	0.374392	-2.10196	0.772321	0.514365	0.122216	2.16478	0.51 (0.12- 2.16)
JIA	M32634	Inverse variance weighted	40	-0.0152789	0.579528	0.978967	-1.15115	1.1206	0.984837	0.316272	3.06668	0.98 (0.32- 3.07)
JIA	M32634	Weighted median	40	-0.428805	0.783028	0.58395	-1.96354	1.10593	0.651287	0.140361	3.02203	0.65 (0.14- 3.02)
JIA	M32634	MR Egger	40	0.587825	1.38018	0.672581	-2.11734	3.29299	1.80007	0.120352	26.9231	1.80 (0.12-26.92)
JIA	M32634	Simple mode	40	0.493067	1.6339	0.764428	-2.70937	3.6955	1.63733	0.0665789	40.2658	1.64 (0.07-40.27)
JIA	M32634	Weighted mode	40	-0.0775669	0.977021	0.937127	-1.99253	1.83739	0.925365	0.13635	6.28015	0.93 (0.14- 6.28)
JIA	M32635	Inverse variance weighted	10	0.177447	0.450902	0.693922	-0.706321	1.06121	1.19416	0.493456	2.88988	1.19 (0.49- 2.89)
JIA	M32635	Weighted median	10	-0.244415	0.587241	0.677257	-1.39541	0.906578	0.783163	0.247732	2.47584	0.78 (0.25- 2.48)
JIA	M32635	MR Egger	10	-0.448848	1.15124	0.706799	-2.70528	1.80758	0.638363	0.0668517	6.0957	0.64 (0.07- 6.10)
JIA	M32635	Simple mode	10	0.389647	1.01297	0.709423	-1.59578	2.37507	1.47646	0.202751	10.7518	1.48 (0.20-10.75)
JIA	M32635	Weighted mode	10	-0.311156	0.643861	0.640447	-1.57312	0.950812	0.7326	0.207396	2.58781	0.73 (0.21- 2.59)
JIA	M32644	Inverse variance weighted	31	0.425237	0.663737	0.521736	-0.875687	1.72616	1.52995	0.416576	5.61904	1.53 (0.42- 5.62)
JIA	M32644	Weighted median	31	0.886878	0.905605	0.327421	-0.888107	2.66186	2.42754	0.411434	14.323	2.43 (0.41- 14.32)
JIA	M32644	MR Egger	31	1.24646	2.83225	0.663132	-4.30476	6.79768	3.478	0.0135041	895.764	3.48 (0.01-895.76)
JIA	M32644	Simple mode	31	1.3373	1.59992	0.409844	-1.79854	4.47314	3.80876	0.165541	87.6318	3.81 (0.17- 87.63)
JIA	M32644	Weighted mode	31	1.08734	1.30025	0.409624	-1.46115	3.63583	2.96637	0.231968	37.9335	2.97 (0.23- 37.93)
JIA	M32651	Inverse variance weighted	25	-0.289058	0.507964	0.569321	-1.28467	0.706552	0.748969	0.276742	2.02699	0.75 (0.28- 2.03)
JIA	M32651	Weighted median	25	-0.0320807	0.661461	0.961318	-1.32854	1.26438	0.968428	0.264863	3.54091	0.97 (0.26- 3.54)
JIA	M32651	MR Egger	25	2.00702	1.44149	0.177143	-0.818309	4.83234	7.44107	0.441177	125.504	7.44 (0.44-125.50)
JIA	M32651	Simple mode	25	-0.344723	1.08383	0.753192	-2.46904	1.77959	0.708417	0.0846662	5.92744	0.71 (0.08- 5.93)
JIA	M32651	Weighted mode	25	0.0641346	0.871796	0.941965	-1.64459	1.77285	1.06624	0.193093	5.88764	1.07 (0.19- 5.89)
JIA	M32654	Inverse variance weighted	25	-0.81923	0.454272	0.0713268	-1.7096	0.0711429	0.440771	0.180938	1.07373	0.44 (0.18-1.07)
JIA	M32654	Weighted median	25	-0.959463	0.665765	0.149544	-2.26436	0.345436	0.383099	0.103896	1.41261	0.38 (0.10-1.41)
JIA	M32654	MR Egger	25	-0.87653	1.23121	0.483669	-3.28969	1.53663	0.416225	0.0372653	4.64891	0.42 (0.04-4.65)
JIA	M32654	Simple mode	25	-0.775572	1.36333	0.574722	-3.4477	1.89655	0.46044	0.0318189	6.66288	0.46 (0.03-6.66)
JIA	M32654	Weighted mode	25	-1.86181	1.06029	0.0918527	-3.93997	0.216349	0.155391	0.0194488	1.24154	0.16 (0.02-1.24)
JIA	M32672	Inverse variance weighted	16	0.0811155	0.331385	0.806629	-0.568398	0.730629	1.0845	0.566432	2.07639	1.08 (0.57-2.08)
JIA	M32672	Weighted median	16	0.366288	0.440638	0.405822	-0.497363	1.22994	1.44237	0.608132	3.42102	1.44 (0.61-3.42)
JIA	M32672	MR Egger	16	-1.34855	0.823117	0.123619	-2.96186	0.264756	0.259616	0.0517225	1.30311	0.26 (0.05-1.30)
JIA	M32672	Simple mode	16	0.401883	0.726607	0.588347	-1.02227	1.82603	1.49464	0.359779	6.2092	1.49 (0.36-6.21)
JIA	M32672	Weighted mode	16	0.50441	0.667609	0.461621	-0.804104	1.81292	1.65601	0.447489	6.12834	1.66 (0.45-6.13)
JIA	M32675	Inverse variance weighted	20	-0.649378	1.35476	0.631705	-3.30472	2.00596	0.522371	0.0367096	7.43323	0.52 (0.04- 7.43)
JIA	M32675	Weighted median	20	0.468951	1.28206	0.71453	-2.04388	2.98179	1.59832	0.129525	19.723	1.60 (0.13- 19.72)
JIA	M32675	MR Egger	20	1.6865	2.88234	0.565733	-3.96289	7.3359	5.40057	0.0190082	1534.4	5.40 (0.02-1534.40)
JIA	M32675	Simple mode	20	-1.51544	2.10985	0.48133	-5.65074	2.61986	0.219711	0.0035149	13.7338	0.22 (0.00- 13.73)
JIA	M32675	Weighted mode	20	0.465383	1.46342	0.753946	-2.40292	3.33369	1.59262	0.090453	28.0417	1.59 (0.09- 28.04)
JIA	M32691	Inverse variance weighted	12	0.132608	0.261467	0.612035	-0.379866	0.645083	1.1418	0.683953	1.90614	1.14 (0.68-1.91)
JIA	M32691	Weighted median	12	0.210854	0.359074	0.55706	-0.492932	0.914639	1.23473	0.610833	2.49587	1.23 (0.61-2.50)
JIA	M32691	MR Egger	12	0.353176	0.884946	0.698214	-1.38132	2.08767	1.42358	0.251247	8.0661	1.42 (0.25-8.07)
JIA	M32691	Simple mode	12	0.462487	0.616382	0.468805	-0.745621	1.67059	1.58802	0.474439	5.31533	1.59 (0.47-5.32)
JIA	M32691	Weighted mode	12	0.356088	0.547545	0.528824	-0.7171	1.42928	1.42773	0.488166	4.17568	1.43 (0.49-4.18)
JIA	M32698	Inverse variance weighted	15	0.43746	0.804813	0.586748	-1.13997	2.01489	1.54877	0.319828	7.49992	1.55 (0.32- 7.50)
JIA	M32698	Weighted median	15	-0.138939	1.04666	0.894395	-2.1904	1.91252	0.870281	0.111872	6.77013	0.87 (0.11- 6.77)
JIA	M32698	MR Egger	15	-0.0637529	2.33106	0.978596	-4.63263	4.50512	0.938237	0.00972914	90.4796	0.94 (0.01- 90.48)
JIA	M32698	Simple mode	15	2.23417	2.25578	0.338779	-2.18716	6.65549	9.33868	0.112235	777.04	9.34 (0.11-777.04)
JIA	M32698	Weighted mode	15	-1.22767	1.40771	0.397865	-3.98679	1.53146	0.292976	0.0185593	4.6249	0.29 (0.02- 4.62)
JIA	M32709	Inverse variance weighted	23	-0.677066	0.491157	0.168045	-1.63973	0.285601	0.508106	0.194032	1.33056	0.51 (0.19-1.33)
JIA	M32709	Weighted median	23	-0.0104051	0.622401	0.986662	-1.23031	1.2095	0.989649	0.292201	3.35181	0.99 (0.29-3.35)
JIA	M32709	MR Egger	23	-0.533157	1.01348	0.604356	-2.51958	1.45327	0.58675	0.0804932	4.27707	0.59 (0.08-4.28)
JIA	M32709	Simple mode	23	-0.677444	1.15535	0.563607	-2.94194	1.58705	0.507913	0.0527635	4.88929	0.51 (0.05-4.89)
JIA	M32709	Weighted mode	23	-0.124985	0.768249	0.872249	-1.63075	1.38078	0.88251	0.195782	3.97802	0.88 (0.20-3.98)
JIA	M32729	Inverse variance weighted	44	-0.146821	0.453254	0.745994	-1.0352	0.741558	0.863449	0.355156	2.0992	0.86 (0.36- 2.10)
JIA	M32729	Weighted median	44	-0.269894	0.758241	0.72188	-1.75605	1.21626	0.76346	0.172726	3.37454	0.76 (0.17- 3.37)
JIA	M32729	MR Egger	44	-1.94827	1.13196	0.0925825	-4.1669	0.270363	0.14252	0.0155002	1.31044	0.14 (0.02- 1.31)
JIA	M32729	Simple mode	44	2.29402	1.73887	0.194064	-1.11416	5.70221	9.91474	0.32819	299.528	9.91 (0.33-299.53)
JIA	M32729	Weighted mode	44	1.27884	1.23147	0.30486	-1.13485	3.69252	3.59245	0.32147	40.146	3.59 (0.32- 40.15)
JIA	M32735	Inverse variance weighted	14	0.22527	0.232008	0.331568	-0.229465	0.680006	1.25266	0.794959	1.97389	1.25 (0.79-1.97)
JIA	M32735	Weighted median	14	-0.0406771	0.33206	0.902504	-0.691515	0.61016	0.960139	0.500817	1.84073	0.96 (0.50-1.84)
JIA	M32735	MR Egger	14	-0.231525	0.701527	0.747068	-1.60652	1.14347	0.793323	0.200585	3.13763	0.79 (0.20-3.14)
JIA	M32735	Simple mode	14	-0.0834898	0.467919	0.861137	-1.00061	0.833631	0.9199	0.367655	2.30166	0.92 (0.37-2.30)
JIA	M32735	Weighted mode	14	-0.0948413	0.414798	0.822703	-0.907845	0.718162	0.909517	0.403393	2.05066	0.91 (0.40-2.05)
JIA	M32739	Inverse variance weighted	5	0.355719	1.00043	0.722164	-1.60512	2.31655	1.42721	0.200866	10.1407	1.43 (0.20- 10.14)
JIA	M32739	Weighted median	5	1.15203	1.26181	0.361242	-1.32111	3.62517	3.16461	0.266839	37.5312	3.16 (0.27- 37.53)
JIA	M32739	MR Egger	5	2.05301	2.72779	0.506347	-3.29347	7.39948	7.7913	0.0371249	1635.14	7.79 (0.04-1635.14)
JIA	M32739	Simple mode	5	1.33476	1.67816	0.470928	-1.95444	4.62396	3.79909	0.141644	101.897	3.80 (0.14- 101.90)
JIA	M32739	Weighted mode	5	1.35102	1.63242	0.454406	-1.84853	4.55056	3.86135	0.157469	94.6856	3.86 (0.16- 94.69)
JIA	M32740	Inverse variance weighted	41	-0.482311	0.57542	0.401924	-1.61014	0.645513	0.617355	0.199861	1.90696	0.62 (0.20- 1.91)
JIA	M32740	Weighted median	41	-0.681177	0.758958	0.369444	-2.16873	0.80638	0.506021	0.114322	2.23979	0.51 (0.11- 2.24)
JIA	M32740	MR Egger	41	0.458089	1.61155	0.777719	-2.70054	3.61672	1.58105	0.0671691	37.2153	1.58 (0.07-37.22)
JIA	M32740	Simple mode	41	-0.319548	1.38388	0.818564	-3.03195	2.39285	0.726477	0.0482215	10.9447	0.73 (0.05-10.94)
JIA	M32740	Weighted mode	41	-0.678583	1.11957	0.547865	-2.87293	1.51577	0.507335	0.0565328	4.55292	0.51 (0.06- 4.55)
JIA	M32753	Inverse variance weighted	11	0.566644	0.384168	0.140216	-0.186326	1.31961	1.76234	0.830003	3.74198	1.76 (0.83- 3.74)
JIA	M32753	Weighted median	11	0.460703	0.447628	0.303382	-0.416649	1.33805	1.58519	0.659252	3.81162	1.59 (0.66- 3.81)
JIA	M32753	MR Egger	11	1.70444	1.53588	0.295879	-1.30589	4.71477	5.4983	0.270931	111.583	5.50 (0.27-111.58)
JIA	M32753	Simple mode	11	-0.572726	0.905804	0.541386	-2.3481	1.20265	0.563986	0.0955504	3.32892	0.56 (0.10- 3.33)
JIA	M32753	Weighted mode	11	-0.415949	0.862748	0.640098	-2.10694	1.27504	0.659714	0.12161	3.57883	0.66 (0.12- 3.58)
JIA	M32754	Inverse variance weighted	12	0.162578	0.168834	0.335576	-0.168337	0.493492	1.17654	0.845069	1.63803	1.18 (0.85-1.64)
JIA	M32754	Weighted median	12	0.101806	0.236957	0.667457	-0.362629	0.566242	1.10717	0.695844	1.76163	1.11 (0.70-1.76)
JIA	M32754	MR Egger	12	0.334046	0.289306	0.275082	-0.232994	0.901086	1.39661	0.792158	2.46227	1.40 (0.79-2.46)
JIA	M32754	Simple mode	12	0.102054	0.409971	0.808002	-0.70149	0.905597	1.10744	0.495846	2.47341	1.11 (0.50-2.47)
JIA	M32754	Weighted mode	12	0.149783	0.375744	0.697793	-0.586675	0.886242	1.16158	0.556174	2.42599	1.16 (0.56-2.43)
JIA	M32755	Inverse variance weighted	24	0.124121	0.280573	0.658212	-0.425802	0.674043	1.13215	0.653246	1.96215	1.13 (0.65-1.96)
JIA	M32755	Weighted median	24	0.136886	0.383833	0.721369	-0.615427	0.889199	1.1467	0.54041	2.43318	1.15 (0.54-2.43)
JIA	M32755	MR Egger	24	0.356009	0.569841	0.538561	-0.760879	1.4729	1.42762	0.467255	4.36185	1.43 (0.47-4.36)
JIA	M32755	Simple mode	24	0.282803	0.656017	0.670416	-1.00299	1.5686	1.32684	0.366781	4.7999	1.33 (0.37-4.80)
JIA	M32755	Weighted mode	24	0.250686	0.515876	0.631606	-0.760432	1.2618	1.28491	0.467465	3.53178	1.28 (0.47-3.53)
JIA	M32757	Inverse variance weighted	16	-0.427475	0.185755	0.0213753	-0.791555	-0.0633959	0.652153	0.45314	0.938572	0.65 (0.45-0.94)
JIA	M32757	Weighted median	16	-0.306838	0.224113	0.170961	-0.7461	0.132424	0.73577	0.474212	1.14159	0.74 (0.47-1.14)
JIA	M32757	MR Egger	16	-0.445637	0.278325	0.131662	-0.991153	0.0998792	0.640416	0.371149	1.10504	0.64 (0.37-1.11)
JIA	M32757	Simple mode	16	-0.479409	0.464588	0.31847	-1.39	0.431184	0.619149	0.249075	1.53908	0.62 (0.25-1.54)
JIA	M32757	Weighted mode	16	-0.31852	0.229439	0.185334	-0.768221	0.131181	0.727224	0.463837	1.14017	0.73 (0.46-1.14)
JIA	M32758	Inverse variance weighted	13	0.301984	0.220092	0.170038	-0.129396	0.733364	1.35254	0.878626	2.08207	1.35 (0.88-2.08)
JIA	M32758	Weighted median	13	0.280415	0.265004	0.289986	-0.238993	0.799822	1.32368	0.78742	2.22514	1.32 (0.79-2.23)
JIA	M32758	MR Egger	13	0.0958754	0.353295	0.791128	-0.596582	0.788333	1.10062	0.550691	2.19973	1.10 (0.55-2.20)
JIA	M32758	Simple mode	13	0.556056	0.54696	0.329389	-0.515986	1.6281	1.74378	0.596912	5.09418	1.74 (0.60-5.09)
JIA	M32758	Weighted mode	13	0.270452	0.264474	0.32667	-0.247917	0.788821	1.31056	0.780424	2.2008	1.31 (0.78-2.20)
JIA	M32759	Inverse variance weighted	16	0.0758082	0.350408	0.82872	-0.610991	0.762607	1.07876	0.542813	2.14386	1.08 (0.54-2.14)
JIA	M32759	Weighted median	16	0.191073	0.2604	0.463089	-0.31931	0.701457	1.21055	0.72665	2.01669	1.21 (0.73-2.02)
JIA	M32759	MR Egger	16	0.00904434	0.586393	0.987912	-1.14029	1.15838	1.00909	0.319727	3.18475	1.01 (0.32-3.18)
JIA	M32759	Simple mode	16	-0.481767	0.678555	0.488602	-1.81173	0.8482	0.617691	0.163371	2.33544	0.62 (0.16-2.34)
JIA	M32759	Weighted mode	16	0.156961	0.285799	0.59095	-0.403204	0.717126	1.16995	0.668176	2.04854	1.17 (0.67-2.05)
JIA	M32761	Inverse variance weighted	10	0.717387	0.579173	0.215479	-0.417792	1.85256	2.04907	0.658499	6.37615	2.05 (0.66- 6.38)
JIA	M32761	Weighted median	10	0.432896	0.738119	0.557549	-1.01382	1.87961	1.54172	0.362831	6.55095	1.54 (0.36- 6.55)
JIA	M32761	MR Egger	10	0.14714	1.76098	0.935463	-3.30437	3.59865	1.15852	0.0367223	36.5489	1.16 (0.04-36.55)
JIA	M32761	Simple mode	10	0.592586	1.27144	0.652237	-1.89944	3.08461	1.80866	0.149653	21.8589	1.81 (0.15-21.86)
JIA	M32761	Weighted mode	10	-0.783889	1.02701	0.464835	-2.79682	1.22904	0.456627	0.0610038	3.41795	0.46 (0.06- 3.42)
JIA	M32762	Inverse variance weighted	13	-0.280066	0.284086	0.324207	-0.836873	0.276742	0.755734	0.433062	1.31883	0.76 (0.43-1.32)
JIA	M32762	Weighted median	13	-0.210067	0.295448	0.477077	-0.789145	0.369011	0.81053	0.454233	1.4463	0.81 (0.45-1.45)
JIA	M32762	MR Egger	13	-0.874451	1.04477	0.420417	-2.9222	1.1733	0.417091	0.053815	3.23265	0.42 (0.05-3.23)
JIA	M32762	Simple mode	13	-0.0633405	0.538626	0.908333	-1.11905	0.992367	0.938624	0.32659	2.69761	0.94 (0.33-2.70)
JIA	M32762	Weighted mode	13	-0.0368753	0.471589	0.938963	-0.961189	0.887439	0.963796	0.382438	2.4289	0.96 (0.38-2.43)
JIA	M32769	Inverse variance weighted	5	-0.28827	0.388922	0.45857	-1.05056	0.474017	0.749559	0.349743	1.60643	0.75 (0.35-1.61)
JIA	M32769	Weighted median	5	-0.557756	0.477638	0.242912	-1.49393	0.378414	0.572492	0.22449	1.45997	0.57 (0.22-1.46)
JIA	M32769	MR Egger	5	-1.77501	1.4096	0.297011	-4.53783	0.987809	0.169481	0.0106965	2.68535	0.17 (0.01-2.69)
JIA	M32769	Simple mode	5	-0.616711	0.656655	0.400817	-1.90375	0.670332	0.539717	0.149008	1.95489	0.54 (0.15-1.95)
JIA	M32769	Weighted mode	5	-0.610387	0.571049	0.345334	-1.72964	0.508868	0.54314	0.177348	1.66341	0.54 (0.18-1.66)
JIA	M32786	Inverse variance weighted	18	0.0945238	0.212092	0.655832	-0.321176	0.510223	1.09914	0.725296	1.66566	1.10 (0.73-1.67)
JIA	M32786	Weighted median	18	0.283033	0.307079	0.356689	-0.318843	0.884909	1.32715	0.72699	2.42276	1.33 (0.73-2.42)
JIA	M32786	MR Egger	18	-0.586342	0.918432	0.532235	-2.38647	1.21379	0.556358	0.0919537	3.3662	0.56 (0.09-3.37)
JIA	M32786	Simple mode	18	0.290532	0.529145	0.590104	-0.746591	1.32766	1.33714	0.473979	3.77219	1.34 (0.47-3.77)
JIA	M32786	Weighted mode	18	0.234048	0.489782	0.638835	-0.725924	1.19402	1.26371	0.483877	3.30032	1.26 (0.48-3.30)
JIA	M32787	Inverse variance weighted	11	-1.87835	2.3172	0.417588	-6.42005	2.66335	0.152842	0.00162857	14.3443	0.15 (0.00- 14.34)
JIA	M32787	Weighted median	11	0.918803	0.684264	0.17935	-0.422355	2.25996	2.50629	0.655501	9.58272	2.51 (0.66- 9.58)
JIA	M32787	MR Egger	11	-1.16753	5.999	0.850012	-12.9256	10.5905	0.311135	2.43498e-06	39755.9	0.31 (0.00-39755.93)
JIA	M32787	Simple mode	11	1.18917	0.786913	0.161679	-0.353182	2.73152	3.28434	0.702449	15.3561	3.28 (0.70- 15.36)
JIA	M32787	Weighted mode	11	1.12594	0.711921	0.144832	-0.269422	2.52131	3.08313	0.763821	12.4449	3.08 (0.76- 12.44)
JIA	M32795	Inverse variance weighted	13	-0.118618	0.361694	0.742948	-0.827539	0.590302	0.888147	0.437124	1.80453	0.89 (0.44-1.80)
JIA	M32795	Weighted median	13	-0.430704	0.414401	0.298645	-1.24293	0.381521	0.650051	0.288538	1.46451	0.65 (0.29-1.46)
JIA	M32795	MR Egger	13	-0.806395	0.617324	0.218113	-2.01635	0.403559	0.446464	0.133141	1.49714	0.45 (0.13-1.50)
JIA	M32795	Simple mode	13	-0.616245	0.594215	0.320149	-1.78091	0.548417	0.539968	0.168485	1.73051	0.54 (0.17-1.73)
JIA	M32795	Weighted mode	13	-0.580566	0.431561	0.203409	-1.42643	0.265293	0.559581	0.240166	1.30381	0.56 (0.24-1.30)
JIA	M32800	Inverse variance weighted	8	0.0914947	0.180247	0.611729	-0.26179	0.444779	1.09581	0.769673	1.56015	1.10 (0.77-1.56)
JIA	M32800	Weighted median	8	0.0717463	0.223334	0.74802	-0.365988	0.509481	1.07438	0.693511	1.66443	1.07 (0.69-1.66)
JIA	M32800	MR Egger	8	0.0459863	0.238533	0.853485	-0.421539	0.513512	1.04706	0.656036	1.67115	1.05 (0.66-1.67)
JIA	M32800	Simple mode	8	0.198719	0.331348	0.567584	-0.450723	0.848162	1.21984	0.637167	2.33535	1.22 (0.64-2.34)
JIA	M32800	Weighted mode	8	0.0435683	0.215599	0.845602	-0.379006	0.466143	1.04453	0.684541	1.59383	1.04 (0.68-1.59)
JIA	M32802	Inverse variance weighted	4	0.410657	0.489875	0.401868	-0.549498	1.37081	1.50781	0.577239	3.93855	1.51 (0.58- 3.94)
JIA	M32802	Weighted median	4	0.237831	0.587244	0.685481	-0.913166	1.38883	1.2685	0.401252	4.01015	1.27 (0.40- 4.01)
JIA	M32802	MR Egger	4	-1.74793	2.30962	0.528172	-6.27479	2.77894	0.174134	0.00188318	16.1019	0.17 (0.00-16.10)
JIA	M32802	Simple mode	4	0.125837	0.804184	0.885594	-1.45036	1.70204	1.1341	0.234485	5.48511	1.13 (0.23- 5.49)
JIA	M32802	Weighted mode	4	0.0850034	0.608765	0.897798	-1.10818	1.27818	1.08872	0.330161	3.59011	1.09 (0.33- 3.59)
JIA	M32808	Inverse variance weighted	12	-0.440699	0.25631	0.0855412	-0.943066	0.0616675	0.643586	0.389432	1.06361	0.64 (0.39-1.06)
JIA	M32808	Weighted median	12	-0.32003	0.303893	0.292294	-0.91566	0.2756	0.726127	0.400252	1.31732	0.73 (0.40-1.32)
JIA	M32808	MR Egger	12	0.117845	0.530519	0.828682	-0.921972	1.15766	1.12507	0.397734	3.18249	1.13 (0.40-3.18)
JIA	M32808	Simple mode	12	-0.356839	0.479804	0.472634	-1.29726	0.583577	0.699885	0.273281	1.79244	0.70 (0.27-1.79)
JIA	M32808	Weighted mode	12	-0.356839	0.339327	0.315533	-1.02192	0.308242	0.699885	0.359903	1.36103	0.70 (0.36-1.36)
JIA	M32814	Inverse variance weighted	12	-0.362473	0.704149	0.606716	-1.7426	1.01766	0.695953	0.175064	2.76671	0.70 (0.18- 2.77)
JIA	M32814	Weighted median	12	-0.90048	0.947538	0.341941	-2.75766	0.956695	0.406374	0.0634403	2.60308	0.41 (0.06- 2.60)
JIA	M32814	MR Egger	12	-2.79903	3.37175	0.425832	-9.40765	3.80959	0.0608689	8.20933e-05	45.1318	0.06 (0.00-45.13)
JIA	M32814	Simple mode	12	-1.09535	1.58678	0.504311	-4.20543	2.01473	0.334422	0.0149143	7.49873	0.33 (0.01- 7.50)
JIA	M32814	Weighted mode	12	-1.07288	1.53253	0.498422	-4.07663	1.93087	0.342023	0.0169645	6.89553	0.34 (0.02- 6.90)
JIA	M32836	Inverse variance weighted	6	-0.00603184	0.362065	0.986708	-0.715679	0.703615	0.993986	0.48886	2.02105	0.99 (0.49- 2.02)
JIA	M32836	Weighted median	6	0.210785	0.449428	0.639065	-0.670093	1.09166	1.23465	0.511661	2.97922	1.23 (0.51- 2.98)
JIA	M32836	MR Egger	6	0.406813	1.60633	0.812554	-2.7416	3.55522	1.50202	0.0644672	34.9957	1.50 (0.06-35.00)
JIA	M32836	Simple mode	6	0.100929	0.568944	0.866159	-1.0142	1.21606	1.1062	0.362692	3.37386	1.11 (0.36- 3.37)
JIA	M32836	Weighted mode	6	0.180001	0.55846	0.760253	-0.91458	1.27458	1.19722	0.400685	3.5772	1.20 (0.40- 3.58)
JIA	M32838	Inverse variance weighted	11	-0.482088	0.412186	0.242167	-1.28997	0.325797	0.617493	0.275278	1.38513	0.62 (0.28- 1.39)
JIA	M32838	Weighted median	11	-0.00723221	0.559871	0.989693	-1.10458	1.09011	0.992794	0.33135	2.97461	0.99 (0.33- 2.97)
JIA	M32838	MR Egger	11	0.36475	1.00548	0.725157	-1.606	2.3355	1.44015	0.200689	10.3346	1.44 (0.20-10.33)
JIA	M32838	Simple mode	11	-0.227573	0.893937	0.804211	-1.97969	1.52454	0.796464	0.138112	4.59304	0.80 (0.14- 4.59)
JIA	M32838	Weighted mode	11	0.0203368	0.668151	0.976317	-1.28924	1.32991	1.02055	0.275481	3.78071	1.02 (0.28- 3.78)
JIA	M32846	Inverse variance weighted	10	0.0131451	0.153121	0.931588	-0.286972	0.313262	1.01323	0.750533	1.36788	1.01 (0.75-1.37)
JIA	M32846	Weighted median	10	-0.0402845	0.117247	0.731156	-0.270088	0.189519	0.960516	0.763312	1.20867	0.96 (0.76-1.21)
JIA	M32846	MR Egger	10	-0.180613	0.205893	0.405942	-0.584164	0.222939	0.834759	0.557572	1.24974	0.83 (0.56-1.25)
JIA	M32846	Simple mode	10	-0.0146774	0.281775	0.959596	-0.566957	0.537602	0.98543	0.567249	1.7119	0.99 (0.57-1.71)
JIA	M32846	Weighted mode	10	-0.0425813	0.120169	0.73124	-0.278112	0.192949	0.958313	0.757212	1.21282	0.96 (0.76-1.21)
JIA	M32847	Inverse variance weighted	12	0.324734	0.229117	0.156387	-0.124335	0.773803	1.38366	0.883084	2.168	1.38 (0.88-2.17)
JIA	M32847	Weighted median	12	0.258816	0.264278	0.327415	-0.259168	0.776801	1.2954	0.771693	2.17451	1.30 (0.77-2.17)
JIA	M32847	MR Egger	12	0.488295	0.353666	0.197457	-0.20489	1.18148	1.62954	0.814737	3.2592	1.63 (0.81-3.26)
JIA	M32847	Simple mode	12	0.501191	0.621211	0.43688	-0.716381	1.71876	1.65069	0.488517	5.57763	1.65 (0.49-5.58)
JIA	M32847	Weighted mode	12	0.296368	0.261951	0.281956	-0.217057	0.809792	1.34496	0.804884	2.24744	1.34 (0.80-2.25)
JIA	M32854	Inverse variance weighted	5	0.193162	0.406156	0.634369	-0.602904	0.989228	1.21308	0.54722	2.68916	1.21 (0.55- 2.69)
JIA	M32854	Weighted median	5	0.351399	0.464769	0.449606	-0.559549	1.26235	1.42105	0.571467	3.5337	1.42 (0.57- 3.53)
JIA	M32854	MR Egger	5	0.284684	1.76217	0.881925	-3.16916	3.73853	1.32934	0.0420387	42.0362	1.33 (0.04-42.04)
JIA	M32854	Simple mode	5	0.431891	0.611913	0.519246	-0.767458	1.63124	1.54017	0.464192	5.11021	1.54 (0.46- 5.11)
JIA	M32854	Weighted mode	5	0.435991	0.648544	0.538253	-0.835156	1.70714	1.54649	0.433807	5.51316	1.55 (0.43- 5.51)
JIA	M32855	Inverse variance weighted	15	-0.381483	0.231531	0.0994237	-0.835284	0.0723179	0.682848	0.433751	1.075	0.68 (0.43-1.07)
JIA	M32855	Weighted median	15	-0.244217	0.302791	0.419925	-0.837688	0.349254	0.783318	0.43271	1.41801	0.78 (0.43-1.42)
JIA	M32855	MR Egger	15	-0.428747	0.432634	0.339766	-1.27671	0.419215	0.651324	0.278954	1.52077	0.65 (0.28-1.52)
JIA	M32855	Simple mode	15	0.0977473	0.507932	0.85016	-0.8978	1.09329	1.10268	0.407465	2.98409	1.10 (0.41-2.98)
JIA	M32855	Weighted mode	15	-0.232639	0.272858	0.40823	-0.76744	0.302162	0.79244	0.4642	1.35278	0.79 (0.46-1.35)
JIA	M32857	Inverse variance weighted	5	0.158707	0.433458	0.71426	-0.690871	1.00828	1.17199	0.50114	2.74089	1.17 (0.50- 2.74)
JIA	M32857	Weighted median	5	0.218191	0.565154	0.699442	-0.88951	1.32589	1.24382	0.410857	3.76555	1.24 (0.41- 3.77)
JIA	M32857	MR Egger	5	4.17791	3.54183	0.323187	-2.76407	11.1199	65.2293	0.0630347	67500.3	65.23 (0.06-67500.32)
JIA	M32857	Simple mode	5	0.527703	0.774002	0.532806	-0.989341	2.04475	1.69503	0.371822	7.7272	1.70 (0.37- 7.73)
JIA	M32857	Weighted mode	5	0.422601	0.815061	0.631478	-1.17492	2.02012	1.52593	0.308844	7.53924	1.53 (0.31- 7.54)
JIA	M32863	Inverse variance weighted	11	0.289014	0.14346	0.0439463	0.00783329	0.570195	1.33511	1.00786	1.76861	1.34 (1.01-1.77)
JIA	M32863	Weighted median	11	0.230935	0.193883	0.233614	-0.149077	0.610946	1.25978	0.861503	1.84217	1.26 (0.86-1.84)
JIA	M32863	MR Egger	11	0.212803	0.284379	0.473375	-0.34458	0.770185	1.23714	0.708518	2.16017	1.24 (0.71-2.16)
JIA	M32863	Simple mode	11	0.585503	0.289397	0.0706038	0.0182856	1.15272	1.79589	1.01845	3.16679	1.80 (1.02-3.17)
JIA	M32863	Weighted mode	11	0.172947	0.237317	0.482867	-0.292194	0.638087	1.1888	0.746624	1.89286	1.19 (0.75-1.89)
JIA	M32867	Inverse variance weighted	16	-0.183483	1.38534	0.894631	-2.89874	2.53178	0.832366	0.0550924	12.5759	0.83 (0.06- 12.58)
JIA	M32867	Weighted median	16	0.914498	1.74956	0.601182	-2.51464	4.34364	2.49552	0.0808918	76.9872	2.50 (0.08- 76.99)
JIA	M32867	MR Egger	16	7.43505	5.44781	0.193858	-3.24267	18.1128	1694.34	0.0390596	7.34975e+07	1694.34 (0.04-73497545.00)
JIA	M32867	Simple mode	16	2.05634	3.18995	0.528902	-4.19596	8.30864	7.81731	0.0150562	4058.8	7.82 (0.02- 4058.80)
JIA	M32867	Weighted mode	16	1.90795	2.75309	0.498887	-3.48811	7.304	6.73923	0.0305587	1486.23	6.74 (0.03- 1486.23)
JIA	M32869	Inverse variance weighted	15	-0.21428	0.351398	0.542	-0.90302	0.474461	0.807122	0.405343	1.60715	0.81 (0.41- 1.61)
JIA	M32869	Weighted median	15	-0.17354	0.456167	0.703625	-1.06763	0.720547	0.840683	0.343823	2.05556	0.84 (0.34- 2.06)
JIA	M32869	MR Egger	15	0.589242	1.32375	0.663547	-2.00531	3.18379	1.80262	0.134619	24.1381	1.80 (0.13-24.14)
JIA	M32869	Simple mode	15	0.0942056	0.832545	0.911515	-1.53758	1.72599	1.09879	0.2149	5.6181	1.10 (0.21- 5.62)
JIA	M32869	Weighted mode	15	0.210618	0.816837	0.800277	-1.39038	1.81162	1.23444	0.24898	6.12035	1.23 (0.25- 6.12)
JIA	M32910	Inverse variance weighted	46	0.358696	0.441131	0.416145	-0.505921	1.22331	1.43146	0.60295	3.39843	1.43 (0.60- 3.40)
JIA	M32910	Weighted median	46	0.298197	0.603735	0.621362	-0.885124	1.48152	1.34743	0.412663	4.39962	1.35 (0.41- 4.40)
JIA	M32910	MR Egger	46	0.221013	0.798762	0.78331	-1.34456	1.78659	1.24734	0.260654	5.96905	1.25 (0.26- 5.97)
JIA	M32910	Simple mode	46	0.343491	1.29643	0.792257	-2.19752	2.8845	1.40986	0.111079	17.8946	1.41 (0.11-17.89)
JIA	M32910	Weighted mode	46	0.169782	0.537956	0.753762	-0.884613	1.22418	1.18505	0.412874	3.40136	1.19 (0.41- 3.40)
JIA	M32980	Inverse variance weighted	10	0.06887	0.45751	0.880345	-0.82785	0.96559	1.0713	0.436988	2.62634	1.07 (0.44- 2.63)
JIA	M32980	Weighted median	10	-0.0435241	0.61026	0.943143	-1.23963	1.15259	0.95741	0.28949	3.16637	0.96 (0.29- 3.17)
JIA	M32980	MR Egger	10	1.53405	1.21312	0.241625	-0.843655	3.91176	4.63694	0.430135	49.9871	4.64 (0.43-49.99)
JIA	M32980	Simple mode	10	-0.374428	0.964459	0.706872	-2.26477	1.51591	0.687683	0.103854	4.55357	0.69 (0.10- 4.55)
JIA	M32980	Weighted mode	10	0.0505	0.756855	0.948261	-1.43294	1.53394	1.0518	0.238607	4.63639	1.05 (0.24- 4.64)
JIA	M33009	Inverse variance weighted	6	0.0144524	0.401589	0.971292	-0.772662	0.801567	1.01456	0.461782	2.22903	1.01 (0.46-2.23)
JIA	M33009	Weighted median	6	0.146345	0.502127	0.770707	-0.837824	1.13051	1.1576	0.432651	3.09725	1.16 (0.43-3.10)
JIA	M33009	MR Egger	6	-0.91209	1.30826	0.524087	-3.47628	1.6521	0.401684	0.0309223	5.21791	0.40 (0.03-5.22)
JIA	M33009	Simple mode	6	0.62919	0.804426	0.469523	-0.947485	2.20587	1.87609	0.387715	9.0781	1.88 (0.39-9.08)
JIA	M33009	Weighted mode	6	0.661354	0.816463	0.454735	-0.938914	2.26162	1.93741	0.391052	9.59865	1.94 (0.39-9.60)
JIA	M33084	Inverse variance weighted	7	-0.0321438	0.291747	0.912269	-0.603969	0.539681	0.968367	0.546638	1.71546	0.97 (0.55-1.72)
JIA	M33084	Weighted median	7	-0.210996	0.330464	0.523157	-0.858705	0.436712	0.809777	0.42371	1.54761	0.81 (0.42-1.55)
JIA	M33084	MR Egger	7	-0.757512	0.542575	0.221492	-1.82096	0.305935	0.468832	0.161871	1.35789	0.47 (0.16-1.36)
JIA	M33084	Simple mode	7	0.167813	0.639742	0.801853	-1.08608	1.42171	1.18272	0.337537	4.14419	1.18 (0.34-4.14)
JIA	M33084	Weighted mode	7	-0.27405	0.328445	0.436017	-0.917803	0.369702	0.760294	0.399395	1.4473	0.76 (0.40-1.45)
JIA	M33131	Inverse variance weighted	10	-0.59751	0.379024	0.114923	-1.3404	0.145377	0.55018	0.261742	1.15648	0.55 (0.26- 1.16)
JIA	M33131	Weighted median	10	-0.312396	0.511819	0.541621	-1.31556	0.69077	0.731692	0.268323	1.99525	0.73 (0.27- 2.00)
JIA	M33131	MR Egger	10	1.6065	1.5588	0.332875	-1.44874	4.66175	4.98535	0.234866	105.821	4.99 (0.23-105.82)
JIA	M33131	Simple mode	10	-0.259255	0.75702	0.739861	-1.74301	1.2245	0.771626	0.174992	3.40248	0.77 (0.17- 3.40)
JIA	M33131	Weighted mode	10	-0.213795	0.681578	0.760915	-1.54969	1.1221	0.807514	0.212314	3.07129	0.81 (0.21- 3.07)
JIA	M33132	Inverse variance weighted	29	-1.06334	0.535284	0.0469771	-2.1125	-0.0141886	0.345299	0.120935	0.985912	0.35 (0.12-0.99)
JIA	M33132	Weighted median	29	-1.38194	0.763003	0.0701127	-2.87742	0.113549	0.251092	0.0562795	1.12025	0.25 (0.06-1.12)
JIA	M33132	MR Egger	29	-1.80067	0.94583	0.0676451	-3.6545	0.0531521	0.165187	0.0258744	1.05459	0.17 (0.03-1.05)
JIA	M33132	Simple mode	29	-1.94172	1.34397	0.159624	-4.57591	0.69247	0.143457	0.010297	1.99865	0.14 (0.01-2.00)
JIA	M33132	Weighted mode	29	-1.46639	0.653743	0.0329894	-2.74773	-0.185052	0.230757	0.0640733	0.831061	0.23 (0.06-0.83)
JIA	M33137	Inverse variance weighted	14	0.010965	0.167998	0.94796	-0.318311	0.340241	1.01103	0.727377	1.40529	1.01 (0.73-1.41)
JIA	M33137	Weighted median	14	-0.227065	0.183261	0.215335	-0.586257	0.132126	0.796869	0.556406	1.14125	0.80 (0.56-1.14)
JIA	M33137	MR Egger	14	-0.845086	0.488304	0.10912	-1.80216	0.11199	0.42952	0.164942	1.1185	0.43 (0.16-1.12)
JIA	M33137	Simple mode	14	-0.184908	0.311978	0.563553	-0.796385	0.426569	0.831181	0.450956	1.53199	0.83 (0.45-1.53)
JIA	M33137	Weighted mode	14	-0.288244	0.212175	0.197406	-0.704107	0.127619	0.749578	0.49455	1.13612	0.75 (0.49-1.14)
JIA	M33138	Inverse variance weighted	12	0.271841	0.269579	0.313267	-0.256534	0.800216	1.31238	0.773729	2.22602	1.31 (0.77-2.23)
JIA	M33138	Weighted median	12	0.297332	0.309144	0.336154	-0.30859	0.903254	1.34626	0.734482	2.46762	1.35 (0.73-2.47)
JIA	M33138	MR Egger	12	0.115716	0.456516	0.805035	-0.779055	1.01049	1.12268	0.458839	2.74694	1.12 (0.46-2.75)
JIA	M33138	Simple mode	12	0.484576	0.669501	0.484305	-0.827646	1.7968	1.62349	0.437077	6.0303	1.62 (0.44-6.03)
JIA	M33138	Weighted mode	12	0.305959	0.328738	0.371981	-0.338367	0.950284	1.35793	0.712933	2.58645	1.36 (0.71-2.59)
JIA	M33140	Inverse variance weighted	11	0.0589863	0.664178	0.929232	-1.2428	1.36077	1.06076	0.288574	3.89921	1.06 (0.29- 3.90)
JIA	M33140	Weighted median	11	0.089118	0.838207	0.915329	-1.55377	1.732	1.09321	0.21145	5.65197	1.09 (0.21- 5.65)
JIA	M33140	MR Egger	11	-0.80601	2.05487	0.704004	-4.83355	3.22153	0.446636	0.00795822	25.0664	0.45 (0.01-25.07)
JIA	M33140	Simple mode	11	0.562488	1.51705	0.718537	-2.41093	3.53591	1.75503	0.0897314	34.3262	1.76 (0.09-34.33)
JIA	M33140	Weighted mode	11	0.304697	1.37415	0.828983	-2.38863	2.99803	1.35621	0.0917549	20.046	1.36 (0.09-20.05)
JIA	M33144	Inverse variance weighted	8	0.416118	0.193785	0.0317679	0.0362996	0.795937	1.51607	1.03697	2.21652	1.52 (1.04-2.22)
JIA	M33144	Weighted median	8	0.476704	0.241183	0.0480955	0.00398517	0.949424	1.61076	1.00399	2.58422	1.61 (1.00-2.58)
JIA	M33144	MR Egger	8	0.610038	0.409451	0.186835	-0.192485	1.41256	1.8405	0.824907	4.10646	1.84 (0.82-4.11)
JIA	M33144	Simple mode	8	0.27276	0.370499	0.485545	-0.453419	0.998939	1.31359	0.635452	2.7154	1.31 (0.64-2.72)
JIA	M33144	Weighted mode	8	0.525969	0.260947	0.0836701	0.0145121	1.03743	1.6921	1.01462	2.82194	1.69 (1.01-2.82)
JIA	M33150	Inverse variance weighted	7	0.103753	0.24117	0.667046	-0.36894	0.576446	1.10933	0.691467	1.7797	1.11 (0.69-1.78)
JIA	M33150	Weighted median	7	0.0439319	0.312201	0.888094	-0.567983	0.655846	1.04491	0.566668	1.92677	1.04 (0.57-1.93)
JIA	M33150	MR Egger	7	-0.397597	0.425289	0.392763	-1.23116	0.43597	0.671932	0.291952	1.54646	0.67 (0.29-1.55)
JIA	M33150	Simple mode	7	0.246042	0.473396	0.621855	-0.681813	1.1739	1.27895	0.505699	3.23458	1.28 (0.51-3.23)
JIA	M33150	Weighted mode	7	-0.266414	0.363717	0.491489	-0.979299	0.446471	0.766122	0.375574	1.56279	0.77 (0.38-1.56)
JIA	M33163	Inverse variance weighted	16	0.227982	0.494163	0.644548	-0.740578	1.19654	1.25606	0.476838	3.30866	1.26 (0.48- 3.31)
JIA	M33163	Weighted median	16	0.432247	0.729909	0.553721	-0.998374	1.86287	1.54072	0.368478	6.44218	1.54 (0.37- 6.44)
JIA	M33163	MR Egger	16	0.97373	1.73222	0.582916	-2.42141	4.36887	2.6478	0.0887962	78.9546	2.65 (0.09-78.95)
JIA	M33163	Simple mode	16	0.539937	1.28866	0.68116	-1.98583	3.0657	1.7159	0.137267	21.4495	1.72 (0.14-21.45)
JIA	M33163	Weighted mode	16	0.356066	0.953271	0.713987	-1.51235	2.22448	1.4277	0.220393	9.24865	1.43 (0.22- 9.25)
JIA	M33165	Inverse variance weighted	8	0.143274	0.559842	0.798013	-0.954016	1.24056	1.15405	0.385191	3.45756	1.15 (0.39-3.46)
JIA	M33165	Weighted median	8	-0.391547	0.520742	0.45211	-1.4122	0.629107	0.67601	0.243607	1.87593	0.68 (0.24-1.88)
JIA	M33165	MR Egger	8	-2.18089	0.865472	0.0452943	-3.87721	-0.484562	0.112941	0.0207085	0.615967	0.11 (0.02-0.62)
JIA	M33165	Simple mode	8	-0.295093	0.765481	0.711314	-1.79544	1.20525	0.744462	0.166055	3.33759	0.74 (0.17-3.34)
JIA	M33165	Weighted mode	8	-0.470467	0.498048	0.376307	-1.44664	0.505707	0.624711	0.23536	1.65816	0.62 (0.24-1.66)
JIA	M33173	Inverse variance weighted	31	-0.0308907	0.0333878	0.354858	-0.0963309	0.0345495	0.969582	0.908163	1.03515	0.97 (0.91-1.04)
JIA	M33173	Weighted median	31	0.0335364	0.0356504	0.346858	-0.0363384	0.103411	1.03411	0.964314	1.10895	1.03 (0.96-1.11)
JIA	M33173	MR Egger	31	0.0570845	0.0597628	0.347379	-0.0600506	0.17422	1.05875	0.941717	1.19032	1.06 (0.94-1.19)
JIA	M33173	Simple mode	31	0.0283341	0.0627792	0.654998	-0.0947132	0.151381	1.02874	0.909634	1.16344	1.03 (0.91-1.16)
JIA	M33173	Weighted mode	31	0.051395	0.0447248	0.259579	-0.0362657	0.139056	1.05274	0.964384	1.14919	1.05 (0.96-1.15)
JIA	M33178	Inverse variance weighted	372	-0.0134696	0.0134698	0.317319	-0.0398705	0.0129313	0.986621	0.960914	1.01302	0.99 (0.96-1.01)
JIA	M33178	Weighted median	372	-0.0192962	0.0216851	0.373554	-0.0617989	0.0232066	0.980889	0.940072	1.02348	0.98 (0.94-1.02)
JIA	M33178	MR Egger	372	0.0204586	0.0381472	0.592069	-0.0543099	0.0952271	1.02067	0.947139	1.09991	1.02 (0.95-1.10)
JIA	M33178	Simple mode	372	-0.00468715	0.052828	0.929349	-0.10823	0.0988558	0.995324	0.897421	1.10391	1.00 (0.90-1.10)
JIA	M33178	Weighted mode	372	-0.0109133	0.0339193	0.747828	-0.0773951	0.0555685	0.989146	0.925524	1.05714	0.99 (0.93-1.06)
JIA	M33188	Inverse variance weighted	3	0.0107423	0.326104	0.973721	-0.628422	0.649907	1.0108	0.533433	1.91536	1.01 (0.53-1.92)
JIA	M33188	Weighted median	3	0.0418007	0.375424	0.911345	-0.69403	0.777632	1.04269	0.499559	2.17631	1.04 (0.50-2.18)
JIA	M33188	MR Egger	3	-0.466107	0.583535	0.570927	-1.60983	0.677622	0.62744	0.199921	1.96919	0.63 (0.20-1.97)
JIA	M33188	Simple mode	3	0.434139	0.548471	0.511592	-0.640865	1.50914	1.54363	0.526836	4.52285	1.54 (0.53-4.52)
JIA	M33188	Weighted mode	3	-0.235859	0.418583	0.629864	-1.05628	0.584563	0.789892	0.347747	1.79421	0.79 (0.35-1.79)
JIA	M33190	Inverse variance weighted	18	-0.0535701	0.117508	0.648474	-0.283887	0.176746	0.947839	0.752852	1.19333	0.95 (0.75-1.19)
JIA	M33190	Weighted median	18	-0.040124	0.176194	0.819859	-0.385464	0.305216	0.96067	0.680135	1.35692	0.96 (0.68-1.36)
JIA	M33190	MR Egger	18	-0.14088	0.314246	0.659939	-0.756801	0.475041	0.868593	0.469165	1.60808	0.87 (0.47-1.61)
JIA	M33190	Simple mode	18	0.0545072	0.275733	0.845639	-0.48593	0.594944	1.05602	0.615125	1.81293	1.06 (0.62-1.81)
JIA	M33190	Weighted mode	18	0.0162707	0.225556	0.943336	-0.425819	0.458361	1.0164	0.653234	1.58148	1.02 (0.65-1.58)
JIA	M33192	Inverse variance weighted	12	0.151133	0.186988	0.418947	-0.215363	0.517628	1.16315	0.806249	1.67804	1.16 (0.81-1.68)
JIA	M33192	Weighted median	12	0.305787	0.233026	0.189438	-0.150944	0.762519	1.35769	0.859896	2.14367	1.36 (0.86-2.14)
JIA	M33192	MR Egger	12	0.6074	0.498521	0.251035	-0.369701	1.5845	1.83565	0.690941	4.87686	1.84 (0.69-4.88)
JIA	M33192	Simple mode	12	0.237307	0.362459	0.526105	-0.473112	0.947726	1.26783	0.62306	2.57984	1.27 (0.62-2.58)
JIA	M33192	Weighted mode	12	0.28067	0.30922	0.383505	-0.3254	0.886741	1.32402	0.722238	2.42721	1.32 (0.72-2.43)
JIA	M33194	Inverse variance weighted	10	0.196379	0.167268	0.240381	-0.131467	0.524224	1.21699	0.876808	1.68915	1.22 (0.88-1.69)
JIA	M33194	Weighted median	10	-0.0319377	0.225599	0.887421	-0.474113	0.410237	0.968567	0.622437	1.50718	0.97 (0.62-1.51)
JIA	M33194	MR Egger	10	-0.0260604	0.423497	0.952442	-0.856115	0.803994	0.974276	0.424809	2.23445	0.97 (0.42-2.23)
JIA	M33194	Simple mode	10	-0.0260292	0.327703	0.938429	-0.668327	0.616269	0.974307	0.512565	1.85201	0.97 (0.51-1.85)
JIA	M33194	Weighted mode	10	-0.053992	0.29308	0.857923	-0.62843	0.520446	0.94744	0.533429	1.68278	0.95 (0.53-1.68)
JIA	M33195	Inverse variance weighted	6	0.295951	0.296489	0.31819	-0.285168	0.877069	1.3444	0.751888	2.40384	1.34 (0.75-2.40)
JIA	M33195	Weighted median	6	0.412327	0.26228	0.11593	-0.101742	0.926395	1.51033	0.903263	2.52539	1.51 (0.90-2.53)
JIA	M33195	MR Egger	6	0.434067	0.579568	0.495527	-0.701886	1.57002	1.54352	0.495649	4.80674	1.54 (0.50-4.81)
JIA	M33195	Simple mode	6	0.46151	0.363551	0.260157	-0.25105	1.17407	1.58647	0.777983	3.23513	1.59 (0.78-3.24)
JIA	M33195	Weighted mode	6	0.412398	0.274539	0.19337	-0.125698	0.950493	1.51043	0.881881	2.58699	1.51 (0.88-2.59)
JIA	M33197	Inverse variance weighted	7	0.0180424	0.204201	0.929594	-0.382191	0.418276	1.01821	0.682365	1.51934	1.02 (0.68-1.52)
JIA	M33197	Weighted median	7	-0.0234398	0.279604	0.93319	-0.571463	0.524584	0.976833	0.564699	1.68975	0.98 (0.56-1.69)
JIA	M33197	MR Egger	7	-0.139789	0.435313	0.761106	-0.993002	0.713425	0.869542	0.370463	2.04097	0.87 (0.37-2.04)
JIA	M33197	Simple mode	7	-0.0622242	0.392632	0.879278	-0.831783	0.707335	0.939672	0.435272	2.02858	0.94 (0.44-2.03)
JIA	M33197	Weighted mode	7	-0.0301636	0.379466	0.939228	-0.773917	0.71359	0.970287	0.461203	2.04131	0.97 (0.46-2.04)
JIA	M33203	Inverse variance weighted	13	0.276425	0.152332	0.0695822	-0.022146	0.574996	1.31841	0.978097	1.77712	1.32 (0.98-1.78)
JIA	M33203	Weighted median	13	-0.0160201	0.17478	0.926969	-0.358588	0.326548	0.984108	0.698662	1.38617	0.98 (0.70-1.39)
JIA	M33203	MR Egger	13	-0.0908964	0.258571	0.73183	-0.597696	0.415903	0.913112	0.550077	1.51574	0.91 (0.55-1.52)
JIA	M33203	Simple mode	13	-0.0720665	0.355873	0.842914	-0.769577	0.625444	0.930469	0.463209	1.86908	0.93 (0.46-1.87)
JIA	M33203	Weighted mode	13	-0.120121	0.252831	0.643243	-0.61567	0.375428	0.886813	0.540279	1.45561	0.89 (0.54-1.46)
JIA	M33204	Inverse variance weighted	11	-0.586925	0.534085	0.271797	-1.63373	0.459882	0.556035	0.1952	1.58389	0.56 (0.20-1.58)
JIA	M33204	Weighted median	11	-0.375966	0.717089	0.600074	-1.78146	1.02953	0.686626	0.168392	2.79974	0.69 (0.17-2.80)
JIA	M33204	MR Egger	11	-1.73298	1.26709	0.20459	-4.21648	0.750528	0.176757	0.0147504	2.11812	0.18 (0.01-2.12)
JIA	M33204	Simple mode	11	-0.559252	1.07793	0.615173	-2.672	1.5535	0.571637	0.0691139	4.72797	0.57 (0.07-4.73)
JIA	M33204	Weighted mode	11	-0.461147	0.94808	0.637166	-2.31938	1.39709	0.63056	0.0983342	4.04341	0.63 (0.10-4.04)
JIA	M33221	Inverse variance weighted	16	0.154312	0.289489	0.594	-0.413087	0.72171	1.16685	0.661605	2.05795	1.17 (0.66-2.06)
JIA	M33221	Weighted median	16	0.509878	0.394135	0.195782	-0.262627	1.28238	1.66509	0.769028	3.60522	1.67 (0.77-3.61)
JIA	M33221	MR Egger	16	0.807209	0.56862	0.177608	-0.307286	1.9217	2.24164	0.73544	6.83259	2.24 (0.74-6.83)
JIA	M33221	Simple mode	16	0.57904	0.643196	0.382211	-0.681625	1.83971	1.78432	0.505794	6.29468	1.78 (0.51-6.29)
JIA	M33221	Weighted mode	16	0.643356	0.463477	0.185378	-0.26506	1.55177	1.90286	0.76716	4.71983	1.90 (0.77-4.72)
JIA	M33228	Inverse variance weighted	18	-0.0519306	0.393412	0.894984	-0.823019	0.719158	0.949395	0.439104	2.0527	0.95 (0.44- 2.05)
JIA	M33228	Weighted median	18	0.30916	0.523121	0.554526	-0.716157	1.33448	1.36228	0.488626	3.79801	1.36 (0.49- 3.80)
JIA	M33228	MR Egger	18	0.379433	0.752469	0.620958	-1.09541	1.85427	1.46146	0.334404	6.38705	1.46 (0.33- 6.39)
JIA	M33228	Simple mode	18	0.989586	1.06803	0.367125	-1.10374	3.08292	2.69012	0.331627	21.822	2.69 (0.33-21.82)
JIA	M33228	Weighted mode	18	0.382164	0.530138	0.480782	-0.656906	1.42123	1.46545	0.518453	4.14223	1.47 (0.52- 4.14)
JIA	M33230	Inverse variance weighted	13	-0.0343772	0.578723	0.952632	-1.16868	1.09992	0.966207	0.310778	3.00393	0.97 (0.31- 3.00)
JIA	M33230	Weighted median	13	0.0911092	0.734976	0.901345	-1.34944	1.53166	1.09539	0.259385	4.62586	1.10 (0.26- 4.63)
JIA	M33230	MR Egger	13	-1.10283	1.81803	0.556424	-4.66618	2.46051	0.33193	0.00940816	11.7108	0.33 (0.01-11.71)
JIA	M33230	Simple mode	13	0.220109	1.27763	0.866089	-2.28404	2.72426	1.24621	0.101872	15.2451	1.25 (0.10-15.25)
JIA	M33230	Weighted mode	13	0.220109	1.28238	0.86658	-2.29335	2.73357	1.24621	0.100928	15.3877	1.25 (0.10-15.39)
JIA	M33250	Inverse variance weighted	17	-0.175872	0.200988	0.381553	-0.569809	0.218064	0.838725	0.565634	1.24367	0.84 (0.57-1.24)
JIA	M33250	Weighted median	17	-0.183195	0.263524	0.486947	-0.699701	0.333312	0.832606	0.496734	1.39558	0.83 (0.50-1.40)
JIA	M33250	MR Egger	17	-0.792564	0.316774	0.02441	-1.41344	-0.171686	0.452683	0.243305	0.842243	0.45 (0.24-0.84)
JIA	M33250	Simple mode	17	-0.00121669	0.411136	0.997675	-0.807043	0.80461	0.998784	0.446175	2.23582	1.00 (0.45-2.24)
JIA	M33250	Weighted mode	17	-0.152434	0.263593	0.571117	-0.669076	0.364208	0.858616	0.512181	1.43937	0.86 (0.51-1.44)
JIA	M33353	Inverse variance weighted	14	-0.0568428	0.118835	0.632412	-0.289759	0.176073	0.944743	0.748444	1.19253	0.94 (0.75-1.19)
JIA	M33353	Weighted median	14	-0.0407514	0.172492	0.813238	-0.378835	0.297332	0.960068	0.684659	1.34626	0.96 (0.68-1.35)
JIA	M33353	MR Egger	14	-0.248411	0.216452	0.27348	-0.672657	0.175835	0.780039	0.510351	1.19224	0.78 (0.51-1.19)
JIA	M33353	Simple mode	14	0.285675	0.313916	0.379368	-0.3296	0.90095	1.33066	0.719211	2.46194	1.33 (0.72-2.46)
JIA	M33353	Weighted mode	14	-0.192937	0.159657	0.248399	-0.505865	0.119991	0.824534	0.602984	1.12749	0.82 (0.60-1.13)
JIA	M33359	Inverse variance weighted	8	-0.14031	0.172829	0.416883	-0.479055	0.198435	0.869089	0.619369	1.21949	0.87 (0.62-1.22)
JIA	M33359	Weighted median	8	-0.219125	0.182573	0.230059	-0.576969	0.138718	0.803221	0.561598	1.1488	0.80 (0.56-1.15)
JIA	M33359	MR Egger	8	-0.194816	0.278011	0.509708	-0.739718	0.350086	0.822986	0.477248	1.41919	0.82 (0.48-1.42)
JIA	M33359	Simple mode	8	-0.304416	0.24813	0.259541	-0.79075	0.181918	0.737554	0.453504	1.19952	0.74 (0.45-1.20)
JIA	M33359	Weighted mode	8	-0.205703	0.194556	0.325495	-0.587033	0.175627	0.814075	0.555975	1.19199	0.81 (0.56-1.19)
JIA	M33363	Inverse variance weighted	6	-0.412335	0.663314	0.534186	-1.71243	0.88776	0.662103	0.180427	2.42968	0.66 (0.18- 2.43)
JIA	M33363	Weighted median	6	-1.25872	0.710664	0.0765285	-2.65163	0.134178	0.284016	0.0705364	1.1436	0.28 (0.07- 1.14)
JIA	M33363	MR Egger	6	-2.09647	1.19356	0.153846	-4.43584	0.242905	0.12289	0.0118451	1.27495	0.12 (0.01- 1.27)
JIA	M33363	Simple mode	6	1.74297	1.30391	0.238907	-0.812691	4.29864	5.7143	0.443662	73.5994	5.71 (0.44-73.60)
JIA	M33363	Weighted mode	6	-1.37765	0.774718	0.135498	-2.8961	0.140795	0.25217	0.0552383	1.15119	0.25 (0.06- 1.15)
JIA	M33364	Inverse variance weighted	8	-0.662496	0.580993	0.254169	-1.80124	0.476251	0.515563	0.165094	1.61003	0.52 (0.17-1.61)
JIA	M33364	Weighted median	8	-1.17934	0.774066	0.127617	-2.69651	0.337828	0.307481	0.0674403	1.4019	0.31 (0.07-1.40)
JIA	M33364	MR Egger	8	-1.07349	1.54236	0.512472	-4.09652	1.94954	0.341814	0.0166305	7.02548	0.34 (0.02-7.03)
JIA	M33364	Simple mode	8	-1.48844	1.24624	0.271238	-3.93106	0.954186	0.225725	0.0196228	2.59656	0.23 (0.02-2.60)
JIA	M33364	Weighted mode	8	-1.55699	1.18897	0.231697	-3.88738	0.773394	0.210769	0.020499	2.16711	0.21 (0.02-2.17)
JIA	M33380	Inverse variance weighted	36	0.363153	0.633993	0.566778	-0.879473	1.60578	1.43786	0.415002	4.98174	1.44 (0.42- 4.98)
JIA	M33380	Weighted median	36	0.837896	0.772999	0.278385	-0.677183	2.35298	2.3115	0.508046	10.5168	2.31 (0.51-10.52)
JIA	M33380	MR Egger	36	0.858856	1.11428	0.446164	-1.32512	3.04284	2.36046	0.26577	20.9646	2.36 (0.27-20.96)
JIA	M33380	Simple mode	36	0.526173	1.36445	0.702105	-2.14815	3.2005	1.69244	0.1167	24.5447	1.69 (0.12-24.54)
JIA	M33380	Weighted mode	36	0.741357	0.658152	0.267651	-0.548621	2.03133	2.09878	0.577746	7.62426	2.10 (0.58- 7.62)
JIA	M33384	Inverse variance weighted	11	0.0797789	0.0767496	0.298586	-0.0706502	0.230208	1.08305	0.931788	1.25886	1.08 (0.93-1.26)
JIA	M33384	Weighted median	11	0.128104	0.100333	0.201676	-0.0685483	0.324757	1.13667	0.933748	1.38369	1.14 (0.93-1.38)
JIA	M33384	MR Egger	11	0.124503	0.134967	0.38035	-0.140033	0.389039	1.13259	0.869329	1.47556	1.13 (0.87-1.48)
JIA	M33384	Simple mode	11	0.182316	0.16403	0.292369	-0.139182	0.503814	1.19999	0.87007	1.65502	1.20 (0.87-1.66)
JIA	M33384	Weighted mode	11	0.156515	0.144396	0.303837	-0.126501	0.439532	1.16943	0.881173	1.55198	1.17 (0.88-1.55)
JIA	M33389	Inverse variance weighted	53	0.0695844	0.469332	0.882135	-0.850306	0.989475	1.07206	0.427284	2.68982	1.07 (0.43- 2.69)
JIA	M33389	Weighted median	53	0.18721	0.672404	0.78069	-1.1307	1.50512	1.20588	0.322807	4.5047	1.21 (0.32- 4.50)
JIA	M33389	MR Egger	53	4.04311	2.21787	0.0741715	-0.303907	8.39013	57.0033	0.73793	4403.37	57.00 (0.74-4403.37)
JIA	M33389	Simple mode	53	0.569004	1.50196	0.706348	-2.37483	3.51284	1.76651	0.0930301	33.5434	1.77 (0.09- 33.54)
JIA	M33389	Weighted mode	53	0.946787	1.48044	0.525284	-1.95487	3.84844	2.57742	0.141583	46.9198	2.58 (0.14- 46.92)
JIA	M33390	Inverse variance weighted	14	-0.25364	0.205796	0.217768	-0.656999	0.14972	0.775971	0.518404	1.16151	0.78 (0.52-1.16)
JIA	M33390	Weighted median	14	-0.144033	0.279482	0.606303	-0.691819	0.403752	0.865859	0.500665	1.49743	0.87 (0.50-1.50)
JIA	M33390	MR Egger	14	-0.334769	0.396161	0.414623	-1.11124	0.441706	0.715503	0.329149	1.55536	0.72 (0.33-1.56)
JIA	M33390	Simple mode	14	0.0255217	0.482247	0.958598	-0.919682	0.970725	1.02585	0.398646	2.63986	1.03 (0.40-2.64)
JIA	M33390	Weighted mode	14	0.0255217	0.422037	0.952699	-0.80167	0.852713	1.02585	0.448579	2.346	1.03 (0.45-2.35)
JIA	M33391	Inverse variance weighted	13	0.0319078	0.0773319	0.679894	-0.119663	0.183478	1.03242	0.88722	1.20139	1.03 (0.89-1.20)
JIA	M33391	Weighted median	13	-0.00231363	0.112973	0.983661	-0.22374	0.219113	0.997689	0.799523	1.24497	1.00 (0.80-1.24)
JIA	M33391	MR Egger	13	-0.0431039	0.132799	0.751587	-0.303389	0.217181	0.957812	0.738312	1.24257	0.96 (0.74-1.24)
JIA	M33391	Simple mode	13	0.0378102	0.195604	0.849957	-0.345573	0.421193	1.03853	0.707815	1.52378	1.04 (0.71-1.52)
JIA	M33391	Weighted mode	13	-0.057081	0.158539	0.725071	-0.367817	0.253655	0.944518	0.692244	1.28873	0.94 (0.69-1.29)
JIA	M33408	Inverse variance weighted	12	-0.0621598	0.215331	0.772833	-0.484209	0.359889	0.939733	0.616185	1.43317	0.94 (0.62-1.43)
JIA	M33408	Weighted median	12	-0.16673	0.318055	0.600127	-0.790118	0.456658	0.846428	0.453791	1.57879	0.85 (0.45-1.58)
JIA	M33408	MR Egger	12	0.549685	0.426395	0.226369	-0.286049	1.38542	1.73271	0.751226	3.9965	1.73 (0.75-4.00)
JIA	M33408	Simple mode	12	-0.286401	0.556533	0.617003	-1.37721	0.804404	0.750961	0.252282	2.23536	0.75 (0.25-2.24)
JIA	M33408	Weighted mode	12	-0.206207	0.568575	0.723721	-1.32061	0.9082	0.813665	0.266971	2.47986	0.81 (0.27-2.48)
JIA	M33415	Inverse variance weighted	15	0.119682	0.160982	0.457208	-0.195842	0.435207	1.12714	0.822142	1.54528	1.13 (0.82-1.55)
JIA	M33415	Weighted median	15	0.0681915	0.226452	0.763316	-0.375655	0.512038	1.07057	0.686839	1.66869	1.07 (0.69-1.67)
JIA	M33415	MR Egger	15	0.283662	0.249779	0.276606	-0.205905	0.773229	1.32798	0.81391	2.16675	1.33 (0.81-2.17)
JIA	M33415	Simple mode	15	0.0432415	0.428413	0.921034	-0.796448	0.882931	1.04419	0.450928	2.41798	1.04 (0.45-2.42)
JIA	M33415	Weighted mode	15	0.0541849	0.218709	0.807925	-0.374485	0.482854	1.05568	0.687644	1.62069	1.06 (0.69-1.62)
JIA	M33420	Inverse variance weighted	11	-0.180755	0.301389	0.548681	-0.771477	0.409968	0.83464	0.46233	1.50677	0.83 (0.46-1.51)
JIA	M33420	Weighted median	11	-0.0464593	0.412742	0.910377	-0.855433	0.762514	0.954603	0.425099	2.14366	0.95 (0.43-2.14)
JIA	M33420	MR Egger	11	-0.116898	0.635057	0.858035	-1.36161	1.12781	0.889676	0.256248	3.0889	0.89 (0.26-3.09)
JIA	M33420	Simple mode	11	0.0283371	0.595938	0.963011	-1.1397	1.19638	1.02874	0.319915	3.3081	1.03 (0.32-3.31)
JIA	M33420	Weighted mode	11	-0.0449247	0.483738	0.927841	-0.993051	0.903201	0.956069	0.370445	2.46749	0.96 (0.37-2.47)
JIA	M33422	Inverse variance weighted	31	-0.938777	0.597005	0.11584	-2.10891	0.231352	0.391106	0.121371	1.2603	0.39 (0.12- 1.26)
JIA	M33422	Weighted median	31	-1.05557	0.965882	0.274455	-2.9487	0.837554	0.347992	0.0524077	2.31071	0.35 (0.05- 2.31)
JIA	M33422	MR Egger	31	-1.6272	1.13653	0.162912	-3.8548	0.600397	0.196478	0.0211778	1.82284	0.20 (0.02- 1.82)
JIA	M33422	Simple mode	31	-0.349066	1.79834	0.847403	-3.87382	3.17569	0.705347	0.0207789	23.9433	0.71 (0.02-23.94)
JIA	M33422	Weighted mode	31	-0.905933	0.955163	0.350474	-2.77805	0.966186	0.404165	0.0621594	2.6279	0.40 (0.06- 2.63)
JIA	M33423	Inverse variance weighted	40	0.00053358	0.0112443	0.962152	-0.0215052	0.0225723	1.00053	0.978724	1.02283	1.00 (0.98-1.02)
JIA	M33423	Weighted median	40	0.00112746	0.01492	0.939763	-0.0281157	0.0303706	1.00113	0.972276	1.03084	1.00 (0.97-1.03)
JIA	M33423	MR Egger	40	-0.00304774	0.022388	0.892435	-0.0469283	0.0408328	0.996957	0.954156	1.04168	1.00 (0.95-1.04)
JIA	M33423	Simple mode	40	-0.00708583	0.0225691	0.755223	-0.0513212	0.0371496	0.992939	0.949973	1.03785	0.99 (0.95-1.04)
JIA	M33423	Weighted mode	40	0.00197844	0.016028	0.902395	-0.0294364	0.0333933	1.00198	0.970993	1.03396	1.00 (0.97-1.03)
JIA	M33441	Inverse variance weighted	8	-0.097211	0.626589	0.876708	-1.32533	1.1309	0.907365	0.265716	3.09846	0.91 (0.27- 3.10)
JIA	M33441	Weighted median	8	0.188028	0.709515	0.791002	-1.20262	1.57868	1.20687	0.300406	4.84854	1.21 (0.30- 4.85)
JIA	M33441	MR Egger	8	0.131741	2.17257	0.953617	-4.12649	4.38997	1.14081	0.0161394	80.6381	1.14 (0.02- 80.64)
JIA	M33441	Simple mode	8	1.52021	1.48829	0.341039	-1.39684	4.43726	4.57319	0.247378	84.5427	4.57 (0.25- 84.54)
JIA	M33441	Weighted mode	8	1.53948	1.6361	0.378063	-1.66728	4.74623	4.66214	0.188759	115.15	4.66 (0.19-115.15)
JIA	M33442	Inverse variance weighted	24	-0.967716	1.10799	0.382447	-3.13938	1.20395	0.37995	0.0433096	3.33325	0.38 (0.04- 3.33)
JIA	M33442	Weighted median	24	-0.47348	1.32237	0.720304	-3.06533	2.11837	0.622831	0.0466383	8.31759	0.62 (0.05- 8.32)
JIA	M33442	MR Egger	24	3.36061	4.56833	0.469725	-5.59331	12.3145	28.8069	0.00372269	222913	28.81 (0.00-222913.30)
JIA	M33442	Simple mode	24	0.137057	2.09061	0.948296	-3.96055	4.23466	1.14689	0.0190527	69.0383	1.15 (0.02- 69.04)
JIA	M33442	Weighted mode	24	-0.403995	2.28847	0.861419	-4.8894	4.08141	0.667647	0.0075259	59.2292	0.67 (0.01- 59.23)
JIA	M33443	Inverse variance weighted	9	-0.552876	0.981896	0.573387	-2.47739	1.37164	0.575293	0.083962	3.94181	0.58 (0.08- 3.94)
JIA	M33443	Weighted median	9	0.451202	0.903556	0.617524	-1.31977	2.22217	1.5702	0.267197	9.22735	1.57 (0.27- 9.23)
JIA	M33443	MR Egger	9	-5.48814	2.56239	0.0694493	-10.5104	-0.465847	0.00413555	2.72509e-05	0.627603	0.00 (0.00- 0.63)
JIA	M33443	Simple mode	9	0.737445	1.45975	0.627048	-2.12366	3.59855	2.09059	0.119593	36.5452	2.09 (0.12-36.55)
JIA	M33443	Weighted mode	9	0.765083	1.37601	0.593405	-1.93189	3.46206	2.14917	0.144874	31.8824	2.15 (0.14-31.88)
JIA	M33447	Inverse variance weighted	8	-0.426649	0.481778	0.375849	-1.37093	0.517636	0.652693	0.25387	1.67806	0.65 (0.25-1.68)
JIA	M33447	Weighted median	8	-0.519756	0.653616	0.426497	-1.80084	0.761332	0.594666	0.165159	2.14113	0.59 (0.17-2.14)
JIA	M33447	MR Egger	8	-0.793505	0.990773	0.45373	-2.73542	1.14841	0.452257	0.0648668	3.15318	0.45 (0.06-3.15)
JIA	M33447	Simple mode	8	-0.600371	0.984037	0.561065	-2.52908	1.32834	0.548608	0.079732	3.77478	0.55 (0.08-3.77)
JIA	M33447	Weighted mode	8	-0.823741	0.861784	0.370982	-2.51284	0.865355	0.438787	0.081038	2.37585	0.44 (0.08-2.38)
JIA	M33453	Inverse variance weighted	10	-0.294516	0.567754	0.603943	-1.40731	0.818282	0.744892	0.2448	2.2666	0.74 (0.24- 2.27)
JIA	M33453	Weighted median	10	-0.231832	0.699462	0.74031	-1.60278	1.13911	0.79308	0.201337	3.124	0.79 (0.20- 3.12)
JIA	M33453	MR Egger	10	0.729333	3.81605	0.853191	-6.75013	8.20879	2.0737	0.00117073	3673.1	2.07 (0.00-3673.10)
JIA	M33453	Simple mode	10	-0.0861644	1.08648	0.938525	-2.21567	2.04334	0.917443	0.10908	7.71634	0.92 (0.11- 7.72)
JIA	M33453	Weighted mode	10	-0.199143	1.00108	0.84674	-2.16125	1.76296	0.819433	0.115181	5.8297	0.82 (0.12- 5.83)
JIA	M33477	Inverse variance weighted	44	0.163587	0.805122	0.838992	-1.41445	1.74163	1.17773	0.243059	5.70662	1.18 (0.24- 5.71)
JIA	M33477	Weighted median	44	-0.452744	0.902558	0.615933	-2.22176	1.31627	0.635881	0.108418	3.72948	0.64 (0.11- 3.73)
JIA	M33477	MR Egger	44	-3.92937	4.9819	0.4347	-13.6939	5.83515	0.019656	1.12931e-06	342.117	0.02 (0.00-342.12)
JIA	M33477	Simple mode	44	-2.58367	2.17193	0.24074	-6.84065	1.6733	0.0754963	0.00106941	5.32975	0.08 (0.00- 5.33)
JIA	M33477	Weighted mode	44	-2.26158	1.8347	0.224397	-5.85759	1.33444	0.104186	0.00285812	3.79786	0.10 (0.00- 3.80)
JIA	M33488	Inverse variance weighted	16	-0.0863101	0.311135	0.78147	-0.696135	0.523514	0.91731	0.498508	1.68795	0.92 (0.50-1.69)
JIA	M33488	Weighted median	16	0.142743	0.424557	0.736708	-0.689388	0.974874	1.15343	0.501883	2.65083	1.15 (0.50-2.65)
JIA	M33488	MR Egger	16	0.605047	0.55814	0.296662	-0.488907	1.699	1.83134	0.613297	5.46848	1.83 (0.61-5.47)
JIA	M33488	Simple mode	16	-0.833994	0.723738	0.267215	-2.25252	0.584532	0.434311	0.105134	1.79415	0.43 (0.11-1.79)
JIA	M33488	Weighted mode	16	0.144107	0.488868	0.772204	-0.814073	1.10229	1.15501	0.44305	3.01105	1.16 (0.44-3.01)
JIA	M33507	Inverse variance weighted	31	-0.0665377	0.105229	0.527182	-0.272786	0.139711	0.935628	0.761255	1.14994	0.94 (0.76-1.15)
JIA	M33507	Weighted median	31	-0.0377594	0.116672	0.746214	-0.266437	0.190919	0.962945	0.766104	1.21036	0.96 (0.77-1.21)
JIA	M33507	MR Egger	31	-0.0471238	0.134893	0.729356	-0.311514	0.217266	0.953969	0.732337	1.24267	0.95 (0.73-1.24)
JIA	M33507	Simple mode	31	-0.469037	0.542586	0.394201	-1.53251	0.594431	0.625604	0.215994	1.812	0.63 (0.22-1.81)
JIA	M33507	Weighted mode	31	-0.045109	0.121653	0.713391	-0.283548	0.19333	0.955893	0.753107	1.21328	0.96 (0.75-1.21)
JIA	M33508	Inverse variance weighted	9	0.157714	0.21078	0.454315	-0.255414	0.570842	1.17083	0.774596	1.76976	1.17 (0.77-1.77)
JIA	M33508	Weighted median	9	0.19893	0.269558	0.460523	-0.329403	0.727264	1.2201	0.719353	2.06941	1.22 (0.72-2.07)
JIA	M33508	MR Egger	9	0.0445601	0.380326	0.910022	-0.700879	0.79	1.04557	0.496149	2.2034	1.05 (0.50-2.20)
JIA	M33508	Simple mode	9	-0.213791	0.445398	0.644077	-1.08677	0.659189	0.807517	0.337304	1.93322	0.81 (0.34-1.93)
JIA	M33508	Weighted mode	9	0.0900819	0.312033	0.780155	-0.521502	0.701666	1.09426	0.593628	2.01711	1.09 (0.59-2.02)
JIA	M33509	Inverse variance weighted	6	0.428135	0.633034	0.498836	-0.812612	1.66888	1.53439	0.443698	5.30624	1.53 (0.44- 5.31)
JIA	M33509	Weighted median	6	0.319535	0.818633	0.696294	-1.28499	1.92406	1.37649	0.276654	6.84869	1.38 (0.28- 6.85)
JIA	M33509	MR Egger	6	1.71219	1.87754	0.413394	-1.96779	5.39217	5.54107	0.139765	219.679	5.54 (0.14-219.68)
JIA	M33509	Simple mode	6	-0.14678	1.06559	0.895817	-2.23534	1.94178	0.863484	0.106956	6.97115	0.86 (0.11- 6.97)
JIA	M33509	Weighted mode	6	0.226822	0.986389	0.827241	-1.7065	2.16015	1.25461	0.1815	8.6724	1.25 (0.18- 8.67)
JIA	M33510	Inverse variance weighted	21	-0.192293	0.431152	0.655598	-1.03735	0.652765	0.825065	0.354392	1.92084	0.83 (0.35- 1.92)
JIA	M33510	Weighted median	21	0.300192	0.615299	0.625635	-0.905795	1.50618	1.35012	0.404221	4.50946	1.35 (0.40- 4.51)
JIA	M33510	MR Egger	21	1.02513	0.73997	0.181991	-0.425213	2.47547	2.78745	0.653631	11.8873	2.79 (0.65-11.89)
JIA	M33510	Simple mode	21	0.0684115	1.02464	0.947431	-1.93989	2.07671	1.07081	0.143719	7.97822	1.07 (0.14- 7.98)
JIA	M33510	Weighted mode	21	0.333952	0.701337	0.639117	-1.04067	1.70857	1.39648	0.353219	5.52107	1.40 (0.35- 5.52)
JIA	M33515	Inverse variance weighted	43	-0.0440651	0.558215	0.937081	-1.13817	1.05004	0.956892	0.320406	2.85776	0.96 (0.32- 2.86)
JIA	M33515	Weighted median	43	0.0993351	0.735978	0.892635	-1.34318	1.54185	1.10444	0.261014	4.67324	1.10 (0.26- 4.67)
JIA	M33515	MR Egger	43	-2.82989	2.39801	0.244763	-7.52999	1.87021	0.0590195	0.000536746	6.48965	0.06 (0.00- 6.49)
JIA	M33515	Simple mode	43	-1.10733	1.50121	0.464845	-4.0497	1.83505	0.330441	0.0174276	6.26543	0.33 (0.02- 6.27)
JIA	M33515	Weighted mode	43	1.29888	1.50688	0.393602	-1.65461	4.25237	3.66519	0.191167	70.2716	3.67 (0.19-70.27)
JIA	M33531	Inverse variance weighted	9	-0.372373	0.486695	0.444209	-1.32629	0.581549	0.689097	0.265459	1.78881	0.69 (0.27- 1.79)
JIA	M33531	Weighted median	9	-0.112894	0.504616	0.822974	-1.10194	0.876154	0.893246	0.332226	2.40165	0.89 (0.33- 2.40)
JIA	M33531	MR Egger	9	0.431087	1.58869	0.793952	-2.68274	3.54492	1.53893	0.0683753	34.6368	1.54 (0.07-34.64)
JIA	M33531	Simple mode	9	1.09673	1.12617	0.35865	-1.11056	3.30401	2.99435	0.329374	27.2216	2.99 (0.33-27.22)
JIA	M33531	Weighted mode	9	-1.29368	0.7578	0.126179	-2.77897	0.191606	0.274259	0.0621025	1.21119	0.27 (0.06- 1.21)
JIA	M33587	Inverse variance weighted	13	0.15616	0.618121	0.80055	-1.05536	1.36768	1.16901	0.348068	3.92622	1.17 (0.35- 3.93)
JIA	M33587	Weighted median	13	0.286746	0.623868	0.645785	-0.936036	1.50953	1.33209	0.392179	4.5246	1.33 (0.39- 4.52)
JIA	M33587	MR Egger	13	0.00817912	1.7081	0.996265	-3.3397	3.35606	1.00821	0.0354474	28.6761	1.01 (0.04-28.68)
JIA	M33587	Simple mode	13	0.601467	0.974491	0.548628	-1.30854	2.51147	1.82479	0.270216	12.323	1.82 (0.27-12.32)
JIA	M33587	Weighted mode	13	0.505389	0.778675	0.528541	-1.02081	2.03159	1.65763	0.360301	7.62622	1.66 (0.36- 7.63)
JIA	M33609	Inverse variance weighted	17	-0.155434	0.0755417	0.0396295	-0.303495	-0.00737215	0.856044	0.738233	0.992655	0.86 (0.74-0.99)
JIA	M33609	Weighted median	17	-0.169075	0.0974294	0.082678	-0.360036	0.0218871	0.844446	0.697651	1.02213	0.84 (0.70-1.02)
JIA	M33609	MR Egger	17	-0.175184	0.121446	0.169719	-0.413218	0.0628493	0.839302	0.661518	1.06487	0.84 (0.66-1.06)
JIA	M33609	Simple mode	17	-0.0414512	0.142946	0.775557	-0.321625	0.238722	0.959396	0.72497	1.26963	0.96 (0.72-1.27)
JIA	M33609	Weighted mode	17	-0.151948	0.0932197	0.122628	-0.334658	0.030763	0.859033	0.715582	1.03124	0.86 (0.72-1.03)
JIA	M33610	Inverse variance weighted	20	0.0568195	0.061617	0.356456	-0.0639498	0.177589	1.05846	0.938052	1.19433	1.06 (0.94-1.19)
JIA	M33610	Weighted median	20	-0.00444215	0.0930066	0.961906	-0.186735	0.177851	0.995568	0.829663	1.19465	1.00 (0.83-1.19)
JIA	M33610	MR Egger	20	0.0377777	0.0935292	0.691035	-0.145539	0.221095	1.0385	0.864556	1.24744	1.04 (0.86-1.25)
JIA	M33610	Simple mode	20	-0.0600533	0.163946	0.718189	-0.381387	0.26128	0.941714	0.682914	1.29859	0.94 (0.68-1.30)
JIA	M33610	Weighted mode	20	-0.0508274	0.132611	0.705765	-0.310745	0.20909	0.950443	0.732901	1.23256	0.95 (0.73-1.23)
JIA	M33627	Inverse variance weighted	10	0.497289	0.528512	0.346744	-0.538594	1.53317	1.64426	0.583568	4.63285	1.64 (0.58- 4.63)
JIA	M33627	Weighted median	10	0.337091	0.679934	0.620057	-0.99558	1.66976	1.40087	0.369509	5.31091	1.40 (0.37- 5.31)
JIA	M33627	MR Egger	10	1.79418	1.99763	0.39533	-2.12117	5.70953	6.01453	0.119891	301.73	6.01 (0.12-301.73)
JIA	M33627	Simple mode	10	-0.313709	1.06248	0.774493	-2.39617	1.76875	0.730732	0.0910659	5.86354	0.73 (0.09- 5.86)
JIA	M33627	Weighted mode	10	0.089629	0.984998	0.92949	-1.84097	2.02023	1.09377	0.158664	7.54002	1.09 (0.16- 7.54)
JIA	M33633	Inverse variance weighted	10	-0.112015	0.251853	0.656491	-0.605647	0.381617	0.894031	0.545721	1.46465	0.89 (0.55-1.46)
JIA	M33633	Weighted median	10	0.0512643	0.337243	0.879179	-0.609731	0.71226	1.0526	0.543497	2.03859	1.05 (0.54-2.04)
JIA	M33633	MR Egger	10	0.318868	0.431207	0.48075	-0.526299	1.16403	1.37557	0.590788	3.20283	1.38 (0.59-3.20)
JIA	M33633	Simple mode	10	-0.0802858	0.506405	0.877531	-1.07284	0.912269	0.922853	0.342036	2.48997	0.92 (0.34-2.49)
JIA	M33633	Weighted mode	10	0.104791	0.366602	0.781468	-0.613749	0.82333	1.11048	0.541318	2.27807	1.11 (0.54-2.28)
JIA	M33637	Inverse variance weighted	8	-0.201323	0.393368	0.608795	-0.972326	0.569679	0.817648	0.378202	1.7677	0.82 (0.38-1.77)
JIA	M33637	Weighted median	8	-0.00387514	0.396081	0.992194	-0.780194	0.772444	0.996132	0.458317	2.16505	1.00 (0.46-2.17)
JIA	M33637	MR Egger	8	-0.0520916	0.672786	0.940802	-1.37075	1.26657	0.949242	0.253916	3.54865	0.95 (0.25-3.55)
JIA	M33637	Simple mode	8	0.40038	0.479339	0.431145	-0.539124	1.33988	1.49239	0.583259	3.8186	1.49 (0.58-3.82)
JIA	M33637	Weighted mode	8	0.0860912	0.381208	0.82778	-0.661077	0.833259	1.08991	0.516295	2.30081	1.09 (0.52-2.30)
JIA	M33638	Inverse variance weighted	10	0.676935	0.363843	0.0628132	-0.0361982	1.39007	1.96784	0.964449	4.01512	1.97 (0.96- 4.02)
JIA	M33638	Weighted median	10	0.667484	0.539671	0.216149	-0.390272	1.72524	1.94933	0.676873	5.61387	1.95 (0.68- 5.61)
JIA	M33638	MR Egger	10	-0.0242415	0.67443	0.972208	-1.34612	1.29764	0.97605	0.260247	3.66065	0.98 (0.26- 3.66)
JIA	M33638	Simple mode	10	0.898395	0.992924	0.389151	-1.04774	2.84453	2.45566	0.350731	17.1934	2.46 (0.35-17.19)
JIA	M33638	Weighted mode	10	-0.280329	0.72409	0.707644	-1.69954	1.13889	0.755535	0.182767	3.12329	0.76 (0.18- 3.12)
JIA	M33652	Inverse variance weighted	9	-0.323819	0.291855	0.267205	-0.895855	0.248216	0.723381	0.408258	1.28174	0.72 (0.41-1.28)
JIA	M33652	Weighted median	9	-0.46792	0.402391	0.244891	-1.25661	0.320767	0.626304	0.284618	1.37818	0.63 (0.28-1.38)
JIA	M33652	MR Egger	9	-0.577595	0.529089	0.311117	-1.61461	0.459419	0.561246	0.198968	1.58315	0.56 (0.20-1.58)
JIA	M33652	Simple mode	9	-0.132728	0.620953	0.836091	-1.3498	1.08434	0.875704	0.259293	2.95749	0.88 (0.26-2.96)
JIA	M33652	Weighted mode	9	-0.490398	0.435704	0.292995	-1.34438	0.363581	0.612382	0.260702	1.43847	0.61 (0.26-1.44)
JIA	M33653	Inverse variance weighted	10	0.310911	0.336924	0.356115	-0.34946	0.971282	1.36467	0.705069	2.64133	1.36 (0.71-2.64)
JIA	M33653	Weighted median	10	0.515137	0.449156	0.251423	-0.365209	1.39548	1.67387	0.694052	4.03692	1.67 (0.69-4.04)
JIA	M33653	MR Egger	10	0.493679	0.704819	0.503514	-0.887766	1.87512	1.63833	0.411574	6.52163	1.64 (0.41-6.52)
JIA	M33653	Simple mode	10	0.529166	0.667801	0.44851	-0.779725	1.83806	1.69752	0.458532	6.28431	1.70 (0.46-6.28)
JIA	M33653	Weighted mode	10	0.577452	0.580848	0.346123	-0.561009	1.71591	1.78149	0.570633	5.56175	1.78 (0.57-5.56)
JIA	M33658	Inverse variance weighted	8	-0.0935313	0.372756	0.801877	-0.824133	0.637071	0.91071	0.438615	1.89093	0.91 (0.44- 1.89)
JIA	M33658	Weighted median	8	-0.311269	0.353151	0.378099	-1.00344	0.380907	0.732517	0.366615	1.46361	0.73 (0.37- 1.46)
JIA	M33658	MR Egger	8	1.1553	0.712471	0.156029	-0.241144	2.55174	3.17497	0.785729	12.8294	3.17 (0.79-12.83)
JIA	M33658	Simple mode	8	-0.196021	0.61157	0.757929	-1.3947	1.00266	0.821995	0.247908	2.72551	0.82 (0.25- 2.73)
JIA	M33658	Weighted mode	8	-0.276025	0.467054	0.573105	-1.19145	0.6394	0.758794	0.30378	1.89534	0.76 (0.30- 1.90)
JIA	M33666	Inverse variance weighted	21	0.605619	0.458851	0.186882	-0.293729	1.50497	1.83239	0.745478	4.504	1.83 (0.75- 4.50)
JIA	M33666	Weighted median	21	1.00978	0.636109	0.112415	-0.236993	2.25655	2.745	0.788996	9.55011	2.74 (0.79- 9.55)
JIA	M33666	MR Egger	21	-0.293905	1.19363	0.808146	-2.63342	2.04561	0.745347	0.0718327	7.73384	0.75 (0.07- 7.73)
JIA	M33666	Simple mode	21	1.48326	1.05508	0.17512	-0.584691	3.5512	4.40728	0.557278	34.8553	4.41 (0.56-34.86)
JIA	M33666	Weighted mode	21	1.03247	0.908921	0.269416	-0.749016	2.81396	2.80799	0.472831	16.6757	2.81 (0.47-16.68)
JIA	M33675	Inverse variance weighted	8	0.0312546	0.380259	0.934493	-0.714054	0.776563	1.03175	0.489655	2.17399	1.03 (0.49- 2.17)
JIA	M33675	Weighted median	8	0.0984401	0.464183	0.832051	-0.811358	1.00824	1.10345	0.444254	2.74077	1.10 (0.44- 2.74)
JIA	M33675	MR Egger	8	-0.178889	1.4716	0.907216	-3.06323	2.70545	0.836198	0.0467365	14.9611	0.84 (0.05-14.96)
JIA	M33675	Simple mode	8	-0.0663844	0.673044	0.924195	-1.38555	1.25278	0.935771	0.250186	3.50007	0.94 (0.25- 3.50)
JIA	M33675	Weighted mode	8	0.0858082	0.507045	0.870401	-0.908001	1.07962	1.0896	0.40333	2.94355	1.09 (0.40- 2.94)
JIA	M33683	Inverse variance weighted	11	0.0800966	0.126046	0.525132	-0.166954	0.327147	1.08339	0.846239	1.38701	1.08 (0.85-1.39)
JIA	M33683	Weighted median	11	0.0672103	0.177402	0.704793	-0.280498	0.414919	1.06952	0.755407	1.51425	1.07 (0.76-1.51)
JIA	M33683	MR Egger	11	0.128145	0.237213	0.602161	-0.336792	0.593082	1.13672	0.714057	1.80956	1.14 (0.71-1.81)
JIA	M33683	Simple mode	11	-0.142871	0.269076	0.607032	-0.67026	0.384518	0.866866	0.511576	1.46891	0.87 (0.51-1.47)
JIA	M33683	Weighted mode	11	0.0686578	0.19344	0.730013	-0.310484	0.447799	1.07107	0.733092	1.56486	1.07 (0.73-1.56)
JIA	M33751	Inverse variance weighted	23	0.0476902	0.0459904	0.299755	-0.042451	0.137831	1.04885	0.958437	1.14778	1.05 (0.96-1.15)
JIA	M33751	Weighted median	23	0.0400405	0.0636236	0.529131	-0.0846618	0.164743	1.04085	0.918823	1.17909	1.04 (0.92-1.18)
JIA	M33751	MR Egger	23	0.0440016	0.0618323	0.484526	-0.0771897	0.165193	1.04498	0.925714	1.17962	1.04 (0.93-1.18)
JIA	M33751	Simple mode	23	0.0139986	0.085472	0.871399	-0.153527	0.181524	1.0141	0.857678	1.19904	1.01 (0.86-1.20)
JIA	M33751	Weighted mode	23	0.0221359	0.0568165	0.700576	-0.0892244	0.133496	1.02238	0.91464	1.14282	1.02 (0.91-1.14)
JIA	M33782	Inverse variance weighted	11	-0.251837	0.155435	0.105188	-0.556491	0.0528161	0.777371	0.573217	1.05424	0.78 (0.57-1.05)
JIA	M33782	Weighted median	11	-0.371575	0.218838	0.0895172	-0.800497	0.0573465	0.689647	0.449106	1.05902	0.69 (0.45-1.06)
JIA	M33782	MR Egger	11	-0.11018	0.257847	0.679197	-0.615559	0.3952	0.895673	0.540339	1.48468	0.90 (0.54-1.48)
JIA	M33782	Simple mode	11	-0.465031	0.318371	0.174804	-1.08904	0.158976	0.628115	0.33654	1.17231	0.63 (0.34-1.17)
JIA	M33782	Weighted mode	11	-0.386134	0.264676	0.17528	-0.904899	0.132632	0.67968	0.404583	1.14183	0.68 (0.40-1.14)
JIA	M33801	Inverse variance weighted	7	-0.0954069	0.31858	0.764577	-0.719823	0.529009	0.909003	0.486838	1.69725	0.91 (0.49-1.70)
JIA	M33801	Weighted median	7	-0.0206856	0.431017	0.961722	-0.865479	0.824107	0.979527	0.42085	2.27984	0.98 (0.42-2.28)
JIA	M33801	MR Egger	7	0.181759	0.983836	0.860689	-1.74656	2.11008	1.19932	0.174373	8.24889	1.20 (0.17-8.25)
JIA	M33801	Simple mode	7	-0.248694	0.64793	0.714338	-1.51864	1.02125	0.779818	0.21901	2.77666	0.78 (0.22-2.78)
JIA	M33801	Weighted mode	7	0.0453436	0.482031	0.928118	-0.899437	0.990124	1.04639	0.406799	2.69157	1.05 (0.41-2.69)
JIA	M33821	Inverse variance weighted	15	-0.185429	0.377088	0.622903	-0.924521	0.553662	0.830748	0.396721	1.73961	0.83 (0.40-1.74)
JIA	M33821	Weighted median	15	-0.0103957	0.503088	0.983514	-0.996448	0.975656	0.989658	0.369189	2.65291	0.99 (0.37-2.65)
JIA	M33821	MR Egger	15	-1.12497	0.992633	0.277548	-3.07054	0.820588	0.324661	0.0463963	2.27183	0.32 (0.05-2.27)
JIA	M33821	Simple mode	15	0.116713	0.779479	0.883111	-1.41107	1.64449	1.1238	0.243883	5.17838	1.12 (0.24-5.18)
JIA	M33821	Weighted mode	15	0.0777436	0.59944	0.898654	-1.09716	1.25265	1.08085	0.333818	3.49959	1.08 (0.33-3.50)
JIA	M33822	Inverse variance weighted	6	-0.126643	1.20834	0.916529	-2.495	2.24171	0.881048	0.0824966	9.40943	0.88 (0.08- 9.41)
JIA	M33822	Weighted median	6	-0.207953	1.02747	0.839608	-2.22179	1.80588	0.812245	0.108415	6.08533	0.81 (0.11- 6.09)
JIA	M33822	MR Egger	6	-3.88396	5.71932	0.534341	-15.0938	7.32591	0.0205692	2.78506e-07	1519.15	0.02 (0.00-1519.15)
JIA	M33822	Simple mode	6	-0.477084	1.79921	0.801469	-4.00354	3.04937	0.62059	0.018251	21.102	0.62 (0.02- 21.10)
JIA	M33822	Weighted mode	6	-0.29187	1.63209	0.86509	-3.49077	2.90703	0.746866	0.0304775	18.3023	0.75 (0.03- 18.30)
JIA	M33833	Inverse variance weighted	7	-0.421098	0.546087	0.440636	-1.49143	0.649232	0.656326	0.225051	1.91407	0.66 (0.23- 1.91)
JIA	M33833	Weighted median	7	-0.0950371	0.542145	0.860845	-1.15764	0.967567	0.909339	0.314227	2.63153	0.91 (0.31- 2.63)
JIA	M33833	MR Egger	7	1.35545	1.71961	0.466273	-2.015	4.72589	3.87849	0.133321	112.831	3.88 (0.13-112.83)
JIA	M33833	Simple mode	7	-0.425792	0.809879	0.61792	-2.01316	1.16157	0.653252	0.133567	3.19495	0.65 (0.13- 3.19)
JIA	M33833	Weighted mode	7	-0.0969066	0.49391	0.850928	-1.06497	0.871158	0.907641	0.344738	2.38968	0.91 (0.34- 2.39)
JIA	M33835	Inverse variance weighted	8	0.176349	0.214826	0.411706	-0.244709	0.597407	1.19285	0.782932	1.8174	1.19 (0.78-1.82)
JIA	M33835	Weighted median	8	0.262382	0.284893	0.357059	-0.296009	0.820773	1.30002	0.743781	2.27226	1.30 (0.74-2.27)
JIA	M33835	MR Egger	8	0.506169	0.553361	0.395612	-0.578418	1.59076	1.65892	0.560785	4.90746	1.66 (0.56-4.91)
JIA	M33835	Simple mode	8	0.276443	0.392445	0.503929	-0.492748	1.04564	1.31843	0.610945	2.8452	1.32 (0.61-2.85)
JIA	M33835	Weighted mode	8	0.283646	0.296113	0.370021	-0.296735	0.864026	1.32796	0.743241	2.37269	1.33 (0.74-2.37)
JIA	M33864	Inverse variance weighted	8	0.158514	0.240348	0.509563	-0.312569	0.629597	1.17177	0.731565	1.87685	1.17 (0.73-1.88)
JIA	M33864	Weighted median	8	0.332986	0.31478	0.29013	-0.283983	0.949955	1.39513	0.752779	2.58559	1.40 (0.75-2.59)
JIA	M33864	MR Egger	8	0.849082	0.52018	0.15374	-0.170471	1.86863	2.3375	0.843268	6.47944	2.34 (0.84-6.48)
JIA	M33864	Simple mode	8	0.347537	0.489748	0.500885	-0.61237	1.30744	1.41558	0.542065	3.69671	1.42 (0.54-3.70)
JIA	M33864	Weighted mode	8	0.422977	0.383761	0.306826	-0.329194	1.17515	1.5265	0.719504	3.23862	1.53 (0.72-3.24)
JIA	M33871	Inverse variance weighted	9	-0.263121	0.400132	0.510805	-1.04738	0.521138	0.768649	0.350856	1.68394	0.77 (0.35-1.68)
JIA	M33871	Weighted median	9	-0.0140382	0.541214	0.979306	-1.07482	1.04674	0.98606	0.34136	2.84835	0.99 (0.34-2.85)
JIA	M33871	MR Egger	9	0.664584	0.693399	0.369764	-0.694477	2.02365	1.94368	0.499335	7.56586	1.94 (0.50-7.57)
JIA	M33871	Simple mode	9	-0.276603	0.746287	0.720528	-1.73933	1.18612	0.758356	0.175639	3.27435	0.76 (0.18-3.27)
JIA	M33871	Weighted mode	9	0.061963	0.523538	0.908705	-0.964171	1.0881	1.06392	0.381299	2.96862	1.06 (0.38-2.97)
JIA	M33877	Inverse variance weighted	24	0.124993	0.0537593	0.0200695	0.0196246	0.230361	1.13314	1.01982	1.25905	1.13 (1.02-1.26)
JIA	M33877	Weighted median	24	0.144812	0.0761762	0.0573007	-0.00449363	0.294117	1.15582	0.995516	1.34194	1.16 (1.00-1.34)
JIA	M33877	MR Egger	24	0.122696	0.0884428	0.179247	-0.0506519	0.296044	1.13054	0.95061	1.34453	1.13 (0.95-1.34)
JIA	M33877	Simple mode	24	0.111696	0.121809	0.36867	-0.127049	0.350442	1.11817	0.88069	1.41969	1.12 (0.88-1.42)
JIA	M33877	Weighted mode	24	0.131409	0.0919779	0.166532	-0.0488681	0.311685	1.14043	0.952307	1.36572	1.14 (0.95-1.37)
JIA	M33883	Inverse variance weighted	13	-0.34215	0.159463	0.0319021	-0.654697	-0.0296019	0.710242	0.519599	0.970832	0.71 (0.52-0.97)
JIA	M33883	Weighted median	13	-0.164749	0.215608	0.444799	-0.58734	0.257842	0.848107	0.555804	1.29413	0.85 (0.56-1.29)
JIA	M33883	MR Egger	13	-0.29013	0.597223	0.636643	-1.46069	0.880427	0.748166	0.232077	2.41193	0.75 (0.23-2.41)
JIA	M33883	Simple mode	13	0.0154808	0.385112	0.968596	-0.739339	0.7703	1.0156	0.477429	2.16042	1.02 (0.48-2.16)
JIA	M33883	Weighted mode	13	0.0216679	0.351495	0.95186	-0.667262	0.710598	1.0219	0.513112	2.03521	1.02 (0.51-2.04)
JIA	M33884	Inverse variance weighted	11	-0.068087	0.38064	0.858036	-0.814142	0.677968	0.934179	0.443019	1.96987	0.93 (0.44-1.97)
JIA	M33884	Weighted median	11	-0.162975	0.449862	0.717145	-1.0447	0.718755	0.849612	0.351796	2.05188	0.85 (0.35-2.05)
JIA	M33884	MR Egger	11	0.479381	0.900962	0.607556	-1.28651	2.24527	1.61507	0.276234	9.44293	1.62 (0.28-9.44)
JIA	M33884	Simple mode	11	-0.0215843	0.67652	0.975176	-1.34756	1.30439	0.978647	0.259873	3.68546	0.98 (0.26-3.69)
JIA	M33884	Weighted mode	11	-0.344522	0.5646	0.555339	-1.45114	0.762095	0.708559	0.234303	2.14276	0.71 (0.23-2.14)
JIA	M33885	Inverse variance weighted	9	-0.0283103	0.212329	0.893931	-0.444476	0.387855	0.972087	0.64116	1.47382	0.97 (0.64-1.47)
JIA	M33885	Weighted median	9	-0.0730587	0.283524	0.796653	-0.628766	0.482648	0.929546	0.53325	1.62036	0.93 (0.53-1.62)
JIA	M33885	MR Egger	9	-0.274714	0.420821	0.534726	-1.09952	0.550095	0.759789	0.33303	1.73342	0.76 (0.33-1.73)
JIA	M33885	Simple mode	9	-0.257093	0.41345	0.551363	-1.06745	0.55327	0.773297	0.343883	1.73893	0.77 (0.34-1.74)
JIA	M33885	Weighted mode	9	-0.101015	0.306557	0.750229	-0.701868	0.499837	0.903919	0.495659	1.64845	0.90 (0.50-1.65)
JIA	M33892	Inverse variance weighted	23	-0.153794	0.441622	0.727655	-1.01937	0.711786	0.857449	0.360821	2.03763	0.86 (0.36- 2.04)
JIA	M33892	Weighted median	23	-0.0598116	0.621831	0.923373	-1.2786	1.15898	0.941942	0.278427	3.18667	0.94 (0.28- 3.19)
JIA	M33892	MR Egger	23	-2.4007	1.27749	0.0741639	-4.90459	0.103189	0.0906545	0.0074125	1.1087	0.09 (0.01- 1.11)
JIA	M33892	Simple mode	23	-0.074016	1.21351	0.951915	-2.4525	2.30447	0.928657	0.0860778	10.0189	0.93 (0.09-10.02)
JIA	M33892	Weighted mode	23	-0.257438	1.1873	0.830341	-2.58454	2.06966	0.77303	0.075431	7.92214	0.77 (0.08- 7.92)
JIA	M33901	Inverse variance weighted	20	0.0356927	0.27666	0.897347	-0.506561	0.577946	1.03634	0.602564	1.78237	1.04 (0.60-1.78)
JIA	M33901	Weighted median	20	-0.265613	0.331867	0.423502	-0.916072	0.384846	0.766736	0.400087	1.46939	0.77 (0.40-1.47)
JIA	M33901	MR Egger	20	-0.333645	0.52472	0.532874	-1.3621	0.694806	0.716308	0.256123	2.00332	0.72 (0.26-2.00)
JIA	M33901	Simple mode	20	-0.918985	0.531506	0.100021	-1.96074	0.122767	0.398924	0.140755	1.13062	0.40 (0.14-1.13)
JIA	M33901	Weighted mode	20	-0.417061	0.349342	0.247231	-1.10177	0.26765	0.658981	0.332282	1.30689	0.66 (0.33-1.31)
JIA	M33910	Inverse variance weighted	13	0.0782325	0.347297	0.821776	-0.60247	0.758935	1.08137	0.547458	2.136	1.08 (0.55-2.14)
JIA	M33910	Weighted median	13	0.0824836	0.462883	0.85857	-0.824768	0.989735	1.08598	0.438337	2.69052	1.09 (0.44-2.69)
JIA	M33910	MR Egger	13	-0.131795	0.599582	0.830044	-1.30698	1.04339	0.876521	0.270637	2.83881	0.88 (0.27-2.84)
JIA	M33910	Simple mode	13	0.142111	0.88115	0.874557	-1.58494	1.86916	1.1527	0.20496	6.48288	1.15 (0.20-6.48)
JIA	M33910	Weighted mode	13	-1.06779	0.838495	0.226969	-2.71124	0.575658	0.343766	0.0664541	1.7783	0.34 (0.07-1.78)
JIA	M33935	Inverse variance weighted	11	-0.192231	0.227339	0.397794	-0.637816	0.253354	0.825116	0.528445	1.28834	0.83 (0.53-1.29)
JIA	M33935	Weighted median	11	0.102634	0.299628	0.731946	-0.484636	0.689905	1.10809	0.615921	1.99353	1.11 (0.62-1.99)
JIA	M33935	MR Egger	11	-0.424261	0.544027	0.455496	-1.49055	0.642031	0.654253	0.225248	1.90034	0.65 (0.23-1.90)
JIA	M33935	Simple mode	11	0.139177	0.483666	0.77941	-0.808809	1.08716	1.14933	0.445388	2.96585	1.15 (0.45-2.97)
JIA	M33935	Weighted mode	11	0.13167	0.45961	0.780357	-0.769167	1.03251	1.14073	0.463399	2.80809	1.14 (0.46-2.81)
JIA	M33936	Inverse variance weighted	16	-0.0984376	0.281472	0.726546	-0.650123	0.453248	0.906252	0.521981	1.57341	0.91 (0.52-1.57)
JIA	M33936	Weighted median	16	-0.0343204	0.36731	0.925556	-0.754248	0.685607	0.966262	0.470364	1.98498	0.97 (0.47-1.98)
JIA	M33936	MR Egger	16	0.181617	0.50204	0.722935	-0.802382	1.16562	1.19915	0.44826	3.2079	1.20 (0.45-3.21)
JIA	M33936	Simple mode	16	-0.155356	0.709291	0.829579	-1.54557	1.23485	0.85611	0.213191	3.43788	0.86 (0.21-3.44)
JIA	M33936	Weighted mode	16	-0.027378	0.350982	0.938856	-0.715302	0.660546	0.972993	0.489044	1.93585	0.97 (0.49-1.94)
JIA	M33937	Inverse variance weighted	13	-0.185959	0.355792	0.601209	-0.883312	0.511393	0.830307	0.413411	1.66761	0.83 (0.41-1.67)
JIA	M33937	Weighted median	13	0.13249	0.491079	0.787319	-0.830024	1.095	1.14167	0.436039	2.9892	1.14 (0.44-2.99)
JIA	M33937	MR Egger	13	-0.234849	1.04388	0.826123	-2.28086	1.81116	0.79069	0.102196	6.11757	0.79 (0.10-6.12)
JIA	M33937	Simple mode	13	0.39179	0.743143	0.60766	-1.06477	1.84835	1.47963	0.344807	6.34934	1.48 (0.34-6.35)
JIA	M33937	Weighted mode	13	0.221514	0.552644	0.695593	-0.861668	1.3047	1.24796	0.422457	3.68657	1.25 (0.42-3.69)
JIA	M33939	Inverse variance weighted	11	0.933729	0.692084	0.177287	-0.422756	2.29021	2.54398	0.655239	9.87705	2.54 (0.66- 9.88)
JIA	M33939	Weighted median	11	0.527211	1.00599	0.600228	-1.44453	2.49895	1.6942	0.235857	12.1697	1.69 (0.24- 12.17)
JIA	M33939	MR Egger	11	1.83956	1.85353	0.346902	-1.79335	5.47248	6.29379	0.166401	238.05	6.29 (0.17-238.05)
JIA	M33939	Simple mode	11	0.428854	1.79252	0.815747	-3.08449	3.9422	1.5355	0.0457532	51.532	1.54 (0.05- 51.53)
JIA	M33939	Weighted mode	11	0.346493	1.56462	0.829194	-2.72016	3.41315	1.4141	0.0658643	30.3606	1.41 (0.07- 30.36)
JIA	M33941	Inverse variance weighted	15	0.041308	0.282014	0.883546	-0.511439	0.594055	1.04217	0.599632	1.81132	1.04 (0.60-1.81)
JIA	M33941	Weighted median	15	0.0712182	0.376252	0.849871	-0.666237	0.808673	1.07382	0.513638	2.24493	1.07 (0.51-2.24)
JIA	M33941	MR Egger	15	0.372627	0.566745	0.52234	-0.738193	1.48345	1.45154	0.477977	4.40812	1.45 (0.48-4.41)
JIA	M33941	Simple mode	15	0.0711689	0.575584	0.903353	-1.05697	1.19931	1.07376	0.347505	3.31784	1.07 (0.35-3.32)
JIA	M33941	Weighted mode	15	0.0921325	0.405801	0.823676	-0.703238	0.887503	1.09651	0.49498	2.42906	1.10 (0.49-2.43)
JIA	M33955	Inverse variance weighted	31	0.793404	0.635887	0.212136	-0.452934	2.03974	2.21091	0.63576	7.68862	2.21 (0.64- 7.69)
JIA	M33955	Weighted median	31	0.928326	0.963069	0.335084	-0.959291	2.81594	2.53027	0.383165	16.7089	2.53 (0.38- 16.71)
JIA	M33955	MR Egger	31	0.584308	1.7808	0.745182	-2.90607	4.07468	1.79375	0.0546904	58.8319	1.79 (0.05- 58.83)
JIA	M33955	Simple mode	31	1.83082	1.65106	0.276296	-1.40527	5.0669	6.23898	0.245302	158.682	6.24 (0.25-158.68)
JIA	M33955	Weighted mode	31	1.33646	1.34406	0.328009	-1.29791	3.97083	3.80555	0.273103	53.0284	3.81 (0.27- 53.03)
JIA	M33957	Inverse variance weighted	9	0.331735	0.752884	0.659489	-1.14392	1.80739	1.39338	0.318569	6.0945	1.39 (0.32- 6.09)
JIA	M33957	Weighted median	9	0.0650403	0.760077	0.931808	-1.42471	1.55479	1.0672	0.240578	4.7341	1.07 (0.24- 4.73)
JIA	M33957	MR Egger	9	3.39546	2.95899	0.288874	-2.40416	9.19509	29.8284	0.090341	9848.62	29.83 (0.09-9848.62)
JIA	M33957	Simple mode	9	-1.27145	1.59116	0.447322	-4.39013	1.84723	0.280425	0.0123992	6.3422	0.28 (0.01- 6.34)
JIA	M33957	Weighted mode	9	-1.21317	1.48475	0.437534	-4.12329	1.69695	0.297254	0.0161912	5.45726	0.30 (0.02- 5.46)
JIA	M33960	Inverse variance weighted	13	-1.94035	0.780818	0.0129544	-3.47075	-0.409946	0.143654	0.0310937	0.663686	0.14 (0.03-0.66)
JIA	M33960	Weighted median	13	-1.98956	0.923238	0.0311632	-3.79911	-0.180015	0.136755	0.0223908	0.835257	0.14 (0.02-0.84)
JIA	M33960	MR Egger	13	-3.83899	2.09307	0.0938017	-7.94141	0.263421	0.0215152	0.000355705	1.30137	0.02 (0.00-1.30)
JIA	M33960	Simple mode	13	-1.54303	1.43816	0.30441	-4.36181	1.27576	0.213733	0.0127552	3.58142	0.21 (0.01-3.58)
JIA	M33960	Weighted mode	13	-1.88187	1.31026	0.176484	-4.44998	0.686243	0.152305	0.0116788	1.98624	0.15 (0.01-1.99)
JIA	M33961	Inverse variance weighted	11	0.379739	0.624067	0.542862	-0.843433	1.60291	1.4619	0.430231	4.96747	1.46 (0.43- 4.97)
JIA	M33961	Weighted median	11	0.283237	0.745845	0.704129	-1.17862	1.74509	1.32742	0.307703	5.72643	1.33 (0.31- 5.73)
JIA	M33961	MR Egger	11	-0.899416	1.59264	0.586055	-4.021	2.22217	0.406807	0.017935	9.22731	0.41 (0.02- 9.23)
JIA	M33961	Simple mode	11	0.493467	1.21996	0.694364	-1.89765	2.88458	1.63799	0.149921	17.8961	1.64 (0.15-17.90)
JIA	M33961	Weighted mode	11	0.380986	1.07704	0.730883	-1.73001	2.49199	1.46373	0.177282	12.0853	1.46 (0.18-12.09)
JIA	M33968	Inverse variance weighted	16	0.339427	0.339022	0.316733	-0.325056	1.00391	1.40414	0.722487	2.72893	1.40 (0.72- 2.73)
JIA	M33968	Weighted median	16	0.247548	0.47946	0.605641	-0.692194	1.18729	1.28088	0.500477	3.27819	1.28 (0.50- 3.28)
JIA	M33968	MR Egger	16	-0.714584	0.940124	0.459807	-2.55723	1.12806	0.489396	0.0775194	3.08965	0.49 (0.08- 3.09)
JIA	M33968	Simple mode	16	0.939069	0.844154	0.283462	-0.715474	2.59361	2.5576	0.48896	13.378	2.56 (0.49-13.38)
JIA	M33968	Weighted mode	16	-0.116265	0.583165	0.844651	-1.25927	1.02674	0.890239	0.283862	2.79194	0.89 (0.28- 2.79)
JIA	M33969	Inverse variance weighted	11	0.364101	0.397201	0.359316	-0.414412	1.14261	1.43922	0.660729	3.13495	1.44 (0.66- 3.13)
JIA	M33969	Weighted median	11	0.407526	0.524205	0.436913	-0.619915	1.43497	1.50309	0.53799	4.19951	1.50 (0.54- 4.20)
JIA	M33969	MR Egger	11	1.38379	1.07222	0.229014	-0.717756	3.48534	3.99	0.487846	32.6335	3.99 (0.49-32.63)
JIA	M33969	Simple mode	11	0.368165	0.863569	0.678899	-1.32443	2.06076	1.44508	0.265955	7.85193	1.45 (0.27- 7.85)
JIA	M33969	Weighted mode	11	0.788269	0.777001	0.33426	-0.734654	2.31119	2.19959	0.479672	10.0864	2.20 (0.48-10.09)
JIA	M33971	Inverse variance weighted	5	-0.953609	0.960451	0.32077	-2.83609	0.928875	0.385348	0.0586544	2.53166	0.39 (0.06- 2.53)
JIA	M33971	Weighted median	5	-1.23935	1.05085	0.238248	-3.29902	0.820319	0.289573	0.0369195	2.27122	0.29 (0.04- 2.27)
JIA	M33971	MR Egger	5	-3.99401	5.8256	0.542196	-15.4122	7.42417	0.0184257	2.02568e-07	1676.01	0.02 (0.00-1676.01)
JIA	M33971	Simple mode	5	-1.16748	1.5359	0.489517	-4.17784	1.84289	0.311151	0.0153316	6.31474	0.31 (0.02- 6.31)
JIA	M33971	Weighted mode	5	-1.51047	1.27045	0.300226	-4.00056	0.979613	0.220806	0.0183055	2.66343	0.22 (0.02- 2.66)
JIA	M33972	Inverse variance weighted	6	-0.271307	0.692024	0.695023	-1.62767	1.08506	0.762383	0.196386	2.95962	0.76 (0.20- 2.96)
JIA	M33972	Weighted median	6	-0.40324	0.902755	0.655108	-2.17264	1.36616	0.668151	0.113877	3.92027	0.67 (0.11- 3.92)
JIA	M33972	MR Egger	6	-0.540348	2.1862	0.81695	-4.82531	3.74461	0.582545	0.00802408	42.2926	0.58 (0.01-42.29)
JIA	M33972	Simple mode	6	-0.938977	1.45011	0.545847	-3.78119	1.90324	0.391028	0.0227955	6.70759	0.39 (0.02- 6.71)
JIA	M33972	Weighted mode	6	-1.20464	1.28612	0.39194	-3.72545	1.31616	0.299799	0.0241024	3.72907	0.30 (0.02- 3.73)
JIA	M33973	Inverse variance weighted	10	-0.0695918	0.184041	0.705332	-0.430312	0.291128	0.932774	0.650306	1.33794	0.93 (0.65-1.34)
JIA	M33973	Weighted median	10	-0.217678	0.228339	0.340432	-0.665223	0.229866	0.804384	0.514159	1.25843	0.80 (0.51-1.26)
JIA	M33973	MR Egger	10	-0.328142	0.297494	0.302089	-0.91123	0.254945	0.72026	0.402029	1.29039	0.72 (0.40-1.29)
JIA	M33973	Simple mode	10	-0.177982	0.364697	0.637201	-0.892789	0.536825	0.836958	0.409512	1.71057	0.84 (0.41-1.71)
JIA	M33973	Weighted mode	10	-0.196802	0.221493	0.397383	-0.630929	0.237324	0.821353	0.532097	1.26785	0.82 (0.53-1.27)
JIA	M34035	Inverse variance weighted	3	1.66194	0.800763	0.0379448	0.0924487	3.23144	5.26955	1.09686	25.3161	5.27 (1.10-25.32)
JIA	M34035	Weighted median	3	1.54451	1.00694	0.125064	-0.429097	3.51812	4.68568	0.651097	33.7209	4.69 (0.65-33.72)
JIA	M34035	MR Egger	3	1.544	1.33977	0.454989	-1.08195	4.16995	4.68329	0.338934	64.7123	4.68 (0.34-64.71)
JIA	M34035	Simple mode	3	1.3454	1.24235	0.392021	-1.0896	3.7804	3.83972	0.336351	43.8336	3.84 (0.34-43.83)
JIA	M34035	Weighted mode	3	1.49756	1.01182	0.276994	-0.485616	3.48073	4.47075	0.615318	32.4833	4.47 (0.62-32.48)
JIA	M34040	Inverse variance weighted	16	-0.235129	0.23136	0.30949	-0.688595	0.218336	0.790469	0.502281	1.24401	0.79 (0.50-1.24)
JIA	M34040	Weighted median	16	-0.372052	0.270832	0.169523	-0.902882	0.158778	0.689319	0.4054	1.17208	0.69 (0.41-1.17)
JIA	M34040	MR Egger	16	-0.549537	0.364854	0.154247	-1.26465	0.165577	0.577217	0.282338	1.18007	0.58 (0.28-1.18)
JIA	M34040	Simple mode	16	-0.676675	0.648813	0.313493	-1.94835	0.594999	0.508304	0.142509	1.81303	0.51 (0.14-1.81)
JIA	M34040	Weighted mode	16	-0.433134	0.270347	0.12997	-0.963014	0.0967461	0.648474	0.381741	1.10158	0.65 (0.38-1.10)
JIA	M34062	Inverse variance weighted	26	-1.05545	0.994012	0.288323	-3.00371	0.892814	0.348036	0.0496026	2.44199	0.35 (0.05-2.44)
JIA	M34062	Weighted median	26	-2.73868	1.21684	0.0244075	-5.12368	-0.353678	0.0646558	0.00595408	0.702101	0.06 (0.01-0.70)
JIA	M34062	MR Egger	26	-5.22779	3.04261	0.0986382	-11.1913	0.735725	0.00536535	1.37935e-05	2.087	0.01 (0.00-2.09)
JIA	M34062	Simple mode	26	-3.28614	2.24718	0.156107	-7.69061	1.11833	0.037398	0.000457098	3.05975	0.04 (0.00-3.06)
JIA	M34062	Weighted mode	26	-3.36181	1.52305	0.0366964	-6.347	-0.376633	0.0346723	0.001752	0.686168	0.03 (0.00-0.69)
JIA	M34106	Inverse variance weighted	14	0.634097	0.236128	0.00724432	0.171287	1.09691	1.88532	1.18683	2.99489	1.89 (1.19- 2.99)
JIA	M34106	Weighted median	14	0.485897	0.318912	0.127606	-0.13917	1.11096	1.62563	0.87008	3.03728	1.63 (0.87- 3.04)
JIA	M34106	MR Egger	14	-0.108389	0.499924	0.831997	-1.08824	0.871462	0.897278	0.336808	2.3904	0.90 (0.34- 2.39)
JIA	M34106	Simple mode	14	1.42186	0.517454	0.0166072	0.407655	2.43607	4.14484	1.50329	11.4281	4.14 (1.50-11.43)
JIA	M34106	Weighted mode	14	0.434838	0.342508	0.226496	-0.236479	1.10615	1.54471	0.789403	3.02271	1.54 (0.79- 3.02)
JIA	M34109	Inverse variance weighted	26	0.0150223	0.029359	0.608877	-0.0425213	0.072566	1.01514	0.95837	1.07526	1.02 (0.96-1.08)
JIA	M34109	Weighted median	26	0.000388184	0.0418654	0.992602	-0.081668	0.0824443	1.00039	0.921578	1.08594	1.00 (0.92-1.09)
JIA	M34109	MR Egger	26	0.0529682	0.049043	0.290861	-0.0431561	0.149093	1.0544	0.957762	1.16078	1.05 (0.96-1.16)
JIA	M34109	Simple mode	26	0.023129	0.0594035	0.700311	-0.0933019	0.13956	1.0234	0.910918	1.14977	1.02 (0.91-1.15)
JIA	M34109	Weighted mode	26	0.00367899	0.044083	0.934154	-0.0827237	0.0900817	1.00369	0.920605	1.09426	1.00 (0.92-1.09)
JIA	M34112	Inverse variance weighted	16	-0.130311	0.300066	0.664089	-0.71844	0.457818	0.877823	0.487512	1.58062	0.88 (0.49- 1.58)
JIA	M34112	Weighted median	16	0.0846924	0.376706	0.822116	-0.653651	0.823036	1.08838	0.520143	2.2774	1.09 (0.52- 2.28)
JIA	M34112	MR Egger	16	0.60389	0.952609	0.536346	-1.26322	2.471	1.82922	0.282741	11.8343	1.83 (0.28-11.83)
JIA	M34112	Simple mode	16	0.217402	0.602225	0.723135	-0.962959	1.39776	1.24284	0.381762	4.04613	1.24 (0.38- 4.05)
JIA	M34112	Weighted mode	16	0.202364	0.596444	0.739099	-0.966666	1.37139	1.22429	0.380349	3.94084	1.22 (0.38- 3.94)
JIA	M34123	Inverse variance weighted	19	-0.501707	0.493064	0.308902	-1.46811	0.464698	0.605496	0.23036	1.59153	0.61 (0.23- 1.59)
JIA	M34123	Weighted median	19	0.0377219	0.698252	0.956917	-1.33085	1.4063	1.03844	0.264252	4.08081	1.04 (0.26- 4.08)
JIA	M34123	MR Egger	19	0.516438	1.63065	0.755322	-2.67964	3.71251	1.67605	0.0685881	40.9566	1.68 (0.07-40.96)
JIA	M34123	Simple mode	19	0.0409617	1.221	0.973607	-2.3522	2.43412	1.04181	0.0951595	11.4058	1.04 (0.10-11.41)
JIA	M34123	Weighted mode	19	0.0409617	1.04701	0.969223	-2.01119	2.09311	1.04181	0.13383	8.11009	1.04 (0.13- 8.11)
JIA	M34214	Inverse variance weighted	14	0.177268	0.470659	0.706442	-0.745222	1.09976	1.19395	0.474629	3.00344	1.19 (0.47-3.00)
JIA	M34214	Weighted median	14	-0.222132	0.616338	0.718543	-1.43015	0.985889	0.800809	0.239272	2.68019	0.80 (0.24-2.68)
JIA	M34214	MR Egger	14	-0.633577	0.806789	0.447501	-2.21488	0.947728	0.53069	0.109166	2.57984	0.53 (0.11-2.58)
JIA	M34214	Simple mode	14	-0.175446	0.8808	0.845196	-1.90181	1.55092	0.839083	0.149298	4.71582	0.84 (0.15-4.72)
JIA	M34214	Weighted mode	14	-0.254919	0.630938	0.692757	-1.49156	0.981719	0.774979	0.225022	2.66904	0.77 (0.23-2.67)
JIA	M34221	Inverse variance weighted	8	0.204202	0.492388	0.678349	-0.760879	1.16928	1.22655	0.467255	3.21968	1.23 (0.47-3.22)
JIA	M34221	Weighted median	8	0.190877	0.617334	0.757173	-1.0191	1.40085	1.21031	0.360921	4.05865	1.21 (0.36-4.06)
JIA	M34221	MR Egger	8	-0.924115	1.35226	0.519865	-3.57454	1.72631	0.396882	0.0280283	5.61987	0.40 (0.03-5.62)
JIA	M34221	Simple mode	8	-0.049563	0.964523	0.960454	-1.94003	1.8409	0.951645	0.1437	6.30222	0.95 (0.14-6.30)
JIA	M34221	Weighted mode	8	0.0567867	0.711423	0.938613	-1.3376	1.45117	1.05843	0.262474	4.26813	1.06 (0.26-4.27)
JIA	M34244	Inverse variance weighted	21	0.24278	0.420381	0.563586	-0.581166	1.06673	1.27479	0.559246	2.90585	1.27 (0.56- 2.91)
JIA	M34244	Weighted median	21	0.51669	0.61713	0.402453	-0.692884	1.72626	1.67647	0.500132	5.61962	1.68 (0.50- 5.62)
JIA	M34244	MR Egger	21	1.0898	1.06104	0.317268	-0.98983	3.16943	2.97368	0.37164	23.7939	2.97 (0.37-23.79)
JIA	M34244	Simple mode	21	0.503183	1.11022	0.655265	-1.67286	2.67922	1.65398	0.18771	14.5737	1.65 (0.19-14.57)
JIA	M34244	Weighted mode	21	0.735326	0.864194	0.404908	-0.958493	2.42915	2.08616	0.38347	11.3492	2.09 (0.38-11.35)
JIA	M34245	Inverse variance weighted	15	-0.103974	0.345155	0.763233	-0.780478	0.57253	0.901249	0.458187	1.77275	0.90 (0.46- 1.77)
JIA	M34245	Weighted median	15	0.302254	0.451456	0.503171	-0.5826	1.18711	1.3529	0.558445	3.27759	1.35 (0.56- 3.28)
JIA	M34245	MR Egger	15	0.785523	0.848014	0.371163	-0.876585	2.44763	2.19355	0.416202	11.5609	2.19 (0.42-11.56)
JIA	M34245	Simple mode	15	0.575302	0.701218	0.425719	-0.799085	1.94969	1.77767	0.44974	7.0265	1.78 (0.45- 7.03)
JIA	M34245	Weighted mode	15	0.400491	0.507187	0.442911	-0.593595	1.39458	1.49256	0.552338	4.03327	1.49 (0.55- 4.03)
JIA	M34283	Inverse variance weighted	38	-0.128494	0.438363	0.769429	-0.987685	0.730697	0.879419	0.372438	2.07653	0.88 (0.37- 2.08)
JIA	M34283	Weighted median	38	-0.427344	0.67207	0.524865	-1.7446	0.889912	0.652239	0.174715	2.43492	0.65 (0.17- 2.43)
JIA	M34283	MR Egger	38	1.11418	0.849371	0.197902	-0.550589	2.77895	3.04707	0.57661	16.1021	3.05 (0.58-16.10)
JIA	M34283	Simple mode	38	-0.575104	1.35566	0.673859	-3.23221	2.082	0.562646	0.0394703	8.02048	0.56 (0.04- 8.02)
JIA	M34283	Weighted mode	38	-0.073175	0.835336	0.930667	-1.71043	1.56408	0.929438	0.180787	4.7783	0.93 (0.18- 4.78)
JIA	M34289	Inverse variance weighted	12	0.46177	0.423023	0.275011	-0.367355	1.29089	1.58688	0.692564	3.63604	1.59 (0.69- 3.64)
JIA	M34289	Weighted median	12	0.483894	0.526956	0.358471	-0.548939	1.51673	1.62238	0.577562	4.55729	1.62 (0.58- 4.56)
JIA	M34289	MR Egger	12	0.662473	1.16743	0.582915	-1.62569	2.95064	1.93958	0.196775	19.1182	1.94 (0.20-19.12)
JIA	M34289	Simple mode	12	0.514168	0.82825	0.547385	-1.1092	2.13754	1.67225	0.329822	8.47853	1.67 (0.33- 8.48)
JIA	M34289	Weighted mode	12	0.505338	0.783067	0.531942	-1.02947	2.04015	1.65755	0.357195	7.69175	1.66 (0.36- 7.69)
JIA	M34306	Inverse variance weighted	25	0.198116	0.199165	0.319865	-0.192247	0.588479	1.2191	0.825103	1.80125	1.22 (0.83-1.80)
JIA	M34306	Weighted median	25	0.204644	0.239535	0.392916	-0.264844	0.674133	1.22709	0.767326	1.96233	1.23 (0.77-1.96)
JIA	M34306	MR Egger	25	0.337586	0.255482	0.199374	-0.163159	0.83833	1.40156	0.849456	2.3125	1.40 (0.85-2.31)
JIA	M34306	Simple mode	25	0.600095	0.758719	0.436731	-0.886994	2.08718	1.82229	0.411892	8.06218	1.82 (0.41-8.06)
JIA	M34306	Weighted mode	25	0.227905	0.227732	0.326928	-0.218451	0.67426	1.25597	0.803763	1.96258	1.26 (0.80-1.96)
JIA	M34314	Inverse variance weighted	9	0.301738	0.231863	0.193134	-0.152713	0.756189	1.35221	0.858376	2.13014	1.35 (0.86-2.13)
JIA	M34314	Weighted median	9	0.10548	0.308347	0.732288	-0.498879	0.70984	1.11124	0.607211	2.03367	1.11 (0.61-2.03)
JIA	M34314	MR Egger	9	0.515764	0.841798	0.559449	-1.13416	2.16569	1.67492	0.321692	8.72059	1.67 (0.32-8.72)
JIA	M34314	Simple mode	9	0.285398	0.439512	0.534306	-0.576045	1.14684	1.33029	0.562117	3.14823	1.33 (0.56-3.15)
JIA	M34314	Weighted mode	9	0.0740071	0.379105	0.850091	-0.669039	0.817053	1.07681	0.512201	2.26382	1.08 (0.51-2.26)
JIA	M34322	Inverse variance weighted	37	-0.0628478	0.0605357	0.29918	-0.181498	0.0558021	0.939086	0.83402	1.05739	0.94 (0.83-1.06)
JIA	M34322	Weighted median	37	0.02444	0.0864668	0.777443	-0.145035	0.193915	1.02474	0.864992	1.21399	1.02 (0.86-1.21)
JIA	M34322	MR Egger	37	-0.0430202	0.11387	0.70786	-0.266205	0.180165	0.957892	0.766282	1.19742	0.96 (0.77-1.20)
JIA	M34322	Simple mode	37	0.0414884	0.123621	0.739113	-0.200809	0.283786	1.04236	0.818069	1.32815	1.04 (0.82-1.33)
JIA	M34322	Weighted mode	37	0.0414884	0.0811823	0.612434	-0.117629	0.200606	1.04236	0.889026	1.22214	1.04 (0.89-1.22)
JIA	M34327	Inverse variance weighted	7	-0.21161	0.302796	0.484644	-0.805091	0.381871	0.80928	0.447047	1.46502	0.81 (0.45- 1.47)
JIA	M34327	Weighted median	7	-0.0951907	0.290086	0.742801	-0.663759	0.473378	0.9092	0.514912	1.60541	0.91 (0.51- 1.61)
JIA	M34327	MR Egger	7	-0.745515	4.30705	0.869368	-9.18733	7.69631	0.47449	0.000102327	2200.2	0.47 (0.00-2200.20)
JIA	M34327	Simple mode	7	0.0969625	0.539863	0.863374	-0.961168	1.15509	1.10182	0.382446	3.17432	1.10 (0.38- 3.17)
JIA	M34327	Weighted mode	7	0.177701	0.491721	0.730195	-0.786071	1.14147	1.19447	0.455631	3.13138	1.19 (0.46- 3.13)
JIA	M34329	Inverse variance weighted	11	-0.15372	0.237268	0.517067	-0.618766	0.311326	0.857512	0.538609	1.36523	0.86 (0.54-1.37)
JIA	M34329	Weighted median	11	-0.118069	0.265968	0.657099	-0.639365	0.403228	0.888635	0.527627	1.49665	0.89 (0.53-1.50)
JIA	M34329	MR Egger	11	-0.0727366	0.595114	0.905408	-1.23916	1.09369	0.929846	0.289628	2.98526	0.93 (0.29-2.99)
JIA	M34329	Simple mode	11	0.0384242	0.467966	0.93618	-0.87879	0.955638	1.03917	0.415285	2.60033	1.04 (0.42-2.60)
JIA	M34329	Weighted mode	11	-0.362706	0.352145	0.327282	-1.05291	0.327498	0.695791	0.348921	1.38749	0.70 (0.35-1.39)
JIA	M34336	Inverse variance weighted	18	-0.200438	0.205591	0.329591	-0.603397	0.20252	0.818372	0.54695	1.22448	0.82 (0.55-1.22)
JIA	M34336	Weighted median	18	-0.114395	0.271076	0.673023	-0.645705	0.416915	0.891905	0.524293	1.51727	0.89 (0.52-1.52)
JIA	M34336	MR Egger	18	-0.299107	0.258884	0.264901	-0.806519	0.208305	0.74148	0.446409	1.23159	0.74 (0.45-1.23)
JIA	M34336	Simple mode	18	-0.152139	0.537146	0.780416	-1.20495	0.900668	0.858869	0.299708	2.46125	0.86 (0.30-2.46)
JIA	M34336	Weighted mode	18	-0.18226	0.208588	0.394414	-0.591093	0.226572	0.833384	0.553722	1.25429	0.83 (0.55-1.25)
JIA	M34338	Inverse variance weighted	35	0.0198649	0.0239256	0.406382	-0.0270293	0.0667591	1.02006	0.973333	1.06904	1.02 (0.97-1.07)
JIA	M34338	Weighted median	35	0.040579	0.0302084	0.179174	-0.0186294	0.0997874	1.04141	0.981543	1.10494	1.04 (0.98-1.10)
JIA	M34338	MR Egger	35	0.00501218	0.0374567	0.894363	-0.0684029	0.0784273	1.00502	0.933884	1.08158	1.01 (0.93-1.08)
JIA	M34338	Simple mode	35	0.108812	0.0498303	0.0359838	0.0111449	0.206479	1.11495	1.01121	1.22934	1.11 (1.01-1.23)
JIA	M34338	Weighted mode	35	0.0424343	0.0299909	0.16619	-0.0163479	0.101217	1.04335	0.983785	1.10652	1.04 (0.98-1.11)
JIA	M34339	Inverse variance weighted	18	-0.173446	0.12142	0.153155	-0.411431	0.0645377	0.840762	0.662702	1.06667	0.84 (0.66-1.07)
JIA	M34339	Weighted median	18	-0.326564	0.162346	0.0442698	-0.644763	-0.00836521	0.721398	0.524787	0.99167	0.72 (0.52-0.99)
JIA	M34339	MR Egger	18	-0.0832806	0.228886	0.720732	-0.531898	0.365336	0.920093	0.587489	1.441	0.92 (0.59-1.44)
JIA	M34339	Simple mode	18	-0.334417	0.265527	0.224887	-0.85485	0.186016	0.715755	0.425347	1.20444	0.72 (0.43-1.20)
JIA	M34339	Weighted mode	18	-0.355791	0.200216	0.0934577	-0.748213	0.0366318	0.700619	0.473211	1.03731	0.70 (0.47-1.04)
JIA	M34344	Inverse variance weighted	11	-0.0815504	0.134061	0.542982	-0.344309	0.181209	0.921686	0.70871	1.19867	0.92 (0.71-1.20)
JIA	M34344	Weighted median	11	-0.020378	0.17624	0.907949	-0.365809	0.325053	0.979828	0.693635	1.3841	0.98 (0.69-1.38)
JIA	M34344	MR Egger	11	-0.0198461	0.22565	0.931842	-0.462121	0.422429	0.98035	0.629946	1.52566	0.98 (0.63-1.53)
JIA	M34344	Simple mode	11	-0.327131	0.281855	0.272747	-0.879567	0.225304	0.720989	0.414963	1.2527	0.72 (0.41-1.25)
JIA	M34344	Weighted mode	11	-0.00802912	0.186486	0.966505	-0.373541	0.357483	0.992003	0.688292	1.42973	0.99 (0.69-1.43)
JIA	M34350	Inverse variance weighted	9	-0.0499138	0.229434	0.827778	-0.499604	0.399776	0.951311	0.606771	1.49149	0.95 (0.61-1.49)
JIA	M34350	Weighted median	9	0.116122	0.259147	0.654085	-0.391806	0.62405	1.12313	0.675835	1.86647	1.12 (0.68-1.87)
JIA	M34350	MR Egger	9	-0.335963	0.406122	0.435387	-1.13196	0.460036	0.714649	0.3224	1.58413	0.71 (0.32-1.58)
JIA	M34350	Simple mode	9	0.302761	0.397997	0.468656	-0.477314	1.08284	1.35359	0.620448	2.95304	1.35 (0.62-2.95)
JIA	M34350	Weighted mode	9	0.361549	0.365646	0.351723	-0.355117	1.07821	1.43555	0.701092	2.93943	1.44 (0.70-2.94)
JIA	M34359	Inverse variance weighted	38	0.558812	0.465338	0.229801	-0.353251	1.47088	1.74859	0.702401	4.35305	1.75 (0.70- 4.35)
JIA	M34359	Weighted median	38	0.158861	0.689696	0.817832	-1.19294	1.51066	1.17217	0.303327	4.52974	1.17 (0.30- 4.53)
JIA	M34359	MR Egger	38	0.706042	0.906648	0.441223	-1.07099	2.48307	2.02596	0.34267	11.978	2.03 (0.34-11.98)
JIA	M34359	Simple mode	38	-0.0167521	1.26502	0.989505	-2.4962	2.46269	0.983387	0.0823978	11.7364	0.98 (0.08-11.74)
JIA	M34359	Weighted mode	38	0.230174	0.764737	0.765112	-1.26871	1.72906	1.25882	0.281194	5.63534	1.26 (0.28- 5.64)
JIA	M34365	Inverse variance weighted	60	0.0207659	0.0263728	0.431048	-0.0309248	0.0724566	1.02098	0.969549	1.07515	1.02 (0.97-1.08)
JIA	M34365	Weighted median	60	0.0304285	0.0375177	0.41734	-0.0431062	0.103963	1.0309	0.95781	1.10956	1.03 (0.96-1.11)
JIA	M34365	MR Egger	60	0.102561	0.0925722	0.272475	-0.0788801	0.284003	1.10801	0.924151	1.32844	1.11 (0.92-1.33)
JIA	M34365	Simple mode	60	0.0406754	0.0777338	0.60275	-0.111683	0.193034	1.04151	0.894328	1.21292	1.04 (0.89-1.21)
JIA	M34365	Weighted mode	60	0.0265586	0.0658162	0.688019	-0.102441	0.155558	1.02691	0.902631	1.16831	1.03 (0.90-1.17)
JIA	M34384	Inverse variance weighted	6	-0.128565	0.208498	0.537483	-0.537222	0.280092	0.879356	0.584369	1.32325	0.88 (0.58-1.32)
JIA	M34384	Weighted median	6	0.00221868	0.259895	0.993189	-0.507176	0.511614	1.00222	0.602194	1.66798	1.00 (0.60-1.67)
JIA	M34384	MR Egger	6	-0.57446	0.839666	0.531459	-2.22021	1.07129	0.563009	0.108587	2.91913	0.56 (0.11-2.92)
JIA	M34384	Simple mode	6	0.0600755	0.389973	0.883595	-0.704271	0.824422	1.06192	0.494469	2.28056	1.06 (0.49-2.28)
JIA	M34384	Weighted mode	6	0.149497	0.394954	0.720586	-0.624613	0.923607	1.16125	0.535469	2.51836	1.16 (0.54-2.52)
JIA	M34389	Inverse variance weighted	13	-0.45973	0.405306	0.256677	-1.25413	0.33467	0.631454	0.285324	1.39748	0.63 (0.29-1.40)
JIA	M34389	Weighted median	13	-0.142131	0.374716	0.704461	-0.876574	0.592311	0.867507	0.416206	1.80816	0.87 (0.42-1.81)
JIA	M34389	MR Egger	13	-0.0600186	0.751987	0.937819	-1.53391	1.41388	0.941747	0.21569	4.11186	0.94 (0.22-4.11)
JIA	M34389	Simple mode	13	0.0350263	0.85527	0.968006	-1.6413	1.71135	1.03565	0.193728	5.53646	1.04 (0.19-5.54)
JIA	M34389	Weighted mode	13	-0.111186	0.403312	0.787482	-0.901677	0.679305	0.894772	0.405889	1.97251	0.89 (0.41-1.97)
JIA	M34390	Inverse variance weighted	9	0.0088513	0.289364	0.975597	-0.558301	0.576004	1.00889	0.57218	1.77892	1.01 (0.57- 1.78)
JIA	M34390	Weighted median	9	0.405237	0.417302	0.331505	-0.412676	1.22315	1.49966	0.661877	3.39787	1.50 (0.66- 3.40)
JIA	M34390	MR Egger	9	0.988903	1.08495	0.392351	-1.13759	3.1154	2.68828	0.32059	22.5424	2.69 (0.32-22.54)
JIA	M34390	Simple mode	9	0.454318	0.746543	0.559693	-1.00891	1.91754	1.5751	0.364618	6.80421	1.58 (0.36- 6.80)
JIA	M34390	Weighted mode	9	0.606823	0.556724	0.307457	-0.484356	1.698	1.83459	0.616094	5.46302	1.83 (0.62- 5.46)
JIA	M34395	Inverse variance weighted	15	-0.207816	0.233402	0.373262	-0.665284	0.249652	0.812356	0.514127	1.28358	0.81 (0.51-1.28)
JIA	M34395	Weighted median	15	-0.288591	0.317125	0.362811	-0.910156	0.332974	0.749319	0.402461	1.39511	0.75 (0.40-1.40)
JIA	M34395	MR Egger	15	-0.543046	0.362725	0.15824	-1.25399	0.167894	0.580976	0.285365	1.18281	0.58 (0.29-1.18)
JIA	M34395	Simple mode	15	-0.366017	0.487185	0.464921	-1.3209	0.588866	0.693491	0.266895	1.80194	0.69 (0.27-1.80)
JIA	M34395	Weighted mode	15	-0.432512	0.296832	0.167154	-1.0143	0.14928	0.648877	0.362655	1.161	0.65 (0.36-1.16)
JIA	M34400	Inverse variance weighted	11	0.207534	0.450677	0.645162	-0.675793	1.09086	1.23064	0.508753	2.97684	1.23 (0.51- 2.98)
JIA	M34400	Weighted median	11	-0.335337	0.565925	0.553485	-1.44455	0.773876	0.715097	0.235852	2.16815	0.72 (0.24- 2.17)
JIA	M34400	MR Egger	11	1.17352	0.832171	0.192096	-0.457538	2.80457	3.23334	0.63284	16.52	3.23 (0.63-16.52)
JIA	M34400	Simple mode	11	-0.86243	0.983955	0.401327	-2.79098	1.06612	0.422135	0.061361	2.9041	0.42 (0.06- 2.90)
JIA	M34400	Weighted mode	11	1.56173	0.588235	0.0241077	0.408788	2.71467	4.76705	1.50499	15.0996	4.77 (1.50-15.10)
JIA	M34404	Inverse variance weighted	7	-0.134684	0.143464	0.347833	-0.415873	0.146505	0.873992	0.659764	1.15778	0.87 (0.66-1.16)
JIA	M34404	Weighted median	7	-0.0687507	0.181898	0.705459	-0.425272	0.28777	0.933559	0.653592	1.33345	0.93 (0.65-1.33)
JIA	M34404	MR Egger	7	-0.177285	0.392172	0.670162	-0.945943	0.591373	0.837541	0.388313	1.80647	0.84 (0.39-1.81)
JIA	M34404	Simple mode	7	-0.0385601	0.25451	0.884542	-0.5374	0.46028	0.962174	0.584265	1.58452	0.96 (0.58-1.58)
JIA	M34404	Weighted mode	7	-0.0406465	0.240124	0.871145	-0.51129	0.429997	0.960168	0.599721	1.53725	0.96 (0.60-1.54)
JIA	M34407	Inverse variance weighted	21	-0.0505	0.33947	0.881742	-0.715861	0.614861	0.950754	0.488771	1.8494	0.95 (0.49-1.85)
JIA	M34407	Weighted median	21	-0.192095	0.512968	0.708049	-1.19751	0.813322	0.825229	0.301945	2.25539	0.83 (0.30-2.26)
JIA	M34407	MR Egger	21	-0.388396	0.699243	0.585067	-1.75891	0.98212	0.678143	0.172232	2.67011	0.68 (0.17-2.67)
JIA	M34407	Simple mode	21	-0.132469	0.962848	0.891948	-2.01965	1.75471	0.87593	0.132702	5.78179	0.88 (0.13-5.78)
JIA	M34407	Weighted mode	21	-0.132469	0.711205	0.854117	-1.52643	1.26149	0.87593	0.21731	3.53069	0.88 (0.22-3.53)
JIA	M34409	Inverse variance weighted	6	-1.05631	1.08126	0.328606	-3.17558	1.06296	0.347736	0.0417697	2.89492	0.35 (0.04- 2.89)
JIA	M34409	Weighted median	6	-0.503095	1.10433	0.648701	-2.66758	1.66139	0.604656	0.0694203	5.2666	0.60 (0.07- 5.27)
JIA	M34409	MR Egger	6	-15.4968	4.84801	0.0330099	-24.9989	-5.9947	1.86136e-07	1.39035e-11	0.00249193	0.00 (0.00- 0.00)
JIA	M34409	Simple mode	6	0.298029	1.7868	0.874067	-3.20411	3.80016	1.3472	0.0405952	44.7085	1.35 (0.04-44.71)
JIA	M34409	Weighted mode	6	0.0169667	1.8389	0.992995	-3.58727	3.62121	1.01711	0.0276737	37.3827	1.02 (0.03-37.38)
JIA	M34416	Inverse variance weighted	12	0.0314273	0.566024	0.955722	-1.07798	1.14083	1.03193	0.340282	3.12938	1.03 (0.34- 3.13)
JIA	M34416	Weighted median	12	0.699625	0.563773	0.214618	-0.405371	1.80462	2.013	0.666729	6.07766	2.01 (0.67- 6.08)
JIA	M34416	MR Egger	12	0.553064	1.31402	0.682735	-2.02242	3.12855	1.73857	0.132335	22.8408	1.74 (0.13-22.84)
JIA	M34416	Simple mode	12	0.573001	0.96001	0.562677	-1.30862	2.45462	1.77358	0.270193	11.642	1.77 (0.27-11.64)
JIA	M34416	Weighted mode	12	0.76814	0.569723	0.204679	-0.348517	1.8848	2.15575	0.705734	6.58502	2.16 (0.71- 6.59)
JIA	M34419	Inverse variance weighted	13	0.173979	0.675789	0.796835	-1.15057	1.49853	1.19003	0.316457	4.47509	1.19 (0.32- 4.48)
JIA	M34419	Weighted median	13	0.520796	0.87135	0.550048	-1.18705	2.22864	1.68337	0.30512	9.28724	1.68 (0.31- 9.29)
JIA	M34419	MR Egger	13	0.791885	2.34981	0.742459	-3.81374	5.39751	2.20755	0.0220656	220.855	2.21 (0.02-220.86)
JIA	M34419	Simple mode	13	-0.0796847	1.28081	0.951417	-2.59008	2.43071	0.923407	0.0750139	11.367	0.92 (0.08- 11.37)
JIA	M34419	Weighted mode	13	0.528735	1.00146	0.60715	-1.43413	2.4916	1.69679	0.238322	12.0806	1.70 (0.24- 12.08)
JIA	M34420	Inverse variance weighted	19	-0.286098	0.118874	0.0160958	-0.519091	-0.0531053	0.751189	0.595061	0.94828	0.75 (0.60-0.95)
JIA	M34420	Weighted median	19	-0.248433	0.136512	0.0687807	-0.515997	0.0191312	0.780022	0.596905	1.01932	0.78 (0.60-1.02)
JIA	M34420	MR Egger	19	-0.164398	0.255935	0.52922	-0.666031	0.337235	0.848404	0.513744	1.40107	0.85 (0.51-1.40)
JIA	M34420	Simple mode	19	-0.452807	0.219713	0.0540636	-0.883444	-0.0221687	0.635841	0.413357	0.978075	0.64 (0.41-0.98)
JIA	M34420	Weighted mode	19	-0.271384	0.143407	0.0746336	-0.552462	0.00969341	0.762323	0.575531	1.00974	0.76 (0.58-1.01)
JIA	M34441	Inverse variance weighted	15	-0.387512	0.303703	0.201971	-0.98277	0.207746	0.678744	0.374273	1.2309	0.68 (0.37-1.23)
JIA	M34441	Weighted median	15	-0.00152747	0.436508	0.997208	-0.857082	0.854027	0.998474	0.424399	2.34909	1.00 (0.42-2.35)
JIA	M34441	MR Egger	15	-0.494136	0.780556	0.537674	-2.02403	1.03575	0.610098	0.132122	2.81723	0.61 (0.13-2.82)
JIA	M34441	Simple mode	15	-0.0361249	0.72215	0.96081	-1.45154	1.37929	0.96452	0.234209	3.97208	0.96 (0.23-3.97)
JIA	M34441	Weighted mode	15	0.0698119	0.489625	0.888652	-0.889853	1.02948	1.07231	0.410716	2.7996	1.07 (0.41-2.80)
JIA	M34453	Inverse variance weighted	3	0.509131	2.48274	0.837519	-4.35703	5.37529	1.66384	0.0128164	216.003	1.66 (0.01-216.00)
JIA	M34453	Weighted median	3	-0.35231	2.83421	0.901073	-5.90736	5.20274	0.703062	0.00271935	181.77	0.70 (0.00-181.77)
JIA	M34453	MR Egger	3	-2.22832	3.58186	0.645709	-9.24877	4.79213	0.107709	9.62299e-05	120.558	0.11 (0.00-120.56)
JIA	M34453	Simple mode	3	-0.355569	3.17489	0.921055	-6.57835	5.86721	0.700775	0.00139014	353.263	0.70 (0.00-353.26)
JIA	M34453	Weighted mode	3	-0.532361	2.85941	0.869478	-6.13681	5.07209	0.587217	0.0021618	159.507	0.59 (0.00-159.51)
JIA	M34456	Inverse variance weighted	23	-0.159587	0.48316	0.741175	-1.10658	0.787407	0.852496	0.330688	2.19769	0.85 (0.33- 2.20)
JIA	M34456	Weighted median	23	-0.0820892	0.631085	0.896506	-1.31902	1.15484	0.92119	0.267398	3.17351	0.92 (0.27- 3.17)
JIA	M34456	MR Egger	23	0.155086	1.23107	0.900949	-2.25782	2.56799	1.16776	0.104579	13.0396	1.17 (0.10-13.04)
JIA	M34456	Simple mode	23	0.531005	1.15345	0.649773	-1.72975	2.79176	1.70064	0.177329	16.3097	1.70 (0.18-16.31)
JIA	M34456	Weighted mode	23	0.737946	0.933601	0.437715	-1.09191	2.5678	2.09163	0.335574	13.0372	2.09 (0.34-13.04)
JIA	M34469	Inverse variance weighted	11	0.0870909	0.338718	0.797087	-0.576797	0.750979	1.091	0.561695	2.11907	1.09 (0.56-2.12)
JIA	M34469	Weighted median	11	0.0010255	0.428331	0.99809	-0.838503	0.840554	1.00103	0.432357	2.31765	1.00 (0.43-2.32)
JIA	M34469	MR Egger	11	-0.339199	0.611021	0.59233	-1.5368	0.858403	0.71234	0.215068	2.35939	0.71 (0.22-2.36)
JIA	M34469	Simple mode	11	0.902307	0.672529	0.209376	-0.415849	2.22046	2.46528	0.65978	9.2116	2.47 (0.66-9.21)
JIA	M34469	Weighted mode	11	-0.0926371	0.463491	0.84559	-1.00108	0.815806	0.911524	0.367482	2.261	0.91 (0.37-2.26)
JIA	M34481	Inverse variance weighted	13	-0.0763273	0.219387	0.727907	-0.506326	0.353671	0.926513	0.602706	1.42429	0.93 (0.60- 1.42)
JIA	M34481	Weighted median	13	-0.0933663	0.251234	0.710168	-0.585785	0.399053	0.91086	0.556669	1.49041	0.91 (0.56- 1.49)
JIA	M34481	MR Egger	13	-0.109307	0.311991	0.732689	-0.720809	0.502194	0.896455	0.486359	1.65234	0.90 (0.49- 1.65)
JIA	M34481	Simple mode	13	1.42326	0.616672	0.0396213	0.214586	2.63194	4.15064	1.23935	13.9007	4.15 (1.24-13.90)
JIA	M34481	Weighted mode	13	-0.107837	0.24987	0.673703	-0.597581	0.381907	0.897774	0.550141	1.46508	0.90 (0.55- 1.47)
JIA	M34499	Inverse variance weighted	7	0.179031	0.235384	0.446901	-0.282322	0.640385	1.19606	0.754031	1.89721	1.20 (0.75-1.90)
JIA	M34499	Weighted median	7	0.245317	0.317115	0.439174	-0.376228	0.866861	1.27803	0.686446	2.37943	1.28 (0.69-2.38)
JIA	M34499	MR Egger	7	0.0711678	0.386188	0.861033	-0.68576	0.828096	1.07376	0.503707	2.28896	1.07 (0.50-2.29)
JIA	M34499	Simple mode	7	0.311953	0.491255	0.548855	-0.650906	1.27481	1.36609	0.521573	3.57803	1.37 (0.52-3.58)
JIA	M34499	Weighted mode	7	0.272464	0.324053	0.432683	-0.362679	0.907607	1.3132	0.69581	2.47838	1.31 (0.70-2.48)
JIA	M34513	Inverse variance weighted	12	0.170849	0.227143	0.451953	-0.274352	0.616049	1.18631	0.760065	1.8516	1.19 (0.76-1.85)
JIA	M34513	Weighted median	12	0.0660955	0.307579	0.829853	-0.536759	0.66895	1.06833	0.58464	1.95219	1.07 (0.58-1.95)
JIA	M34513	MR Egger	12	0.298014	0.527576	0.584607	-0.736035	1.33206	1.34718	0.479009	3.78885	1.35 (0.48-3.79)
JIA	M34513	Simple mode	12	-0.0431171	0.452878	0.925863	-0.930758	0.844524	0.957799	0.394255	2.32687	0.96 (0.39-2.33)
JIA	M34513	Weighted mode	12	0.0405179	0.347163	0.909192	-0.639921	0.720957	1.04135	0.527334	2.0564	1.04 (0.53-2.06)
JIA	M34516	Inverse variance weighted	13	0.0415433	0.0644466	0.519176	-0.0847719	0.167859	1.04242	0.918722	1.18277	1.04 (0.92-1.18)
JIA	M34516	Weighted median	13	0.0858685	0.0882263	0.330416	-0.0870551	0.258792	1.08966	0.916627	1.29536	1.09 (0.92-1.30)
JIA	M34516	MR Egger	13	0.204655	0.123443	0.125554	-0.0372937	0.446604	1.2271	0.963393	1.563	1.23 (0.96-1.56)
JIA	M34516	Simple mode	13	0.114196	0.153212	0.470412	-0.186101	0.414492	1.12097	0.83019	1.5136	1.12 (0.83-1.51)
JIA	M34516	Weighted mode	13	0.132069	0.119616	0.291195	-0.102378	0.366515	1.14119	0.902688	1.4427	1.14 (0.90-1.44)
JIA	M34527	Inverse variance weighted	14	-0.731346	0.468998	0.118907	-1.65058	0.187891	0.481261	0.191938	1.2067	0.48 (0.19- 1.21)
JIA	M34527	Weighted median	14	-0.0801701	0.643772	0.900894	-1.34196	1.18162	0.922959	0.261332	3.25966	0.92 (0.26- 3.26)
JIA	M34527	MR Egger	14	-0.385063	1.68186	0.822763	-3.68151	2.91139	0.680408	0.0251849	18.3823	0.68 (0.03-18.38)
JIA	M34527	Simple mode	14	0.259176	1.03275	0.80577	-1.76501	2.28336	1.29586	0.171185	9.80962	1.30 (0.17- 9.81)
JIA	M34527	Weighted mode	14	0.0983008	0.878171	0.912582	-1.62291	1.81952	1.10329	0.197323	6.16887	1.10 (0.20- 6.17)
JIA	M34530	Inverse variance weighted	7	-0.0784148	0.233767	0.737293	-0.536598	0.379769	0.924581	0.584734	1.46195	0.92 (0.58-1.46)
JIA	M34530	Weighted median	7	-0.0675061	0.29201	0.817177	-0.639845	0.504833	0.934722	0.527374	1.65671	0.93 (0.53-1.66)
JIA	M34530	MR Egger	7	0.0874058	0.332463	0.803114	-0.564221	0.739033	1.09134	0.568803	2.09391	1.09 (0.57-2.09)
JIA	M34530	Simple mode	7	-0.0626859	0.486785	0.901744	-1.01678	0.891412	0.939238	0.361756	2.43857	0.94 (0.36-2.44)
JIA	M34530	Weighted mode	7	-0.0544648	0.315322	0.868545	-0.672495	0.563566	0.946992	0.510433	1.75693	0.95 (0.51-1.76)
JIA	M34533	Inverse variance weighted	13	-0.759522	0.299236	0.0111423	-1.34603	-0.17302	0.46789	0.260273	0.841121	0.47 (0.26-0.84)
JIA	M34533	Weighted median	13	-0.819304	0.416188	0.0490001	-1.63503	-0.00357544	0.440738	0.194946	0.996431	0.44 (0.19-1.00)
JIA	M34533	MR Egger	13	-0.743734	0.771767	0.355915	-2.2564	0.76893	0.475336	0.104727	2.15746	0.48 (0.10-2.16)
JIA	M34533	Simple mode	13	-0.914743	0.680265	0.203593	-2.24806	0.418577	0.40062	0.105604	1.5198	0.40 (0.11-1.52)
JIA	M34533	Weighted mode	13	-0.832567	0.557408	0.161091	-1.92509	0.259952	0.434931	0.145863	1.29687	0.43 (0.15-1.30)
JIA	M34534	Inverse variance weighted	8	-0.415864	0.724625	0.566034	-1.83613	1.0044	0.65977	0.159433	2.73027	0.66 (0.16-2.73)
JIA	M34534	Weighted median	8	-1.32008	0.644629	0.0405776	-2.58356	-0.0566113	0.267113	0.0755048	0.944961	0.27 (0.08-0.94)
JIA	M34534	MR Egger	8	-1.52894	1.87607	0.446226	-5.20603	2.14816	0.216766	0.00548339	8.56909	0.22 (0.01-8.57)
JIA	M34534	Simple mode	8	-1.56199	0.87289	0.116672	-3.27286	0.148874	0.209718	0.037898	1.16053	0.21 (0.04-1.16)
JIA	M34534	Weighted mode	8	-1.56199	0.824983	0.100179	-3.17896	0.0549766	0.209718	0.041629	1.05652	0.21 (0.04-1.06)
JIA	M34535	Inverse variance weighted	7	0.0279092	0.0650858	0.668065	-0.099659	0.155477	1.0283	0.905146	1.16822	1.03 (0.91-1.17)
JIA	M34535	Weighted median	7	0.0196941	0.0731285	0.787692	-0.123638	0.163026	1.01989	0.8837	1.17707	1.02 (0.88-1.18)
JIA	M34535	MR Egger	7	-0.0112249	0.0820326	0.896501	-0.172009	0.149559	0.988838	0.841972	1.16132	0.99 (0.84-1.16)
JIA	M34535	Simple mode	7	0.0501551	0.243157	0.843404	-0.426433	0.526743	1.05143	0.652834	1.69341	1.05 (0.65-1.69)
JIA	M34535	Weighted mode	7	0.0194155	0.0679129	0.784577	-0.113694	0.152525	1.01961	0.892531	1.16477	1.02 (0.89-1.16)
JIA	M34539	Inverse variance weighted	18	0.0119549	0.331748	0.971253	-0.638271	0.662181	1.01203	0.528205	1.93902	1.01 (0.53-1.94)
JIA	M34539	Weighted median	18	-0.383921	0.46558	0.409594	-1.29646	0.528617	0.681185	0.273499	1.69658	0.68 (0.27-1.70)
JIA	M34539	MR Egger	18	-2.46899	1.19052	0.0545917	-4.80241	-0.135575	0.0846701	0.00820993	0.873213	0.08 (0.01-0.87)
JIA	M34539	Simple mode	18	-0.577951	0.79898	0.479294	-2.14395	0.988051	0.561047	0.117191	2.68599	0.56 (0.12-2.69)
JIA	M34539	Weighted mode	18	-0.733442	0.728347	0.328056	-2.161	0.694118	0.480253	0.11521	2.00194	0.48 (0.12-2.00)
JIA	M34674	Inverse variance weighted	11	-0.184326	0.360506	0.609143	-0.890918	0.522266	0.831665	0.410279	1.68584	0.83 (0.41-1.69)
JIA	M34674	Weighted median	11	0.0241	0.525962	0.963453	-1.00679	1.05499	1.02439	0.365392	2.87193	1.02 (0.37-2.87)
JIA	M34674	MR Egger	11	-0.732261	0.894037	0.43391	-2.48457	1.02005	0.480821	0.0833611	2.77334	0.48 (0.08-2.77)
JIA	M34674	Simple mode	11	0.0295474	0.772782	0.970253	-1.48511	1.5442	1.02999	0.226478	4.68422	1.03 (0.23-4.68)
JIA	M34674	Weighted mode	11	0.162072	0.715747	0.825423	-1.24079	1.56494	1.17594	0.289155	4.78237	1.18 (0.29-4.78)
JIA	M34732	Inverse variance weighted	4	1.89782	0.97063	0.0505539	-0.00461309	3.80026	6.67135	0.995398	44.7127	6.67 (1.00-4.471000e+01)
JIA	M34732	Weighted median	4	2.27282	1.17995	0.0540796	-0.0398842	4.58553	9.70676	0.960901	98.0551	9.71 (0.96-9.806000e+01)
JIA	M34732	MR Egger	4	3.28337	36.8429	0.937109	-68.9287	75.4954	26.6654	1.16052e-30	6.12691e+32	26.67 (0.00-6.126908e+32)
JIA	M34732	Simple mode	4	2.48432	1.45236	0.185692	-0.362297	5.33094	11.993	0.696076	206.632	11.99 (0.70-2.066300e+02)
JIA	M34732	Weighted mode	4	2.5116	1.55691	0.205101	-0.539938	5.56315	12.3247	0.582785	260.642	12.32 (0.58-2.606400e+02)
JIA	M34761	Inverse variance weighted	14	0.1825	0.494344	0.711997	-0.786415	1.15142	1.20021	0.455475	3.16267	1.20 (0.46- 3.16)
JIA	M34761	Weighted median	14	-0.23784	0.591567	0.687647	-1.39731	0.921631	0.788329	0.247261	2.51339	0.79 (0.25- 2.51)
JIA	M34761	MR Egger	14	3.14063	1.40935	0.0457401	0.378306	5.90295	23.1184	1.45981	366.117	23.12 (1.46-366.12)
JIA	M34761	Simple mode	14	-0.605831	1.00208	0.555869	-2.56991	1.35825	0.545621	0.0765423	3.88938	0.55 (0.08- 3.89)
JIA	M34761	Weighted mode	14	-0.236201	0.973889	0.812151	-2.14502	1.67262	0.789622	0.117065	5.32611	0.79 (0.12- 5.33)
JIA	M34878	Inverse variance weighted	9	-0.14585	0.332188	0.660618	-0.796938	0.505238	0.864287	0.450707	1.65738	0.86 (0.45-1.66)
JIA	M34878	Weighted median	9	-0.389046	0.413752	0.347071	-1.2	0.421909	0.677703	0.301194	1.52487	0.68 (0.30-1.52)
JIA	M34878	MR Egger	9	-0.479249	0.689674	0.509523	-1.83101	0.872511	0.619248	0.160252	2.39291	0.62 (0.16-2.39)
JIA	M34878	Simple mode	9	0.371889	0.81984	0.66216	-1.235	1.97877	1.45047	0.290836	7.23387	1.45 (0.29-7.23)
JIA	M34878	Weighted mode	9	-0.776501	0.542599	0.190289	-1.84	0.286994	0.460013	0.158818	1.33242	0.46 (0.16-1.33)
JIA	M34912	Inverse variance weighted	45	0.0351145	0.499609	0.943968	-0.944118	1.01435	1.03574	0.389022	2.75756	1.04 (0.39- 2.76)
JIA	M34912	Weighted median	45	0.205491	0.769966	0.789559	-1.30364	1.71462	1.22813	0.271541	5.55459	1.23 (0.27- 5.55)
[truncated: 428 more rows]
