# Supplementary material for: Causal relationship between serum metabolites and juvenile idiopathic arthritis: a mendelian randomization study
Source: Pediatr Rheumatol Online J. 2024 May 9;22:51. doi: 10.1186/s12969-024-00986-0 (PMC11080266; doi:10.1186/s12969-024-00986-0)
Supplement: Supplementary file 9 — Supplementary Material 9 [file 12969_2024_986_MOESM9_ESM.xlsx]

## Sheet: JIA敏感性分析2
Supplementary Table 8：Replicate Mendelian randomization sensitivity analysis results
outcome	exposure	nsnp	Q_MR.Egger	Q_df_MR.Egger	Q_pval_MR.Egger	Q_Inverse.variance.weighted	Q_df_Inverse.variance.weighted	Q_pval_Inverse.variance.weighted	egger_intercept	se	pval
JIA	M00053	8	4.89445	6	0.557421	6.56466	7	0.475567	-0.028306	0.0219024	0.243767
JIA	M00054	182	219.65	180	0.0234085	220.317	181	0.0245464	-0.00766205	0.0103609	0.460556
JIA	M00059	3	0.128447	1	0.720048	2.74826	2	0.253059	2.09303	1.29312	0.35232
JIA	M00060	195	219.702	193	0.0910008	220.256	194	0.0949927	0.0105493	0.0151323	0.486555
JIA	M00063	43	66.7985	41	0.00664548	67.2174	42	0.00802542	0.00872613	0.0172108	0.614861
JIA	M00064	5	2.06924	3	0.558162	2.07613	4	0.72176	-0.00290672	0.0350172	0.939073
JIA	M00513	23	19.038	21	0.582701	19.038	22	0.64298	-1.41e-05	0.0177213	0.999373
JIA	M00527	10	7.152	8	0.520326	7.54507	9	0.58056	0.0261905	0.0417743	0.548161
JIA	M00542	9	17.8236	7	0.0127919	17.9993	8	0.0212317	-0.00880542	0.0335187	0.800345
JIA	M00553	12	9.915	10	0.447982	10.0024	11	0.530171	0.00680888	0.0230311	0.773554
JIA	M00569	10	6.34266	8	0.608907	6.3507	9	0.70437	0.0034525	0.0385011	0.930752
JIA	M00575	3	1.17426	1	0.278528	1.19951	2	0.548946	0.00843878	0.0575441	0.907301
JIA	M00577	3	0.0274738	1	0.868352	0.0410233	2	0.979697	-0.00936305	0.0804372	0.926228
JIA	M00584	17	15.704	15	0.401991	16.988	16	0.386372	0.0244709	0.0220966	0.285542
JIA	M00599	13	11.8772	11	0.372943	13.4096	12	0.339983	-0.0366498	0.0307642	0.258601
JIA	M00606	18	11.3237	16	0.789076	11.6792	17	0.819163	-0.0174068	0.0291967	0.559389
JIA	M01105	15	4.56121	13	0.983627	7.11306	14	0.930266	0.0605588	0.0379097	0.134178
JIA	M01107	14	24.6448	12	0.0165986	24.675	13	0.0254592	-0.00451951	0.0372564	0.905455
JIA	M01110	20	53.8884	18	1.91e-05	55.162	19	2.2e-05	-0.0197865	0.0303368	0.522497
JIA	M01114	15	14.2295	13	0.35788	14.369	14	0.422595	0.00901443	0.0252502	0.726817
JIA	M01121	7	7.93851	5	0.159657	8.05415	6	0.234163	0.0198716	0.0736291	0.798031
JIA	M01123	9	5.08481	7	0.649614	5.15131	8	0.741288	-0.00539162	0.0209078	0.80392
JIA	M01125	17	9.07742	15	0.873435	10.4545	16	0.841842	0.0302666	0.025792	0.258898
JIA	M01284	17	12.5058	15	0.640408	14.4401	16	0.565965	-0.0446548	0.032108	0.184584
JIA	M01299	30	30.9949	28	0.317305	34.0105	29	0.238876	-0.0486694	0.0294876	0.110014
JIA	M01301	22	29.0716	20	0.0863594	29.7862	21	0.096369	-0.0339534	0.0484243	0.491279
JIA	M01302	20	31.1565	18	0.02761	31.8527	19	0.0324688	-0.029194	0.0460313	0.533915
JIA	M01303	15	21.0835	13	0.0712925	21.0896	14	0.0993578	0.00362957	0.0593098	0.952133
JIA	M01336	27	25.9977	25	0.40772	27.0144	26	0.408581	-0.0178581	0.0180615	0.332264
JIA	M01356	14	11.8122	12	0.460875	14.953	13	0.310294	0.0361719	0.0204104	0.101721
JIA	M01358	41	47.3047	39	0.169754	47.3675	40	0.197243	-0.00359875	0.015817	0.821204
JIA	M01359	16	21.6116	14	0.0869556	21.654	15	0.117204	0.0072353	0.0436637	0.870758
JIA	M01361	20	10.6825	18	0.90734	11.7066	19	0.897781	-0.024158	0.0238725	0.324969
JIA	M01365	22	21.4626	20	0.370367	21.867	21	0.407206	-0.0103821	0.0169119	0.546209
JIA	M01444	12	8.18893	10	0.610389	8.2651	11	0.689378	-0.00984439	0.035669	0.788173
JIA	M01493	7	2.9518	5	0.707417	4.14171	6	0.657506	0.0418179	0.0383359	0.325103
JIA	M01494	19	12.3445	17	0.778842	12.4981	18	0.820485	-0.00546479	0.0139446	0.700007
JIA	M01508	24	18.297	22	0.68824	18.8759	23	0.708402	0.0135163	0.0177645	0.454819
JIA	M01515	15	7.37506	13	0.881803	7.39862	14	0.918251	0.00256917	0.0167387	0.880371
JIA	M01558	32	25.9737	30	0.676473	26.286	31	0.70751	0.0079787	0.0142775	0.580426
JIA	M01561	9	4.52289	7	0.71796	4.53689	8	0.805731	-0.00440417	0.0372182	0.909127
JIA	M01564	43	41.7944	41	0.436142	43.7329	42	0.397773	-0.0206186	0.0149518	0.175369
JIA	M01572	12	12.8809	10	0.230409	13.3761	11	0.269454	-0.0236117	0.0380788	0.549078
JIA	M01573	12	5.81682	10	0.830411	6.7015	11	0.822716	-0.032576	0.034634	0.369086
JIA	M01585	21	12.5398	19	0.861276	12.5398	20	0.896246	-0.000409907	0.147625	0.997813
JIA	M01604	20	16.0736	18	0.587414	17.7323	19	0.54038	0.0453511	0.0352124	0.214082
JIA	M01605	7	9.99141	5	0.0754791	18.6896	6	0.00472132	-0.0858022	0.0411257	0.0913231
JIA	M01638	21	27.2528	19	0.0989004	27.3042	20	0.126919	0.00533059	0.0281549	0.851842
JIA	M01640	13	9.46042	11	0.579472	9.47048	12	0.662306	0.00248979	0.0248335	0.921942
JIA	M01644	35	48.1185	33	0.0432519	51.1921	34	0.0294689	0.0298955	0.0205912	0.155984
JIA	M01645	39	52.0325	37	0.0515466	53.8117	38	0.0460936	0.0173755	0.0154476	0.267919
JIA	M01649	4	1.31095	2	0.519196	1.75178	3	0.625485	-0.0228407	0.0344013	0.575022
JIA	M01670	12	33.9111	10	0.000191214	36.1968	11	0.000156941	0.0516732	0.062939	0.430781
JIA	M01712	10	14.124	8	0.0785913	14.4678	9	0.106631	-0.0156812	0.0355328	0.670667
JIA	M01769	38	33.268	36	0.599217	35.9164	37	0.519714	-0.0198664	0.0122076	0.112378
JIA	M01898	33	36.5948	31	0.225006	36.6671	32	0.26118	-0.00279696	0.0113038	0.806203
JIA	M02132	42	37.2358	40	0.59538	38.5766	41	0.578872	0.0180394	0.0155791	0.253761
JIA	M02137	19	9.3688	17	0.927977	10.9398	18	0.896892	0.0176286	0.0140645	0.22702
JIA	M02342	15	16.1101	13	0.243238	16.121	14	0.30604	-0.00219593	0.0233521	0.926515
JIA	M02730	21	32.0829	19	0.0305892	32.894	20	0.034655	-0.0182489	0.0263303	0.496647
JIA	M02734	42	44.8371	40	0.276148	44.8915	41	0.312068	-0.00402058	0.0182448	0.826705
JIA	M03127	17	11.8241	15	0.692292	11.9092	16	0.750205	0.0117346	0.0402231	0.774482
JIA	M03141	24	22.7365	22	0.416733	23.2218	23	0.447885	0.0127296	0.0185771	0.500356
JIA	M03147	5	3.98168	3	0.263449	4.01887	4	0.403459	-0.0103357	0.0617454	0.877709
JIA	M10642	29	38.8164	27	0.0658341	38.8224	28	0.0838225	0.00110879	0.0171693	0.948984
JIA	M11438	5	4.1067	3	0.25017	5.89302	4	0.207282	0.0343107	0.0300356	0.336227
JIA	M12017	13	13.2771	11	0.275601	14.1624	12	0.290456	0.0298938	0.0349044	0.410019
JIA	M12035	33	29.7285	31	0.531347	36.1483	32	0.280861	0.0494273	0.0195076	0.0165568
JIA	M12067	21	22.0536	19	0.281594	22.1449	20	0.332699	-0.00552514	0.0197033	0.782188
JIA	M12129	21	13.4417	19	0.81521	13.979	20	0.831557	0.0136773	0.018659	0.472498
JIA	M12261	10	2.28143	8	0.971146	4.21411	9	0.896763	0.0545326	0.0392262	0.201921
JIA	M12593	25	21.5569	23	0.547117	22.5003	24	0.549433	-0.0205339	0.0211411	0.341515
JIA	M12626	8	4.88452	6	0.558708	4.91685	7	0.67011	-0.0198293	0.110276	0.863217
JIA	M12768	18	18.7032	16	0.284354	19.3796	17	0.307185	-0.0118457	0.0155728	0.457922
JIA	M12774	30	31.9865	28	0.27506	32.5975	29	0.29427	0.0117153	0.0160195	0.470665
JIA	M15122	15	24.039	13	0.0307731	24.75	14	0.0371172	0.017305	0.027908	0.545925
JIA	M15140	39	119.629	37	1.22e-10	119.643	38	2.23e-10	0.00183347	0.0271314	0.946486
JIA	M15335	12	4.34245	10	0.930579	4.37099	11	0.957783	-0.0053415	0.0316176	0.869212
JIA	M15365	9	2.80083	7	0.902795	3.55313	8	0.895027	-0.0272226	0.031386	0.414492
JIA	M15488	16	15.5642	14	0.340708	16.2444	15	0.366	0.028866	0.0369034	0.447124
JIA	M15500	211	264.508	209	0.00557327	264.859	210	0.00610943	0.00338637	0.00642799	0.59888
JIA	M15506	19	16.9511	17	0.457685	19.4049	18	0.367301	-0.0500788	0.0319696	0.135667
JIA	M15630	25	15.4579	23	0.877476	17.5468	24	0.824424	0.0159867	0.0110611	0.161859
JIA	M15650	6	6.55462	4	0.161381	6.60902	5	0.251379	0.0117214	0.0643313	0.864284
JIA	M15676	33	28.6803	31	0.585879	28.8928	32	0.624603	0.00601462	0.0130486	0.648059
JIA	M15677	7	2.94638	5	0.708252	3.0798	6	0.798766	0.0240136	0.065743	0.729856
JIA	M15749	11	13.9615	9	0.123702	14.5535	10	0.149206	0.0151435	0.0245125	0.552025
JIA	M15753	13	6.89165	11	0.807789	6.91	12	0.863504	0.00349453	0.0257985	0.894699
JIA	M15778	38	29.2967	36	0.777924	29.2968	37	0.812578	-0.00022173	0.0179864	0.990232
JIA	M15958	9	8.16252	7	0.318482	9.7777	8	0.280977	0.0335486	0.0285054	0.277691
JIA	M15990	18	17.4961	16	0.354215	17.6385	17	0.41198	-0.00405483	0.0112366	0.722924
JIA	M15996	4	0.341251	2	0.843137	0.591747	3	0.898319	-0.0270574	0.0540613	0.666373
JIA	M16634	9	17.0124	7	0.0173167	17.0389	8	0.0297063	-0.00521507	0.049882	0.919667
JIA	M16816	13	8.94285	11	0.627168	8.96722	12	0.705728	0.00282436	0.0180935	0.878784
JIA	M16818	7	4.18859	5	0.522595	4.33832	6	0.630995	0.0138725	0.035852	0.714722
JIA	M16821	18	21.7101	16	0.1528	21.754	17	0.194365	-0.00484718	0.02696	0.859573
JIA	M16822	20	20.72	18	0.293772	22.2251	19	0.273198	0.0412957	0.0361154	0.267837
JIA	M16823	11	7.18118	9	0.618262	8.6081	10	0.569656	-0.0299432	0.0250668	0.262798
JIA	M17799	107	111.292	105	0.318609	113.471	106	0.292158	-0.0199393	0.0139049	0.154549
JIA	M17805	9	7.76694	7	0.353593	8.00592	8	0.432893	-0.0183521	0.0395444	0.656672
JIA	M17807	21	22.4392	19	0.262944	24.334	20	0.228109	0.0247782	0.0195625	0.220601
JIA	M17945	32	38.4372	30	0.138845	40.5215	31	0.117695	0.0281338	0.0220574	0.211928
JIA	M18254	9	7.70032	7	0.35976	7.72347	8	0.460938	0.0074848	0.0515993	0.888755
JIA	M18281	11	13.3457	9	0.147578	13.7146	10	0.18641	0.0204073	0.0409108	0.629868
JIA	M18283	9	2.72664	7	0.909087	3.05262	8	0.931012	-0.0202668	0.0354965	0.585887
JIA	M18335	4	0.485549	2	0.784448	1.52395	3	0.676755	0.051171	0.050216	0.415399
JIA	M18349	17	16.1008	15	0.375383	16.7197	16	0.403955	-0.0162075	0.0213446	0.459426
JIA	M18357	6	2.28307	4	0.683853	2.2889	5	0.807895	-0.00516936	0.06769	0.942793
JIA	M18369	35	43.0927	33	0.112252	43.4704	34	0.12806	-0.00798658	0.01485	0.594312
JIA	M18392	4	0.881322	2	0.643611	0.916258	3	0.821503	-0.0389871	0.208587	0.868974
JIA	M18394	14	19.4507	12	0.0782167	19.5251	13	0.107701	0.00603598	0.0281765	0.833972
JIA	M18467	11	9.26714	9	0.41299	9.41719	10	0.493021	0.0101582	0.0266101	0.711511
JIA	M18474	11	3.10018	9	0.96019	3.40418	10	0.970252	-0.0113263	0.0205421	0.594803
JIA	M18476	9	4.01825	7	0.777673	4.0332	8	0.854115	0.00236631	0.0193487	0.9061
JIA	M18477	6	0.671436	4	0.954804	0.71218	5	0.982294	-0.0132263	0.0655252	0.849883
JIA	M18494	11	6.51647	9	0.68732	8.79249	10	0.551904	-0.0306747	0.0203325	0.165664
JIA	M18497	14	15.0113	12	0.240819	15.0393	13	0.304905	0.00254121	0.0169835	0.883543
JIA	M18929	11	19.6914	9	0.0199157	23.6169	10	0.00868478	-0.0479699	0.0358125	0.213257
JIA	M19323	5	2.40565	3	0.492584	2.51348	4	0.642223	-0.0159594	0.0486005	0.76421
JIA	M19324	4	0.335432	2	0.845594	0.409627	3	0.938247	-0.0140653	0.051637	0.810869
JIA	M19362	18	6.08548	16	0.987146	6.16289	17	0.992023	0.00525937	0.0189024	0.784393
JIA	M19364	19	21.7241	17	0.195564	21.7273	18	0.244316	0.00125154	0.0248158	0.960365
JIA	M19368	12	5.5573	10	0.850986	5.5577	11	0.901188	-0.000499412	0.0251089	0.984522
JIA	M19396	7	3.88833	5	0.565603	5.18462	6	0.520362	-0.0485317	0.0426261	0.306487
JIA	M19414	13	13.7448	11	0.247436	14.0253	12	0.299097	0.0100052	0.0211193	0.644944
JIA	M19415	6	5.81477	4	0.213415	5.94748	5	0.311363	-0.00947098	0.0313462	0.777603
JIA	M19934	34	44.1865	32	0.0742085	46.7332	33	0.0570563	-0.0172749	0.0127203	0.183943
JIA	M20489	34	21.9749	32	0.908064	21.9764	33	0.928121	0.000549243	0.0140109	0.968974
JIA	M20675	26	147.274	24	1.06e-19	152.791	25	2.57e-20	0.0396857	0.0418538	0.35248
JIA	M20699	22	14.4346	20	0.807795	16.424	21	0.745375	0.0194006	0.0137548	0.173768
JIA	M21044	17	25.5847	15	0.0426216	25.8767	16	0.0557881	-0.0111268	0.0268907	0.684892
JIA	M21047	17	17.5107	15	0.289264	22.3527	16	0.132164	0.0783745	0.0384827	0.0597407
JIA	M21049	10	11.1324	8	0.194311	11.3175	9	0.254571	-0.0150397	0.0412309	0.72474
JIA	M21127	12	10.3669	10	0.408913	11.5013	11	0.402268	0.0518818	0.0495969	0.320156
JIA	M21151	9	10.7594	7	0.149462	11.0469	8	0.199055	-0.0137419	0.0317756	0.678412
JIA	M21184	13	5.29243	11	0.916181	5.33953	12	0.945667	-0.00890828	0.0410455	0.832155
JIA	M21188	24	31.6343	22	0.0838487	31.7744	23	0.104927	-0.00723073	0.0231617	0.75784
JIA	M21630	19	57.151	17	3.08e-06	58.0432	18	4.22e-06	0.0127933	0.0248331	0.613068
JIA	M22030	17	21.5208	15	0.120997	22.3176	16	0.133229	0.0221115	0.0296713	0.467659
JIA	M22032	16	15.5923	14	0.338901	15.7253	15	0.400537	0.00748814	0.0216655	0.734763
JIA	M22116	12	8.20769	10	0.608558	9.72617	11	0.555174	0.0506696	0.0411191	0.246037
JIA	M22130	18	18.89	16	0.274409	18.9604	17	0.330812	-0.00591671	0.0242358	0.810232
JIA	M22138	6	7.15536	4	0.127902	7.9071	5	0.16143	0.0363152	0.0560195	0.552151
JIA	M22175	6	6.18093	4	0.186037	6.26319	5	0.281445	0.0106065	0.0459695	0.828846
JIA	M22177	51	50.6729	49	0.407369	50.797	50	0.441993	-0.00379699	0.0109601	0.730496
JIA	M22189	8	5.19257	6	0.519363	5.37125	7	0.614756	0.0129318	0.0305935	0.687245
JIA	M22481	32	32.5674	30	0.341622	32.6079	31	0.38774	-0.00189211	0.00978983	0.848048
JIA	M22548	13	18.2124	11	0.0767808	18.5603	12	0.099706	-0.0215814	0.0470799	0.655589
JIA	M22649	10	5.75232	8	0.674953	6.05897	9	0.734002	0.0474977	0.0857728	0.594876
JIA	M22842	8	6.00847	6	0.422242	6.45434	7	0.487809	0.0184977	0.0277218	0.529417
JIA	M24074	16	33.4002	14	0.00252161	34.2143	15	0.00317708	-0.0201248	0.0344517	0.568416
JIA	M25459	29	43.6278	27	0.0225828	44.5035	28	0.0247549	-0.00774504	0.0105208	0.467979
JIA	M25599	18	11.7649	16	0.759996	12.1161	17	0.793059	-0.00883941	0.0149177	0.561767
JIA	M27256	35	36.3938	33	0.313578	36.6119	34	0.348481	0.00912805	0.0205302	0.6595
JIA	M27273	11	6.57516	9	0.681256	7.96964	10	0.631803	-0.0420728	0.0356283	0.267916
JIA	M27278	20	12.7524	18	0.806069	13.0836	19	0.834265	-0.0128025	0.0222457	0.572075
JIA	M27447	13	14.6253	11	0.200302	16.6016	12	0.165208	0.039846	0.0326822	0.24827
JIA	M27513	19	22.4873	17	0.166698	22.6492	18	0.204433	-0.00721729	0.0206293	0.730744
JIA	M27531	15	8.16305	13	0.832818	8.45103	14	0.864531	0.0113679	0.0211836	0.600581
JIA	M27672	5	6.50399	3	0.0895055	6.69037	4	0.153184	-0.0580332	0.197925	0.788476
JIA	M27710	16	15.6643	14	0.334304	15.6858	15	0.403235	-0.00239109	0.0172351	0.891636
JIA	M27716	11	4.92047	9	0.841186	5.70384	10	0.839501	-0.016741	0.0189146	0.39914
JIA	M27718	7	5.01864	5	0.413609	18.5298	6	0.00503599	0.117448	0.0320117	0.0144596
JIA	M27722	7	4.59586	5	0.467161	4.59798	6	0.596307	-0.00167552	0.0364276	0.965094
JIA	M27728	26	39.0973	24	0.0266742	39.5957	25	0.0320762	0.0107702	0.0194717	0.585297
JIA	M27738	16	9.59302	14	0.791292	10.0683	15	0.815421	-0.0134963	0.0195765	0.501831
JIA	M30805	15	17.0126	13	0.19873	23.1443	14	0.0579626	-0.0361807	0.0167148	0.049615
JIA	M31453	17	20.4121	15	0.156687	20.4522	16	0.200542	-0.00354663	0.0206728	0.866076
JIA	M31522	3	1.24424	1	0.264655	1.32597	2	0.515312	0.0205381	0.0801398	0.840285
JIA	M31536	24	21.4039	22	0.495913	22.2037	23	0.507987	0.0199293	0.0222846	0.380838
JIA	M31548	11	7.45685	9	0.589667	7.71079	10	0.657063	0.020157	0.0399999	0.626418
JIA	M31555	12	4.27945	10	0.933861	5.96269	11	0.875842	-0.0264244	0.0203672	0.223626
JIA	M31591	18	7.38874	16	0.965021	7.66404	17	0.973213	0.00674256	0.0128507	0.606997
JIA	M31787	13	10.0562	11	0.525335	10.3308	12	0.586962	0.0146597	0.0279762	0.610669
JIA	M32197	18	21.3593	16	0.165109	22.2923	17	0.173738	-0.018017	0.0215518	0.415474
JIA	M32198	16	48.7446	14	9.89e-06	51.2691	15	7.46e-06	0.0411517	0.0483281	0.408817
JIA	M32315	31	45.4318	29	0.0267021	45.581	30	0.0340529	-0.0065542	0.0212346	0.759789
JIA	M32319	6	0.584154	4	0.964808	1.08453	5	0.955464	0.021695	0.0306699	0.518372
JIA	M32328	18	24.1523	16	0.0862305	24.3806	17	0.109458	0.0079875	0.0205401	0.702497
JIA	M32338	24	42.287	22	0.00576918	42.4014	23	0.00814858	-0.00385701	0.0158109	0.809533
JIA	M32339	35	36.1276	33	0.324556	37.4063	34	0.315493	-0.0238447	0.0220629	0.287641
JIA	M32346	12	6.82055	10	0.74227	10.8975	11	0.451889	0.0437447	0.0216649	0.0710812
JIA	M32348	44	39.2859	42	0.590778	42.9811	43	0.472124	-0.0284271	0.0147881	0.0613691
JIA	M32379	9	7.37713	7	0.390696	7.65059	8	0.468324	-0.0230361	0.0452229	0.626141
JIA	M32388	5	3.01922	3	0.388671	3.04265	4	0.550714	-0.00797373	0.0522604	0.888416
JIA	M32393	13	15.1715	11	0.17478	16.8685	12	0.15461	0.0504564	0.045487	0.290985
JIA	M32405	15	24.7897	13	0.0245966	32.076	14	0.0039076	0.0529193	0.0270722	0.0724631
JIA	M32412	30	30.9869	28	0.317664	31.8176	29	0.327935	0.00987281	0.011395	0.393625
JIA	M32418	15	6.22139	13	0.937723	6.3308	14	0.957452	0.00752498	0.0227492	0.746081
JIA	M32425	22	35.9067	20	0.0157741	36.489	21	0.0192543	-0.0165937	0.0291359	0.575339
JIA	M32445	12	13.8183	10	0.181443	14.9066	11	0.186812	-0.0278328	0.0313617	0.395666
JIA	M32452	28	37.7838	26	0.0634158	38.6244	27	0.0685101	-0.0119067	0.0156558	0.453782
JIA	M32489	35	54.1788	33	0.0114984	54.1792	34	0.0153788	0.000337276	0.023033	0.988405
JIA	M32492	43	24.5367	41	0.980539	24.631	42	0.985011	-0.00377663	0.0122947	0.760264
JIA	M32497	25	25.7265	23	0.313946	26.1168	24	0.347264	0.00615686	0.0104226	0.560468
JIA	M32504	8	4.95021	6	0.550215	6.72362	7	0.458213	-0.056538	0.0424557	0.231315
JIA	M32518	37	59.423	35	0.00613665	62.9822	36	0.00356007	-0.0433357	0.0299306	0.156551
JIA	M32549	8	19.1081	6	0.00398496	19.3278	7	0.00722022	-0.021166	0.080583	0.801598
JIA	M32553	14	13.5644	12	0.329388	14.7194	13	0.325194	-0.0434015	0.0429348	0.332028
JIA	M32557	9	10.4526	7	0.164342	10.6007	8	0.225366	-0.0180264	0.0572389	0.761994
JIA	M32560	11	9.11707	9	0.426539	9.19921	10	0.513308	-0.00614908	0.0215941	0.782273
JIA	M32564	16	13.3477	14	0.499349	16.7993	15	0.331	-0.0460954	0.0248109	0.0843429
JIA	M32578	15	12.7834	13	0.46468	14.3657	14	0.42284	0.0280794	0.0223227	0.230559
JIA	M32586	9	9.00935	7	0.251985	9.07011	8	0.336416	0.00467798	0.0215303	0.834192
JIA	M32587	13	6.92966	11	0.804751	7.48114	12	0.824251	0.025653	0.034544	0.473274
JIA	M32593	9	5.8372	7	0.558882	6.42857	8	0.599341	-0.0369004	0.0479847	0.46704
JIA	M32616	7	2.16096	5	0.826455	4.18619	6	0.651496	0.150131	0.105495	0.21399
JIA	M32632	23	44.2591	21	0.00216411	44.6657	22	0.00292536	0.00919099	0.0209241	0.664964
JIA	M32634	40	56.0227	38	0.02986	56.366	39	0.0354769	-0.0073897	0.0153151	0.632211
JIA	M32635	10	5.61467	8	0.690305	5.96425	9	0.74349	0.0174073	0.0294413	0.570674
JIA	M32644	31	38.8264	29	0.105034	38.9457	30	0.126949	-0.00829708	0.027793	0.767427
JIA	M32651	25	30.5967	23	0.133026	34.4114	24	0.0776185	-0.0384189	0.0226877	0.103886
JIA	M32654	25	17.8342	23	0.766419	17.8367	24	0.810856	0.00121319	0.0242286	0.960497
JIA	M32672	16	14.9047	14	0.3847	18.6345	15	0.230775	0.0461164	0.0246381	0.0822826
JIA	M32675	20	44.1764	18	0.000544337	46.2502	19	0.000456779	-0.0301219	0.0327688	0.370133
JIA	M32691	12	9.64651	10	0.472034	9.71457	11	0.55623	-0.010229	0.0392078	0.79947
JIA	M32698	15	21.6726	13	0.0606472	21.761	14	0.0836615	0.00848842	0.0368684	0.821492
JIA	M32709	23	33.6596	21	0.0393959	33.7024	22	0.0526526	-0.00303438	0.0185592	0.87169
JIA	M32729	44	41.2001	42	0.505946	44.2008	43	0.420699	0.0218265	0.0125999	0.0905644
JIA	M32735	14	11.052	12	0.524467	11.5281	13	0.566669	0.0194715	0.0282208	0.50334
JIA	M32739	5	2.58342	3	0.460404	3.03074	4	0.552694	-0.0400396	0.0598657	0.551472
JIA	M32740	41	51.2752	39	0.0901426	51.7894	40	0.100258	-0.0103578	0.0165611	0.535334
JIA	M32753	11	14.4687	9	0.106602	15.4126	10	0.117729	-0.0426728	0.0556917	0.463161
JIA	M32754	12	8.95767	10	0.536126	9.49037	11	0.576725	-0.0156754	0.0214772	0.48222
JIA	M32755	24	16.1653	22	0.807596	16.3839	23	0.838348	-0.00748484	0.0160092	0.644716
JIA	M32757	16	5.51796	14	0.97722	5.52563	15	0.986663	0.00125075	0.0142742	0.931417
JIA	M32758	13	10.6	11	0.477353	11.1562	12	0.515579	0.0116541	0.0156265	0.471432
JIA	M32759	16	37.057	14	0.000723236	37.1125	15	0.0012185	0.0032731	0.0225993	0.886908
JIA	M32761	10	11.0029	8	0.201532	11.1668	9	0.264447	0.012794	0.0370648	0.73886
JIA	M32762	13	26.0024	11	0.00648448	26.8324	12	0.00816797	0.0341198	0.057582	0.565469
JIA	M32769	5	0.979244	3	0.806274	2.18335	4	0.702079	0.0597015	0.0544067	0.352686
JIA	M32786	18	17.0065	16	0.385176	17.6244	17	0.412895	0.0296284	0.0388584	0.456873
JIA	M32787	11	248.365	9	2.21e-48	248.83	10	9.57e-48	-0.018739	0.144473	0.899652
JIA	M32795	13	16.4039	11	0.126787	19.1305	12	0.0854265	0.0314743	0.0232766	0.20346
JIA	M32800	8	3.86535	6	0.694893	3.95019	7	0.785496	0.00548211	0.0188206	0.780643
JIA	M32802	4	0.464789	2	0.792634	1.37942	3	0.710366	0.0834093	0.087215	0.439815
JIA	M32808	12	12.2735	10	0.267172	14.0281	11	0.231445	-0.0279355	0.0233642	0.259414
JIA	M32814	12	5.96192	10	0.818452	6.50795	11	0.837418	0.0342061	0.0462912	0.476933
JIA	M32836	6	2.67608	4	0.613406	2.74567	5	0.739124	-0.019399	0.0735368	0.804967
JIA	M32838	11	5.52648	9	0.786214	6.37909	10	0.782472	-0.023928	0.0259137	0.379903
JIA	M32846	10	14.4345	8	0.0711189	17.6819	9	0.0390488	0.0298583	0.0222565	0.216575
JIA	M32847	12	10.2444	10	0.419321	10.6287	11	0.474869	-0.010351	0.0168986	0.553858
JIA	M32854	5	0.729871	3	0.866157	0.732719	4	0.947233	-0.00366397	0.0686471	0.960789
JIA	M32855	15	14.9309	13	0.311688	14.9507	14	0.381534	0.00249	0.0189598	0.897525
JIA	M32857	5	2.02548	3	0.567135	3.33279	4	0.503754	-0.137482	0.120242	0.335855
JIA	M32863	11	3.16733	9	0.95729	3.26366	10	0.974521	0.00773644	0.0249255	0.763338
JIA	M32867	16	16.9025	14	0.261412	19.4152	15	0.195533	-0.0540454	0.0374628	0.17112
JIA	M32869	15	15.5919	13	0.271871	16.0689	14	0.309182	-0.026293	0.0416907	0.539187
JIA	M32910	46	56.834	44	0.0928315	56.8897	45	0.110056	0.00214842	0.0103412	0.83638
JIA	M32980	10	4.19755	8	0.838874	5.89818	9	0.750064	-0.0437648	0.0335599	0.228475
JIA	M33009	6	3.4014	4	0.493028	3.95516	5	0.555889	0.0409414	0.0550175	0.498123
JIA	M33084	7	4.92498	5	0.425104	7.27221	6	0.296405	0.0424655	0.0277178	0.186075
JIA	M33131	10	6.66274	8	0.573419	8.78752	9	0.457114	-0.0713944	0.0489787	0.18304
JIA	M33132	29	22.2139	27	0.72643	23.108	28	0.727618	0.0137009	0.0144898	0.352762
JIA	M33137	14	14.5336	12	0.267936	18.6687	13	0.133738	0.0596087	0.0322599	0.089423
JIA	M33138	12	8.41478	10	0.58839	8.59436	11	0.659278	0.00724445	0.0170953	0.680706
JIA	M33140	11	12.1906	9	0.202775	12.4614	10	0.255364	0.0196625	0.0439778	0.665368
JIA	M33144	8	2.83801	6	0.828887	3.12706	7	0.873005	-0.0148287	0.0275814	0.610174
JIA	M33150	7	1.63013	5	0.897582	3.6785	6	0.720089	0.0400706	0.0279976	0.211782
JIA	M33163	16	11.4636	14	0.649291	11.6654	15	0.704158	-0.0126088	0.0280705	0.660175
JIA	M33165	8	6.07829	6	0.414477	15.1616	7	0.033983	0.0782443	0.0261304	0.0241831
JIA	M33173	31	67.3637	29	6.9e-05	74.4739	30	1.19e-05	-0.060596	0.034635	0.0907714
JIA	M33178	372	387.662	370	0.253461	388.609	371	0.254345	-0.0102833	0.0108171	0.3424
JIA	M33188	3	0.00105234	1	0.974121	0.972082	2	0.615056	0.0408263	0.0414309	0.504679
JIA	M33190	18	11.7398	16	0.761692	11.8295	17	0.81035	0.00700928	0.0233976	0.768359
JIA	M33192	12	12.8004	10	0.235048	14.0486	11	0.230314	-0.0342132	0.0346459	0.346684
JIA	M33194	10	10.1805	8	0.252583	10.6028	9	0.303923	0.0172402	0.0299302	0.580445
JIA	M33195	6	10.4241	4	0.0338593	10.6418	5	0.0589624	-0.0129959	0.0449554	0.786881
JIA	M33197	7	4.76079	5	0.445765	4.92934	6	0.552908	0.0137718	0.0335457	0.69841
JIA	M33203	13	19.1891	11	0.0577824	24.2183	12	0.018994	0.0558977	0.0329213	0.117597
JIA	M33204	11	4.50093	9	0.875467	5.49575	10	0.855702	0.0288622	0.0289373	0.344628
JIA	M33221	16	11.5693	14	0.640844	13.349	15	0.57536	-0.0250143	0.0187507	0.203486
JIA	M33228	18	17.29	16	0.367079	17.7848	17	0.402537	-0.00997856	0.0147458	0.508259
JIA	M33230	13	3.5985	11	0.980227	3.98283	12	0.983744	0.0195819	0.0315865	0.54792
JIA	M33250	17	14.6257	15	0.478698	20.1911	16	0.211737	0.0428227	0.0181521	0.0323011
JIA	M33353	14	12.411	12	0.413258	13.5663	13	0.405083	0.0203762	0.01928	0.311388
JIA	M33359	8	9.42845	6	0.150877	9.53743	7	0.216337	0.00682994	0.0259356	0.801097
JIA	M33363	6	4.71145	4	0.318206	7.77296	5	0.1692	0.0552239	0.0342536	0.182211
JIA	M33364	8	4.87424	6	0.560041	4.95699	7	0.665212	0.0110011	0.0382435	0.783286
JIA	M33380	36	65.1635	34	0.00102261	65.7299	35	0.00126353	-0.00822784	0.0151346	0.590234
JIA	M33384	11	7.02336	9	0.634687	7.18565	10	0.70781	-0.0116546	0.0289308	0.696464
JIA	M33389	53	49.7053	51	0.525151	53.0624	52	0.432977	-0.0387858	0.0211684	0.0727556
JIA	M33390	14	10.7975	12	0.546346	10.855	13	0.622966	0.00560025	0.0233672	0.814637
JIA	M33391	13	10.0981	11	0.521583	10.5809	12	0.565135	0.0159783	0.0229965	0.501584
JIA	M33408	12	7.04082	10	0.721586	9.80469	11	0.548036	-0.0357067	0.0214778	0.127394
JIA	M33415	15	13.277	13	0.426647	14.0399	14	0.44674	-0.0125148	0.01448	0.4031
JIA	M33420	11	5.70112	9	0.769419	5.71417	10	0.838679	-0.00275913	0.0241527	0.911558
JIA	M33422	31	33.0554	29	0.275509	33.6367	30	0.295589	0.00917986	0.012855	0.48087
JIA	M33423	40	50.8317	38	0.0796592	50.8779	39	0.0964108	0.0039576	0.0213017	0.8536
JIA	M33441	8	11.5584	6	0.0725784	11.582	7	0.115169	-0.00569645	0.0513705	0.91532
JIA	M33442	24	32.6197	22	0.0674275	34.0341	23	0.0646669	-0.0434078	0.044444	0.339343
JIA	M33443	9	11.8308	7	0.106263	18.839	8	0.0157447	0.114139	0.0560514	0.081152
JIA	M33447	8	6.08138	6	0.414136	6.26414	7	0.509268	0.0124105	0.0292261	0.685907
JIA	M33453	10	10.5213	8	0.230323	10.6184	9	0.302775	-0.019754	0.0727122	0.792752
JIA	M33477	44	95.0191	42	5.54e-06	96.5874	43	5.38e-06	0.0382341	0.0459219	0.409786
JIA	M33488	16	15.1953	14	0.364934	17.5359	15	0.287847	-0.0318912	0.0217168	0.164076
JIA	M33507	31	27.7132	29	0.533282	27.7661	30	0.582828	-0.00191306	0.0083166	0.819684
JIA	M33508	9	4.88898	7	0.673509	5.01674	8	0.755786	0.00996743	0.0278863	0.731303
JIA	M33509	6	1.44498	4	0.836341	1.97269	5	0.852911	-0.0311801	0.0429219	0.507801
JIA	M33510	21	19.5275	19	0.423495	23.4855	20	0.265587	-0.0277837	0.0141579	0.0645277
JIA	M33515	43	48.6704	41	0.191613	50.3633	42	0.176231	0.0275228	0.0230472	0.239265
JIA	M33531	9	20.265	7	0.00502482	21.0905	8	0.00691074	-0.0340416	0.0637481	0.609871
JIA	M33587	13	24.6392	11	0.0102915	24.6589	12	0.0165248	0.00408734	0.0436823	0.927134
JIA	M33609	17	16.1432	15	0.372602	16.1915	16	0.439676	0.0040347	0.0190327	0.83497
JIA	M33610	20	20.5284	18	0.30387	20.6153	19	0.35844	0.00452164	0.0163778	0.785629
JIA	M33627	10	5.87326	8	0.661426	6.32647	9	0.706852	-0.0281234	0.0417755	0.519788
JIA	M33633	10	3.82575	8	0.872493	5.34122	9	0.803607	-0.025995	0.0211163	0.253268
JIA	M33637	8	13.0789	6	0.0418	13.2557	7	0.0661173	-0.00876816	0.0307846	0.785356
JIA	M33638	10	7.19461	8	0.515789	8.71922	9	0.463586	0.0305403	0.0247339	0.251957
JIA	M33652	9	4.30159	7	0.744458	4.63227	8	0.796058	0.0129827	0.0225767	0.583261
JIA	M33653	10	4.81066	8	0.777608	4.89782	9	0.843123	-0.00703498	0.023829	0.775337
JIA	M33658	8	10.124	6	0.119528	16.5652	7	0.0204257	-0.0779245	0.0398831	0.0985356
JIA	M33666	21	15.9218	19	0.66249	16.5882	20	0.67953	0.0167714	0.0205449	0.424427
JIA	M33675	8	9.00002	6	0.173577	9.03319	7	0.250282	0.00718517	0.0483245	0.886673
JIA	M33683	11	3.70174	9	0.929925	3.75891	10	0.957568	-0.00580068	0.0242603	0.816382
JIA	M33751	23	16.9472	21	0.714304	16.9551	22	0.765834	0.00113736	0.0127436	0.929729
JIA	M33782	11	7.33499	9	0.602285	7.80911	10	0.647476	-0.0155507	0.0225842	0.508457
JIA	M33801	7	3.93575	5	0.558702	4.02442	6	0.673372	-0.0128325	0.0430965	0.77786
JIA	M33821	15	9.49203	13	0.734851	10.539	14	0.721809	0.0257052	0.0251217	0.324866
JIA	M33822	6	11.9563	4	0.0176789	13.3144	5	0.0206038	0.0819717	0.12161	0.537223
JIA	M33833	7	9.10938	5	0.10478	11.2648	6	0.0805286	-0.0598942	0.0550651	0.326358
JIA	M33835	8	5.33116	6	0.502093	5.74946	7	0.569289	-0.0202791	0.031355	0.541724
JIA	M33864	8	2.42665	6	0.876585	4.66743	7	0.700473	-0.041103	0.0274583	0.185054
JIA	M33871	9	5.40016	7	0.611252	8.07193	8	0.426475	-0.0329753	0.0201739	0.146159
JIA	M33877	24	18.0426	22	0.703458	18.0437	23	0.755114	0.000689378	0.0210792	0.974205
JIA	M33883	13	8.91406	11	0.629825	8.92223	12	0.709558	-0.00337388	0.0373282	0.929607
JIA	M33884	11	13.0458	9	0.160543	13.7056	10	0.186848	-0.0227005	0.0336475	0.516849
JIA	M33885	9	6.67226	7	0.463783	7.1322	8	0.522439	0.0205819	0.0303484	0.519435
JIA	M33892	23	18.0933	21	0.643094	21.6067	22	0.483565	0.0385479	0.0205655	0.0748549
JIA	M33901	20	28.4446	18	0.055604	29.5359	19	0.0580097	0.0165267	0.0198872	0.416847
JIA	M33910	13	17.3136	11	0.0989349	17.6153	12	0.127881	0.00959949	0.0219279	0.670022
JIA	M33935	11	6.7359	9	0.664594	6.9563	10	0.729564	0.0122721	0.0261408	0.649906
JIA	M33936	16	12.712	14	0.549318	13.1658	15	0.589493	-0.0103605	0.0153792	0.51149
JIA	M33937	13	6.05382	11	0.869749	6.0563	12	0.913217	0.00145788	0.0292644	0.961161
JIA	M33939	11	8.27468	9	0.50672	8.55221	10	0.57506	-0.0178726	0.0339261	0.611062
JIA	M33941	15	11.1268	13	0.600198	11.581	14	0.639912	-0.0126996	0.0188432	0.51214
JIA	M33955	31	24.1795	29	0.720034	24.1953	30	0.763119	0.00228312	0.0181628	0.900834
JIA	M33957	9	14.6896	7	0.0401911	17.092	8	0.0291649	-0.0790336	0.0738651	0.320132
JIA	M33960	13	14.8394	11	0.189969	16.1297	12	0.18537	0.0310882	0.0317883	0.349104
JIA	M33961	11	11.9398	9	0.216723	12.9553	10	0.226183	0.0297474	0.0340016	0.40438
JIA	M33968	16	11.1933	14	0.670791	12.6381	15	0.630228	0.0335508	0.0279121	0.249295
JIA	M33969	11	4.97862	9	0.836168	6.02689	10	0.812999	-0.0306281	0.0299145	0.332635
JIA	M33971	5	5.39835	3	0.144846	5.90529	4	0.206334	0.0600395	0.113118	0.63236
JIA	M33972	6	5.80989	4	0.213803	5.83502	5	0.322605	0.00607752	0.0462034	0.9017
JIA	M33973	10	5.25519	8	0.729986	6.47881	9	0.691204	0.0231446	0.020923	0.300802
JIA	M34035	3	0.498273	1	0.48026	0.51033	2	0.774789	0.00417576	0.0380294	0.930376
JIA	M34040	16	12.6281	14	0.555996	13.8701	15	0.535405	0.0158024	0.0141796	0.283852
JIA	M34062	26	37.279	24	0.0410334	40.5326	25	0.0256919	0.047481	0.0328068	0.160752
JIA	M34106	14	6.29524	12	0.900474	9.13445	13	0.762715	0.0360149	0.0213738	0.117796
JIA	M34109	26	33.5461	24	0.0930651	34.8521	25	0.0909126	-0.0221969	0.022963	0.343365
JIA	M34112	16	18.4525	14	0.186943	19.3239	15	0.199431	-0.0266196	0.0327383	0.429772
JIA	M34123	19	18.2022	17	0.376193	18.6632	18	0.412836	-0.0180309	0.0274811	0.520528
JIA	M34214	14	12.174	12	0.431809	13.6981	13	0.395442	0.0199624	0.0162865	0.243823
JIA	M34221	8	7.88965	6	0.2463	8.94968	7	0.256289	0.0355201	0.0395611	0.403851
JIA	M34244	21	18.8451	19	0.466813	19.601	20	0.483123	-0.0168168	0.0193419	0.395454
JIA	M34245	15	14.2663	13	0.355359	15.7072	14	0.33158	-0.0271207	0.0236685	0.272511
JIA	M34283	38	35.1341	36	0.509593	38.0235	37	0.422569	-0.0179088	0.0105356	0.0977883
JIA	M34289	12	3.31433	10	0.97303	3.34835	11	0.985275	-0.0060625	0.0328673	0.857344
JIA	M34306	25	18.408	23	0.734998	19.1677	24	0.742988	-0.00810503	0.00929895	0.392431
JIA	M34314	9	8.2711	7	0.309297	8.35465	8	0.399616	-0.011557	0.0434608	0.797965
JIA	M34322	37	51.4688	35	0.0358548	51.5316	36	0.0450765	-0.00409575	0.0198151	0.837443
JIA	M34327	7	12.3472	5	0.0303278	12.3854	6	0.0539033	0.0375099	0.301699	0.905899
JIA	M34329	11	16.1678	9	0.0634587	16.2082	10	0.0938256	-0.00572765	0.038203	0.884128
JIA	M34336	18	18.2543	16	0.309215	18.7319	17	0.344134	0.00782245	0.0120902	0.526802
JIA	M34338	35	47.0326	33	0.0537884	47.4169	34	0.0629529	0.0101735	0.0195904	0.607009
JIA	M34339	18	20.3119	16	0.206499	20.5913	17	0.245105	-0.0116074	0.0247413	0.645292
JIA	M34344	11	11.6756	9	0.232222	11.8338	10	0.296332	-0.00842644	0.0241277	0.734939
JIA	M34350	9	14.1845	7	0.0479962	15.6846	8	0.0471242	0.0259149	0.0301195	0.418058
JIA	M34359	38	42.1044	36	0.223637	42.1466	37	0.25806	-0.00209454	0.0110167	0.85028
JIA	M34365	60	57.7658	58	0.483969	58.6155	59	0.489637	-0.015362	0.0166655	0.36046
JIA	M34384	6	5.52345	4	0.237676	5.9429	5	0.311814	0.0378411	0.0686592	0.610871
JIA	M34389	13	21.2891	11	0.0304968	22.0766	12	0.0366708	-0.0151528	0.0237553	0.53661
JIA	M34390	9	6.70116	7	0.460644	7.57963	8	0.475571	-0.0391904	0.0418134	0.379823
JIA	M34395	15	13.2663	13	0.427456	14.7234	14	0.397321	0.019418	0.0162506	0.253469
JIA	M34400	11	19.1745	9	0.0237496	23.1091	10	0.0103508	-0.0452336	0.0332849	0.207229
JIA	M34404	7	1.47226	5	0.916248	1.48589	6	0.960427	0.00444795	0.0381079	0.911626
JIA	M34407	21	21.3443	19	0.318093	21.6913	20	0.357492	0.00868107	0.0156186	0.584823
JIA	M34409	6	1.33471	4	0.855459	10.4239	5	0.0640777	0.265917	0.088203	0.0393629
JIA	M34416	12	22.1843	10	0.0141927	22.6214	11	0.0199777	-0.0146699	0.0330492	0.666581
JIA	M34419	13	13.3927	11	0.268435	13.4852	12	0.334783	-0.0113194	0.0410721	0.787965
JIA	M34420	19	25.3777	17	0.0865696	25.813	18	0.104112	-0.0112785	0.0208863	0.596205
JIA	M34441	15	13.1521	13	0.436134	13.1744	14	0.512841	0.00359644	0.0242281	0.884273
JIA	M34453	3	0.011672	1	0.913966	1.13587	2	0.566695	0.0527227	0.0497252	0.481379
JIA	M34456	23	30.065	21	0.0906906	30.1764	22	0.114239	-0.00587149	0.0210433	0.782959
JIA	M34469	11	3.42526	9	0.945029	4.12793	10	0.941391	0.0168573	0.02011	0.42359
JIA	M34481	13	11.1118	11	0.433943	11.1344	12	0.517438	0.00240676	0.0161074	0.883927
JIA	M34499	7	4.8436	5	0.435264	4.96772	6	0.54796	0.00909632	0.0258192	0.738971
JIA	M34513	12	10.8722	10	0.367561	10.9513	11	0.447351	-0.00664967	0.0246515	0.79284
JIA	M34516	13	7.46533	11	0.760246	9.86548	12	0.627761	-0.0368663	0.0237963	0.149598
JIA	M34527	14	14.2512	12	0.284953	14.3062	13	0.352639	-0.00761532	0.0354009	0.833289
JIA	M34530	7	3.39305	5	0.639629	3.88507	6	0.692226	-0.0203833	0.0290591	0.514321
JIA	M34533	13	9.1852	11	0.604802	9.18569	12	0.686993	-0.000614921	0.0277071	0.982691
JIA	M34534	8	19.2425	6	0.00377315	20.5907	7	0.00442568	0.0347499	0.0535959	0.540751
JIA	M34535	7	1.41651	5	0.922498	2.03077	6	0.916847	0.0126411	0.016129	0.46867
JIA	M34539	18	11.3961	16	0.784402	16.1044	17	0.516444	0.071767	0.0330744	0.0454188
JIA	M34674	11	7.0543	9	0.631466	7.50286	10	0.677271	0.0245418	0.0366438	0.519834
JIA	M34732	4	0.748873	2	0.687677	0.750288	3	0.861317	-0.0232576	0.618226	0.973408
JIA	M34761	14	14.5641	12	0.266144	20.4711	13	0.0840696	-0.0826761	0.0374755	0.0476094
JIA	M34878	9	9.09416	7	0.245966	9.50102	8	0.301807	0.0190335	0.0340118	0.593189
JIA	M34912	45	56.921	43	0.0757282	59.6319	44	0.0580681	-0.0198356	0.0138609	0.159643
JIA	M35114	9	2.38492	7	0.935511	3.29631	8	0.91441	-0.0282856	0.0296287	0.371541
JIA	M35126	13	15.0947	11	0.1782	16.5961	12	0.165432	-0.023052	0.0220384	0.318006
JIA	M35127	14	22.2099	12	0.0352331	22.2828	13	0.0511326	0.00597973	0.0301487	0.846099
JIA	M35137	52	56.2869	50	0.251372	57.3767	51	0.250711	0.0127874	0.0129963	0.329888
JIA	M35159	8	4.06598	6	0.667748	4.40897	7	0.731649	-0.0313611	0.0535486	0.579452
JIA	M35160	9	16.4579	7	0.0212468	20.7018	8	0.00798325	-0.172505	0.128398	0.221023
JIA	M35186	23	24.7572	21	0.257834	24.7731	22	0.30805	-0.00290003	0.0249951	0.908736
JIA	M35187	8	3.72246	6	0.714175	4.83236	7	0.680413	-0.0331613	0.0314767	0.332669
JIA	M35189	16	10.2688	14	0.742279	10.2778	15	0.801914	-0.0016402	0.0173191	0.925892
JIA	M35193	22	30.2625	20	0.0657098	30.2851	21	0.0864065	0.0030483	0.0249528	0.903989
JIA	M35240	8	4.07214	6	0.666915	7.27214	7	0.401106	0.0652852	0.0364955	0.123849
JIA	M35253	19	33.8337	17	0.00882091	35.2391	18	0.00881841	0.0153339	0.0182476	0.412391
JIA	M35254	15	10.1699	13	0.679989	11.2578	14	0.665676	0.0375161	0.035968	0.315939
JIA	M35255	11	9.94219	9	0.355185	10.1559	10	0.426925	0.0215846	0.0490766	0.670443
JIA	M35257	19	13.7083	17	0.687635	14.3636	18	0.705098	0.0243438	0.0300709	0.429386
JIA	M35270	33	42.9726	31	0.074643	43.0012	32	0.0926752	0.00384596	0.026811	0.886866
JIA	M35305	11	10.6489	9	0.300545	13.8635	10	0.179311	-0.0364021	0.0220849	0.133697
JIA	M35320	11	10.7576	9	0.292693	12.4481	10	0.256185	-0.0315354	0.0265169	0.264767
JIA	M35322	15	3.59429	13	0.994791	3.70908	14	0.996977	-0.0064732	0.019106	0.740167
JIA	M35326	40	52.9797	38	0.0539426	53.2079	39	0.064237	-0.00671745	0.0166051	0.688084
JIA	M35327	18	14.5352	16	0.558908	14.9612	17	0.598273	-0.0162255	0.0248581	0.523202
JIA	M35331	8	11.8959	6	0.0643312	12.6792	7	0.0803211	0.0194649	0.0309684	0.552809
JIA	M35397	27	32.0242	25	0.157315	32.6875	26	0.171359	0.0186566	0.0259261	0.478441
JIA	M35431	22	22.4344	20	0.317412	22.5681	21	0.367432	-0.00932465	0.0270089	0.733516
JIA	M35433	7	5.25883	5	0.385116	7.96939	6	0.240355	-0.0516719	0.0321873	0.169324
JIA	M35439	29	22.5933	27	0.706656	22.7601	28	0.744948	0.00693802	0.0169858	0.686158
JIA	M35451	15	15.5729	13	0.272966	17.4522	14	0.23288	-0.0228929	0.0182773	0.23244
JIA	M35464	15	15.8786	13	0.255747	16.2179	14	0.30025	0.0158443	0.0300629	0.607045
JIA	M35472	17	24.7028	15	0.0540794	25.3278	16	0.0642508	0.0168551	0.0273605	0.547105
JIA	M35527	8	3.63025	6	0.726568	3.63422	7	0.820811	0.00326204	0.0517406	0.951778
JIA	M35551	10	7.71862	8	0.461428	20.1921	9	0.0167633	0.161789	0.0458095	0.00771191
JIA	M35626	6	3.86541	4	0.424528	8.35696	5	0.137629	0.0716776	0.0338209	0.101419
JIA	M35628	8	13.5028	6	0.0357106	16.6947	7	0.0194744	-0.120226	0.100952	0.278654
JIA	M35631	25	41.4632	23	0.0104772	41.8014	24	0.0135812	0.00776578	0.0179275	0.668921
JIA	M35635	7	6.22936	5	0.284537	7.09877	6	0.311809	0.0395827	0.0473838	0.441589
JIA	M35669	16	6.98341	14	0.93535	11.5753	15	0.71085	-0.0359659	0.016784	0.0501788
JIA	M35675	39	45.6342	37	0.15601	47.1679	38	0.146305	-0.0123214	0.0110494	0.271989
JIA	M35678	21	25.6615	19	0.139901	26.0375	20	0.164577	-0.0102619	0.0194491	0.603866
JIA	M35718	22	10.999	20	0.946248	11.2171	21	0.95839	0.0114383	0.0244922	0.645535
JIA	M35754	40	43.9463	38	0.234208	46.0783	39	0.202694	0.0158747	0.0116917	0.182545
JIA	M35854	13	12.1683	11	0.351128	12.1933	12	0.430286	0.00363531	0.0241908	0.883267
JIA	M35977	8	8.52028	6	0.202409	11.4066	7	0.121842	0.0511619	0.0358862	0.20385
JIA	M35978	15	9.83275	13	0.70755	10.0661	14	0.757336	0.014348	0.0297036	0.6371
JIA	M36009	13	264.74	11	2.27e-50	296.791	12	2.21e-56	-0.221744	0.192153	0.272957
JIA	M36095	4	0.404033	2	0.817081	0.724608	3	0.867401	0.0343553	0.0606777	0.628322
JIA	M36097	23	11.3191	21	0.956207	11.6214	22	0.964712	0.0127827	0.0232464	0.588204
JIA	M36098	7	11.0065	5	0.0512505	11.0066	6	0.0881723	-0.000370786	0.06391	0.995595
JIA	M36099	6	4.84155	4	0.303946	4.92603	5	0.424974	-0.0119309	0.0451581	0.804678
JIA	M36103	12	6.5652	10	0.765756	6.65559	11	0.82625	-0.00571829	0.0190201	0.769843
JIA	M36115	12	12.9389	10	0.227109	16.5963	11	0.120395	-0.0367755	0.0218734	0.123623
JIA	M36131	14	9.27844	12	0.678981	9.7091	13	0.717531	-0.0290979	0.04434	0.524051
JIA	M36134	14	5.82438	12	0.924675	6.20949	13	0.938195	0.0126803	0.0204333	0.54649
JIA	M36230	19	15.1836	17	0.58226	17.6859	18	0.476521	0.041542	0.0262616	0.132108
JIA	M36300	7	4.75098	5	0.44702	5.5861	6	0.471112	-0.0466271	0.0510227	0.402713
JIA	M36376	4	0.920314	2	0.631185	0.932024	3	0.817694	0.0089779	0.0829633	0.923703
JIA	M36399	7	2.26134	5	0.811928	3.26093	6	0.775457	0.0478731	0.047883	0.363308
JIA	M36468	15	9.61853	13	0.724791	10.4433	14	0.729107	-0.0292985	0.0322607	0.380311
JIA	M36515	9	3.48408	7	0.836909	3.48439	8	0.900397	0.00050573	0.0284434	0.98631
JIA	M36552	20	17.5068	18	0.488559	17.8638	19	0.531555	0.0108111	0.0180947	0.557634
JIA	M36553	14	15.454	12	0.217544	17.244	13	0.18839	0.0228763	0.0194038	0.261264
JIA	M36559	15	18.3943	13	0.143115	19.3319	14	0.152649	-0.0161616	0.0198531	0.430272
JIA	M36585	9	3.72686	7	0.810645	9.18525	8	0.32691	0.121587	0.0520419	0.0521266
JIA	M36589	18	17.0442	16	0.382741	17.115	17	0.446602	-0.00405026	0.0157137	0.799883
JIA	M36673	12	9.4146	10	0.493259	10.1407	11	0.517777	-0.0581075	0.068192	0.414091
JIA	M36738	9	11.1336	7	0.132897	17.7366	8	0.0232901	0.0924777	0.0453872	0.0810079
JIA	M36754	8	7.67281	6	0.263067	9.19743	7	0.238791	0.0344034	0.0315082	0.316775
JIA	M36756	8	13.1589	6	0.0405806	14.03	7	0.05065	-0.0332324	0.0527304	0.551774
JIA	M36776	12	7.10336	10	0.715652	9.8725	11	0.541891	-0.057979	0.0348416	0.127073
JIA	M36802	8	5.10415	6	0.530526	6.63802	7	0.467515	0.0734407	0.0592983	0.261787
JIA	M36808	33	28.1453	31	0.613653	29.4353	32	0.596988	0.0177944	0.0156674	0.264763
JIA	M36850	10	3.04443	8	0.931539	5.19625	9	0.816876	-0.0318583	0.021718	0.180578
JIA	M37004	8	5.74843	6	0.451952	7.26333	7	0.401987	-0.0412061	0.0334788	0.26445
JIA	M37058	39	54.3477	37	0.0327519	55.6785	38	0.0319963	0.0129003	0.0135529	0.347348
JIA	M37097	10	4.60663	8	0.798672	8.05745	9	0.528367	-0.0666312	0.0358688	0.100294
JIA	M37104	14	11.2072	12	0.511254	13.7203	13	0.393831	-0.0435488	0.0274704	0.138884
JIA	M37112	12	3.53945	10	0.965742	7.35712	11	0.76947	0.0490158	0.0250863	0.0792362
JIA	M37190	17	17.0839	15	0.313873	18.6585	16	0.286772	0.0207203	0.0176225	0.258005
JIA	M37202	19	18.2166	17	0.375303	18.4269	18	0.427883	0.00676785	0.0152772	0.663349
JIA	M37203	18	14.1792	16	0.585365	15.1499	17	0.584688	-0.0266414	0.0270413	0.339185
JIA	M37253	12	4.19801	10	0.937973	4.50982	11	0.952569	0.0135913	0.0243398	0.588856
JIA	M37459	3	0.559438	1	0.454487	0.812901	2	0.66601	0.09566	0.190009	0.703078
JIA	M37506	44	37.732	42	0.658733	38.3137	43	0.674481	0.0142645	0.0187023	0.449896
JIA	M38150	4	1.47722	2	0.477779	4.24026	3	0.236662	0.0821387	0.0494145	0.238357
JIA	M38178	10	5.90007	8	0.658424	5.94743	9	0.745168	0.00502389	0.0230863	0.833178
JIA	M38768	14	12.7968	12	0.383981	20.1268	13	0.0920939	0.0629127	0.0239964	0.0223128
