# Supplementary material for: Causal relationship between serum metabolites and juvenile idiopathic arthritis: a mendelian randomization study
Source: Pediatr Rheumatol Online J. 2024 May 9;22:51. doi: 10.1186/s12969-024-00986-0 (PMC11080266; doi:10.1186/s12969-024-00986-0)
Supplement: Supplementary file 10 — Supplementary Material 10 [file 12969_2024_986_MOESM10_ESM.xlsx]

## Sheet: Sheet1
Supplementary Table 9：Reverse Mendelian randomization analysis results
outcome	exposure	nsnp	b_Inverse.variance.weighted	se_Inverse.variance.weighted	pval_Inverse.variance.weighted	b_Weighted.median	se_Weighted.median	pval_Weighted.median	b_MR.Egger	se_MR.Egger	pval_MR.Egger	Q_MR.Egger	Q_df_MR.Egger	Q_pval_MR.Egger	Q_Inverse.variance.weighted	Q_df_Inverse.variance.weighted	Q_pval_Inverse.variance.weighted	egger_intercept	se	pval
M15140.metal.pos.txt.gz	JIA	11	-0.0061325	0.00321155	0.056196	-0.0099481	0.00389846	0.0107168	-0.00395422	0.0167168	0.818308	12.534	9	0.184849	12.5587	10	0.249403	-0.000602592	0.00452884	0.897076
M22177.metal.pos.txt.gz	JIA	11	0.00210628	0.00322111	0.513177	-0.00128164	0.00423244	0.762032	0.000811464	0.0151224	0.958379	8.40386	9	0.494014	8.41154	10	0.588706	0.000359124	0.00409803	0.932087
M32198.metal.pos.txt.gz	JIA	11	0.00281037	0.00465024	0.545612	-0.00293355	0.0043626	0.501309	-0.0349697	0.021813	0.143363	14.4688	9	0.106598	19.4794	10	0.034579	0.0106461	0.00603032	0.111307
M32654.metal.pos.txt.gz	JIA	11	0.00108537	0.00346569	0.754147	-0.00558053	0.00512885	0.276565	-0.00528543	0.0183733	0.780114	10.0485	9	0.346577	10.1881	10	0.424146	0.0017814	0.00503638	0.731703
M34035.metal.pos.txt.gz	JIA	11	-0.000824004	0.00494595	0.867684	-0.000736747	0.00681482	0.913909	-0.0520584	0.0256326	0.072823	4.33932	9	0.887695	8.48902	10	0.581183	0.0143666	0.00705254	0.0721045
M36134.metal.pos.txt.gz	JIA	11	0.00563575	0.00915336	0.538091	0.00450123	0.0122536	0.713366	0.0326156	0.0474503	0.509178	8.96639	9	0.440383	9.30218	10	0.503686	-0.00755567	0.0130388	0.576484
